# Supplementary material for: From burr-hole to embolization: unveiling the evolution of chronic subdural hematoma research (2001–2025)
Source: Front Neurol. 2026 Jun 12;17:1780300. doi: 10.3389/fneur.2026.1780300 (PMC13303121; doi:10.3389/fneur.2026.1780300)
Supplement: Supplementary file 1 [file Data_Sheet_1.ZIP]

Archive with 5 entries (5 files):
- CSDH.txt
- CSDH_1.txt
- CSDH_2.txt
- CSDH_3.txt
- CSDH_4.txt
