# Supplementary material for: From burr-hole to embolization: unveiling the evolution of chronic subdural hematoma research (2001–2025)
Source: Front Neurol. 2026 Jun 12;17:1780300. doi: 10.3389/fneur.2026.1780300 (PMC13303121; doi:10.3389/fneur.2026.1780300)
Supplement: Supplementary file 1 [file Data_Sheet_1.ZIP › CSDH.txt]

FN Clarivate Analytics Web of Science
VR 1.0
PT J
AU Rao, ZX
   Li, J
   Yin, H
   You, C
AF Rao, Zhengxi
   Li, Jin
   Yin, Hao
   You, Chao
TI Huge calcified chronic subdural haematoma
SO BRITISH JOURNAL OF NEUROSURGERY
LA English
DT Article
DE Calcification; chronic subdural haematoma; huge
AB Huge calcified chronic subdural hematoma is quite rare. We reported a such case in a old man. The intraoperative photographs of the case fully demonstrated the morphology of the calcified chronic subdural hematoma.
C1 [Rao, Zhengxi; Li, Jin; Yin, Hao; You, Chao] Sichuan Univ, Dept Neurosurg, W China Hosp, Chengdu 610041, Sichuan, Peoples R China.
C3 Sichuan University
RP You, C (corresponding author), Sichuan Univ, Dept Neurosurg, W China Hosp, 37 Guo Xue Xiang St, Chengdu 610041, Sichuan, Peoples R China.
EM youchaoteach@yahoo.cn
CR Karvounis P C, 1987, Acta Neurol (Napoli), V9, P212
   Kaspera W, 2005, NEUROPATHOLOGY, V25, P99, DOI 10.1111/j.1440-1789.2004.00592.x
   LPLIKCIOGLU AC, 1991, J TRAUMA, V31, P272
   NIWA J, 1988, SURG NEUROL, V30, P135, DOI 10.1016/0090-3019(88)90099-7
NR 4
TC 3
Z9 4
U1 0
U2 6
PU TAYLOR & FRANCIS LTD
PI ABINGDON
PA 2-4 PARK SQUARE, MILTON PARK, ABINGDON OR14 4RN, OXON, ENGLAND
SN 0268-8697
EI 1360-046X
J9 BRIT J NEUROSURG
JI Br. J. Neurosurg.
PD DEC
PY 2010
VL 24
IS 6
BP 722
EP 723
DI 10.3109/02688697.2010.520763
PG 2
WC Clinical Neurology; Surgery
WE Science Citation Index Expanded (SCI-EXPANDED)
SC Neurosciences & Neurology; Surgery
GA 678XZ
UT WOS:000284118100028
PM 20925590
DA 2025-06-06
ER

PT J
AU Xiong, T
   Liu, WX
   Tang, ZX
   Ma, JC
   Sun, H
AF Xiong, Tao
   Liu, Wei-Xian
   Tang, Zhu-Xiao
   Ma, Jiang-Chun
   Sun, Hu
TI Meningioma growth beneath the outer membrane of a traumatic chronic
   subdural hematoma after burr-hole drainage: a case report and literature
   review
SO FRONTIERS IN ONCOLOGY
LA English
DT Article
DE burr-hole drainage; chronic subdural hematomas; head trauma;
   inflammatory stimulation; meningiomas; outer membrane; postoperative
ID EXPRESSION; INVASION; INJURY
AB Introduction Growth of meningiomas secondary to postoperative chronic subdural hematoma is extremely rare. Here, we present the first report of a patient who developed a meningioma within the outer membrane of the chronic subdural hematoma after burr-hole drainage for a traumatic chronic subdural hematoma.Case presentation A 75-year-old man underwent burr-hole drainage for a traumatic chronic subdural hematoma on the left side three years prior to presentation. Postoperative follow-up computed tomography revealed no recurrence of chronic subdural hematoma. The patient was admitted because of dizziness and immediately underwent magnetic resonance imaging (MRI), which also showed no recurrence of the chronic subdural hematoma; however, an abnormal signal lesion was identified in the left frontal region. Consequently, an enhanced MRI examination was performed, which indicated significant contrast enhancement, suggesting the diagnosis of meningioma. Subsequently, a frontotemporal craniotomy was performed, and the pathological diagnosis confirmed a meningioma (meningothelial type, World Health Organization grade I). Interestingly, during the craniotomy, the meningioma grew under the outer membrane of the chronic subdural hematoma, fused with the membrane, adhered tightly, and could not be separated. Fifteen months postoperatively, the patient was in good condition with no tumor recurrence.Conclusions Meningioma growth beneath the outer membrane of traumatic chronic subdural hematoma following burr-hole drainage has not been previously reported, which further highlights the probable significant role of trauma and chronic subdural hematoma-induced inflammatory stimulation in meningioma occurrence and development.
C1 [Xiong, Tao; Liu, Wei-Xian; Tang, Zhu-Xiao; Ma, Jiang-Chun; Sun, Hu] Zhejiang Hosp, Brain Ctr, Dept Neurosurg, Hangzhou, Zhejiang, Peoples R China.
RP Sun, H (corresponding author), Zhejiang Hosp, Brain Ctr, Dept Neurosurg, Hangzhou, Zhejiang, Peoples R China.
EM 13463144@qq.com
CR Bounajem MT, 2021, J TRAUMA ACUTE CARE, V91, pE134, DOI 10.1097/TA.0000000000003404
   Butta Shristi, 2023, Med Pharm Rep, V96, P170, DOI 10.15386/mpr-2059
   Coven I, 2014, J NEUROSURG, V121, P1478, DOI 10.3171/2014.8.JNS13515
   Dasic Davor, 2022, Surg Neurol Int, V13, P171, DOI 10.25259/SNI_203_2022
   Di Rocco F, 2006, ACTA NEUROCHIR, V148, P1097, DOI 10.1007/s00701-006-0861-y
   Edlmann E, 2017, J NEUROINFLAMM, V14, DOI 10.1186/s12974-017-0881-y
   Feghali J, 2020, WORLD NEUROSURG, V141, P339, DOI 10.1016/j.wneu.2020.06.140
   François P, 2010, ACTA NEUROCHIR, V152, P1755, DOI 10.1007/s00701-010-0730-6
   Ganau L, 2023, ACTA NEUROCHIR, V165, P2215, DOI 10.1007/s00701-023-05699-z
   Ganau Mario, 2018, Medicines (Basel), V5, DOI 10.3390/medicines5010019
   Goldbrunner R, 2021, NEURO-ONCOLOGY, V23, P1821, DOI 10.1093/neuonc/noab150
   Hu B, 2006, CANCER RES, V66, P775, DOI 10.1158/0008-5472.CAN-05-1149
   Kalamatianos T, 2013, J NEUROSURG, V118, P353, DOI 10.3171/2012.10.JNS12327
   Kato Y, 2014, BRAIN TUMOR PATHOL, V31, P23, DOI [10.1007/s10014-012-0127-8, 10.1007/s10014-014-0202-4]
   Kuan AS, 2014, J CHIN MED ASSOC, V77, P457, DOI 10.1016/j.jcma.2014.06.005
   Kumar S, 1996, Indian Pediatr, V33, P783
   Li RL, 2020, DRUG DES DEV THER, V14, P4915, DOI 10.2147/DDDT.S274980
   Marosi C, 2008, CRIT REV ONCOL HEMAT, V67, P153, DOI 10.1016/j.critrevonc.2008.01.010
   Nery B, 2019, BRIT J NEUROSURG, V33, P428, DOI 10.1080/02688697.2017.1346172
   Park JS, 2016, CANCER CELL, V30, P953, DOI 10.1016/j.ccell.2016.10.018
   Pfister C, 2012, BRIT J CANCER, V107, P1702, DOI 10.1038/bjc.2012.459
   Ragel BT, 2007, CANCER, V109, P588, DOI 10.1002/cncr.22441
   Salehi F, 2013, ACTA NEUROCHIR, V155, P421, DOI 10.1007/s00701-012-1577-9
   Schmid S, 2010, NEUROSURGERY, V67, P1703, DOI 10.1227/NEU.0b013e3181fb801b
   Shah DS, 2022, NEUROSURG REV, V45, P3003, DOI 10.1007/s10143-022-01819-y
   Syrmos N., 2010, . Ann Gen Psychiatry, V9, DOI [10.1186/1744-859X-9-S1-S85, DOI 10.1186/1744-859X-9-S1-S85]
   Teramoto S, 2018, SURG J-NY, V4, pe91, DOI 10.1055/s-0038-1660511
   Uno M, 2017, NEUROL MED-CHIR, V57, P402, DOI 10.2176/nmc.ra.2016-0337
   Wang D, 2021, J NEUROSURG, V134, P235, DOI 10.3171/2019.11.JNS192020
   Worm PV, 2009, ARQ NEURO-PSIQUIAT, V67, P308, DOI 10.1590/S0004-282X2009000200028
NR 30
TC 0
Z9 0
U1 0
U2 0
PU FRONTIERS MEDIA SA
PI LAUSANNE
PA AVENUE DU TRIBUNAL FEDERAL 34, LAUSANNE, CH-1015, SWITZERLAND
SN 2234-943X
J9 FRONT ONCOL
JI Front. Oncol.
PD MAY 16
PY 2025
VL 15
AR 1517778
DI 10.3389/fonc.2025.1517778
PG 6
WC Oncology
WE Science Citation Index Expanded (SCI-EXPANDED)
SC Oncology
GA 3EY7G
UT WOS:001498737900001
PM 40452842
OA gold
DA 2025-06-06
ER

PT J
AU Baumgarten, C
   Lazard, A
   Magro, E
   Roche, PH
   Hamel, O
   Haegelen, C
   De Schlichting, E
AF Baumgarten, C.
   Lazard, A.
   Magro, E.
   Roche, P-H
   Hamel, O.
   Haegelen, C.
   De Schlichting, E.
TI Results of a French pilot database of standard of care of chronic
   subdural hematoma
SO NEUROCHIRURGIE
LA English
DT Article
DE Registry; Chronic subdural hematoma; Pilot project; Database
ID RISK-FACTORS; MANAGEMENT; SURGERY; PREDICTION; RECURRENCE
AB background. - A registry of chronic subdural hematoma does not exist in France yet.
   Objective. - To present a monocentric pilot project of a French registry of surgical management of chronic subdural hematoma.
   Method. - A monocentric pseudonymized formal database was created. From May 2020 to May 2021, al lpatients undergoing surgical evacuation of chronic subdural hematoma were entered into the database.
   Results. - One hundred and twenty four surgeries from 113 patients were entered in the database. Patients' demographic and surgical data as well as follow-up are described.
   Conclusion. - A local database is easy to implement. We propose a national registry of chronic subdural hematoma management. (c) 2022 Published by Elsevier Masson SAS.
C1 [Baumgarten, C.; Lazard, A.; De Schlichting, E.] Univ Hosp Grenoble, Neurosurg Dept, Grenoble, France.
   [Baumgarten, C.] Young French Neurosurg Assoc, Grenoble, France.
   [Magro, E.] Univ Hosp Brest, Neurosurg Dept, Brest, France.
   [Magro, E.; Roche, P-H] French Neurosurg Coll, Marseille, France.
   [Roche, P-H] Univ Hosp Marseille, Neurosurg Dept, Marseille, France.
   [Hamel, O.] Cedres Private Hosp, Neurosurg Dept, Toulouse, France.
   [Hamel, O.] Natl Profess Council, Neurosurg, Lille, France.
   [Haegelen, C.] Univ Hosp Lyon, Neurosurg Dept, Lyon, France.
   [Haegelen, C.] French Neurosurg Soc, Nice, France.
C3 CHU Grenoble Alpes; Communaute Universite Grenoble Alpes; Universite
   Grenoble Alpes (UGA); Universite de Bretagne Occidentale; CHU Brest;
   Aix-Marseille Universite; Assistance Publique-Hopitaux de Marseille; CHU
   Lyon
RP Baumgarten, C (corresponding author), CHU Grenoble Alpes, Young French Neurosurg Assoc, Neurochirurg Univ Hosp, Ctr Hosp Univ Grenoble Alpes,Ctr Grenoble, Grenoble, France.
EM clement.baumgarten@neurochirurgie.fr
RI Baumgarten, Clément/ABD-4671-2020; Haegelen, Claire/J-5332-2016
CR Adair JG., HAWTHORNE EFFECT REC
   Almenawer SA, 2014, ANN SURG, V259, P449, DOI 10.1097/SLA.0000000000000255
   Baumgarten C, 2017, IEEE T BIO-MED ENG, V64, P2134, DOI 10.1109/TBME.2016.2638018
   Bernard A, 2011, J THORAC CARDIOV SUR, V141, P449, DOI 10.1016/j.jtcvs.2010.06.044
   Brennan PM, 2017, J NEUROSURG, V127, P732, DOI 10.3171/2016.8.JNS16134
   Chen FM, 2020, BMC NEUROL, V20, DOI 10.1186/s12883-020-01669-5
   Chen JCT, 2000, NEUROSURG CLIN N AM, V11, P399, DOI 10.1016/S1042-3680(18)30101-3
   Dahan M, 2020, REV MAL RESPIR, V37, P693, DOI 10.1016/j.rmr.2020.09.002
   Ducis K, 2016, WORLD NEUROSURG, V90, P322, DOI 10.1016/j.wneu.2016.02.044
   Ducruet AF, 2012, NEUROSURG REV, V35, P155, DOI 10.1007/s10143-011-0349-y
   Edlmann E, 2020, ACTA NEUROCHIR, V162, P763, DOI 10.1007/s00701-020-04218-8
   Falcoz PE, 2014, J THORAC CARDIOV SUR, V148, P841, DOI 10.1016/j.jtcvs.2014.01.030
   Feinstein AR, 1997, AM J MED, V103, P529, DOI 10.1016/S0002-9343(97)00244-1
   Franklin JM, 2017, CLIN PHARMACOL THER, V102, P924, DOI 10.1002/cpt.857
   Greuter L, 2020, FRONT NEUROL, V11, DOI 10.3389/fneur.2020.00312
   Harris PA, 2009, J BIOMED INFORM, V42, P377, DOI 10.1016/j.jbi.2008.08.010
   Henaux PL, 2017, TRIALS, V18, DOI 10.1186/s13063-017-1990-8
   Hickey GL, 2013, EUR J CARDIO-THORAC, V44, P605, DOI 10.1093/ejcts/ezt018
   Hutchinson PJ, 2020, NEW ENGL J MED, V383, P2616, DOI 10.1056/NEJMoa2020473
   Kanazawa T, 2020, J CLIN NEUROSCI, V72, P270, DOI 10.1016/j.jocn.2019.11.019
   Khan SK, 2009, INJURY, V40, P692, DOI 10.1016/j.injury.2009.01.010
   Kolias AG, 2014, NAT REV NEUROL, V10, P570, DOI 10.1038/nrneurol.2014.163
   Mandavia R, 2017, BMJ OPEN, V7, DOI 10.1136/bmjopen-2017-017373
   Martinez-Perez R, 2021, NEUROSURG REV, V44, P971, DOI 10.1007/s10143-020-01274-7
   Nashef SAM, 1999, EUR J CARDIO-THORAC, V16, P9, DOI 10.1016/S1010-7940(99)00134-7
   Ohba S, 2013, NEUROSURG REV, V36, P145, DOI 10.1007/s10143-012-0396-z
   Pforr A, 2016, ANN THORAC SURG, V101, P287, DOI 10.1016/j.athoracsur.2015.06.026
   Poon MTC, 2021, J NEUROTRAUM, V38, P1177, DOI 10.1089/neu.2018.6080
   Shen J, 2019, INJURY, V50, P1634, DOI 10.1016/j.injury.2019.08.019
   Tommiska P, 2021, J Neurosurg, P1, DOI [10.3171/2021.3.JNS21281, DOI 10.3171/2021.3.JNS21281, 10.317112021.3]
   University Hospital Caen, 2018, NCI1RANEST1IGENERALA
   Volk T, 1997, J THORAC CARDIOV SUR, V114, P903, DOI 10.1016/S0022-5223(97)70003-5
   Weigel R, 2003, J NEUROL NEUROSUR PS, V74, P937, DOI 10.1136/jnnp.74.7.937
NR 33
TC 1
Z9 1
U1 0
U2 0
PU MASSON EDITEUR
PI MOULINEAUX CEDEX 9
PA 21 STREET CAMILLE DESMOULINS, ISSY, 92789 MOULINEAUX CEDEX 9, FRANCE
SN 0028-3770
EI 1773-0619
J9 NEUROCHIRURGIE
JI Neurochirurgie
PD JUL
PY 2022
VL 68
IS 4
BP 409
EP 413
DI 10.1016/j.neuchi.2022.01.005
EA JUN 2022
PG 5
WC Clinical Neurology; Surgery
WE Science Citation Index Expanded (SCI-EXPANDED)
SC Neurosciences & Neurology; Surgery
GA 3K6II
UT WOS:000834178000009
PM 35260276
OA Bronze
DA 2025-06-06
ER

PT J
AU Inagaki, T
   Shimitzu, Y
   Tsubouchi, K
   Momose, I
   Miyaoka, T
   Mizuno, S
   Kishi, T
   Yamamori, C
   Horiguchi, J
AF Inagaki, T
   Shimitzu, Y
   Tsubouchi, K
   Momose, I
   Miyaoka, T
   Mizuno, S
   Kishi, T
   Yamamori, C
   Horiguchi, J
TI Korsakoff syndrome following chronic subdural hematoma
SO GENERAL HOSPITAL PSYCHIATRY
LA English
DT Article
DE amnesia; confabulation; Korsakoff syndrome; subdural hematoma
ID CEREBRAL BLOOD-FLOW; DYSFUNCTION
AB We describe a patient who developed Korsakoff syndrome following a spontaneous chronic subdural hematoma. The present case demonstrates persistence of both amnesia and confabulation long after recovery from the acute phase of spontaneous chronic subdural hematoma. There are few reports describing persistent amnesia with confabulation following brain damage. We considered that chronic subdural hematoma in the bilateral frontal and temporal lobes caused amnesia and confabulations, and these conditions persisted as a result of organic atrophic changes of both the frontal and temporal lobes due to long-term compression by chronic subdural hematoma. (C) 2003 Elsevier Inc. All rights reserved.
C1 Shimane Med Univ, Dept Psychiat, Izumo, Shimane 693, Japan.
   Matsue Aoba Hosp, Matsue, Shimane, Japan.
C3 Shimane University
RP Inagaki, T (corresponding author), Shimane Med Univ, Dept Psychiat, Izumo, Shimane 693, Japan.
CR DELUCA J, 1995, J CLIN EXP NEUROPSYC, V17, P100, DOI 10.1080/13803399508406586
   Demery JA, 2001, NEUROCASE, V7, P295, DOI 10.1076/neur.7.4.295.16258
   HUNTER R, 1989, PSYCHOL MED, V19, P847, DOI 10.1017/S0033291700005560
   Kato S., 1991, RONEN SEISHIN IGAKU, V2, P1339
   KOPELMAN MD, 1991, BRAIN, V114, P117
   KOPELMAN MD, 1995, BRIT J PSYCHIAT, V166, P154, DOI 10.1192/bjp.166.2.154
   TANAKA A, 1990, NEUROSURGERY, V27, P554, DOI 10.1227/00006123-199010000-00009
   Visser PJ, 1999, J NEUROL NEUROSUR PS, V67, P774, DOI 10.1136/jnnp.67.6.774
NR 8
TC 5
Z9 5
U1 0
U2 4
PU ELSEVIER SCIENCE INC
PI NEW YORK
PA 360 PARK AVE SOUTH, NEW YORK, NY 10010-1710 USA
SN 0163-8343
J9 GEN HOSP PSYCHIAT
JI Gen. Hosp. Psych.
PD SEP-OCT
PY 2003
VL 25
IS 5
BP 364
EP 366
DI 10.1016/S0163-8343(03)00068-9
PG 3
WC Psychiatry
WE Science Citation Index Expanded (SCI-EXPANDED); Social Science Citation Index (SSCI)
SC Psychiatry
GA 723QB
UT WOS:000185442100010
PM 12972229
DA 2025-06-06
ER

PT J
AU Shotar, E
   Pouliquen, G
   Premat, K
   Pouvelle, A
   Mouyal, S
   Meyblum, L
   Lenck, S
   Degos, V
   Jaoude, SA
   Sourour, N
   Mathon, B
   Clarençon, F
AF Shotar, E.
   Pouliquen, G.
   Premat, K.
   Pouvelle, A.
   Mouyal, S.
   Meyblum, L.
   Lenck, S.
   Degos, V
   Jaoude, S. Abi
   Sourour, N.
   Mathon, B.
   Clarencon, F.
TI CTA-Based Patient-Tailored Femoral or Radial Frontline Access Reduces
   the Rate of Catheterization Failure in Chronic Subdural Hematoma
   Embolization
SO AMERICAN JOURNAL OF NEURORADIOLOGY
LA English
DT Article
AB BACKGROUND AND PURPOSE:
   Chronic subdural hematoma embolization, an apparently simple procedure, can prove to be challenging because of the advanced age of the target population. The aim of this study was to compare 2 arterial-access strategies, femoral versus patient-tailored CTA-based frontline access selection, in chronic subdural hematoma embolization procedures.
   MATERIALS AND METHODS:
   This was a monocentric retrospective study. From the March 15, 2018, to the February 14, 2019 (period 1), frontline femoral access was used. Between February 15, 2019, and March 30, 2020 (period 2), the choice of the frontline access, femoral or radial, was based on the CTA recommended as part of the preoperative work-up during both above-mentioned periods. The primary end point was the rate of catheterization failure. The secondary end points were the rate of access site conversion and fluoroscopy duration.
   RESULTS:
   During the study period, 124 patients (with 143 chronic subdural hematomas) underwent an embolization procedure (mean age, 74 [SD, 13] years). Forty-eight chronic subdural hematomas (43 patients) were included during period 1 and were compared with 95 chronic subdural hematomas (81 patients) during period 2. During the first period, 5/48 (10%) chronic subdural hematoma embolizations were aborted due to failed catheterization, significantly more than during period 2 (1/95, 1%; P?=?.009). The rates of femoral-to-radial (P?=?.55) and total conversion (P?=?.86) did not differ between the 2 periods. No significant difference was found regarding the duration of fluoroscopy (P?=?.62).
   CONCLUSIONS:
   A CTA-based patient-tailored choice of frontline arterial access reduces the rate of catheterization failure in chronic subdural hematoma embolization procedures.
C1 [Shotar, E.; Pouliquen, G.; Premat, K.; Pouvelle, A.; Mouyal, S.; Meyblum, L.; Lenck, S.; Sourour, N.; Clarencon, F.] Hop La Pitie Salpetriere, Dept Neuroradiol, 47 Blvd Hop, F-75013 Paris, France.
   [Degos, V] Hop La Pitie Salpetriere, Dept Neurosurg Anesthesiol & Crit Care, Paris, France.
   [Premat, K.; Degos, V; Jaoude, S. Abi; Mathon, B.; Clarencon, F.] Sorbonne Univ, Paris, France.
C3 Assistance Publique Hopitaux Paris (APHP); Hopital Universitaire
   Pitie-Salpetriere - APHP; Sorbonne Universite; Assistance Publique
   Hopitaux Paris (APHP); Hopital Universitaire Pitie-Salpetriere - APHP;
   Sorbonne Universite; Sorbonne Universite
RP Shotar, E (corresponding author), Hop La Pitie Salpetriere, Dept Neuroradiol, 47 Blvd Hop, F-75013 Paris, France.
EM eimad.shotar@aphp.fr
RI sourour, nader/AAP-7315-2020; MATHON, Bertrand/ABO-7369-2022; Lenck,
   Stephanie/AAO-4771-2020; Mouyal, Samuel/HJY-5469-2023
OI Shotar, Eimad/0000-0002-8712-8431; Sourour, Nader/0000-0002-5935-5100;
   Abi Jaoude, Samiya/0000-0002-3191-6789; Lenck,
   Stephanie/0000-0003-4952-8490; Pouliquen, Geoffroy/0000-0002-5921-5730;
   Degos, Vincent/0000-0002-6540-5725; Pouvelle,
   Arnaud/0000-0001-7281-8037; Mouyal, Samuel Jacob/0000-0003-2239-1017;
   Meyblum, Louis/0000-0003-1238-9167
CR Almenawer SA, 2014, ANN SURG, V259, P449, DOI 10.1097/SLA.0000000000000255
   Ban SP, 2018, RADIOLOGY, V286, P909, DOI 10.1148/radiol.2017170053
   Boisseau W, 2019, STROKE, V50, P2364, DOI 10.1161/STROKEAHA.118.024512
   CAMPEAU L, 1989, CATHETER CARDIO DIAG, V16, P3, DOI 10.1002/ccd.1810160103
   Catapano JS, 2020, J NEUROINTERV SURG, V12, P611, DOI 10.1136/neurintsurg-2019-015569
   Dumont TM, 2013, WORLD NEUROSURG, V80, P889, DOI 10.1016/j.wneu.2012.06.026
   Faggioli G, 2007, J VASC SURG, V46, P1119, DOI 10.1016/j.jvs.2007.08.027
   Fiorella D, 2019, J NEUROINTERV SURG, V11, P912, DOI 10.1136/neurintsurg-2019-014730
   FRIEDE RL, 1978, AM J PATHOL, V92, P69
   Hashimoto Takao, 2013, Surg Neurol Int, V4, P104, DOI 10.4103/2152-7806.116679
   Iorio-Morin C, 2018, J NEUROTRAUM, V35, P1882, DOI 10.1089/neu.2018.5872
   Ishihara H, 2007, Interv Neuroradiol, V13 Suppl 1, P141
   Jolly SS, 2011, LANCET, V377, P1409, DOI 10.1016/S0140-6736(11)60404-2
   Kang Jiin, 2015, Korean J Neurotrauma, V11, P187, DOI 10.13004/kjnt.2015.11.2.187
   Khanna O, 2019, STROKE, V50, P2587, DOI 10.1161/STROKEAHA.119.025811
   KUDO H, 1992, Neurologia Medico-Chirurgica, V32, P207, DOI 10.2176/nmc.32.207
   Lam RC, 2007, J VASC SURG, V45, P875, DOI 10.1016/j.jvs.2006.12.059
   Link TW, 2019, NEUROSURGERY, V85, P801, DOI 10.1093/neuros/nyy521
   Liu WM, 2014, J NEUROSURG, V121, P665, DOI 10.3171/2014.5.JNS132715
   Mandai S, 2000, J NEUROSURG, V93, P686, DOI 10.3171/jns.2000.93.4.0686
   Matsumoto H, 2018, J CLIN NEUROSCI, V49, P40, DOI 10.1016/j.jocn.2017.11.009
   Mendiz OA, 2011, VASC ENDOVASC SURG, V45, P499, DOI 10.1177/1538574411405547
   Nakagawa I, 2019, WORLD NEUROSURG, V126, pE473, DOI 10.1016/j.wneu.2019.02.074
   Pouvelle A, 2020, J NEUROTRAUM, V37, P2703, DOI 10.1089/neu.2020.7168
   Romagnoli E, 2012, J AM COLL CARDIOL, V60, P2481, DOI 10.1016/j.jacc.2012.06.017
   Santarius T, 2009, LANCET, V374, P1067, DOI 10.1016/S0140-6736(09)61115-6
   Shotar E, 2020, J NEUROINTERV SURG, V12, P1209, DOI 10.1136/neurintsurg-2020-016048
   Snelling BM, 2018, J NEUROINTERV SURG, V10, P874, DOI 10.1136/neurintsurg-2017-013584
   Starke RM, 2020, J NEUROINTERV SURG, V12, P733, DOI 10.1136/neurintsurg-2019-015573
   Stone JG, 2020, J NEUROINTERV SURG, V12, P993, DOI 10.1136/neurintsurg-2019-015642
   Sur S, 2017, NEUROSURG FOCUS, V42, DOI 10.3171/2017.1.FOCUS16525
   Tempaku A, 2015, INTERV NEURORADIOL, V21, P366, DOI 10.1177/1591019915583224
   Valgimigli M, 2018, LANCET, V392, P835, DOI 10.1016/S0140-6736(18)31714-8
   Waqas M, 2021, INTERV NEURORADIOL, V27, P68, DOI 10.1177/1591019920938961
   YAMASHIMA T, 1983, J NEUROSURG, V59, P298, DOI 10.3171/jns.1983.59.2.0298
   Zaidat OO, 2018, J NEUROINTERV SURG, V10, P516, DOI 10.1136/neurintsurg-2017-013328
NR 36
TC 4
Z9 4
U1 0
U2 0
PU AMER SOC NEURORADIOLOGY
PI DENVILLE
PA PO BOX 3000, DENVILLE, NJ 07834-9349 USA
SN 0195-6108
EI 1936-959X
J9 AM J NEURORADIOL
JI Am. J. Neuroradiol.
PD MAR
PY 2021
VL 42
IS 3
BP 495
EP 500
DI 10.3174/ajnr.A6951
PG 6
WC Clinical Neurology; Neuroimaging; Radiology, Nuclear Medicine & Medical
   Imaging
WE Science Citation Index Expanded (SCI-EXPANDED)
SC Neurosciences & Neurology; Radiology, Nuclear Medicine & Medical Imaging
GA RN7RI
UT WOS:000640550100020
PM 33541902
OA hybrid, Green Published
DA 2025-06-06
ER

PT J
AU Altaf, I
   Shams, S
   Vohra, AH
AF Altaf, Imran
   Shams, Shahzad
   Vohra, Anjum Habib
TI Radiolological predictors of recurrence of chronic subdural hematoma
SO PAKISTAN JOURNAL OF MEDICAL SCIENCES
LA English
DT Article
DE Chronic subdural hematoma; Recurrence; Radiological factors
ID BURR-HOLE CRANIOSTOMY; INDEPENDENT PREDICTORS; RISK-FACTORS; DRAINAGE
AB Objective: Chronic subdural hematoma is one of the most common clinical entities encountered in daily neurosurgical practice. Considerable recurrence rates have been reported for chronic subdural hematoma following surgical evacuation. Many studies have suggested various radiological factors that may be associated with the recurrence of CSDH. However, the results are inconsistent. This study focuses on determining the radiological factors predictive of chronic subdural hematoma recurrence.
   Methods: A retrospective analysis of 113 patients diagnosed with chronic subdural hematoma who were surgically treated between August 2013 and December 2014 was performed. The radiological features were analyzed to clarify the correlation between these radiological factors and postoperative recurrence of chronic subdural hematoma.
   Results: Twenty patients (17.7%) experienced recurrence. Chronic subdural hematoma recurrence was found to be significantly associated (p<0.05) with preoperative hematoma thickness >= 20 mm. Midline shift, hematoma density and bilaterality were not significantly associated with recurrence. Post operative drainage also significantly (p<0.05) reduced chronic subdural hematoma recurrence.
   Conclusion: Preoperative hematoma thickness >= 20 mm is an independent predictor of recurrence of chronic subdural hematoma. Postoperative drainage also significantly reduces chronic subdural hematoma recurrence.
C1 [Altaf, Imran] Khawja Muhammad Safdar Med Coll, Dept Neurosurg, Sialkot, Pakistan.
   [Shams, Shahzad; Vohra, Anjum Habib] Lahore Gen Hosp, Post Grad Med Inst, Dept Neurosurg, Lahore, Pakistan.
RP Altaf, I (corresponding author), Khawja Muhammad Safdar Med Coll, Dept Neurosurg, Sialkot, Pakistan.
EM drimr2@hotmail.com
OI Shams, Shahzad/0000-0001-5598-9440
CR Chon KH, 2012, ACTA NEUROCHIR, V154, P1541, DOI 10.1007/s00701-012-1399-9
   Baé ME, 2011, ACTA NEUROCHIR, V153, P1097, DOI 10.1007/s00701-010-0903-3
   Hammer A, 2017, TURK NEUROSURG, V27, P756, DOI 10.5137/1019-5149.JTN.17347-16.1
   Jack A, 2015, CAN J NEUROL SCI, V42, P34, DOI 10.1017/cjn.2014.122
   Jeong Seong Il, 2014, Korean J Neurotrauma, V10, P15, DOI 10.13004/kjnt.2014.10.1.15
   Jung YG, 2015, J KOREAN NEUROSURG S, V57, P266, DOI 10.3340/jkns.2015.57.4.266
   Kim DY, 2014, BIOMED RES INT, V2014, DOI 10.1155/2014/768254
   Ko BS, 2008, J KOREAN NEUROSURG S, V43, P11, DOI 10.3340/jkns.2008.43.1.11
   Kong W.-K., 2012, KOREAN J NEUROTRAUMA, V8, P122, DOI [10.13004/kjnt.2012.8.2.122, DOI 10.13004/KJNT.2012.8.2.122]
   Kutty SA, 2014, TURK NEUROSURG, V24, P494, DOI 10.5137/1019-5149.JTN.8830-13.1
   Lee Jung Min, 2016, The Nerve, V2, P54, DOI 10.21129/nerve.2016.2.2.54
   Liu WM, 2014, J NEUROSURG, V121, P665, DOI 10.3171/2014.5.JNS132715
   Oh HJ, 2010, J KOREAN NEUROSURG S, V48, P518, DOI 10.3340/jkns.2010.48.6.518
   Ohba S, 2013, NEUROSURG REV, V36, P145, DOI 10.1007/s10143-012-0396-z
   Pahatouridis D, 2013, NEUROSURG REV, V36, P151, DOI 10.1007/s10143-012-0412-3
   Rovlias Aristedis, 2015, Surg Neurol Int, V6, P127, DOI 10.4103/2152-7806.161788
   Shah S, 2014, PAK J MED HEALTH SCI, V8, P1027
   Shakal AAS, 2014, TANTA MED J, V42, P6
   Song Dae Hyo, 2014, Korean J Neurotrauma, V10, P41, DOI 10.13004/kjnt.2014.10.2.41
   Stanisic M, 2005, ACTA NEUROCHIR, V147, P1249, DOI 10.1007/s00701-005-0616-1
   Torihashi K, 2008, NEUROSURGERY, V63, P1125, DOI 10.1227/01.NEU.0000335782.60059.17
   Tsai TH, 2010, J TRAUMA, V68, P571, DOI 10.1097/TA.0b013e3181a5f31c
   Tugcu B, 2010, DUNSEN ADAM, V23, P44, DOI 10.5350/DAJPN2010230107t
   Yadav Yad R, 2016, Asian J Neurosurg, V11, P330
   Yamamoto H, 2003, J NEUROSURG, V98, P1217, DOI 10.3171/jns.2003.98.6.1217
NR 25
TC 19
Z9 22
U1 1
U2 1
PU PROFESSIONAL MEDICAL PUBLICATIONS
PI SADDAR
PA PANORAMA CENTRE, RM 522, 5TH FLOOR, BLDG 2, RAJA GHAZANFAR ALI RD, PO
   BOX 8766, SADDAR, KARACHI 00000, PAKISTAN
SN 1682-024X
J9 PAK J MED SCI
JI Pak. J. Med. Sci.
PD JAN-FEB
PY 2018
VL 34
IS 1
BP 194
EP 197
DI 10.12669/pjms.341.13735
PG 4
WC Medicine, General & Internal
WE Science Citation Index Expanded (SCI-EXPANDED)
SC General & Internal Medicine
GA GA5JH
UT WOS:000428369200040
PM 29643906
OA gold, Green Published, Green Submitted
DA 2025-06-06
ER

PT J
AU Park, DH
   Cho, TH
   Lee, JB
   Park, JY
   Park, YK
   Chung, YG
   Suh, JK
AF Park, Dong-Hyuk
   Cho, Tai-Hyoung
   Lee, Jang-Bo
   Park, Jung-Yul
   Park, Youn-Kwan
   Chung, Yong-Gu
   Suh, Jung-Keun
TI Rapid spontaneous remission of a spontaneous spinal chronic subdural
   hematoma in a child - Case report
SO NEUROLOGIA MEDICO-CHIRURGICA
LA English
DT Article
DE child; chronic subdural hematoma; spinal subdural hematoma; spontaneous
   remission
ID SPONTANEOUS RESOLUTION; MRI
AB A 13-year-old boy presented with a rare spontaneous spinal chronic subdural hematoma (SCSDH) with no associated trauma or medical problems manifesting as back and bilateral lower extremity pain persisting for 10 days. Neurological examination revealed mild weakness and paresthesia in both lower extremities. Magnetic resonance (MR) imaging performed 1 week after the appearance of symptoms revealed a chronic subdural hematoma at the thoracolumbosacral region. Follow-up MR imaging performed 1 week later showed significant resolution of the hematoma without the need for surgery. The patient was discharged with only conservative management. This case of spontaneous SCSDH with rapid spontaneous remission in a child not associated with coagulopathy indicates that aggressive surgical treatment should be delayed as long as possible in pediatric patients because the spinal structure is still developing.
RP Cho, TH (corresponding author), Korea Univ, Coll Med, Dept Neurosurg, Anam Hosp, 126-1,5 Ga, Seoul 136705, South Korea.
EM choth2@unitel.co.kr
RI Park, Hong-Gyu/C-6000-2008; Park, Kui Young/JVM-7652-2024
CR Bortolotti C, 2004, J NEUROSURG, V100, P372, DOI 10.3171/spi.2004.100.4.0372
   BRANDT RA, 1980, SURG NEUROL, V13, P121
   CALHOUN JM, 1991, NEUROSURGERY, V29, P133
   CHAVES CJ, 1993, SURG NEUROL, V40, P435, DOI 10.1016/0090-3019(93)90227-R
   Domenicucci M, 1999, J NEUROSURG, V91, P65, DOI 10.3171/spi.1999.91.1.0065
   HARRIS W, 1911, P ROY SOC MED, V5, P115
   Kang HS, 2000, SPINAL CORD, V38, P192, DOI 10.1038/sj.sc.3100967
   KHOSLA VK, 1985, J NEUROSURG, V63, P636, DOI 10.3171/jns.1985.63.4.0636
   Kirkpatrick D, 1975, Surg Neurol, V3, P109
   Kirsch EC, 2000, NEURORADIOLOGY, V42, P586, DOI 10.1007/s002340000331
   Leber KA, 1997, J NEUROSURG, V87, P644, DOI 10.3171/jns.1997.87.4.0644
   MATTLE H, 1987, NEUROLOGY, V37, P1351, DOI 10.1212/WNL.37.8.1351
   MAVROUDAKIS N, 1992, NEUROSURGERY, V30, P652, DOI 10.1097/00006123-199204000-00037
   NICHOLAS DS, 1988, J NEUROSURG, V69, P276, DOI 10.3171/jns.1988.69.2.0276
   Niederhofer H, 2003, PEDIATR NEUROL, V28, P223, DOI 10.1016/S0887-8994(02)00616-1
   RADER JP, 1955, NEW ENGL J MED, V253, P374, DOI 10.1056/NEJM195509012530906
   RUSSELL NA, 1983, SURG NEUROL, V20, P133, DOI 10.1016/0090-3019(83)90464-0
   Siddiqi F, 2005, J CLIN NEUROSCI, V12, P949, DOI 10.1016/j.jocn.2004.10.019
   Tillich M, 1999, NEURORADIOLOGY, V41, P137, DOI 10.1007/s002340050719
NR 19
TC 6
Z9 6
U1 0
U2 0
PU JAPAN NEUROSURGICAL SOC
PI TOKYO
PA C/O AKAMON-MAE IWATA BLDG, 5-27-8 HONGO, BUNKYO-KU, TOKYO, 113-0033,
   JAPAN
SN 0470-8105
J9 NEUROL MED-CHIR
JI Neurol. Med.-Chir.
PD MAY
PY 2008
VL 48
IS 5
BP 231
EP 234
DI 10.2176/nmc.48.231
PG 4
WC Clinical Neurology; Surgery
WE Science Citation Index Expanded (SCI-EXPANDED)
SC Neurosciences & Neurology; Surgery
GA 301TF
UT WOS:000255917800015
PM 18497499
OA gold
DA 2025-06-06
ER

PT J
AU Okada, Y
   Akai, T
   Okamoto, K
   Iida, T
   Takata, H
   Iizuka, H
AF Okada, Y
   Akai, T
   Okamoto, K
   Iida, T
   Takata, H
   Iizuka, H
TI A comparative study of the treatment of chronic subdural hematoma-burr
   hole: Drainage versus burr hole irrigation
SO SURGICAL NEUROLOGY
LA English
DT Article
DE chronic subdural hematoma; irrigation; drainage; recurrence
ID CLOSED-SYSTEM DRAINAGE; CRANIOSTOMY
AB BACKGROUND Several surgical procedures have been reported for the treatment of chronic subdural hematoma. Whether irrigation is required is not clear, We compared the results of treatment of chronic subdural hematoma obtained with burr hole drainage and burr hole irrigation retrospectively.
   METHODS Forty patients with chronic subdural hematoma underwent surgery at our institution in the last 3 years. The first 20 patients were treated by burr hole irrigation (irrigation group), while the last 20 patients underwent burr hole drainage (drainage group). The rates of recurrence changes in hematoma size, and number of days of postoperative hospitalization for the two groups were compared. No significant differences were found between the two groups in the presence of head injury, alcohol consumption, age, gender, or preoperative hematoma size.
   RESULTS Duration of postoperative hospitalization was 14.1 days in the drainage group and 25.5 days in the irrigation group. Recurrence was observed in 1 case (5%) in the drainage group, and in 5 cases (25%) in the irrigation group. In the drainage group, postoperative hematoma size was significantly decreased compared to preoperative hematoma size on the first postoperative day, after which change in hematoma size was minimal. On the other hand, in the irrigation group, hematoma size was decreased on the first postoperative day, but not to a significant extent,
   CONCLUSION For treatment of chronic subdural hematoma, postoperative hospitalization was shorter and the recurrence was less frequent with drainage than with irrigation. (C) 2002 by Elsevier Science Inc.
C1 Kanazawa Med Univ, Dept Neurosurg, Kanazawa, Ishikawa 9200293, Japan.
C3 Kanazawa Medical University
RP Kanazawa Med Univ, Dept Neurosurg, 1-1 Uchinada Machi, Kanazawa, Ishikawa 9200293, Japan.
CR Asano Y, 1992, No To Shinkei, V44, P827
   BENDER MB, 1974, ARCH NEUROL-CHICAGO, V31, P73, DOI 10.1001/archneur.1974.00490380021001
   Ernestus RI, 1997, SURG NEUROL, V48, P220, DOI 10.1016/S0090-3019(97)80031-6
   FOGELHOLM R, 1975, ACTA NEUROCHIR, V32, P247, DOI 10.1007/BF01405457
   HAINES DE, 1993, NEUROSURGERY, V32, P111, DOI 10.1227/00006123-199301000-00017
   IWATA T, 1980, NEUROTRAUMATOLOGY, V3, P202
   KOTWICA Z, 1991, British Journal of Neurosurgery, V5, P461, DOI 10.3109/02688699108998474
   KRUPP WF, 1995, BRIT J NEUROSURG, V9, P619, DOI 10.1080/02688699550040909
   LUSINS J, 1978, J COMPUT ASSIST TOMO, V2, P460, DOI 10.1097/00004728-197809000-00016
   MARKWALDER TM, 1981, J NEUROSURG, V55, P390, DOI 10.3171/jns.1981.55.3.0390
   RICHTER HP, 1984, ACTA NEUROCHIR, V71, P179, DOI 10.1007/BF01401313
   ROBINSON RG, 1984, J NEUROSURG, V61, P263, DOI 10.3171/jns.1984.61.2.0263
   Sato M, 1999, NEUROL SURG TOKYO, V27, P323
   SHIMAZAKI M, 1998, NEUROTRAUMATOLOGY, V21, P161
   Smely C, 1997, ACTA NEUROCHIR, V139, P818, DOI 10.1007/BF01411399
   SUZUKI J, 1970, J NEUROSURG, V33, P548, DOI 10.3171/jns.1970.33.5.0548
   Suzuki K, 1998, SURG NEUROL, V50, P231, DOI 10.1016/S0090-3019(97)00339-X
   TABADDOR K, 1977, J NEUROSURG, V46, P220, DOI 10.3171/jns.1977.46.2.0220
   WAKAI S, 1990, NEUROSURGERY, V26, P771, DOI 10.1227/00006123-199005000-00006
   WEIR BKA, 1983, CAN J NEUROL SCI, V10, P22, DOI 10.1017/S0317167100044516
NR 20
TC 76
Z9 86
U1 0
U2 0
PU ELSEVIER SCIENCE INC
PI NEW YORK
PA 360 PARK AVE SOUTH, NEW YORK, NY 10010-1710 USA
SN 0090-3019
J9 SURG NEUROL
JI Surg. Neurol.
PD JUN
PY 2002
VL 57
IS 6
BP 405
EP 410
AR PII S0090-3019(02)00720-6
DI 10.1016/S0090-3019(02)00720-6
PG 6
WC Clinical Neurology; Surgery
WE Science Citation Index Expanded (SCI-EXPANDED)
SC Neurosciences & Neurology; Surgery
GA 586DN
UT WOS:000177569500007
PM 12176202
DA 2025-06-06
ER

PT J
AU Puccio, D
   Deng, HS
   Puccio, A
   Okonkwo, D
   Nwachuku, E
AF Puccio, David
   Deng, Hansen
   Puccio, Ava
   Okonkwo, David
   Nwachuku, Enyinna
TI PERIPHERAL INFLAMMATORY BIOMARKER ANALYSIS IN ELDERLY CHRONIC SUBDURAL
   HEMATOMA PATIENTS
SO JOURNAL OF NEUROTRAUMA
LA English
DT Meeting Abstract
CT ANNUAL SYMPOSIUM OF THE NATIONAL-NEUROTRAUMA-SOCIETY (NNS)
CY JUL 25-28, 2023
CL Austin, TX
SP NATL NEUROTRAUMA SOC
C1 [Puccio, David; Deng, Hansen; Puccio, Ava; Okonkwo, David] Univ Pittsburgh, Dept Neurosurg, Pittsburgh, PA USA.
   [Nwachuku, Enyinna] Cleveland Clin Fdn, Dept Neurosurg, Cleveland, OH 44195 USA.
C3 Pennsylvania Commonwealth System of Higher Education (PCSHE); University
   of Pittsburgh; Cleveland Clinic Foundation
NR 0
TC 0
Z9 0
U1 0
U2 0
PU MARY ANN LIEBERT, INC
PI NEW ROCHELLE
PA 140 HUGUENOT STREET, 3RD FL, NEW ROCHELLE, NY 10801 USA
SN 0897-7151
EI 1557-9042
J9 J NEUROTRAUM
JI J. Neurotrauma
PD AUG 1
PY 2023
VL 40
IS 15-16
MA P04.291
BP A127
EP A127
PG 1
WC Critical Care Medicine; Clinical Neurology; Neurosciences
WE Science Citation Index Expanded (SCI-EXPANDED); Conference Proceedings Citation Index - Science (CPCI-S)
SC General & Internal Medicine; Neurosciences & Neurology
GA W7ST5
UT WOS:001093595400407
DA 2025-06-06
ER

PT J
AU Mohammad, LM
   Abbas, M
   Ahmadian, R
   Shuttleworth, C
   Carlson, A
AF Mohammad, Laila Malani
   Abbas, Mohammad
   Ahmadian, Rosstin
   Shuttleworth, C.
   Carlson, Andrew
TI Observation of cortical spreading depolarizations after chronic subdural
   hematoma evacuation
SO JOURNAL OF NEUROSURGERY
LA English
DT Meeting Abstract
CT Annual Scientific Meeting of the
   American-Association-of-Neurologic-Surgeons (AANS)
CY APR 29-MAY 02, 2018
CL New Orleans, LA
SP Amer Assoc Neurol Surg
RI Mohammad, Laila/K-6409-2019; Carlson, Andrew/B-4369-2012
NR 0
TC 0
Z9 0
U1 0
U2 0
PU AMER ASSOC NEUROLOGICAL SURGEONS
PI ROLLING MEADOWS
PA 5550 MEADOWBROOK DRIVE, ROLLING MEADOWS, IL 60008 USA
SN 0022-3085
EI 1933-0693
J9 J NEUROSURG
JI J. Neurosurg.
PD APR
PY 2018
VL 128
IS 4
MA 725
BP 69
EP 69
PG 1
WC Clinical Neurology; Surgery
WE Science Citation Index Expanded (SCI-EXPANDED); Conference Proceedings Citation Index - Science (CPCI-S)
SC Neurosciences & Neurology; Surgery
GA GB4QJ
UT WOS:000429045500189
DA 2025-06-06
ER

PT J
AU Osuka, K
   Usuda, N
   Takayasu, M
AF Osuka, Koji
   Usuda, Nobuteru
   Takayasu, Masakazu
TI Expression of autophagy signaling molecules in chronic subdural hematoma
   outer membranes
SO JOURNAL OF NEUROSURGERY
LA English
DT Meeting Abstract
CT Annual Scientific Meeting of the
   American-Association-of-Neurologic-Surgeons (AANS)
CY APR 29-MAY 02, 2018
CL New Orleans, LA
SP Amer Assoc Neurol Surg
NR 0
TC 0
Z9 0
U1 0
U2 1
PU AMER ASSOC NEUROLOGICAL SURGEONS
PI ROLLING MEADOWS
PA 5550 MEADOWBROOK DRIVE, ROLLING MEADOWS, IL 60008 USA
SN 0022-3085
EI 1933-0693
J9 J NEUROSURG
JI J. Neurosurg.
PD APR
PY 2018
VL 128
IS 4
MA 634
BP 56
EP 56
PG 1
WC Clinical Neurology; Surgery
WE Science Citation Index Expanded (SCI-EXPANDED); Conference Proceedings Citation Index - Science (CPCI-S)
SC Neurosciences & Neurology; Surgery
GA GB4QJ
UT WOS:000429045500153
DA 2025-06-06
ER

PT J
AU Tang, AR
   Chotai, S
   Guidry, BS
   Lan, M
   Kelly, KA
   Yengo-Kahn, AM
   Kelly, PD
   Morone, PJ
AF Tang, Alan R.
   Chotai, Silky
   Guidry, Brad S.
   Lan, Matthews
   Kelly, Katherine A.
   Yengo-Kahn, Aaron M.
   Kelly, Patrick D.
   Morone, Peter J.
TI Predicting Loss to Follow-Up in Surgical Management of Chronic Subdural
   Hematoma Patients
SO NEUROSURGERY
LA English
DT Meeting Abstract
RI Yengo-Kahn, Aaron/AAV-7647-2020
NR 0
TC 0
Z9 0
U1 0
U2 1
PU OXFORD UNIV PRESS INC
PI CARY
PA JOURNALS DEPT, 2001 EVANS RD, CARY, NC 27513 USA
SN 0148-396X
EI 1524-4040
J9 NEUROSURGERY
JI Neurosurgery
PD DEC
PY 2020
VL 67
SU 1
MA 361
BP 121
EP 121
PG 1
WC Clinical Neurology; Surgery
WE Science Citation Index Expanded (SCI-EXPANDED)
SC Neurosciences & Neurology; Surgery
GA QF1DD
UT WOS:000616638600257
DA 2025-06-06
ER

PT J
AU Mondorf, Y
   Abu-Owaimer, M
   Gaab, MR
   Oertel, JMK
AF Mondorf, Yvonne
   Abu-Owaimer, Muaath
   Gaab, Michael R.
   Oertel, Joachim M. K.
TI Chronic subdural hematoma-Craniotomy versus burr hole trepanation
SO BRITISH JOURNAL OF NEUROSURGERY
LA English
DT Article
DE Chronic subdural hematoma; craniotomy; burrhole; subdural hygroma
ID SURGICAL-TREATMENT; RECURRENCE; DRAINAGE; IRRIGATION
AB The authors present a series of more than 200 surgical procedures for chronic subdural hematoma in a 5-year-period. Clinical presentation and neurosurgical treatment were regarded with a special focus on the surgical technique. Between March 2003 and July 2008, 193 patients (113 male and 80 female, mean age 72.5 yrs [range 26-97 yrs]) suffering from chronic subdural hematoma were retrospectively analyzed. One-hundred-fifty-one craniotomies and 42 burr holes were performed. Forty-two craniotomy patients (27.8%) in contrast to 6 burr hole patients (14.3%) required surgical revision. A craniectomy was performed as an ultima ratio after at least 2 prior evacuations in 3 cases. Chronic subdural hematoma is a disease of the elderly. A craniotomy seems to possess a higher rate of recurrence of the chronic subdural hematoma so that a burr hole evacuation should be preferred. Craniectomy might be a good therapeutic option in complicated recurrent chronic subdural hematomas.
C1 [Oertel, Joachim M. K.] Johannes Gutenberg Univ Mainz, Univ Med, Neurochirurg Klin & Poliklin, Dept Neurosurg, D-55131 Mainz, Germany.
   [Mondorf, Yvonne; Abu-Owaimer, Muaath; Gaab, Michael R.] Hannover Nordstadt Hosp, Klinikum Hannover, Dept Neurosurg, D-30167 Hannover, Germany.
C3 Johannes Gutenberg University of Mainz
RP Oertel, JMK (corresponding author), Johannes Gutenberg Univ Mainz, Univ Med, Neurochirurg Klin & Poliklin, Dept Neurosurg, Langenbeckstr 1, D-55131 Mainz, Germany.
EM oertelj@freenet.de
RI Oertel, Joachim/AAO-5012-2021
CR Abouzari M, 2007, NEUROSURGERY, V61, P794, DOI 10.1227/01.NEU.0000298908.94129.67
   Chen CW, 2004, J CLIN NEUROSCI, V11, P706, DOI 10.1016/j.jocn.2004.03.019
   Erol FS, 2005, J CLIN NEUROSCI, V12, P261, DOI 10.1016/j.jocn.2003.09.012
   Gelabert-González M, 2005, CLIN NEUROL NEUROSUR, V107, P223, DOI 10.1016/j.clineuro.2004.09.015
   Gurelik M, 2007, CAN J NEUROL SCI, V34, P84, DOI 10.1017/S0317167100005849
   Lee KS, 2004, BRAIN INJURY, V18, P351, DOI 10.1080/02699050310001645801
   Lee KS, 2001, BRAIN INJURY, V15, P47, DOI 10.1080/02699050150209129
   Lee Kyeong-Seok, 1996, Journal of Korean Medical Science, V11, P55
   Mori K, 2001, NEUROL MED-CHIR, V41, P371, DOI 10.2176/nmc.41.371
   Muzii V F, 2005, J Neurosurg Sci, V49, P41
   Okada Y, 2002, SURG NEUROL, V57, P405, DOI 10.1016/S0090-3019(02)00720-6
   Okumura Y, 1998, NEUROL SURG TOKYO, V26, P691
   Park SH, 2008, J CLIN NEUROSCI, V15, P868, DOI 10.1016/j.jocn.2007.08.003
   Reina M A, 1998, Rev Esp Anestesiol Reanim, V45, P367
   SANTARIUS T, 2009, BRIT J NEUROSURG, V23, P111
   Stanisic M, 2005, ACTA NEUROCHIR, V147, P1249, DOI 10.1007/s00701-005-0616-1
   Tokmak M, 2007, J NEUROSURG, V107, P290, DOI 10.3171/JNS-07/08/0290
   Yamashima T, 2000, NEUROSURG CLIN N AM, V11, P413, DOI 10.1016/S1042-3680(18)30103-7
   Zakaraia AM, 2008, SURG NEUROL, V69, P608, DOI 10.1016/j.surneu.2007.01.054
NR 19
TC 66
Z9 68
U1 0
U2 2
PU TAYLOR & FRANCIS LTD
PI ABINGDON
PA 2-4 PARK SQUARE, MILTON PARK, ABINGDON OR14 4RN, OXON, ENGLAND
SN 0268-8697
EI 1360-046X
J9 BRIT J NEUROSURG
JI Br. J. Neurosurg.
PY 2009
VL 23
IS 6
BP 612
EP 616
DI 10.3109/02688690903370297
PG 5
WC Clinical Neurology; Surgery
WE Science Citation Index Expanded (SCI-EXPANDED)
SC Neurosciences & Neurology; Surgery
GA 585TK
UT WOS:000276851900010
PM 19922275
DA 2025-06-06
ER

PT J
AU Gernsback, JE
   Richardson, A
   Kolcun, JP
   Jagid, J
AF Gernsback, Joanna Elizabeth
   Richardson, Angela
   Kolcun, John Paul
   Jagid, Jonathan
TI Flow, Liver, Flow: The Interplay of Liver Disease and Coagulopathy in
   Chronic Subdural Hematoma
SO JOURNAL OF NEUROSURGERY
LA English
DT Meeting Abstract
CT Annual Scientific Meeting of the
   American-Association-of-Neurological-Surgeons (AANS)
CY APR 22-26, 2017
CL Los Angeles, CA
SP Amer Assoc Neurol Surg
RI Richardson, Angela/AAN-8731-2020
NR 0
TC 0
Z9 0
U1 0
U2 0
PU AMER ASSOC NEUROLOGICAL SURGEONS
PI ROLLING MEADOWS
PA 5550 MEADOWBROOK DRIVE, ROLLING MEADOWS, IL 60008 USA
SN 0022-3085
EI 1933-0693
J9 J NEUROSURG
JI J. Neurosurg.
PD APR
PY 2017
VL 126
IS 4
MA 679
BP A1402
EP A1402
PG 1
WC Clinical Neurology; Surgery
WE Science Citation Index Expanded (SCI-EXPANDED); Conference Proceedings Citation Index - Science (CPCI-S)
SC Neurosciences & Neurology; Surgery
GA EQ1NX
UT WOS:000397837900149
DA 2025-06-06
ER

PT J
AU Klumbies, K
   Younsi, A
   Habel, C
   Fischer, J
   Riemann, L
   Zweckberger, K
   Unterberg, A
AF Klumbies, Katharina
   Younsi, Alexander
   Habel, Cleo
   Fischer, Jessica
   Riemann, Lennart
   Zweckberger, Klaus
   Unterberg, Andreas
TI The Burr Hole Location In Chronic Subdural Hematoma Surgery Impacts The
   Rate Of Revision Surgery
SO JOURNAL OF NEUROSURGERY
LA English
DT Meeting Abstract
CT Annual Scientific Meeting of the
   American-Association-of-Neurological-Surgeons (AANS)
CY APR 25-29, 2020
CL Boston, MA
SP Amer Assoc Neurol Surg
RI Younsi, Alexander/AAW-7869-2020
NR 0
TC 0
Z9 0
U1 0
U2 2
PU AMER ASSOC NEUROLOGICAL SURGEONS
PI ROLLING MEADOWS
PA 5550 MEADOWBROOK DRIVE, ROLLING MEADOWS, IL 60008 USA
SN 0022-3085
EI 1933-0693
J9 J NEUROSURG
JI J. Neurosurg.
PD APR
PY 2020
VL 132
IS 4
MA 439
BP 82
EP 82
PG 1
WC Clinical Neurology; Surgery
WE Science Citation Index Expanded (SCI-EXPANDED); Conference Proceedings Citation Index - Science (CPCI-S)
SC Neurosciences & Neurology; Surgery
GA KZ3SM
UT WOS:000523185100165
DA 2025-06-06
ER

PT J
AU Catherine, A
   Anushya
   Neelakandan
AF Catherine, Auxilia
   Anushya
   Neelakandan
TI A Case Report On Young Onset Frontal Temporal Dementia Presented As
   Catatonia
SO INDIAN JOURNAL OF PSYCHIATRY
LA English
DT Meeting Abstract
ID CHRONIC SUBDURAL-HEMATOMA; PATHOGENESIS
C1 [Catherine, Auxilia; Anushya; Neelakandan] Inst Mental Hlth, Hyderabad, India.
CR Jomli R, 2012, ENCEPHALE, V38, P356, DOI 10.1016/j.encep.2011.11.008
   Lebert F, 2004, DEMENT GERIATR COGN, V17, P355, DOI 10.1159/000077171
   LEE KS, 1994, BRIT J NEUROSURG, V8, P551, DOI 10.3109/02688699409002947
   Mann DMA, 2017, BRAIN PATHOL, V27, P723, DOI 10.1111/bpa.12486
   Neumann M, 2019, NEUROPATH APPL NEURO, V45, P19, DOI 10.1111/nan.12526
   Pencalet P, 2001, NEUROCHIRURGIE, V47, P469
   Rascovsky K, 2011, BRAIN, V134, P2456, DOI 10.1093/brain/awr179
   Schebesch KM, 2008, ZBL NEUROCHIR, V69, P61, DOI 10.1055/s-2007-1004582
   Tang JY, 2011, ACTA NEUROCHIR SUPPL, V111, P25, DOI 10.1007/978-3-7091-0693-8_5
   TSUBOI K, 1984, Neurological Surgery, V12, P275
   Warren JD, 2013, BMJ-BRIT MED J, V347, DOI 10.1136/bmj.f4827
   YAMASHIMA T, 1985, Zentralblatt fuer Neurochirurgie, V46, P304
NR 12
TC 0
Z9 0
U1 0
U2 1
PU WOLTERS KLUWER MEDKNOW PUBLICATIONS
PI MUMBAI
PA WOLTERS KLUWER INDIA PVT LTD , A-202, 2ND FLR, QUBE, C T S  NO 1498A-2
   VILLAGE MAROL, ANDHERI EAST, MUMBAI, Maharashtra, INDIA
SN 0019-5545
EI 1998-3794
J9 INDIAN J PSYCHIAT
JI Indian J. Psychiatry
PD MAR
PY 2022
VL 64
SU 3
PG 2
WC Psychiatry
WE Science Citation Index Expanded (SCI-EXPANDED); Social Science Citation Index (SSCI)
SC Psychiatry
GA 3T5SC
UT WOS:000840332900468
DA 2025-06-06
ER

PT J
AU Mostofi, K
   Marnet, D
AF Mostofi, Keyvan
   Marnet, Dominique
TI Percutaneous Evacuation for Treatment of Subdural Hematoma and Outcome
   in 28 Patients
SO TURKISH NEUROSURGERY
LA English
DT Article
DE Subdural hematoma; Percutaneous evacuation; Head trauma; Craniostomy
ID TWIST-DRILL CRANIOSTOMY; BURR HOLE; COMPLICATIONS; RECURRENCE; DRAINAGE
AB AIM: Chronic subdural hematoma is a frequently encountered entity in neurosurgery in particular in elderly patients. There in a high variance in the treatment in literature.
   MATERIAL and METHODS: We report our experience of percutaneous evacuation of chronic subdural hematoma in 28 patients.
   RESULTS: From January 2007 to July 2009, 28 patients underwent percutaneous evacuation. 27 of the 28 patients (96.4%) became asymptomatic or improved clinically. Six weeks later, the scan showed the hematoma had completely disappeared in 18 of the cases. We did not have any postoperative infection.
   CONCLUSION: Treatment of chronic subdural hematoma using a percutaneous operative technique is a minimally invasive method with sufficient outcome and a therapeutic alternative to the craniotomy.
C1 [Mostofi, Keyvan; Marnet, Dominique] Hop Lorrain, Dept Neurosurg, St Joseph, France.
RP Mostofi, K (corresponding author), Hop Lorrain, Dept Neurosurg, St Joseph, France.
EM keyvan.mostofi@yahoo.fr
CR [Anonymous], 2009, ROCZ POMOR AKAD MED
   Bozturk G, 2006, TURK NEUROSURG, V16, P19
   FOGELHOLM R, 1975, ACTA NEUROCHIR, V32, P247, DOI 10.1007/BF01405457
   Forster MT, 2010, J CLIN NEUROSCI, V17, P975, DOI 10.1016/j.jocn.2009.11.023
   Horn EM, 2006, SURG NEUROL, V65, P150, DOI 10.1016/j.surneu.2005.05.030
   Hwang SC, 2009, J NEUROSURG, V110, P1265, DOI 10.3171/2008.9.JNS08359
   Ibrahim I, 2010, NEUROCHIRURGIE, V56, P23, DOI 10.1016/j.neuchi.2009.11.007
   Kansal R, 2010, J CLIN NEUROSCI, V17, P428, DOI 10.1016/j.jocn.2009.07.109
   Tyler JK, 2010, J NEUROSURG, V113, P1004, DOI 10.3171/2010.5.JNS1083
   Lee JY, 2004, SURG NEUROL, V61, P523, DOI 10.1016/j.surneu.2003.10.026
   Lega BC, 2010, J NEUROSURG, V113, P615, DOI 10.3171/2009.9.JNS08825
   Liu YG, 2009, INJURY, V40, P968, DOI 10.1016/j.injury.2009.01.006
   Miranda LB, 2010, J NEUROSURG, V24, P1
   Mori K, 2001, NEUROL MED-CHIR, V41, P371, DOI 10.2176/nmc.41.371
   Mostofi K, 2008, NEUROCHIRURGIE, V54, P697
   Parlato C, 2000, SURG NEUROL, V53, P312, DOI 10.1016/S0090-3019(00)00200-7
   RYCHLICKI F, 1991, ACTA NEUROCHIR, V113, P38, DOI 10.1007/BF01402112
   Santos-Ditto RA, 2007, GAC MED MEX, V143, P203
   Sindou M, 2010, ACTA NEUROCHIR, V152, P545, DOI 10.1007/s00701-009-0489-9
   Soto-Granados M, 2010, CIR CIR, V78, P203
   Sucu HK, 2007, ACTA NEUROCHIR, V149, P597, DOI 10.1007/s00701-007-1162-9
   Tsai TH, 2010, J TRAUMA, V68, P571, DOI 10.1097/TA.0b013e3181a5f31c
   White M, 2010, BRIT J NEUROSURG, V24, P257, DOI 10.3109/02688691003675218
   Wilberger JE, 2000, NEUROSURG CLIN N AM, V11, P435, DOI 10.1016/S1042-3680(18)30105-0
NR 24
TC 5
Z9 5
U1 0
U2 2
PU TURKISH NEUROSURGICAL SOC
PI BAHCELIEVLER
PA TASKENT CADDESI 13-4, BAHCELIEVLER, ANKARA 06500, TURKEY
SN 1019-5149
J9 TURK NEUROSURG
JI Turk. Neurosurg.
PD OCT
PY 2011
VL 21
IS 4
BP 522
EP 526
DI 10.5137/1019-5149.JTN.4390-11.0
PG 5
WC Clinical Neurology; Surgery
WE Science Citation Index Expanded (SCI-EXPANDED)
SC Neurosciences & Neurology; Surgery
GA 850WC
UT WOS:000297229200013
PM 22194110
DA 2025-06-06
ER

PT J
AU Balbino, R
   Drickamer, M
   Winzelberg, G
AF Balbino, R.
   Drickamer, M.
   Winzelberg, G.
TI Watch and wait or operate? Acute neurologic decline following chronic
   subdural hematoma evacuation procedure: a case report.
SO JOURNAL OF THE AMERICAN GERIATRICS SOCIETY
LA English
DT Meeting Abstract
CT Annual Scientific Meeting of the American-Geriatrics-Society (AGS)
CY MAY 10-17, 2015
CL National Harbor, MD
SP Amer Geriatr Soc
C1 [Balbino, R.; Drickamer, M.; Winzelberg, G.] Univ N Carolina, Geriatr Med, Morrisville, NC USA.
C3 University of North Carolina
NR 0
TC 0
Z9 0
U1 0
U2 0
PU WILEY-BLACKWELL
PI HOBOKEN
PA 111 RIVER ST, HOBOKEN 07030-5774, NJ USA
SN 0002-8614
EI 1532-5415
J9 J AM GERIATR SOC
JI J. Am. Geriatr. Soc.
PD APR
PY 2015
VL 63
SU 1
SI SI
MA C34
BP S171
EP S172
PG 2
WC Geriatrics & Gerontology; Gerontology
WE Science Citation Index Expanded (SCI-EXPANDED); Social Science Citation Index (SSCI); Conference Proceedings Citation Index - Science (CPCI-S)
SC Geriatrics & Gerontology
GA CF5EL
UT WOS:000352578900480
DA 2025-06-06
ER

PT J
AU Hotta, K
   Sorimachi, T
   Honda, Y
   Matsumae, M
AF Hotta, Kazuko
   Sorimachi, Takatoshi
   Honda, Yumie
   Matsumae, Mitsunori
TI Chronic Subdural Hematoma in Women
SO WORLD NEUROSURGERY
LA English
DT Article
DE Chronic subdural hematoma; Consciousness disturbance; Outcome; Sex
   difference; Sex
ID SEX-DIFFERENCES; RISK-FACTORS; DEPRESSION; SURGERY; GENDER; ADULTS;
   HEALTH
AB OBJECTIVE: Sex differences in various diseases recently have been recognized as an important factor in the approach to more efficient preventive and therapeutic medicine. We clarified sex differences in the clinical characteristics of chronic subdural hematoma (CSDH) by comparing men and women with CSDH, as there is a wellknown male predominance in the prevalence of CSDH.
   METHODS: Clinical factors and computed tomography findings were investigated retrospectively in 490 consecutive patients admitted to our hospital between 2006 and 2015 who were diagnosed with CSDH.
   RESULTS: On univariate analysis, women were significantly older than men (P < 0.05). In women, premorbid impaired activities of daily living, consciousness disturbance, acute-to-chronic subdural hematoma, and death as outcomes at discharge were significantly more frequent than in men (P < 0.05). In contrast, women had less frequent instances of good recovery and less alcohol intake (P < 0.05). Multivariate analysis demonstrated female sex as an independent predictor of consciousness disturbance at admission. Female sex also was identified as a predictor of death at discharge.
   CONCLUSIONS: We demonstrated sex differences in the clinical characteristics of CSDH. In the future, management of patients with CSDH with regard to sex differences in disease characteristics could be expected to improve the outcomes of women, which have been worse than in men.
C1 [Hotta, Kazuko; Sorimachi, Takatoshi; Honda, Yumie; Matsumae, Mitsunori] Tokai Univ, Dept Neurosurg, Hiratsuka, Kanagawa, Japan.
   [Honda, Yumie] Tokai Univ, Dept Emergency & Crit Care Med, Hiratsuka, Kanagawa, Japan.
C3 Tokai University; Tokai University
RP Sorimachi, T (corresponding author), Tokai Univ, Dept Neurosurg, Hiratsuka, Kanagawa, Japan.
EM sorimachi@tokai-u.jp
CR Alberts SC, 2014, SOCIALITY HIERARCHY, P339
   Asghar M, 2002, J ROY SOC MED, V95, P290, DOI 10.1258/jrsm.95.6.290
   Baechli H, 2004, NEUROSURG REV, V27, P263, DOI 10.1007/s10143-004-0337-6
   Balser D, 2015, J NEUROSURG, P1
   Becker DP, 1990, NEUROLOGICAL SURG, P696
   Coffey CE, 1998, ARCH NEUROL-CHICAGO, V55, P169, DOI 10.1001/archneur.55.2.169
   COWELL PE, 1992, DEV BRAIN RES, V66, P187, DOI 10.1016/0165-3806(92)90079-C
   Ficker-Terill C, 2004, TRAINING MANUAL CERT
   Gelabert-González M, 2005, CLIN NEUROL NEUROSUR, V107, P223, DOI 10.1016/j.clineuro.2004.09.015
   GIUFFRE R, 1992, NEUROCHIRURGIA, V35, P103
   Gur RC, 2002, AM J GERIAT PSYCHIAT, V10, P72, DOI 10.1176/appi.ajgp.10.1.72
   Honda Y, 2015, NEUROL RES, V37, P985, DOI 10.1179/1743132815Y.0000000083
   Izumihara A, 2013, NEUROL MED-CHIR, V53, P323, DOI 10.2176/nmc.53.323
   Kanat A, 2010, J NEUROSURG SCI, V54, P99
   Kawamoto KR, 2016, CURR ATHEROSCLER REP, V18, DOI 10.1007/s11883-016-0629-7
   MARKWALDER TM, 1981, J NEUROSURG, V54, P637, DOI 10.3171/jns.1981.54.5.0637
   Marshman LAG, 2015, CLIN NEUROL NEUROSUR, V131, P1, DOI 10.1016/j.clineuro.2015.01.009
   Pohjasvaara T, 2001, EUR J NEUROL, V8, P315, DOI 10.1046/j.1468-1331.2001.00182.x
   Regitz-Zagrosek V, 2012, EMBO REP, V13, P596, DOI 10.1038/embor.2012.87
   SUZUKI J, 1977, SURG NEUROL, V8, P243
   Tsai TH, 2010, J TRAUMA, V68, P571, DOI 10.1097/TA.0b013e3181a5f31c
   Weigel R, 2003, J NEUROL NEUROSUR PS, V74, P937, DOI 10.1136/jnnp.74.7.937
   Williams LS, 2004, AM J PSYCHIAT, V161, P1090, DOI 10.1176/appi.ajp.161.6.1090
   Witelson SF, 2006, BRAIN, V129, P386, DOI 10.1093/brain/awh696
   Wu X, 2008, J TRAUMA, V64, P1313, DOI 10.1097/TA.0b013e318165c803
NR 25
TC 7
Z9 8
U1 0
U2 2
PU ELSEVIER SCIENCE INC
PI NEW YORK
PA 360 PARK AVE SOUTH, NEW YORK, NY 10010-1710 USA
SN 1878-8750
EI 1878-8769
J9 WORLD NEUROSURG
JI World Neurosurg.
PD SEP
PY 2017
VL 105
BP 47
EP 52
DI 10.1016/j.wneu.2017.05.105
PG 6
WC Clinical Neurology; Surgery
WE Science Citation Index Expanded (SCI-EXPANDED)
SC Neurosciences & Neurology; Surgery
GA FH3EJ
UT WOS:000411027600008
PM 28559067
DA 2025-06-06
ER

PT J
AU Miki, K
   Kai, Y
   Hiraki, Y
   Kamano, H
   Oka, K
   Natori, Y
AF Miki, Kenji
   Kai, Yasutoshi
   Hiraki, Yuka
   Kamano, Hironori
   Oka, Kazunari
   Natori, Yoshihiro
TI Malignant Meningioma Mimicking Chronic Subdural Hematoma
SO WORLD NEUROSURGERY
LA English
DT Article
DE Chronic subdural hematoma; Meningioma
ID PLASMINOGEN-ACTIVATOR
AB BACKGROUND: Chronic subdural hematoma (CSDH) is the most common disease encountered in neurosurgery. Diagnoses of CSDH are usually made on the basis of computed tomography (CT) images. In this report, we discuss the case of a patient with meningioma whose findings instead suggested CSDH.
   CASE DESCRIPTION: A 91-year-old woman complained of dizziness. Brain CT imaging revealed a low-density subdural space, following which we diagnosed her with CSDH. On the same day, we performed burr hole surgery. However, when opening the burr hole and cutting the dura, a light yellowish tumor was observed under the dura. After the operation, her condition deteriorated and she died 2 days later. After 10 days, pathologic examination of the tumor specimen led to a diagnosis of atypical meningioma.
   CONCLUSIONS: In almost all cases, CSDH can be diagnosed using CT images only. However, our patient's true diagnosis was meningioma, rather than CSDH. We rouse attention not to take it for CSDH with a CT image easily.
C1 [Miki, Kenji; Kai, Yasutoshi; Oka, Kazunari; Natori, Yoshihiro] Aso Iizuka Hosp, Dept Neurosurg, Yoshio Machi, Iizuka, Fukuoka, Japan.
   [Hiraki, Yuka] Aso Iizuka Hosp, Dept Pathol, Yoshio Machi, Iizuka, Fukuoka, Japan.
   [Kamano, Hironori] Aso Iizuka Hosp, Dept Radiol, Yoshio Machi, Iizuka, Fukuoka, Japan.
RP Miki, K (corresponding author), Aso Iizuka Hosp, Dept Neurosurg, Yoshio Machi, Iizuka, Fukuoka, Japan.
EM KenjiMiki-mickeydreamk@yahoo.co.jp
CR Abramovich CM, 1998, HUM PATHOL, V29, P1420, DOI 10.1016/S0046-8177(98)90010-7
   Brecknell JE, 2006, BRIT J NEUROSURG, V20, P239, DOI 10.1080/02688690600852647
   Levi M, 2004, BRIT J HAEMATOL, V124, P567, DOI 10.1046/j.1365-2141.2003.04790.x
   OKA K, 1988, J NEUROSURG, V69, P356, DOI 10.3171/jns.1988.69.3.0356
   OKA K, 1994, J NEURO-ONCOL, V22, P183, DOI 10.1007/BF01052893
   Oka K, 1995, ADV CLIN NEUROSCI, V5, P269
   SAKAI N, 1981, Neurologia Medico-Chirurgica, V21, P329
   SCOTT M, 1975, J NEUROSURG, V42, P338, DOI 10.3171/jns.1975.42.3.0338
   Stanisic M, 2013, ACTA NEUROCHIR, V155, P323, DOI 10.1007/s00701-012-1565-0
   TSUDA H, 1988, THROMB HAEMOSTASIS, V60, P508
   Velez AM, 2011, NEUROSURGERY, V68, pE1165, DOI 10.1227/NEU.0b013e31820a181a
   Zhou YS, 2015, PLOS ONE, V10, DOI 10.1371/journal.pone.0116095
NR 12
TC 5
Z9 5
U1 0
U2 2
PU ELSEVIER SCIENCE INC
PI NEW YORK
PA STE 800, 230 PARK AVE, NEW YORK, NY 10169 USA
SN 1878-8750
EI 1878-8769
J9 WORLD NEUROSURG
JI World Neurosurg.
PD APR
PY 2019
VL 124
BP 71
EP 74
DI 10.1016/j.wneu.2018.12.129
PG 4
WC Clinical Neurology; Surgery
WE Science Citation Index Expanded (SCI-EXPANDED)
SC Neurosciences & Neurology; Surgery
GA HR4BE
UT WOS:000463087800122
PM 30611944
DA 2025-06-06
ER

PT J
AU Maung, MKL
   Zaman, R
   Wijayasiri, SN
   Sekaran, L
AF Maung, Mya Khaing Lei
   Zaman, Rafia
   Wijayasiri, Susantha Nawaratne
   Sekaran, Lakshmanan
TI TIA Mimic Calcified Chronic Subdural Haematoma
SO CEREBROVASCULAR DISEASES
LA English
DT Meeting Abstract
DE Chronic subdural hematoma; Calcified TIA
C1 [Maung, Mya Khaing Lei; Zaman, Rafia; Wijayasiri, Susantha Nawaratne; Sekaran, Lakshmanan] Luton & Dunstable Univ Hosp, Luton, Beds, England.
NR 0
TC 0
Z9 0
U1 0
U2 0
PU KARGER
PI BASEL
PA ALLSCHWILERSTRASSE 10, CH-4009 BASEL, SWITZERLAND
SN 1015-9770
EI 1421-9786
J9 CEREBROVASC DIS
JI Cerebrovasc. Dis.
PD NOV 14
PY 2023
VL 52
SU 2
MA AB000385
BP 133
EP 133
PG 1
WC Clinical Neurology; Peripheral Vascular Disease
WE Science Citation Index Expanded (SCI-EXPANDED)
SC Neurosciences & Neurology; Cardiovascular System & Cardiology
GA FJ0Q0
UT WOS:001145279200134
DA 2025-06-06
ER

PT J
AU Duerinck, J
   Van Rompaey, K
   Moens, M
   Ampe, A
   De Smet, K
   Michotte, A
   d'Haens, J
AF Duerinck, Johnny
   Van Rompaey, Katrijn
   Moens, Maarten
   Ampe, Ben
   De Smet, Kristof
   Michotte, Alex
   d'Haens, Jean
TI Development of dural plasmacytoma after evacuation of chronic subdural
   hematoma: Case report
SO CLINICAL NEUROLOGY AND NEUROSURGERY
LA English
DT Article
DE Dural plasmocytoma; Chronic subdural hematoma; Multiple myeloma
ID CENTRAL-NERVOUS-SYSTEM; OF-THE-LITERATURE; MULTIPLE-MYELOMA;
   INTRACRANIAL PLASMACYTOMA
C1 [Duerinck, Johnny; Van Rompaey, Katrijn; Moens, Maarten; Ampe, Ben; d'Haens, Jean] UZ Brussel, Dept Neurosurg, Brussels, Belgium.
   [De Smet, Kristof] UZ Brussel, Dept Radiol, Brussels, Belgium.
   [Michotte, Alex] UZ Brussel, Dept Neurol, Brussels, Belgium.
   [Michotte, Alex] UZ Brussel, Dept Pathol, Brussels, Belgium.
C3 University Hospital Brussels; Universite Libre de Bruxelles; University
   Hospital Brussels; University Hospital Brussels; University Hospital
   Brussels; Universite Catholique Louvain; Cliniques Universitaires
   Saint-Luc
RP Duerinck, J (corresponding author), UZ Brussel, Dept Neurosurg, Brussels, Belgium.
EM johnny.duerinck@uzbrussel.be
RI Ampe, Adriaan/JNT-0729-2023; Michotte, Alex/D-9849-2013; Duerinck,
   Johnny/P-7618-2018
OI Duerinck, Johnny/0000-0001-9869-9806; Moens, Maarten/0000-0003-0577-5449
CR BENLI K, 1995, NEUROSURGERY, V36, P1206, DOI 10.1227/00006123-199506000-00025
   BINDAL AK, 1995, J NEUROSURG, V83, P218, DOI 10.3171/jns.1995.83.2.0218
   HUSAIN MM, 1987, NEUROSURGERY, V20, P619, DOI 10.1227/00006123-198704000-00020
   Longo D., 2005, HARRISONS PRINCIPLES, V1
   Nieuwenhuizen L, 2008, EUR J HAEMATOL, V80, P1, DOI 10.1111/j.1600-0609.2007.00956.x
   Palumbo A, 2011, NEW ENGL J MED, V364, P1046, DOI 10.1056/NEJMra1011442
   Pereira Marta Almeida, 2008, Dermatol Online J, V14, P16
   Petersen SL, 1999, AM J HEMATOL, V62, P228, DOI 10.1002/(SICI)1096-8652(199912)62:4<228::AID-AJH5>3.0.CO;2-3
   Schwartz TH, 2001, NEUROSURGERY, V49, P1039, DOI 10.1097/00006123-200111000-00002
   WEIDENHEIM KM, 1989, NEUROSURGERY, V24, P429, DOI 10.1227/00006123-198903000-00022
NR 10
TC 0
Z9 0
U1 0
U2 6
PU ELSEVIER SCIENCE BV
PI AMSTERDAM
PA PO BOX 211, 1000 AE AMSTERDAM, NETHERLANDS
SN 0303-8467
EI 1872-6968
J9 CLIN NEUROL NEUROSUR
JI Clin. Neurol. Neurosurg.
PD DEC
PY 2012
VL 114
IS 10
BP 1322
EP 1325
DI 10.1016/j.clineuro.2012.03.004
PG 4
WC Clinical Neurology; Surgery
WE Science Citation Index Expanded (SCI-EXPANDED)
SC Neurosciences & Neurology; Surgery
GA 046KQ
UT WOS:000311764300008
PM 22464658
DA 2025-06-06
ER

PT J
AU Cristaldi, PMF
   Rui, CB
   Piergallini, L
   Di Cristofori, A
   Patassini, M
   Remida, P
   Giussani, CG
   Carrabba, GG
AF Cristaldi, Paola Maria Francesca
   Rui, Chiara Benedetta
   Piergallini, Lorenzo
   Di Cristofori, Andrea
   Patassini, Mirko
   Remida, Paolo
   Giussani, Carlo Giorgio
   Carrabba, Giorgio Giovanni
TI Facial nerve palsy after middle meningeal artery embolization for
   chronic subdural hematoma: a case report
SO ACTA NEUROCHIRURGICA
LA English
DT Article
DE Middle meningeal artery embolization; Endovascular procedure; Facial
   nerve palsy; Chronic subdural hematoma; Vasa nervorum
ID PREOPERATIVE EMBOLIZATION
AB Middle meningeal artery embolization (MMAE) has emerged as a safe and efficacious alternative to surgery for the treatment of new or recurrent chronic subdural hematoma (CSDH). Several complications such as facial palsy may suddenly occur even in the absence of evident dangerous anastomoses in the angiogram. We herein present a case-report of left facial nerve palsy after MMAE.
C1 [Rui, Chiara Benedetta; Piergallini, Lorenzo; Di Cristofori, Andrea; Giussani, Carlo Giorgio; Carrabba, Giorgio Giovanni] Univ Milano Bicocca, Osped San Gerardo, Dept Med & Surg, Monza, Italy.
   [Cristaldi, Paola Maria Francesca; Rui, Chiara Benedetta; Di Cristofori, Andrea; Giussani, Carlo Giorgio; Carrabba, Giorgio Giovanni] Fdn IRCCS San Gerardo Tintori, Neurosurg, Monza, Italy.
   [Piergallini, Lorenzo; Patassini, Mirko; Remida, Paolo] Fdn IRCCS San Gerardo Tintori, Neuroradiol, Monza, Italy.
C3 University of Milano-Bicocca; San Gerardo Hospital; Fondazione IRCCS San
   Gerardo dei Tintori; Fondazione IRCCS San Gerardo dei Tintori
RP Piergallini, L (corresponding author), Univ Milano Bicocca, Osped San Gerardo, Dept Med & Surg, Monza, Italy.; Piergallini, L (corresponding author), Fdn IRCCS San Gerardo Tintori, Neuroradiol, Monza, Italy.
EM lorenzo.piergallini@gmail.com
RI Giussani, Carlo/Q-6271-2016
CR BENTSON J, 1978, NEURORADIOLOGY, V16, P420, DOI 10.1007/BF00395321
   Ducruet AF, 2012, NEUROSURG REV, V35, P155, DOI 10.1007/s10143-011-0349-y
   Fiorella D, 2019, J NEUROINTERV SURG, V11, P912, DOI 10.1136/neurintsurg-2019-014730
   Gartrell BC, 2012, OTOL NEUROTOL, V33, P1270, DOI 10.1097/MAO.0b013e31825f2365
   Gatto Luana Antunes Maranha, 2017, Surg Neurol Int, V8, P270, DOI 10.4103/sni.sni_428_16
   HERDMAN RCD, 1993, J LARYNGOL OTOL, V107, P963, DOI 10.1017/S0022215100124934
   Kan P, 2021, NEUROSURGERY, V88, P268, DOI 10.1093/neuros/nyaa379
   LAPRESLE J, 1986, BRAIN, V109, P207, DOI 10.1093/brain/109.1.207
   Marangos N, 1999, J LARYNGOL OTOL, V113, P268, DOI 10.1017/S0022215100143762
   Tawfik KO, 2018, ANN OTO RHINOL LARYN, V127, P344, DOI 10.1177/0003489418761456
   VALAVANIS A, 1986, AM J NEURORADIOL, V7, P943
NR 11
TC 0
Z9 0
U1 0
U2 0
PU SPRINGER WIEN
PI Vienna
PA Prinz-Eugen-Strasse 8-10, A-1040 Vienna, AUSTRIA
SN 0001-6268
EI 0942-0940
J9 ACTA NEUROCHIR
JI Acta Neurochir.
PD JUL 31
PY 2024
VL 166
IS 1
AR 312
DI 10.1007/s00701-024-06201-z
PG 7
WC Clinical Neurology; Surgery
WE Science Citation Index Expanded (SCI-EXPANDED)
SC Neurosciences & Neurology; Surgery
GA A3J9U
UT WOS:001281539300004
PM 39085704
DA 2025-06-06
ER

PT J
AU Sousa, J
   Golash, A
   Vaz, J
   Chaudhary, H
AF Sousa, J
   Golash, A
   Vaz, J
   Chaudhary, H
TI Spontaneous intracerebral haemorrhage following evacuation of chronic
   subdural hematomas
SO JOURNAL OF CLINICAL NEUROSCIENCE
LA English
DT Article
DE chronic subdural haematoma; spontaneous intracerebral haematoma
ID MYELOGRAPHY
AB Spontaneous intracerebral haematoma (ICH) is an extremely unusual complication following the evacuation of a chronic subdural haematoma (CSDH). Good outcome is expected after the drainage of the CSDH and neurological deterioration is a cause for serious concern. Authors report three cases of spontaneous ICH away from the site of surgery following evacuation of a CSDH with a review of literature. Changes in cortical blood flow following decompression of a long standing CSDH may be responsible for the ICH. (C) 2003 Elsevier Ltd. All rights reserved.
C1 Royal Preston Hosp, Dept Neurosurg, Preston PR2 9HT, Lancs, England.
C3 Royal Preston Hospital
RP 397 Fullwood Rd, Sheffield S10 3GE, S Yorkshire, England.
EM jsousa@doctors.org.uk
CR DAVELLA D, 1986, J NEUROSURG, V65, P710, DOI 10.3171/jns.1986.65.5.0710
   GRUNWALD F, 1994, J NUCL MED, V35, P1896
   Hayashi T, 1987, Neurol Med Chir (Tokyo), V27, P1087, DOI 10.2176/nmc.27.1087
   KOTWICA Z, 1991, British Journal of Neurosurgery, V5, P461, DOI 10.3109/02688699108998474
   Kotwica Z, 1989, Neurol Psychiatr (Bucur), V27, P167
   Missori P, 2002, BRIT J NEUROSURG, V16, P63, DOI 10.1080/026886902753512637
   MODESTI LM, 1982, NEUROSURGERY, V10, P689, DOI 10.1227/00006123-198206010-00002
   NAKAHARA N, 1984, Neurologia Medico-Chirurgica, V24, P27, DOI 10.2176/nmc.24.27
   Ogasawara K, 1999, NEUROSURGERY, V45, P484, DOI 10.1097/00006123-199909000-00014
   OVERBEEK HC, 1987, J NEUROL, V234, P177, DOI 10.1007/BF00314139
   OVUL I, 1988, NEUROCHIRURGIA, V31, P160
   RAMAMURTHI B, 1989, Neurosurgical Review, V12, P225, DOI 10.1007/BF01790653
   RICHTER HP, 1984, ACTA NEUROCHIR, V71, P179, DOI 10.1007/BF01401313
   Sambasivan M, 1997, SURG NEUROL, V47, P418, DOI 10.1016/S0090-3019(97)00188-2
   SHIROYAMA Y, 1989, Neurological Surgery, V17, P759
   Turtas S, 1989, Zentralbl Neurochir, V50, P115
   VANDEKELFT E, 1991, NEUROSURGERY, V28, P570, DOI 10.1227/00006123-199104000-00014
NR 17
TC 12
Z9 13
U1 0
U2 0
PU ELSEVIER SCI LTD
PI OXFORD
PA THE BOULEVARD, LANGFORD LANE, KIDLINGTON, OXFORD OX5 1GB, OXON, ENGLAND
SN 0967-5868
EI 1532-2653
J9 J CLIN NEUROSCI
JI J. Clin. Neurosci.
PD SEP
PY 2004
VL 11
IS 7
BP 794
EP 796
DI 10.1016/j.jocn.2003.12.003
PG 3
WC Clinical Neurology; Neurosciences
WE Science Citation Index Expanded (SCI-EXPANDED)
SC Neurosciences & Neurology
GA 859ZF
UT WOS:000224306200031
PM 15337155
DA 2025-06-06
ER

PT J
AU Bodanapally, UK
   Fleiter, TR
   Aarabi, B
   Malhotra, A
   Gandhi, D
AF Bodanapally, Uttam K.
   Fleiter, Thorsten R.
   Aarabi, Bizhan
   Malhotra, Ajay
   Gandhi, Dheeraj
TI Dual-energy CT imaging of chronic subdural hematoma membranes: technical
   note
SO EUROPEAN RADIOLOGY
LA English
DT Article
DE Tomography; X-ray computed; Hematoma; Subdural
ID CONTRAST-ENHANCEMENT
AB This technical note describes a novel dual-energy CT (DECT) protocol with iodine map reconstruction that will enable visualization of chronic subdural hematoma (CSDH) membranes. We describe the technique and discuss the potential implications for surgical management. The cohort included 36 patients with 50 hematomas. Enhancing external membrane was demonstrated in all the 50 hematomas, incomplete internal membrane in 13, and complete internal membrane in 23 hematomas. A spandrel sign at the transition zone that indicates partial or complete formation of internal membrane was demonstrated in 36 hematomas.
C1 [Bodanapally, Uttam K.; Fleiter, Thorsten R.; Gandhi, Dheeraj] Univ Maryland, Med Ctr, Sch Med, Dept Diagnost Radiol & Nucl Med, 22 S Greene St, Baltimore, MD 21201 USA.
   [Aarabi, Bizhan] Univ Maryland, Sch Med, Dept Neurosurg, 22 S Greene St, Baltimore, MD 21201 USA.
   [Malhotra, Ajay] Yale Sch Med, Dept Radiol & Biomed Imaging, New Haven, CT USA.
C3 University System of Maryland; University of Maryland Baltimore;
   University System of Maryland; University of Maryland Baltimore; Yale
   University
RP Bodanapally, UK (corresponding author), Univ Maryland, Med Ctr, Sch Med, Dept Diagnost Radiol & Nucl Med, 22 S Greene St, Baltimore, MD 21201 USA.
EM ubodanapally@umm.edu
RI Malhotra, Ajay/ABC-2951-2020
OI Bodanapally, Uttam/0000-0003-0455-816X
CR FUJIOKA M, 1994, ACTA NEUROCHIR, V131, P265, DOI 10.1007/BF01808625
   Gaddam DS, 2021, SEMIN ULTRASOUND CT, V42, P418, DOI 10.1053/j.sult.2021.07.001
   Mehta V, 2018, J CLIN NEUROSCI, V50, P7, DOI 10.1016/j.jocn.2018.01.050
   MOON KL, 1984, AM J NEURORADIOL, V5, P319
   Nagahori Takeshi, 1993, Neurological Surgery, V21, P697
   Nakaguchi H, 2001, J NEUROSURG, V95, P256, DOI 10.3171/jns.2001.95.2.0256
   Rocchi G, 2007, SURG NEUROL, V67, P374, DOI 10.1016/j.surneu.2006.08.066
   Sambasivan M, 1997, SURG NEUROL, V47, P418, DOI 10.1016/S0090-3019(97)00188-2
   Smirniotopoulos JG, 2007, RADIOGRAPHICS, V27, P525, DOI 10.1148/rg.272065155
   Spreer J, 1997, ACTA NEUROCHIR, V139, P560, DOI 10.1007/BF02751000
   Srivatsan A, 2019, WORLD NEUROSURG, V127, P97, DOI 10.1016/j.wneu.2019.03.210
NR 11
TC 7
Z9 7
U1 0
U2 1
PU SPRINGER
PI NEW YORK
PA ONE NEW YORK PLAZA, SUITE 4600, NEW YORK, NY, UNITED STATES
SN 0938-7994
EI 1432-1084
J9 EUR RADIOL
JI Eur. Radiol.
PD FEB
PY 2023
VL 33
IS 2
BP 797
EP 802
DI 10.1007/s00330-022-09064-z
EA AUG 2022
PG 6
WC Radiology, Nuclear Medicine & Medical Imaging
WE Science Citation Index Expanded (SCI-EXPANDED)
SC Radiology, Nuclear Medicine & Medical Imaging
GA 8M5DZ
UT WOS:000843435100001
PM 35999369
DA 2025-06-06
ER

PT J
AU Kim, M
   Park, KS
AF Kim, Myungsoo
   Park, Ki-Su
TI Intracranial Chronic Subdural Hematoma Presenting with Intractable
   Headache after Cervical Epidural Steroid Injection
SO JOURNAL OF KOREAN NEUROSURGICAL SOCIETY
LA English
DT Article
DE Headache; Chronic subdural hematoma; Epidural; Steroid; Injection
ID COMPLICATIONS
AB Postdural punctural headache (PDPH) following spinal anesthesia is due to intracranial hypotension caused by cerebrospinal fluid (CSF) leakage, and it is occasionally accompanied by an intracranial hematoma. To the best of our knowledge, an intracranial chronic subdural hematoma (CSDH) presenting with an intractable headache after a cervical epidural steroid injection (ESI) has not been reported. A 39-year-old woman without any history of trauma underwent a cervical ESI for a herniated nucleus pulposus at the C5-6 level. One month later, she presented with a severe headache that was not relieved by analgesic medication, which changed in character from being positional to non-positional during the preceding month. Brain magnetic resonance imaging revealed a CSDH along the left convexity. Emergency burr-hole drainage was performed and the headache abated. This report indicates that an intracranial CSDH should be considered a possible complication after ESI. In addition, the event of an intractable and changing PDPH after ESI suggests further evaluation for diagnosis of an intracranial hematoma.
C1 [Kim, Myungsoo; Park, Ki-Su] Kyungpook Natl Univ, Sch Med, Dept Neurosurg, Daegu, South Korea.
C3 Kyungpook National University (KNU)
RP Park, KS (corresponding author), Kyungpook Natl Univ Hosp, Dept Neurosurg, 130 Dongdeok Ro, Daegu 41944, South Korea.
EM kiss798@gmail.com
CR [Anonymous], 2006, J MANIP PHYSIOL THER
   Botwin KP, 2001, AM J PHYS MED REHAB, V80, P416, DOI 10.1097/00002060-200106000-00005
   Botwin KP, 2000, ARCH PHYS MED REHAB, V81, P1045, DOI 10.1053/apmr.2000.7166
   GASS H, 1971, ARCH NEUROL-CHICAGO, V25, P168, DOI 10.1001/archneur.1971.00490020086010
   Huston CW, 2009, CURR REV MUSCULOSKE, V2, P30, DOI 10.1007/s12178-008-9041-4
   KATZ JA, 1991, ANESTHESIOLOGY, V74, P615, DOI 10.1097/00000542-199103000-00033
   Moradi M, 2012, CASE REP MED, V2012, DOI 10.1155/2012/352028
   Nolte CH, 2004, AM J EMERG MED, V22, P241, DOI 10.1016/j.ajem.2004.02.032
   Ozdemir O, 2007, J MANIP PHYSIOL THER, V30, P536, DOI 10.1016/j.jmpt.2007.07.005
   Reitman CA, 2002, SPINE, V27, pE174, DOI 10.1097/00007632-200203150-00022
NR 10
TC 7
Z9 7
U1 0
U2 4
PU KOREAN NEUROSURGICAL SOC
PI SEOUL
PA BLDG B, #402, 27, CHILPAE-RO, JUNG-GU, SEOUL, 04511, SOUTH KOREA
SN 2005-3711
EI 1598-7876
J9 J KOREAN NEUROSURG S
JI J. Korean. Neurosurg. Soc.
PD AUG
PY 2015
VL 58
IS 2
BP 144
EP 146
DI 10.3340/jkns.2015.58.2.144
PG 3
WC Clinical Neurology; Surgery
WE Science Citation Index Expanded (SCI-EXPANDED)
SC Neurosciences & Neurology; Surgery
GA CX1ZT
UT WOS:000365495300010
PM 26361532
OA Green Published, gold
DA 2025-06-06
ER

PT J
AU Shigematsu, T
   Dier, E
   Yaeger, KA
   Morgenstern, PF
   Glass, LD
   Kellner, CP
   Berenstein, A
AF Shigematsu, Tomoyoshi
   Dier, Evelyn
   Yaeger, Kurt A.
   Morgenstern, Peter F.
   Glass, Lauren D.
   Kellner, Christopher P.
   Berenstein, Alejandro
TI Middle Meningeal Artery Embolization of a Pediatric Patient With
   Progressive Chronic Subdural Hematoma
SO OPERATIVE NEUROSURGERY
LA English
DT Article
DE Middle meningeal artery embolization; Chronic subdural hematoma;
   Pediatric chronic subdural hematoma; Congenital heart disease;
   Anticoagulation; Antiplatelets; Ventricular assist device
AB BACKGROUND AND IMPORTANCE: Evidence suggests middle meningeal artery (MMA) embolization benefits adult patients with chronic subdural hematoma (CSDH) at high risk for recurrence or hemorrhagic complications. Yet, there has not been any report discussing MMA embolization in the pediatric population. Thus, we present a case of an infant with CSDH successfully managed with MMA embolization without surgical management.
   CLINICAL PRESENTATION: A 5-mo-old girl with idiopathic dilated cardiomyopathy underwent surgical implantation of a left ventricular assist device for a bridge to heart transplantation. This was complicated by left ventricular thrombus causing stroke. She was placed on dual antiplatelet antithrombotic therapy on top of bivalirudin infusion. She sustained a left middle cerebral artery infarction, but did not have neurological deficits. Subsequent computed tomography scans of the head showed a progressively enlarging asymptomatic CSDH, and the heart transplant was repeatedly postponed. The decision was made to proceed with MMA embolization at the age of 7 mo. Bilateral modified MMA embolization, using warmed, low-concentration n-butyl-cyanoacrylate (n-BCA) from distal microcatheter positioning, allowed the embolic material to close the distal MMA and subdural membranous vasculature. The patient underwent successful heart transplant and the CSDH improved significantly. She remained neurologically asymptomatic and had normal neurological development after the MMA embolization.
   CONCLUSION: MMA embolization may represent a safe and effective minimally invasive option for pediatric CSDH, especially for patients at high risk for surgery or hematoma recurrence.
C1 [Shigematsu, Tomoyoshi; Dier, Evelyn; Yaeger, Kurt A.; Morgenstern, Peter F.; Kellner, Christopher P.; Berenstein, Alejandro] Icahn Sch Med Mt Sinai, Dept Neurosurg, 1450 Madison Ave,Box 1136,KCC 1 North, New York, NY 10029 USA.
   [Morgenstern, Peter F.; Glass, Lauren D.] Icahn Sch Med Mt Sinai, Dept Pediat, New York, NY 10029 USA.
C3 Icahn School of Medicine at Mount Sinai; Icahn School of Medicine at
   Mount Sinai
RP Shigematsu, T (corresponding author), Icahn Sch Med Mt Sinai, Dept Neurosurg, 1450 Madison Ave,Box 1136,KCC 1 North, New York, NY 10029 USA.
EM tomoyoshi.shigematsu@mountsinai.org
RI Shigematsu, Tomoyoshi/AAD-3488-2022; Kellner, Christopher/AAA-3280-2022
CR Carroll AH, 2021, J STROKE CEREBROVASC, V30, DOI 10.1016/j.jstrokecerebrovasdis.2020.105501
   Geibprasert S, 2009, AM J NEURORADIOL, V30, P1459, DOI 10.3174/ajnr.A1500
   Hetzer R, 2016, EUR J CARDIO-THORAC, V50, P203, DOI 10.1093/ejcts/ezw011
   Jafari N, 2017, WORLD NEUROSURG, V107, P376, DOI 10.1016/j.wneu.2017.07.108
   Leijser LM, 2019, J THORAC CARDIOV SUR, V157, P2406, DOI 10.1016/j.jtcvs.2019.02.029
   Link TW, 2019, NEUROSURGERY, V85, P801, DOI 10.1093/neuros/nyy521
   Link TW, 2018, INTERV NEURORADIOL, V24, DOI 10.1177/1591019918769336
   Shi WY, 2016, ANZ J SURG, V86, P996, DOI 10.1111/ans.13368
   Steiner ME, 2016, ASAIO J, V62, P719, DOI 10.1097/MAT.0000000000000434
   Weigel R, 2014, J NEUROTRAUM, V31, P670, DOI 10.1089/neu.2013.2884
NR 10
TC 10
Z9 10
U1 0
U2 0
PU LIPPINCOTT WILLIAMS & WILKINS
PI PHILADELPHIA
PA TWO COMMERCE SQ, 2001 MARKET ST, PHILADELPHIA, PA 19103 USA
SN 2332-4252
EI 2332-4260
J9 OPER NEUROSURG
JI Oper. Neurosurg.
PD SEP
PY 2021
VL 21
IS 3
BP E274
EP E277
DI 10.1093/ons/opab144
EA MAY 2021
PG 4
WC Clinical Neurology; Surgery
WE Science Citation Index Expanded (SCI-EXPANDED)
SC Neurosciences & Neurology; Surgery
GA UL4DN
UT WOS:000692603700049
PM 33957675
DA 2025-06-06
ER

PT J
AU Senol, N
   Ciris, M
   Kayan, M
   Yuruker, V
AF Senol, Nilgun
   Ciris, Metin
   Kayan, Mustafa
   Yuruker, Vehbi
TI A Rare Entity: Ossified Chronic Subdural Hematoma in an Adult
SO JOURNAL OF NEUROLOGICAL SCIENCES-TURKISH
LA English
DT Article
DE Ossification; chronic subdural hematoma; calsified menengioma
AB Ossified chronic subdural hematoma is a rare complication of chronic subdural hematoma rather than calsified form with an estimated rate 0.8-10% for both. We reported a 42-year-old female admitted to our clinic for severe headache, progressed in 2 years. The only trauma the patient had was that a big stone was felt to her head when she was 5-years-old. Neurological examination was normal. Computed Tomography (CT) and Magnetic Resonanse Imaging (MRI) scan revealed an ossified lesion. The previous diagnosis was calsified meningioma. The ossified lesion completely removed with a right frontoparietal craniotomy. The pathological diagnosis was bone. Postoperatively the patient was neurologically intact with no headache.
   Calsified or ossified chronic subdural hematomas can be seen as a space-occupying lesion over the cerebral convexity mimicking calvarial mass, so these lesions should be considered in the cases with an anamnesia of trauma. We reported this case as it is extremely rare.
C1 [Senol, Nilgun; Yuruker, Vehbi] Suleyman Demirel Univ, Fac Med, Neurosurg, Isparta, Turkey.
   [Ciris, Metin] Suleyman Demirel Univ, Fac Med, Pathol, Isparta, Turkey.
   [Kayan, Mustafa] Suleyman Demirel Univ, Fac Med, Radiol, Isparta, Turkey.
C3 Suleyman Demirel University; Suleyman Demirel University; Suleyman
   Demirel University
RP Senol, N (corresponding author), Suleyman Demirel Univ, Fac Med, Neurosurg, Isparta, Turkey.
EM drnilgunsenol@yahoo.com
RI çiriş, ibrahim/ABE-7921-2020
CR AFRA D, 1961, J NEUROSURG, V18, P393, DOI 10.3171/jns.1961.18.3.0393
   [Anonymous], ZENTRALBL NEUROCHIR
   Celik H, 2014, J NEUROL SCI-TURK, V31, P361
   DEBOIS V, 1980, SURG NEUROL, V14, P455
   Fuchs W, 1953, NERVENARZT, V24, P468
   GOLDHAHN R, 1930, DTSCH Z CHIR, V224, P323
   Iplikcioglu C, 1991, J TRAUMA, V31, P272
   KUDO H, 1992, Neurologia Medico-Chirurgica, V32, P207, DOI 10.2176/nmc.32.207
   MCLAURIN RL, 1966, J NEUROSURG, V24, P648, DOI 10.3171/jns.1966.24.3.0648
   Moon HG, 2003, YONSEI MED J, V44, P915, DOI 10.3349/ymj.2003.44.5.915
   NIWA J, 1988, SURG NEUROL, V30, P135, DOI 10.1016/0090-3019(88)90099-7
   Pappamikail Lia, 2013, Surg Neurol Int, V4, P21, DOI 10.4103/2152-7806.107548
   Per H, 2006, BRAIN DEV-JPN, V28, P607, DOI 10.1016/j.braindev.2006.03.012
   Turgut M, 1997, CHILD NERV SYST, V13, P415, DOI 10.1007/s003810050111
   Von Rokitansky C, 1884, HDB PATHOLOGISCHEN A, V2, P717
   WAGA S, 1979, SURG NEUROL, V11, P51
   Yang H., 2004, TZU CHI MED J, V16, P261
   Yilmaz M, 2014, J NEUROL SCI-TURK, V31, P423
NR 18
TC 1
Z9 1
U1 0
U2 4
PU JOURNAL NEUROLOGICAL SCIENCES
PI BORNOVA-IZMIR
PA EGE UNIV HOSP. FAC MED, DEPT NEUROSURGERY, BORNOVA-IZMIR, TR35100,
   TURKEY
SN 1302-1664
J9 J NEUROL SCI-TURK
JI J. Neurol. Sci.-Turk.
PY 2015
VL 32
IS 1
BP 208
EP 212
PG 5
WC Neurosciences
WE Science Citation Index Expanded (SCI-EXPANDED)
SC Neurosciences & Neurology
GA CE2YW
UT WOS:000351690100025
DA 2025-06-06
ER

PT J
AU Rughani, AI
   Holmes, CE
   Penar, PL
AF Rughani, Anand I.
   Holmes, Chris E.
   Penar, Paul L.
TI A NOVEL ASSOCIATION BETWEEN A CHRONIC SUBDURAL HEMATOMA AND A
   FIBRINOLYTIC PATHWAY DEFECT: CASE REPORT
SO NEUROSURGERY
LA English
DT Article
DE Aminocaproic acid; Chronic subdural hematoma; Inherited coagulation
   disorders; Intracranial hemorrhage; Plasminogen activator inhibitor type
   1; Subdural hematoma
AB OBJECTIVE: Chronic subdural hematoma (CSDH) is a common form of intracranial hemorrhage that is known to recur in up to one-fifth of treated patients. We present a patient with recurrent CSDH who was found to have a defect in the fibrinolytic pathway, which may be a novel explanation for recurrent CSDH. This defect, deficiency of plasminogen activator inhibitor type I (PAI-1), should be recognized as a possible cause of CSDH.
   CLINICAL PRESENTATION: A 49-year-old man presented with a CSDH, which recurred each time after 2 initially-effective craniotomies.
   INTERVENTION: A deficiency of PAI-1 was diagnosed after the second recurrence. We hypothesize that this defect in the fibrinolytic system contributed to the recurrent hematoma. Treatment with am inocaproic acid led to resolution of the CSDH.
   CONCLUSION: PAI-1 deficiency should be considered in patients with recurrent CSDH that lack another compelling explanation, particularly in patients with a family history of bleeding diatheses. PAI-1 deficiency can be identified by measuring plasma levels and can be treated with an oral course of aminocaproic acid.
C1 [Rughani, Anand I.; Penar, Paul L.] Univ Vermont, Div Neurosurg, Burlington, VT 05405 USA.
   [Holmes, Chris E.] Univ Vermont, Dept Hematol & Oncol, Burlington, VT USA.
C3 University of Vermont; University of Vermont
RP Rughani, AI (corresponding author), Univ Vermont, Div Neurosurg, Burlington, VT 05405 USA.
NR 0
TC 6
Z9 8
U1 0
U2 0
PU LIPPINCOTT WILLIAMS & WILKINS
PI PHILADELPHIA
PA 530 WALNUT ST, PHILADELPHIA, PA 19106-3621 USA
SN 0148-396X
J9 NEUROSURGERY
JI Neurosurgery
PD JUN
PY 2009
VL 64
IS 6
BP 1192
EP 1192
DI 10.1227/01.NEU.0000345650.60160.07
PG 1
WC Clinical Neurology; Surgery
WE Science Citation Index Expanded (SCI-EXPANDED)
SC Neurosciences & Neurology; Surgery
GA 452YE
UT WOS:000266576300043
PM 19487862
DA 2025-06-06
ER

PT J
AU Fahmi, A
   Kustono, H
   Adhistira, KS
   Subianto, H
   Utomo, B
   Turchan, A
AF Fahmi, Achmad
   Kustono, Heru
   Adhistira, Komang Sena
   Subianto, Heri
   Utomo, Budi
   Turchan, Agus
TI Chronic subdural hematoma-induced parkinsonism: A systematic review
SO CLINICAL NEUROLOGY AND NEUROSURGERY
LA English
DT Review
DE Chronic subdural hematoma; Parkinsonism; Parkinson's disease
ID SECONDARY
AB Background: Chronic subdural hematoma (CSDH) is one of the most common neurosurgical cases, especially in elderly individuals. Secondary parkinsonism due to CSDH is a rare entity. The mechanism of parkinsonism symptoms in chronic subdural hematoma has been suggested to include direct mechanical compression of the basal ganglia due to hematoma or indirectly through brain structure changes due to space lesions and vascular disorders. Surgery on the subdural hematoma provides a favorable outcome for parkinsonism symptoms. Objectives: To systematically review the literature on CSDH-induced parkinsonism. Search methods: This is a systematic review on case reports. Literature search was performed using the predefined keywords on PubMed, ProQuest, and Google Scholar. We also provided our own case report and compared it with published studies. Result: Sixteen cases from 13 case reports/series were identified, predominantly consisting of male patients with the mean age of 66.5 +/- 9.73 years. The most common symptoms were rigidity, gait disturbance, and bradykinesia, observed in 12 (75%) cases each. The second and third most common symptoms were tremor (11; 68.75%) and facial masking (8; 50%), respectively. Other reported symptoms were dysphasia (3; 18.75%), dysarthria (3; 18.75%), and urinary incontinence (2; 12. 5%). Time gap between the symptom onset and CSDH diagnosis and unilateral location seemed to influence the outcome. Conclusion: Only 16 CSDH-induced parkinsonism were identified since the 1960s. This condition is thought to occur due to basal ganglia compression. Surgery on the subdural hematoma provides a favorable outcome for parkinsonism symptoms. Timely CSDH diagnosis might yield better outcome. However, further research on CSDH-induced parkinsonism is needed, especially in the mechanisms and treatment outcomes.
C1 [Fahmi, Achmad; Kustono, Heru; Adhistira, Komang Sena; Subianto, Heri; Turchan, Agus] Univ Airlangga, Dept Neurosurg, Fac Med, Surabaya, Indonesia.
   [Fahmi, Achmad; Kustono, Heru; Adhistira, Komang Sena; Subianto, Heri; Turchan, Agus] Dr Soetomo Gen Acad Hosp, Surabaya, Indonesia.
   [Utomo, Budi] Univ Airlangga, Dept Publ Hlth & Prevent Med, Fac Med, Surabaya, Indonesia.
C3 Airlangga University; Airlangga University
RP Fahmi, A (corresponding author), Univ Airlangga, Fac Med, Dr Soetomo Gen Acad Hosp, Jalan Mayjend Prof Dr Moestopo 6-8, Surabaya 60286, Indonesia.
EM achmad.fahmi@fk.unair.ac.id
RI Fahmi, Achmad/AAR-6225-2021; Turchan, Agus/GZB-1458-2022; Utomo,
   Budi/AAG-8446-2021
OI Kustono, Heru/0000-0002-0459-7997; Utomo, dr., M.Kes, Dr.
   Budi/0000-0001-6060-9190
CR ACCARDI R, 1985, ITAL J NEUROL SCI, V6, P109, DOI 10.1007/BF02229229
   Adhiyaman V, 2002, POSTGRAD MED J, V78, P71, DOI 10.1136/pmj.78.916.71
   Asghar M, 2002, J ROY SOC MED, V95, P290, DOI 10.1258/jrsm.95.6.290
   Bostantjopoulou S, 2009, J CLIN NEUROSCI, V16, P458, DOI 10.1016/j.jocn.2008.03.016
   Chari A, 2016, J NEUROTRAUM, V33, P1569, DOI 10.1089/neu.2015.4248
   DEYEBENES JG, 1982, ANN NEUROL, V11, P313
   Gelabert-Gonzalez M, 2012, NEUROSURG REV, V35, P457, DOI 10.1007/s10143-012-0386-1
   Guppy KH, 2018, WORLD NEUROSURG, V109, P285, DOI 10.1016/j.wneu.2017.10.009
   HAGEMAN ATM, 1994, MOVEMENT DISORD, V9, P107, DOI 10.1002/mds.870090120
   KRUL JMJ, 1987, CLIN NEUROL NEUROSUR, V89, P107, DOI 10.1016/0303-8467(87)90184-3
   Ling MJ, 2002, MOVEMENT DISORD, V17, P402, DOI 10.1002/mds.10081
   Miranda LB, 2011, J NEUROSURG, V114, P72, DOI 10.3171/2010.8.JNS10298
   Nobbe FA, 1997, CLIN NEUROL NEUROSUR, V99, P37, DOI 10.1016/S0303-8467(96)00556-2
   Park B, 2009, J MOV DISORD, V2, P43, DOI 10.14802/jmd.09011
   PAU A, 1989, ACTA NEUROCHIR, V96, P159, DOI 10.1007/BF01456177
   SAMIY E, 1963, J NEUROSURG, V20, P903, DOI 10.3171/jns.1963.20.10.0903
   SANDYK R, 1983, J NEUROSURG, V58, P298, DOI 10.3171/jns.1983.58.2.0298
   Suman S, 2006, J ROY SOC MED, V99, P91, DOI 10.1258/jrsm.99.2.91
   Turjanski N, 1997, MOVEMENT DISORD, V12, P1035, DOI 10.1002/mds.870120630
   Wiest RG, 1999, ACTA NEUROCHIR, V141, P753, DOI 10.1007/s007010050371
   Yadav Yad R, 2016, Asian J Neurosurg, V11, P330
   Young VEL, 2008, ACTA NEUROCHIR, V150, P733, DOI 10.1007/s00701-008-1591-0
NR 22
TC 3
Z9 3
U1 0
U2 3
PU ELSEVIER
PI AMSTERDAM
PA RADARWEG 29, 1043 NX AMSTERDAM, NETHERLANDS
SN 0303-8467
EI 1872-6968
J9 CLIN NEUROL NEUROSUR
JI Clin. Neurol. Neurosurg.
PD SEP
PY 2021
VL 208
AR 106826
DI 10.1016/j.clineuro.2021.106826
EA JUL 2021
PG 6
WC Clinical Neurology; Surgery
WE Science Citation Index Expanded (SCI-EXPANDED)
SC Neurosciences & Neurology; Surgery
GA UR7MA
UT WOS:000696927500019
PM 34314946
OA Green Accepted
DA 2025-06-06
ER

PT J
AU Sato, M
   Iwatsuki, K
   Akiyama, C
   Kumura, E
   Yoshimine, T
AF Sato, M
   Iwatsuki, K
   Akiyama, C
   Kumura, E
   Yoshimine, T
TI Implantation of a reservoir for refractory chronic subdural hematoma
SO NEUROSURGERY
LA English
DT Article
DE chronic subdural hematoma; recurrence; reservoir
ID CLOSED-SYSTEM DRAINAGE; RECURRENCE
AB OBJECTIVE: Recurrence of chronic subdural hematoma is not rare. Among patients who experience recurrence, severe background disease may adversely influence the prognosis of chronic subdural hematoma. We treated patients with these refractory hematomas with an Ommaya cerebrospinal fluid (CSF) reservoir and analyzed the effectiveness of the treatment.
   METHODS: Sixteen patients with refractory chronic subdural hematoma were studied. These patients had severe diseases that adversely influenced the clinical courser of chronic subdural hematoma, including cerebral infarction, liver cirrhosis, thrombocytopenia, severe Parkinsonism, severe heart disease, psychiatric disease, and spinocerebellar degeneration. All patients were treated initially in the standard fashion: evacuation of the hematoma followed by irrigation and drainage of the hematoma cavity. In each patient, an Ommaya CSF reservoir was implanted after the hematoma recurred. Whenever the volume of the hematoma either decreased very slowly or increased, the reservoir was punctured.
   RESULTS: The hematoma size decreased to less than 3 mm a median of 60 days after introduction of the reservoir. Postoperatively, 13 patients returned to their condition before the onset of hematoma. One patient died of myocardial infarction, and two patients with Parkinson's disease could not maintain their previous functional level; both remained in a partially dependent state. Complications consisted of minor bleeding in two patients and occlusion of the reservoir in two other patients.
   CONCLUSION: By use of this method, reoperation was avoided and the patients were mobile early in the postoperative period. This method was suitable for refractory chronic subdural hematoma accompanied by severe disease that adversely influenced the clinical course.
C1 Toyonaka City Hosp, Dept Neurosurg, Toyonaka, Osaka 5608565, Japan.
   Osaka Univ, Sch Med, Osaka, Japan.
C3 The University of Osaka
RP Toyonaka City Hosp, Dept Neurosurg, Shibaharacho 4-14-1, Toyonaka, Osaka 5608565, Japan.
EM ma-sato@ra2.so-net.ne.jp
CR ARBIT E, 1981, SURG NEUROL, V15, P175, DOI 10.1016/0090-3019(81)90133-6
   Browder Jefferson, 1943, BULL NEW YORK ACAD MED, V19, P168
   ITO H, 1988, SURG NEUROL, V30, P175, DOI 10.1016/0090-3019(88)90269-8
   ITO H, 1987, J NEUROSURG, V66, P862, DOI 10.3171/jns.1987.66.6.0862
   Kwon TH, 2000, J NEUROSURG, V93, P796, DOI 10.3171/jns.2000.93.5.0796
   Matsumoto K, 1999, NEUROL RES, V21, P277, DOI 10.1080/01616412.1999.11740931
   ROBINSON RG, 1984, J NEUROSURG, V61, P263, DOI 10.3171/jns.1984.61.2.0263
   SO SC, 1976, AUST NZ J SURG, V46, P166
   SVIEN HJ, 1964, J NEUROSURG, V21, P172, DOI 10.3171/jns.1964.21.3.0172
   Tindall G T, 1976, Clin Neurosurg, V23, P465
   Tsutsumi K, 1997, J NEUROSURG, V87, P870, DOI 10.3171/jns.1997.87.6.0870
NR 11
TC 18
Z9 18
U1 0
U2 1
PU OXFORD UNIV PRESS INC
PI CARY
PA JOURNALS DEPT, 2001 EVANS RD, CARY, NC 27513 USA
SN 0148-396X
EI 1524-4040
J9 NEUROSURGERY
JI Neurosurgery
PD JUN
PY 2001
VL 48
IS 6
BP 1297
EP 1301
DI 10.1097/00006123-200106000-00023
PG 5
WC Clinical Neurology; Surgery
WE Science Citation Index Expanded (SCI-EXPANDED)
SC Neurosciences & Neurology; Surgery
GA 433XG
UT WOS:000168785500058
PM 11383733
DA 2025-06-06
ER

PT J
AU Moshayedi, P
   Liebeskind, DS
AF Moshayedi, Pouria
   Liebeskind, David S.
TI Middle Meningeal Artery Embolization in Chronic Subdural Hematoma:
   Implications of Pathophysiology in Trial Design
SO FRONTIERS IN NEUROLOGY
LA English
DT Review
DE endovascular treatment; embolization; interventional neuroradiology;
   chronic subdural hematoma; middle meningeal artery
ID RISK-FACTORS; MENINGIOMAS; RECURRENCE; FREQUENCY; CAPSULE
AB Background:Chronic subdural hematoma (cSDH) is a debilitating condition with a high rate of recurrence after surgical evacuation. Summary:This review is focused on middle meningeal artery (MMA) embolization to treat cSDH. We discuss the underlying pathophysiology of chronic subdural hematoma and how cessation of arterial flow may resolve a venous hemorrhage. We also present the current evidence for MMA embolization and the roadmap for future trials. Conclusion:Frequent multimodal imaging and cSDH sampling would enable us to understand mechanisms of MMA embolization in cSDH treatment and therefore improve our ability to offer MMA embolization to the eligible population.
C1 [Moshayedi, Pouria; Liebeskind, David S.] Univ Calif Los Angeles, Dept Neurol, Comprehens Stroke Ctr, Los Angeles, CA 90024 USA.
C3 University of California System; University of California Los Angeles
RP Liebeskind, DS (corresponding author), Univ Calif Los Angeles, Dept Neurol, Comprehens Stroke Ctr, Los Angeles, CA 90024 USA.
EM dliebeskind@mednet.ucla.edu
RI Moshayedi, Pouria/NHQ-6107-2025; Liebeskind, David/B-1991-2008
CR Abe Y, 2017, J NEUROSURG, V126, P1042, DOI 10.3171/2016.3.JNS152957
   Balser D, 2015, J NEUROSURG, V123, P1209, DOI 10.3171/2014.9.JNS141550
   Ban SP, 2018, RADIOLOGY, V286, P909, DOI 10.1148/radiol.2017170053
   Barresi V, 2013, J NEURO-ONCOL, V113, P207, DOI 10.1007/s11060-013-1117-3
   Carli DFM, 2010, AM J NEURORADIOL, V31, P152, DOI 10.3174/ajnr.A1754
   Dumont TM, 2013, WORLD NEUROSURG, V80, P889, DOI 10.1016/j.wneu.2012.06.026
   Edlmann E, 2017, J NEUROINFLAMM, V14, DOI 10.1186/s12974-017-0881-y
   Etminan N, 2019, JAMA NEUROL, V76, P588, DOI 10.1001/jamaneurol.2019.0006
   Fantoni M, 2020, NEURORADIOLOGY, V62, P639, DOI 10.1007/s00234-020-02363-6
   Fiorella D, 2019, J NEUROINTERV SURG, V11, P912, DOI 10.1136/neurintsurg-2019-014730
   Gelabert-González M, 2005, CLIN NEUROL NEUROSUR, V107, P223, DOI 10.1016/j.clineuro.2004.09.015
   Haldrup M, 2020, ACTA NEUROCHIR, V162, P777, DOI 10.1007/s00701-020-04266-0
   Heula AL, 2009, J NEUROL, V256, P66, DOI 10.1007/s00415-009-0048-6
   INGLIS K, 1946, BRAIN, V69, P157, DOI 10.1093/brain/69.3.157
   Izumihara A, 2013, NEUROL MED-CHIR, V53, P323, DOI 10.2176/nmc.53.323
   Jang Kyoung-Min, 2015, Korean J Neurotrauma, V11, P75, DOI 10.13004/kjnt.2015.11.2.75
   Jiménez-Heffernan JA, 2012, CYTOPATHOLOGY, V23, P57, DOI 10.1111/j.1365-2303.2010.00836.x
   Jumah F, 2020, ACTA NEUROCHIR, V162, P499, DOI 10.1007/s00701-019-04161-3
   Kim E, 2017, WORLD NEUROSURG, V101, P520, DOI 10.1016/j.wneu.2017.02.070
   Ko BS, 2008, J KOREAN NEUROSURG S, V43, P11, DOI 10.3340/jkns.2008.43.1.11
   Kolias AG, 2014, NAT REV NEUROL, V10, P570, DOI 10.1038/nrneurol.2014.163
   KOMIYAMA M, 1994, SURG NEUROL, V42, P316, DOI 10.1016/0090-3019(94)90400-6
   Link TW, 2018, INTERV NEURORADIOL, V24, DOI 10.1177/1591019918769336
   Matsumoto K, 1999, NEUROL RES, V21, P277, DOI 10.1080/01616412.1999.11740931
   Moskala M, 2007, MICROSC MICROANAL, V13, P211, DOI 10.1017/S1431927607070286
   Mureb MC, 2020, WORLD NEUROSURG, V139, pE265, DOI 10.1016/j.wneu.2020.03.188
   Nakagawa I, 2019, WORLD NEUROSURG, V126, pE473, DOI 10.1016/j.wneu.2019.02.074
   Nakaguchi H, 2000, J NEUROSURG, V93, P791, DOI 10.3171/jns.2000.93.5.0791
   Ng HK, 1996, AM J SURG PATHOL, V20, P1224, DOI 10.1097/00000478-199610000-00008
   Nishida Yusuke, 2014, J Med Case Rep, V8, P349, DOI 10.1186/1752-1947-8-349
   OMMAYA AK, 1969, LANCET, V2, P237
   Perry A, 2001, CANCER, V92, P701, DOI 10.1002/1097-0142(20010801)92:3<701::AID-CNCR1373>3.0.CO;2-7
   Pripp AH, 2014, PLOS ONE, V9, DOI 10.1371/journal.pone.0090149
   Qureshi Adnan I, 2017, J Vasc Interv Neurol, V9, P57
   Rauhala M, 2020, J NEUROSURG, V132, P1147, DOI 10.3171/2018.12.JNS183035
   SATO S, 1975, J NEUROSURG, V43, P569, DOI 10.3171/jns.1975.43.5.0569
   Schirmer CM, 2019, NEUROSURGERY, V85, pE1004, DOI 10.1093/neuros/nyy587
   Shapey J, 2016, CURR GERIATR REP, V5, P71, DOI 10.1007/s13670-016-0166-9
   Shiomi N, 2001, NEUROL SURG TOKYO, V29, P39
   Srivatsan A, 2019, WORLD NEUROSURG, V127, P97, DOI 10.1016/j.wneu.2019.03.210
   Takizawa K, 2016, J NEUROSURG, V124, P1679, DOI 10.3171/2015.5.JNS1567
   Tempaku A, 2015, INTERV NEURORADIOL, V21, P366, DOI 10.1177/1591019915583224
   YAMASHIMA T, 1983, J NEUROSURG, V59, P298, DOI 10.3171/jns.1983.59.2.0298
NR 43
TC 51
Z9 52
U1 0
U2 4
PU FRONTIERS MEDIA SA
PI LAUSANNE
PA AVENUE DU TRIBUNAL FEDERAL 34, LAUSANNE, CH-1015, SWITZERLAND
SN 1664-2295
J9 FRONT NEUROL
JI Front. Neurol.
PD AUG 27
PY 2020
VL 11
AR 923
DI 10.3389/fneur.2020.00923
PG 6
WC Clinical Neurology; Neurosciences
WE Science Citation Index Expanded (SCI-EXPANDED)
SC Neurosciences & Neurology
GA NP8GL
UT WOS:000570409400001
PM 32973670
OA Green Published, gold
DA 2025-06-06
ER

PT J
AU Hamou, H
   Alzaiyani, M
   Pjontek, R
   Kremer, B
   Albanna, W
   Ridwan, H
   Clusmann, H
   Hoellig, A
   Veldeman, M
AF Hamou, Hussam
   Alzaiyani, Mohamed
   Pjontek, Rastislav
   Kremer, Benedikt
   Albanna, Walid
   Ridwan, Hani
   Clusmann, Hans
   Hoellig, Anke
   Veldeman, Michael
TI Risk factors of recurrence in chronic subdural hematoma and a proposed
   extended classification of internal architecture as a predictor of
   recurrence
SO NEUROSURGICAL REVIEW
LA English
DT Article
DE Chronic subdural hematoma; Recurrence; CT imaging; Classification;
   Internal architecture
ID INDEPENDENT PREDICTORS; COMPUTED-TOMOGRAPHY; NATURAL-HISTORY;
   EVACUATION; MANAGEMENT
AB Chronic subdural hematomas (cSDHs) constitute one of the most prevalent intracranial disease entities requiring surgical treatment. Although mostly taking a benign course, recurrence after treatment is common and associated with additional morbidity and costs. Aim of this study was to develop hematoma-specific characteristics associated with risk of recurrence. All consecutive patients treated for cSDH in a single university hospital between 2015 and 2019 were retrospectively considered for inclusion. Size, volume, and midline shift were noted alongside relevant patient-specific factors. We applied an extended morphological classification system based on internal architecture in CT imaging consisting of eight hematoma subtypes. A logistic regression model was used to assess the classification's performance on predicting hematoma recurrence. Recurrence was observed in 122 (32.0%) of 381 included patients. Apart from postoperative depressed brain volume (OR 1.005; 95% CI 1.000 to 1.010; p = 0.048), neither demographic nor factors related to patient comorbidity affected recurrence. The extended hematoma classification was identified as a significant predictor of recurrence (OR 1.518; 95% CI 1.275 to 1.808; p < 0.001). The highest recurrence rates were observed in hematomas of the homogenous (isodense: 41.4%; hypodense: 45.0%) and sedimented (50.0%) types. Our results support that internal architecture subtypes might represent stages in the natural history of chronic subdural hematoma. Detection and treatment at a later stage of spontaneous repair can result in a reduced risk of recurrence. Based on their high risk of recurrence, we advocate follow-up after treatment of sedimented and homogenous hematomas.
C1 [Hamou, Hussam; Alzaiyani, Mohamed; Pjontek, Rastislav; Kremer, Benedikt; Albanna, Walid; Clusmann, Hans; Hoellig, Anke; Veldeman, Michael] RWTH Aachen Univ Hosp, Dept Neurosurg, Pauwelsstr 30, D-52074 Aachen, Germany.
   [Ridwan, Hani] Rhein Westfal TH Aachen, Dept Diagnost & Intervent Neuroradiol, Aachen, Germany.
C3 RWTH Aachen University; RWTH Aachen University Hospital; RWTH Aachen
   University
RP Veldeman, M (corresponding author), RWTH Aachen Univ Hosp, Dept Neurosurg, Pauwelsstr 30, D-52074 Aachen, Germany.
EM mveldeman@ukaachen.de
OI Veldeman, Michael/0000-0003-3648-6842
FU Projekt DEAL
FX Open Access funding enabled and organized by Projekt DEAL.
CR Abe Y, 2017, J NEUROSURG, V126, P1042, DOI 10.3171/2016.3.JNS152957
   Bursac Z, 2008, SOURCE CODE BIOL MED, V3, DOI 10.1186/1751-0473-3-17
   Cenic A, 2005, CAN J NEUROL SCI, V32, P501, DOI 10.1017/S0317167100004510
   Chon KH, 2012, ACTA NEUROCHIR, V154, P1541, DOI 10.1007/s00701-012-1399-9
   Edlmann E, 2017, J NEUROINFLAMM, V14, DOI 10.1186/s12974-017-0881-y
   Fiorella D, 2019, J NEUROINTERV SURG, V11, P912, DOI 10.1136/neurintsurg-2019-014730
   Jablawi F, 2017, WORLD NEUROSURG, V100, P480, DOI 10.1016/j.wneu.2017.01.037
   Jang KM, 2020, SCI REP-UK, V10, DOI 10.1038/s41598-020-58250-w
   Kolias AG, 2014, NAT REV NEUROL, V10, P570, DOI 10.1038/nrneurol.2014.163
   Kristof RA, 2008, J NEUROSURG, V108, P275, DOI 10.3171/JNS/2008/108/2/0275
   Lee KS, 2004, BRAIN INJURY, V18, P351, DOI 10.1080/02699050310001645801
   Miah IP, 2021, NEURORADIOLOGY, V63, P27, DOI 10.1007/s00234-020-02558-x
   Moshayedi P, 2020, FRONT NEUROL, V11, DOI 10.3389/fneur.2020.00923
   Nakaguchi H, 2001, J NEUROSURG, V95, P256, DOI 10.3171/jns.2001.95.2.0256
   NOMURA S, 1994, J NEUROSURG, V81, P910, DOI 10.3171/jns.1994.81.6.0910
   Pont LMEB, 2013, ACTA NEUROL BELG, V113, P55, DOI 10.1007/s13760-012-0130-1
   Rauhala M, 2020, ACTA NEUROCHIR, V162, P2033, DOI 10.1007/s00701-020-04398-3
   Rauhala M, 2020, J NEUROSURG, V132, P1147, DOI 10.3171/2018.12.JNS183035
   Ridwan S, 2019, WORLD NEUROSURG, V128, pE1010, DOI 10.1016/j.wneu.2019.05.063
   Santarius T, 2009, LANCET, V374, P1067, DOI 10.1016/S0140-6736(09)61115-6
   Schucht P, 2019, NEW ENGL J MED, V380, P1186, DOI 10.1056/NEJMc1812507
   Stanisic M, 2017, NEUROSURGERY, V81, P752, DOI 10.1093/neuros/nyx090
   Takei J, 2021, WORLD NEUROSURG, V151, pE407, DOI 10.1016/j.wneu.2021.04.052
   Toi H, 2018, J NEUROSURG, V128, P222, DOI 10.3171/2016.9.JNS16623
   Uda Hiroshi, 2020, Surg Neurol Int, V11, P89, DOI 10.25259/SNI_550_2019
   Weigel R, 2003, J NEUROL NEUROSUR PS, V74, P937, DOI 10.1136/jnnp.74.7.937
   Yamamoto H, 2003, J NEUROSURG, V98, P1217, DOI 10.3171/jns.2003.98.6.1217
   Zhang JJY, 2019, WORLD NEUROSURG, V131, pE392, DOI 10.1016/j.wneu.2019.07.168
NR 28
TC 23
Z9 23
U1 0
U2 0
PU SPRINGER
PI NEW YORK
PA ONE NEW YORK PLAZA, SUITE 4600, NEW YORK, NY, UNITED STATES
SN 0344-5607
EI 1437-2320
J9 NEUROSURG REV
JI Neurosurg. Rev.
PD AUG
PY 2022
VL 45
IS 4
BP 2777
EP 2786
DI 10.1007/s10143-022-01790-8
EA APR 2022
PG 10
WC Clinical Neurology; Surgery
WE Science Citation Index Expanded (SCI-EXPANDED)
SC Neurosciences & Neurology; Surgery
GA 3M8IA
UT WOS:000785930600001
PM 35461433
OA Green Published, hybrid
DA 2025-06-06
ER

PT J
AU Park, HR
   Lee, KS
   Shim, JJ
   Yoon, SM
   Bae, HG
   Doh, JW
AF Park, Hye-Ran
   Lee, Kyeong-Seok
   Shim, Jae-Jun
   Yoon, Seok-Mann
   Bae, Hack-Gun
   Doh, Jae-Won
TI Multiple Densities of the Chronic Subdural Hematoma in CT Scans
SO JOURNAL OF KOREAN NEUROSURGICAL SOCIETY
LA English
DT Article
DE Chronic subdural hematoma; Computed tomography; Craniocerebral trauma;
   Diagnosis
ID SURGICAL-TREATMENT; RECURRENCE; MRI
AB Objective : Density of the chronic subdural hematoma (cSDH) is variable. It often appears to be mixed density. Multiple densities of cSDH may result from multiple episodes of trauma. We investigated the frequency of mixed density and the causes of head injuries representing each density.
   Methods : We could collect 242 cases of chronic SDH. The cSDHs were classified into four groups; hypodensity, homogeneous isodensity, layered type, and mixed type on the basis of CT scans.
   Results : The density of cSDH was isodense in 115 patients, hypodense in 31 patients, mixed in 79 cases, and layered in 17 cases. The cSDH was on the left side in 115 patients, on the right side in 70 patients, and bilateral in 40 patients. The history of trauma was identifiable in 122 patients. The etiology could be identified in 67.7% of the hypodense hematomas, while it was obscure in 59.5% of the mixed hematomas.
   Conclusion : Mixed density of cSDH results from multiple episodes of trauma, usually in the aged. It is hard to remember all the trivial traumas for the patients with the mixed density cSDHs. Although there were membranes within the mixed density hematomas, burr-holes were usually enough to drain the hematomas.
C1 [Park, Hye-Ran; Lee, Kyeong-Seok; Shim, Jae-Jun; Yoon, Seok-Mann; Bae, Hack-Gun; Doh, Jae-Won] Soonchunhyang Univ, Dept Neurosurg, Cheonan Hosp, Cheonan 330721, South Korea.
C3 Soonchunhyang University
RP Lee, KS (corresponding author), Soonchunhyang Univ, Dept Neurosurg, Cheonan Hosp, 31 Soonchunhyang 6 Gil, Cheonan 330721, South Korea.
EM ksleens@sch.ac.kr
OI Yoon, Seok-Mann/0000-0002-0048-6309; Lee,
   Kyeong-Seok/0009-0006-8278-0187
CR Chon KH, 2012, ACTA NEUROCHIR, V154, P1541, DOI 10.1007/s00701-012-1399-9
   Fujisawa H, 2006, NEUROL MED-CHIR, V46, P333, DOI 10.2176/nmc.46.333
   Gelabert-González M, 2005, CLIN NEUROL NEUROSUR, V107, P223, DOI 10.1016/j.clineuro.2004.09.015
   Kim BG, 2010, J KOREAN NEUROSURG S, V47, P424, DOI 10.3340/jkns.2010.47.6.424
   Ko BS, 2008, J KOREAN NEUROSURG S, V43, P11, DOI 10.3340/jkns.2008.43.1.11
   Kostanian V, 2000, NEUROSURG CLIN N AM, V11, P479, DOI 10.1016/S1042-3680(18)30111-6
   Lee JY, 2004, SURG NEUROL, V61, P523, DOI 10.1016/j.surneu.2003.10.026
   Lee KS, 2004, BRAIN INJURY, V18, P351, DOI 10.1080/02699050310001645801
   Lee KS, 2011, J KOREAN NEUROSURG S, V50, P512, DOI 10.3340/jkns.2011.50.6.512
   Lee Kyeong-Seok, 1997, Journal of Korean Medical Science, V12, P353
   MARKWALDER TM, 1981, J NEUROSURG, V54, P637, DOI 10.3171/jns.1981.54.5.0637
   Mori K, 2001, NEUROL MED-CHIR, V41, P371, DOI 10.2176/nmc.41.371
   Murakami H, 2002, J NEUROSURG, V96, P877, DOI 10.3171/jns.2002.96.5.0877
   Santarius T, 2004, BRIT J NEUROSURG, V18, P328, DOI 10.1080/02688690400004845
   Sargent S, 1996, J FORENSIC SCI, V41, P314
   Senturk S, 2010, SWISS MED WKLY, V140, P335, DOI smw-12867
   STROOBANDT G, 1995, ACTA NEUROCHIR, V137, P6, DOI 10.1007/BF02188772
   Sundstrom T, 2012, J NEUROTRAUM, V29, P137, DOI 10.1089/neu.2011.1776
   Tanikawa M, 2001, ACTA NEUROCHIR, V143, P613, DOI 10.1007/s007010170067
   TSAI FY, 1979, J NEUROSURG, V50, P64, DOI 10.3171/jns.1979.50.1.0064
   WILMS G, 1992, NEURORADIOLOGY, V34, P497, DOI 10.1007/BF00598959
NR 21
TC 20
Z9 21
U1 0
U2 8
PU KOREAN NEUROSURGICAL SOC
PI SEOUL
PA #402 POSCO # OFFICE BUILDING 151 SUNHWA-DONG, JUNG-GU, SEOUL, 100-130,
   SOUTH KOREA
SN 2005-3711
J9 J KOREAN NEUROSURG S
JI J. Korean. Neurosurg. Soc.
PD JUL
PY 2013
VL 54
IS 1
BP 38
EP 41
DI 10.3340/jkns.2013.54.1.38
PG 4
WC Clinical Neurology; Surgery
WE Science Citation Index Expanded (SCI-EXPANDED)
SC Neurosciences & Neurology; Surgery
GA 211OB
UT WOS:000323916600008
PM 24044079
OA Green Submitted, Green Published, gold
DA 2025-06-06
ER

PT J
AU Stavrinou, P
   Katsigiannis, S
   Lee, JH
   Hamisch, C
   Krischek, B
   Mpotsaris, A
   Timmer, M
   Goldbrunner, R
AF Stavrinou, Pantelis
   Katsigiannis, Sotirios
   Lee, Jong Hun
   Hamisch, Christina
   Krischek, Boris
   Mpotsaris, Anastasios
   Timmer, Marco
   Goldbrunner, Roland
TI Risk Factors for Chronic Subdural Hematoma Recurrence Identified Using
   Quantitative Computed Tomography Analysis of Hematoma Volume and Density
SO WORLD NEUROSURGERY
LA English
DT Article
DE Chronic subdural hematoma; Computed tomography; Density; Multiple
   regression; Recurrence; Volume
ID POSTOPERATIVE RECURRENCE; INDEPENDENT PREDICTORS; METAANALYSIS; DRAINAGE
AB OBJECTIVE: Chronic subdural hematoma (CSDH), a common condition in elderly patients, presents a therapeutic challenge with recurrence rates of 33%. We aimed to identify specific prognostic factors for recurrence using quantitative analysis of hematoma volume and density.
   METHODS: We retrospectively reviewed radiographic and clinical data of 227 CSDHs in 195 consecutive patients who underwent evacuation of the hematoma through a single burr hole, 2 burr holes, or a mini-craniotomy. To examine the relationship between hematoma recurrence and various clinical, radiologic, and surgical factors, we used quantitative image-based analysis to measure the hematoma and trapped air volumes and the hematoma densities.
   RESULTS: Recurrence of CSDH occurred in 35 patients (17.9%). Multivariate logistic regression analysis revealed that the percentage of hematoma drained and postoperative CSDH density were independent risk factors for recurrence. All 3 evacuation methods were equally effective in draining the hematoma (71.7% vs. 73.7% vs. 71.9%) without observable differences in postoperative air volume captured in the subdural space.
   CONCLUSIONS: Quantitative image analysis provided evidence that percentage of hematoma drained and post-operative CSDH density are independent prognostic factors for subdural hematoma recurrence.
C1 [Stavrinou, Pantelis; Katsigiannis, Sotirios; Lee, Jong Hun; Hamisch, Christina; Krischek, Boris; Timmer, Marco; Goldbrunner, Roland] Univ Hosp Cologne, Dept Neurosurg, Cologne, Germany.
   [Mpotsaris, Anastasios] Univ Hosp Cologne, Dept Radiol, Cologne, Germany.
C3 University of Cologne; University of Cologne
RP Stavrinou, P (corresponding author), Univ Hosp Cologne, Dept Neurosurg, Cologne, Germany.
EM pantelis.stavrinou@uk-koeln.de
RI Stavrinou, Pantelis/R-9115-2019; Mpotsaris, Anastasios/O-2247-2016
OI Mpotsaris, Anastasios/0000-0002-1275-8164
CR Adachi A, 2014, PLOS ONE, V9, DOI 10.1371/journal.pone.0103703
   Belkhair S, 2013, CAN J NEUROL SCI, V40, P56, DOI 10.1017/S0317167100012956
   Chon KH, 2012, ACTA NEUROCHIR, V154, P1541, DOI 10.1007/s00701-012-1399-9
   Ducruet AF, 2012, NEUROSURG REV, V35, P155, DOI 10.1007/s10143-011-0349-y
   Ernestus RI, 1997, SURG NEUROL, V48, P220, DOI 10.1016/S0090-3019(97)80031-6
   Huang YH, 2014, INJURY, V45, P1327, DOI 10.1016/j.injury.2014.02.023
   Ivamoto HS, 2016, WORLD NEUROSURG, V86, P399, DOI 10.1016/j.wneu.2015.10.025
   Kalamatianos T, 2013, J NEUROSURG, V118, P353, DOI 10.3171/2012.10.JNS12327
   Kansal R, 2010, J CLIN NEUROSCI, V17, P428, DOI 10.1016/j.jocn.2009.07.109
   Ko BS, 2008, J KOREAN NEUROSURG S, V43, P11, DOI 10.3340/jkns.2008.43.1.11
   Kwon TH, 2000, J NEUROSURG, V93, P796, DOI 10.3171/jns.2000.93.5.0796
   Lin CC, 2014, BRAIN INJURY, V28, P1082, DOI 10.3109/02699052.2014.901559
   Liu WM, 2014, J NEUROSURG, V121, P665, DOI 10.3171/2014.5.JNS132715
   Nakaguchi H, 2001, J NEUROSURG, V95, P256, DOI 10.3171/jns.2001.95.2.0256
   Ohba S, 2013, NEUROSURG REV, V36, P145, DOI 10.1007/s10143-012-0396-z
   Ro HW, 2016, ACTA NEUROCHIR, V158, P135, DOI 10.1007/s00701-015-2625-z
   Schoedel P, 2016, WORLD NEUROSURG, V94, P465, DOI 10.1016/j.wneu.2016.07.027
   Stanisic M, 2005, ACTA NEUROCHIR, V147, P1249, DOI 10.1007/s00701-005-0616-1
   Stanisic M, 2013, ACTA NEUROCHIR, V155, P323, DOI 10.1007/s00701-012-1565-0
   Torihashi K, 2008, NEUROSURGERY, V63, P1125, DOI 10.1227/01.NEU.0000335782.60059.17
   Xu FF, 2014, BRAIN INJURY, V28, P1121, DOI 10.3109/02699052.2014.910702
   Yamamoto H, 2003, J NEUROSURG, V98, P1217, DOI 10.3171/jns.2003.98.6.1217
NR 22
TC 27
Z9 28
U1 1
U2 5
PU ELSEVIER SCIENCE INC
PI NEW YORK
PA 360 PARK AVE SOUTH, NEW YORK, NY 10010-1710 USA
SN 1878-8750
EI 1878-8769
J9 WORLD NEUROSURG
JI World Neurosurg.
PD MAR
PY 2017
VL 99
BP 465
EP 470
DI 10.1016/j.wneu.2016.12.058
PG 6
WC Clinical Neurology; Surgery
WE Science Citation Index Expanded (SCI-EXPANDED)
SC Neurosciences & Neurology; Surgery
GA EP2CH
UT WOS:000397190100065
PM 28017760
DA 2025-06-06
ER

PT J
AU Wilseck, ZM
   Khan, AA
   Chaudhary, N
   Gemmete, JJ
AF Wilseck, Zachary M.
   Khan, Adam A.
   Chaudhary, Neeraj
   Gemmete, Joseph J.
TI Iatrogenic pseudoaneurysm of the middle meningeal artery during
   embolization of bilateral chronic subdural hematomas
SO INTERVENTIONAL NEURORADIOLOGY
LA English
DT Article; Early Access
DE Chronic subdural hematoma (cSDH); middle meningeal artery embolization;
   pseudoaneurysm; liquid embolic
ID MANAGEMENT
AB Middle meningeal artery embolization has become an important treatment option for chronic subdural hematomas. While the treatment is safe, we present a unique case of development of an iatrogenic middle meningeal artery pseudoaneurysm during endovascular embolization with use of a dual-lumen balloon catheter used for injection of a liquid embolic agent. A 62-year-old man on Coumadin for portal vein thrombosis presented to the hospital with headache and supratherapeutic INR. Imaging revealed bilateral acute on chronic subdural hematomas. Given his medical comorbidities he underwent endovascular middle meningeal artery embolization. During the embolization, angiography revealed a pseudoaneurysm of the middle meningeal artery related to use of a dual-lumen balloon catheter. This pseudoaneurysm was successfully treated with ethylene vinyl alcohol embolization. Intracranial pseudoaneurysm related to balloon catheter use is a rare cause of iatrogenic pseudoaneurysm and could lead to life-threatening intracranial bleeding. Therefore, recognition and timely treatment are important.
C1 [Wilseck, Zachary M.; Chaudhary, Neeraj; Gemmete, Joseph J.] Univ Michigan, Dept Radiol, Ann Arbor, MI 48109 USA.
   [Khan, Adam A.; Chaudhary, Neeraj; Gemmete, Joseph J.] Univ Michigan, Dept Neurosurg, Ann Arbor, MI 48109 USA.
C3 University of Michigan System; University of Michigan; University of
   Michigan System; University of Michigan
RP Wilseck, ZM (corresponding author), Univ Hosp, B2 A209,1500 E Med Ctr Dr, Ann Arbor, MI 48109 USA.
EM zwilseck@med.umich.edu
RI Gemmete, Joseph/H-5508-2019; Wilseck, Zachary/AGB-9489-2022
OI Chaudhary, Neeraj/0000-0003-0630-2547; Wilseck,
   Zachary/0000-0002-5854-5041
CR Almenawer SA, 2014, ANN SURG, V259, P449, DOI 10.1097/SLA.0000000000000255
   Balser D, 2015, J NEUROSURG, V123, P1209, DOI 10.3171/2014.9.JNS141550
   Chen SH, 2019, WORLD NEUROSURG, V127, pE86, DOI 10.1016/j.wneu.2019.02.135
   Ducruet AF, 2012, NEUROSURG REV, V35, P155, DOI 10.1007/s10143-011-0349-y
   Fiorella D, 2019, J NEUROINTERV SURG, V11, P912, DOI 10.1136/neurintsurg-2019-014730
   Ivamoto HS, 2016, WORLD NEUROSURG, V86, P399, DOI 10.1016/j.wneu.2015.10.025
   Kan P, 2021, NEUROSURGERY, V88, P268, DOI 10.1093/neuros/nyaa379
   Ladner TR, 2016, J NEUROINTERV SURG, V8, P210, DOI 10.1136/neurintsurg-2014-011505
   Link TW, 2018, INTERV NEURORADIOL, V24, DOI 10.1177/1591019918769336
   Miranda LB, 2011, J NEUROSURG, V114, P72, DOI 10.3171/2010.8.JNS10298
   Shah KJ, 2016, J NEUROINTERV SURG, V8, DOI 10.1136/neurintsurg-2014-011410.rep
   Shapiro M, 2021, J NEUROINTERV SURG, V13, P471, DOI 10.1136/neurintsurg-2020-016798
   Zheng YT, 2020, FRONT NEUROL, V11, DOI 10.3389/fneur.2020.00582
NR 13
TC 3
Z9 4
U1 0
U2 1
PU SAGE PUBLICATIONS INC
PI THOUSAND OAKS
PA 2455 TELLER RD, THOUSAND OAKS, CA 91320 USA
SN 1591-0199
EI 2385-2011
J9 INTERV NEURORADIOL
JI Interv. Neuroradiol.
PD 2022 JUN 7
PY 2022
DI 10.1177/15910199221107250
EA JUN 2022
PG 5
WC Clinical Neurology; Radiology, Nuclear Medicine & Medical Imaging
WE Science Citation Index Expanded (SCI-EXPANDED)
SC Neurosciences & Neurology; Radiology, Nuclear Medicine & Medical Imaging
GA 2C5BN
UT WOS:000810884000001
PM 35673708
OA Green Published
DA 2025-06-06
ER

PT J
AU Avanali, R
   Bhadran, B
   Kumar, PK
   Vijayan, A
   Arun, S
   Musthafa, AM
   Panchal, S
   Gopal, VV
AF Avanali, Raghunath
   Bhadran, Biju
   Kumar, P. Krishna
   Vijayan, Abhishek
   Arun, S.
   Musthafa, Aneeze M.
   Panchal, Sunil
   Gopal, Vinu V.
TI Chronic Subdural Hematoma: A Questionnaire Survey of Management Practice
   in India and Review of Literature
SO WORLD NEUROSURGERY
LA English
DT Review
DE Burr hole drainage; Chronic subdural hematoma; Twist drill craniostomy
ID TWIST-DRILL CRANIOSTOMY; BURR HOLE DRAINAGE; UNITED-KINGDOM;
   RISK-FACTORS; RECURRENCE; CORTICOSTEROIDS; EVACUATION; SURGERY
AB OBJECTIVE: To identify the current management modalities practiced by neurosurgeons in India for chronic subdural hematoma.
   METHODS: A questionnaire was prepared for the survey and sent via e-mail to neurosurgeons. It covered the following aspects of managing chronic subdural hematoma: 1) demographic and institutional details; 2) choice of surgical procedure; 3) surgical adjutants such as placing a subdural drain; 4) pre-and postoperative care; and 5) recurrences and management. Responses obtained were entered in a SPSS data sheet and analyzed.
   RESULTS: Response rate of the survey was 9.3%. The majority of neurosurgeons (75%) preferred to do burr whole drainage for primary chronic subdural hematoma and also for recurrences. Only one third of routinely placed a subdural drain. Considerable practice variations exist for medical and perioperative management.
   CONCLUSIONS: Bedside twist drill drainage, which is effective and less costly than operative room procedures, has not gained popularity in practice. The present survey points towards the importance of making management guidelines for this common neurosurgical entity.
C1 [Avanali, Raghunath; Bhadran, Biju; Kumar, P. Krishna; Vijayan, Abhishek; Arun, S.; Musthafa, Aneeze M.; Panchal, Sunil] Govt TD Med Coll, Dept Neurosurg, Alappuzha, India.
   [Gopal, Vinu V.] Govt Med Coll, Dept Neurosurg, Kottayam, Kerala, India.
RP Avanali, R (corresponding author), Govt TD Med Coll, Dept Neurosurg, Alappuzha, India.
EM raghunimhans@yahoo.co.in
RI Sasidharan, Arun/AAY-2774-2021
OI V Gopal, Vinu/0000-0002-5861-860X; Avanali,
   Raghunath/0000-0001-9686-0977
CR Alcalá-Cerra G, 2014, WORLD NEUROSURG, V82, DOI 10.1016/j.wneu.2014.08.012
   Almenawer SA, 2014, ANN SURG, V259, P449, DOI 10.1097/SLA.0000000000000255
   Balser D, 2013, NEUROL RES, V35, P233, DOI 10.1179/1743132813Y.0000000166
   Battaglia F, 2015, NEUROCHIRURGIE, V61, P324, DOI 10.1016/j.neuchi.2015.06.004
   Cenic A, 2005, CAN J NEUROL SCI, V32, P501, DOI 10.1017/S0317167100004510
   Chari A, 2014, J NEUROSURG, V121, P176, DOI 10.3171/2014.4.JNS131212
   Coulter IC, 2014, BRIT J NEUROSURG, V28, P199, DOI 10.3109/02688697.2013.835378
   Forster MT, 2010, J CLIN NEUROSCI, V17, P975, DOI 10.1016/j.jocn.2009.11.023
   GJERRIS F, 1974, J NEUROSURG, V40, P639, DOI 10.3171/jns.1974.40.5.0639
   Goldstein H, 2012, WORLD NEUROSURG, V78, DOI [10.1016/j.wneu.2011.10.004, 10.1016/J.WNEU.2011.10.004]
   Hong HJ, 2009, SURG NEUROL, V71, P161, DOI 10.1016/j.surneu.2008.01.023
   Huang YH, 2014, INJURY, V45, P1327, DOI 10.1016/j.injury.2014.02.023
   Iorio-Morin C, 2016, TRIALS, V17, DOI 10.1186/s13063-016-1358-5
   Kageyama H, 2013, J NEUROSURG, V119, P332, DOI 10.3171/2013.3.JNS122162
   Kansal R, 2010, J CLIN NEUROSCI, V17, P428, DOI 10.1016/j.jocn.2009.07.109
   Kolias AG, 2014, NAT REV NEUROL, V10, P570, DOI 10.1038/nrneurol.2014.163
   Kolias AG, 2013, ACTA NEUROCHIR, V155, P183, DOI 10.1007/s00701-012-1503-1
   Kuroki T, 2001, ACTA NEUROCHIR, V143, P1041, DOI 10.1007/s007010170010
   Kwan MCL, 2012, WORLD NEUROSURG, V77, P51, DOI 10.1016/j.wneu.2011.08.036
   Leroy HA, 2015, J CLIN NEUROSCI, V22, P1895, DOI 10.1016/j.jocn.2015.03.064
   Lindvall P, 2009, J CLIN NEUROSCI, V16, P1287, DOI 10.1016/j.jocn.2009.01.001
   Nayil K, 2012, WORLD NEUROSURG, V77, P103, DOI 10.1016/j.wneu.2011.06.012
   Neils DM, 2012, WORLD NEUROSURG, V78, DOI 10.1016/j.wneu.2011.08.032
   Ng Hui Yu, 2014, Surg Neurol Int, V5, P136, DOI 10.4103/2152-7806.141299
   Okada Y, 2002, SURG NEUROL, V57, P405, DOI 10.1016/S0090-3019(02)00720-6
   Okano A, 2014, BRIT J NEUROSURG, V28, P204, DOI 10.3109/02688697.2013.829563
   Pont LMEB, 2013, ACTA NEUROL BELG, V113, P55, DOI 10.1007/s13760-012-0130-1
   Pont LMEB, 2012, EUR J NEUROL, V19, P1397, DOI 10.1111/j.1468-1331.2012.03768.x
   Ramnarayan R, 2008, CLIN NEUROL NEUROSUR, V110, P774, DOI 10.1016/j.clineuro.2008.04.013
   Rocchi G, 2007, SURG NEUROL, V67, P374, DOI 10.1016/j.surneu.2006.08.066
   Rovlias Aristedis, 2015, Surg Neurol Int, V6, P127, DOI 10.4103/2152-7806.161788
   Santarius T, 2008, BRIT J NEUROSURG, V22, P529, DOI 10.1080/02688690802195381
   Santarius T, 2010, WORLD NEUROSURG, V73, P747, DOI 10.1016/j.wneu.2010.03.031
   Schwarz F, 2015, CLIN NEUROL NEUROSUR, V138, P66, DOI 10.1016/j.clineuro.2015.08.002
   Singla A, 2013, CLIN NEUROL NEUROSUR, V115, P425, DOI 10.1016/j.clineuro.2012.06.005
   Sun TFD, 2005, BRIT J NEUROSURG, V19, P327, DOI 10.1080/02688690500305332
   Thotakura AK, 2015, WORLD NEUROSURG, V84, P1968, DOI 10.1016/j.wneu.2015.08.044
   Wada M, 2014, CLIN NEUROL NEUROSUR, V120, P49, DOI 10.1016/j.clineuro.2014.02.007
   Wang D, 2014, J NEUROL SCI, V336, P237, DOI 10.1016/j.jns.2013.11.005
   Weigel R, 2004, BRIT J NEUROSURG, V18, P8, DOI 10.1080/02688690410001660418
   Zarkou S, 2009, NEUROLOGIST, V15, P299, DOI 10.1097/NRL.0b013e3181b65558
NR 41
TC 10
Z9 10
U1 1
U2 4
PU ELSEVIER SCIENCE INC
PI NEW YORK
PA STE 800, 230 PARK AVE, NEW YORK, NY 10169 USA
SN 1878-8750
EI 1878-8769
J9 WORLD NEUROSURG
JI World Neurosurg.
PD DEC
PY 2016
VL 96
BP 355
EP 361
DI 10.1016/j.wneu.2016.09.010
PG 7
WC Clinical Neurology; Surgery
WE Science Citation Index Expanded (SCI-EXPANDED)
SC Neurosciences & Neurology; Surgery
GA EO1EZ
UT WOS:000396442500051
PM 27647025
DA 2025-06-06
ER

PT J
AU Nachiappan, DS
   Garg, K
AF Nachiappan, Deivanai Sundaram
   Garg, Kanwaljeet
TI Role of prophylactic antiepileptic drugs in chronic subdural hematoma-a
   systematic review and meta-analysis
SO NEUROSURGICAL REVIEW
LA English
DT Review
DE Chronic subdural hematoma; Seizures; Anticonvulsant drugs; Antiepileptic
   drugs; Subdural hematoma
ID SEIZURE PROPHYLAXIS; EPILEPSY; LEVETIRACETAM; PHENYTOIN; EFFICACY
AB Chronic subdural hematoma is a common neurosurgical pathology, which is more commonly seen in the elderly age group. Few patients with chronic subdural hematoma (cSDH) can have seizures-either before or after surgical intervention. Reported incidence of seizures varies from 0.7-18.5% in patients with cSDH. Many factors which have been proposed to increase the risk of seizures in these patients include the presence of encapsulated membranes, occult cortical injury, mass effect, or an acute hemorrhage. The role of prophylactic antiepileptic drugs is not very clear in cSDH. We reviewed the currently available evidence for the use of prophylactic antiepileptic drugs (AEDs) in patients with cSDH. We included 13 studies in the systematic review and 6 studies compared the incidence of seizures in patients who received antiepileptic drugs with those who did not. Our review did not find any significant reduction in the incidence of seizures in patients with cSDH following administration of antiepileptic drugs.
C1 [Nachiappan, Deivanai Sundaram; Garg, Kanwaljeet] All India Inst Med Sci, Dept Neurosurg, New Delhi, India.
C3 All India Institute of Medical Sciences (AIIMS) New Delhi
RP Garg, K (corresponding author), All India Inst Med Sci, Dept Neurosurg, New Delhi, India.
EM kanwaljeet84@gmail.com
RI Garg, Kanwaljeet/AAS-7965-2021
OI Nachiappan, Deivanai Sundaram/0000-0003-1891-3409; Garg,
   Kanwaljeet/0000-0002-1195-3558
CR Battaglia F, 2015, NEUROCHIRURGIE, V61, P324, DOI 10.1016/j.neuchi.2015.06.004
   Branco PM, 2017, CURR PHARM DESIGN, V23, P6442, DOI 10.2174/1381612823666171024144318
   Chen CW, 2004, J CLIN NEUROSCI, V11, P706, DOI 10.1016/j.jocn.2004.03.019
   DAM AM, 1985, EPILEPSIA, V26, P227, DOI 10.1111/j.1528-1157.1985.tb05410.x
   Englander J, 2003, ARCH PHYS MED REHAB, V84, P365, DOI 10.1053/apmr.2003.50022
   Flores G, 2017, ACTA NEUROCHIR, V159, P2033, DOI 10.1007/s00701-017-3298-6
   Goertz L, 2019, WORLD NEUROSURG, V132, pE716, DOI 10.1016/j.wneu.2019.08.032
   Grobelny BT, 2009, J NEUROSURG, V111, P1257, DOI 10.3171/2009.6.JNS0928
   Hirakawa K, 1972, Neurol Med Chir (Tokyo), V12, P71, DOI 10.2176/nmc.12.71
   Huang YH, 2011, NEUROCRIT CARE, V14, P253, DOI 10.1007/s12028-011-9509-8
   KOTWICA Z, 1991, ACTA NEUROCHIR, V113, P118, DOI 10.1007/BF01403195
   Kruer RM, 2013, J CRIT CARE, V28, DOI 10.1016/j.jcrc.2012.11.020
   Lavergne P, 2020, J NEUROSURG, V132, P284, DOI 10.3171/2018.9.JNS182092
   Lee L, 2016, J NEUROSURG, V124, P546, DOI 10.3171/2014.12.JNS142053
   Mehta V, 2018, J CLIN NEUROSCI, V50, P7, DOI 10.1016/j.jocn.2018.01.050
   Mori K, 2001, NEUROL MED-CHIR, V41, P371, DOI 10.2176/nmc.41.371
   Mulligan P, 2013, J NEUROSCI RURAL PRA, V4, P250, DOI 10.4103/0976-3147.118760
   Nayil K, 2012, WORLD NEUROSURG, V77, P103, DOI 10.1016/j.wneu.2011.06.012
   OHNO K, 1993, J NEUROL NEUROSUR PS, V56, P1231, DOI 10.1136/jnnp.56.11.1231
   Pieracci FM, 2012, J TRAUMA ACUTE CARE, V72, P276, DOI 10.1097/TA.0b013e31823df31f
   Radic JAE, 2014, NEUROCRIT CARE, V21, P228, DOI 10.1007/s12028-013-9951-x
   Ratilal BO, 2013, COCHRANE DB SYST REV, DOI 10.1002/14651858.CD004893.pub3
   RUBIN G, 1993, ACTA NEUROCHIR, V123, P39, DOI 10.1007/BF01476283
   Rust T, 2006, J CLIN NEUROSCI, V13, P823, DOI 10.1016/j.jocn.2004.12.013
   SABO RA, 1995, SURG NEUROL, V43, P579, DOI 10.1016/0090-3019(95)00155-7
   Samokhvalov AV, 2010, EPILEPSIA, V51, P1177, DOI 10.1111/j.1528-1167.2009.02426.x
   Seifi A, 2014, SPRINGERPLUS, V3, DOI 10.1186/2193-1801-3-332
   Thomas PAW, 2019, WORLD NEUROSURG, V124, pE489, DOI 10.1016/j.wneu.2018.12.119
   Won SY, 2019, ACTA NEUROL SCAND, V140, P194, DOI 10.1111/ane.13131
   Won SY, 2017, SEIZURE-EUR J EPILEP, V45, P28, DOI 10.1016/j.seizure.2016.11.017
   Xu JC, 2016, BRAIN INJURY, V30, P1054, DOI 10.3109/02699052.2016.1170882
   Yang WY, 2017, NEUROSURG CLIN N AM, V28, P205, DOI 10.1016/j.nec.2016.11.002
NR 32
TC 12
Z9 12
U1 0
U2 7
PU SPRINGER
PI NEW YORK
PA ONE NEW YORK PLAZA, SUITE 4600, NEW YORK, NY, UNITED STATES
SN 0344-5607
EI 1437-2320
J9 NEUROSURG REV
JI Neurosurg. Rev.
PD AUG
PY 2021
VL 44
IS 4
BP 2069
EP 2077
DI 10.1007/s10143-020-01388-y
EA SEP 2020
PG 9
WC Clinical Neurology; Surgery
WE Science Citation Index Expanded (SCI-EXPANDED)
SC Neurosciences & Neurology; Surgery
GA TV0HN
UT WOS:000568440500001
PM 32910368
DA 2025-06-06
ER

PT J
AU Turgut, M
   Samancoglu, H
   Özsunar, Y
   Erkus, M
AF Turgut, M.
   Samancoglu, H.
   Ozsunar, Y.
   Erkus, M.
TI Ossified Chronic Subdural Hematoma
SO CENTRAL EUROPEAN NEUROSURGERY
LA English
DT Article
ID EPIDURAL HEMATOMA; OSSIFICATION
C1 [Turgut, M.] Adnan Menderes Univ, Sch Med, Cumhuriyet Caddesi, TR-09020 Aydin, Turkey.
C3 Adnan Menderes University
RP Turgut, M (corresponding author), Adnan Menderes Univ, Sch Med, Cumhuriyet Caddesi, TR-09020 Aydin, Turkey.
EM drmturgut@yahoo.com
RI Özsunar, Yelda/AAU-7255-2021
CR AFRA D, 1961, J NEUROSURG, V18, P393, DOI 10.3171/jns.1961.18.3.0393
   CHUSID JG, 1953, J NEUROSURG, V10, P430, DOI 10.3171/jns.1953.10.4.0430
   COOPER PR, 1985, NEUROSURGERY, P1657
   DEBOIS V, 1980, SURG NEUROL, V14, P455
   Gökmen M, 2008, ZBL NEUROCHIR, V69, P129, DOI 10.1055/s-2007-1004587
   GRIPONISSIOTIS B, 1955, J NEUROSURG, V12, P419, DOI 10.3171/jns.1955.12.4.0419
   IPLIKCIOGLU AC, 1991, J TRAUMA, V31, P272
   IWAKUMA T, 1974, J NEUROSURG, V41, P104, DOI 10.3171/jns.1974.41.1.0104
   Kaplan M, 2008, TURK NEUROSURG, V18, P420
   KOTWICA Z, 1991, ACTA NEUROCHIR, V113, P118, DOI 10.1007/BF01403195
   KULALI A, 1994, SURG NEUROL, V42, P442, DOI 10.1016/0090-3019(94)90355-7
   MARKWALDER TM, 1981, J NEUROSURG, V54, P637, DOI 10.3171/jns.1981.54.5.0637
   MCLAURIN RL, 1966, J NEUROSURG, V24, P648, DOI 10.3171/jns.1966.24.3.0648
   MIYAGI Y, 1995, NEURORADIOLOGY, V37, P551
   Munro D, 1942, NEW ENGL J MED, V227, P87, DOI 10.1056/NEJM194207162270301
   Nakamura N., 1966, BRAIN NERVE, V18, P702
   NIWA J, 1988, SURG NEUROL, V30, P135, DOI 10.1016/0090-3019(88)90099-7
   PARKINSON D, 1980, NEUROSURGERY, V7, P171, DOI 10.1227/00006123-198008000-00011
   POPOVIC EA, 1994, SURG NEUROL, V42, P8, DOI 10.1016/0090-3019(94)90242-9
   SABO RA, 1995, SURG NEUROL, V43, P579, DOI 10.1016/0090-3019(95)00155-7
   Schebesch KM, 2008, ZBL NEUROCHIR, V69, P61, DOI 10.1055/s-2007-1004582
   Turgut M, 1997, CHILD NERV SYST, V13, P415, DOI 10.1007/s003810050111
   Von Rokitansky C, 1884, HDB PATHOLOGISCHEN A, V2, P717
   WAGA S, 1979, SURG NEUROL, V11, P51
NR 24
TC 13
Z9 13
U1 0
U2 3
PU GEORG THIEME VERLAG KG
PI STUTTGART
PA RUDIGERSTR 14, D-70469 STUTTGART, GERMANY
SN 1868-4904
J9 CENT EUR NEUROSURG
JI Cent. Eur. Neurosurg.
PD AUG
PY 2010
VL 71
IS 3
BP 146
EP U39
DI 10.1055/s-0030-1253346
PG 3
WC Clinical Neurology; Surgery
WE Science Citation Index Expanded (SCI-EXPANDED)
SC Neurosciences & Neurology; Surgery
GA 642YS
UT WOS:000281258400009
PM 20440672
DA 2025-06-06
ER

PT J
AU Tao, ZQ
   Ding, SH
   Hu, MT
   Huang, JY
   Zu, ZG
   Chen, RC
AF Tao, Zhiqiang
   Ding, Shenghong
   Hu, Maotong
   Huang, Jianyue
   Zu, Zhigang
   Chen, Ruchang
TI Subdural Abnormal Communicating Vessel in Chronic Subdural Hematoma
SO JOURNAL OF CRANIOFACIAL SURGERY
LA English
DT Article
DE Chronic subdural hematoma; immune cell infiltration; inflammation;
   subdural abnormal communicating vessel
ID ENDOTHELIAL GROWTH-FACTOR
AB Traditionally, lacerations of bridging vessels were surmised to cause chronic subdural hematoma (CSDH), although neither observation studies nor medical research was able to testify this. Nowadays, an inflammatory process is known to take place in the development of CSDH. Of note, post-traumatic angiogenesis at its early stage also features inflammation with immune cell infiltration. The authors found a patient suffering from CSDH with unusual angiogenesis between dura and pia matters. The observation of dura-and-pia angiogenesis may be a piece of evidence to underline compensatory reaction of central nervous system to offset the negative effects produced by CSDH, and points out to a possible approach of bolstering angiogenesis to manage ischemic diseases in cerebral hemispheres.
C1 [Tao, Zhiqiang; Ding, Shenghong; Hu, Maotong; Huang, Jianyue; Zu, Zhigang; Chen, Ruchang] Wenzhou Med Coll, Yiwu Cent Hosp, Dept Neurosurg, Yiwu, Peoples R China.
C3 Wenzhou Medical University
RP Tao, ZQ (corresponding author), Wenzhou Med Coll, Yiwu Cent Hosp, Yiwu 322000, Peoples R China.
EM 266181@163.com
CR Bulysheva AA, 2016, GENE THER, V23, P649, DOI 10.1038/gt.2016.35
   Hohenstein A, 2005, J NEUROTRAUM, V22, P518, DOI 10.1089/neu.2005.22.518
   Javadi A, 2011, WORLD NEUROSURG, V75, P731, DOI 10.1016/j.wneu.2010.11.042
   Naama O, 2009, J NEUROSURG SCI, V53, P157
   Shono T, 2001, J CLIN NEUROSCI, V8, P411, DOI 10.1054/jocn.2000.0951
   Stanisic M, 2012, INFLAMM RES, V61, P845, DOI 10.1007/s00011-012-0476-0
   Stanisic M, 2012, ACTA NEUROCHIR, V154, P113, DOI 10.1007/s00701-011-1203-2
   Tao ZQ, 2016, MED HYPOTHESES, V86, P43, DOI 10.1016/j.mehy.2015.11.027
   Thines L, 2015, REV NEUROL-FRANCE, V171, P31, DOI 10.1016/j.neurol.2014.08.007
NR 9
TC 0
Z9 1
U1 0
U2 1
PU LIPPINCOTT WILLIAMS & WILKINS
PI PHILADELPHIA
PA TWO COMMERCE SQ, 2001 MARKET ST, PHILADELPHIA, PA 19103 USA
SN 1049-2275
EI 1536-3732
J9 J CRANIOFAC SURG
JI J. Craniofac. Surg.
PD MAY
PY 2018
VL 29
IS 3
BP E261
EP E262
DI 10.1097/SCS.0000000000004286
PG 2
WC Surgery
WE Science Citation Index Expanded (SCI-EXPANDED)
SC Surgery
GA GI3WW
UT WOS:000434303800020
PM 29381635
DA 2025-06-06
ER

PT J
AU Ragland, JT
   Lee, K
AF Ragland, Jeremy T.
   Lee, Kiwon
TI Chronic Subdural Hematoma ICU Management
SO NEUROSURGERY CLINICS OF NORTH AMERICA
LA English
DT Article
DE Chronic subdural hematoma; ICU; Cerebral spinal fluid; Anticoagulants;
   Antiplatelet agents
ID PROTHROMBIN COMPLEX CONCENTRATE; POSTOPERATIVE-PATIENT POSTURE;
   SPONTANEOUS RESOLUTION; RECURRENCE; REVERSAL; THERAPY; WARFARIN;
   SEIZURES; TRIAL; RISK
AB A chronic subdural hematoma (cSDH) is a collection of old blood products and blood breakdown products that have accumulated in the subdural space. cSDH is increasingly common due to the combination of more frequent use of anticoagulant and antiplatelet agents and the advanced age of the population. The incidence of cSDH is estimated to be between 3.4 and 58 per 100,000 person-years depending on the age of the population. The United Nations predicts that the percentage of the population above age 65 is expected to double between 2010 and 2050. cSDH is more prevalent in men, with a 3:1 male-to-female ratio.
C1 [Lee, Kiwon] Univ Texas Hlth Sci Ctr Houston, McGovern Med Sch, Dept Neurosurg, Div Neurocrit Care, 6431 Fannin St,Med Sch Bldg 7-152, Houston, TX 77030 USA.
   Univ Texas Hlth Sci Ctr Houston, McGovern Med Sch, Dept Neurol, Div Neurocrit Care, 6431 Fannin St,Med Sch Bldg 7-152, Houston, TX 77030 USA.
C3 University of Texas System; University of Texas Health Science Center
   Houston; Baylor College of Medicine; Baylor College Medical Hospital;
   University of Texas System; University of Texas Health Science Center
   Houston; Baylor College of Medicine; Baylor College Medical Hospital
RP Lee, K (corresponding author), Univ Texas Hlth Sci Ctr Houston, McGovern Med Sch, Dept Neurosurg, Div Neurocrit Care, 6431 Fannin St,Med Sch Bldg 7-152, Houston, TX 77030 USA.
EM kiwon.lee@uth.tmc.edu
OI Whang, Kum/0000-0002-3701-847X
CR Abouzari M, 2007, NEUROSURGERY, V61, P794, DOI 10.1227/01.NEU.0000298908.94129.67
   [Anonymous], EUR HEART J
   Ansell J, 2004, CHEST, V126, p204S, DOI 10.1378/chest.126.3_suppl.204S
   Asghar M, 2002, J ROY SOC MED, V95, P290, DOI 10.1258/jrsm.95.6.290
   Cartmill M, 2000, BRIT J NEUROSURG, V14, P458
   Chari A, 2014, BRIT J NEUROSURG, V28, P2, DOI 10.3109/02688697.2013.812184
   Cousseau D, 2001, REV NEUROLOGIA, V32, P821, DOI 10.33588/rn.3209.2000458
   Ducruet AF, 2012, NEUROSURG REV, V35, P155, DOI 10.1007/s10143-011-0349-y
   Frati A, 2004, J NEUROSURG, V100, P24, DOI 10.3171/jns.2004.100.1.0024
   Frontera JA, 2016, NEUROCRIT CARE, V24, P6, DOI 10.1007/s12028-015-0222-x
   Gelabert-González M, 2005, CLIN NEUROL NEUROSUR, V107, P223, DOI 10.1016/j.clineuro.2004.09.015
   Göksu E, 2009, ULUS TRAVMA ACIL CER, V15, P95
   Greenberg MS, 2010, HDB NEUROSURGERY, P899
   Grobelny BT, 2009, J NEUROSURG, V111, P1257, DOI 10.3171/2009.6.JNS0928
   HANDIN RI, 1971, NEW ENGL J MED, V285, P538, DOI 10.1056/NEJM197109022851003
   Hanley JP, 2004, J CLIN PATHOL, V57, P1132, DOI 10.1136/jcp.2003.008904
   Kolias AG, 2014, NAT REV NEUROL, V10, P570, DOI 10.1038/nrneurol.2014.163
   KUDO H, 1992, Neurologia Medico-Chirurgica, V32, P207, DOI 10.2176/nmc.32.207
   Kurabe S, 2010, ACTA NEUROCHIR, V152, P1171, DOI 10.1007/s00701-010-0627-4
   Lankiewicz MW, 2006, J THROMB HAEMOST, V4, P967, DOI 10.1111/j.1538-7836.2006.01815.x
   Nakajima H, 2002, SURG NEUROL, V58, P385, DOI 10.1016/S0090-3019(02)00921-7
   Ng Hui Yu, 2014, Surg Neurol Int, V5, P136, DOI 10.4103/2152-7806.141299
   OHNO K, 1993, J NEUROL NEUROSUR PS, V56, P1231, DOI 10.1136/jnnp.56.11.1231
   Olesen JB, 2011, THROMB HAEMOSTASIS, V106, P739, DOI 10.1160/TH11-05-0364
   Parlato C, 2000, SURG NEUROL, V53, P312, DOI 10.1016/S0090-3019(00)00200-7
   Pisters R, 2010, CHEST, V138, P1093, DOI 10.1378/chest.10-0134
   Pont LMEB, 2012, EUR J NEUROL, V19, P1397, DOI 10.1111/j.1468-1331.2012.03768.x
   Pont LMEB, 2012, NEUROSURGERY, V70, P873, DOI 10.1227/NEU.0b013e31823672ad
   POTTER JF, 1977, GERIATRICS, V32, P61
   Ranucci M, 2007, J CARDIOTHOR VASC AN, V21, P851, DOI 10.1053/j.jvca.2007.05.009
   RUBIN G, 1993, ACTA NEUROCHIR, V123, P39, DOI 10.1007/BF01476283
   SABO RA, 1995, SURG NEUROL, V43, P579, DOI 10.1016/0090-3019(95)00155-7
   Santarius Thomas, 2010, Clin Neurosurg, V57, P112
   Santarius T, 2009, LANCET, V374, P1067, DOI 10.1016/S0140-6736(09)61115-6
   Soleman J., 2014, TRAUMATIC BRAIN INJU, P249, DOI DOI 10.5772/57353
   Sun TFD, 2005, BRIT J NEUROSURG, V19, P327, DOI 10.1080/02688690500305332
   Tahsim-Oglou Y, 2012, ACTA NEUROCHIR, V154, P1063, DOI 10.1007/s00701-012-1334-0
   Vigué B, 2007, INTENS CARE MED, V33, P721, DOI 10.1007/s00134-007-0528-z
   Wada M, 2014, CLIN NEUROL NEUROSUR, V120, P49, DOI 10.1016/j.clineuro.2014.02.007
   Xu X, 2013, TURK NEUROSURG, V25, P252
   Yousem DM, 2010, NEURORADIOLOGY REQUI, P173
NR 41
TC 3
Z9 3
U1 0
U2 0
PU W B SAUNDERS CO-ELSEVIER INC
PI PHILADELPHIA
PA 1600 JOHN F KENNEDY BOULEVARD, STE 1800, PHILADELPHIA, PA 19103-2899 USA
SN 1042-3680
EI 1558-1349
J9 NEUROSURG CLIN N AM
JI Neurosurg. Clin. N. Am.
PD APR
PY 2017
VL 28
IS 2
BP 239
EP +
DI 10.1016/j.nec.2016.11.006
PG 9
WC Clinical Neurology; Surgery
WE Science Citation Index Expanded (SCI-EXPANDED)
SC Neurosciences & Neurology; Surgery
GA ES1AJ
UT WOS:000399260000007
PM 28325458
DA 2025-06-06
ER

PT J
AU Beraldo, RF
   Gatto, LAM
   Golff, IF
   Alchieri, TG
   Pereira, MC
   Demartini, Z Jr
AF Beraldo, Renato Fedatto
   Gatto, Luana A. M.
   Golff, Ildo Filho
   Alchieri, Thaina Gebing
   Pereira, Marcelo Charles
   Demartini Jr, Zeferino
TI Dural Metastasis of Prostate Cancer Mimicking Chronic Subdural Hematoma
SO NEUROLOGY INDIA
LA English
DT Article
C1 [Beraldo, Renato Fedatto; Golff, Ildo Filho; Alchieri, Thaina Gebing] PUCPR, Hosp Univ Cajuru, Curitiba, PR, Brazil.
   [Gatto, Luana A. M.] Hosp Clin, Dept Neurosurg, UFPR, Curitiba, PR, Brazil.
   Albany Med Ctr, ENT Dept, Cadaver Studies & Skull Base Lab, Albany, NY USA.
   [Demartini Jr, Zeferino] Univ Fed Parana UFPR, Dept Neurocirurgia, Complexo Hosp Clin,Rua Gen Carneiro 181,8 Andar, BR-80060900 Curitiba, PR, Brazil.
C3 Pontificia Universidade Catolica do Parana; Universidade Federal do
   Parana; Albany Medical College; Universidade Federal do Parana
RP Demartini, Z Jr (corresponding author), Univ Fed Parana UFPR, Dept Neurocirurgia, Complexo Hosp Clin,Rua Gen Carneiro 181,8 Andar, BR-80060900 Curitiba, PR, Brazil.
CR Aleksic V, 2021, NEUROCIRUGIA, V32, P295, DOI 10.1016/j.neucir.2020.08.006
   Boukas Alexandros, 2015, Surg Neurol Int, V6, P30, DOI 10.4103/2152-7806.151713
   Mirmoeeni S, 2022, PROSTATE CANCER-US, V2022, DOI 10.1155/2022/5324600
NR 3
TC 0
Z9 0
U1 0
U2 0
PU WOLTERS KLUWER MEDKNOW PUBLICATIONS
PI MUMBAI
PA WOLTERS KLUWER INDIA PVT LTD , A-202, 2ND FLR, QUBE, C T S  NO 1498A-2
   VILLAGE MAROL, ANDHERI EAST, MUMBAI, Maharashtra, INDIA
SN 0028-3886
EI 1998-4022
J9 NEUROL INDIA
JI Neurol. India
PY 2024
VL 72
IS 1
BP 209
EP 210
DI 10.4103/neurol-india.Neurol-India-D-23-00702
PG 2
WC Neurosciences
WE Science Citation Index Expanded (SCI-EXPANDED)
SC Neurosciences & Neurology
GA OI0K5
UT WOS:001206523300024
PM 38443045
OA hybrid
DA 2025-06-06
ER

PT J
AU Gökmen, M
   Sucu, HK
   Ergin, A
   Gökmen, A
   Bezirciodlu, H
AF Gokmen, M.
   Sucu, H. K.
   Ergin, A.
   Gokmen, A.
   Bezirciodlu, H.
TI Randomized comparative study of burr-hole craniostomy versus twist drill
   craniostomy;: Surgical management of unilateral hemispheric chronic
   subdural hematomas
SO ZENTRALBLATT FUR NEUROCHIRURGIE
LA English
DT Article
DE burr-hole craniostomy; chronic subdural hematoma; twist drill
   craniostomy
ID CLOSED-SYSTEM DRAINAGE; POSTOPERATIVE RECURRENCE; COMPLICATIONS; ADULTS
AB Objective: Although there is a tendency to minimize the surgical procedures for chronic subdural hematomas, there is no agreement on the optimal treatment. In the literature there is only one published result of a randomized Study comparing twist drill craniostomy with burr-hole craniostomy. We aimed to compare twist drill craniostomy with burr-hole craniostomy for the treatment Of unilateral hemispheric chronic subdural hematomas in adults.
   Material and Methods: The study was planned as a prospective, randomized, controlled investigation. Between November 2002 and April 2006, 70 patients (54 male and 16 female) With Unilateral hemispheric chronic subdural hematomas were operated. 32 patients underwent burr-hole craniostomy and 38 patients were treated by twist drill craniostomy. After discharge, the patients were followed up at 1, 3 and 6 months after operation. Mortality, morbidity, Surgical complications requiring reoperation, duration of hospitalization, recurrence, total number of reoperations, and cure rates were compared.
   Results: Two patients died and one patient developed 6th nerve paresis in the inpatient period. There were three recurrences (two in the burr-hole craniostomy group, one in the twist drill craniostomy group) and in one patient from the burr-hole craniostomy group a chronic subdural hematoma developed on the contralateral side postoperatively. There was no significant difference clinically and radiologically between the two groups at any time period.
   Conclusion: Both surgical methods seem effective for the treatment of unilateral chronic subdural hematomas.
C1 [Gokmen, M.; Sucu, H. K.; Ergin, A.; Gokmen, A.; Bezirciodlu, H.] Izmir Ataturk Res & Training Hosp, Dept Neurosurg, TR-35361 Izmir, Turkey.
C3 Izmir Ataturk Training & Research Hospital
RP Sucu, HK (corresponding author), Izmir Ataturk Res & Training Hosp, Dept Neurosurg, Pk 43 Hatay, TR-35361 Izmir, Turkey.
EM hsucu@yahoo.com
RI Sucu, Hasan Kamil/AAP-1188-2020
OI Sucu, Hasan Kamil/0000-0002-2795-9049
CR AOKI N, 1992, SURG NEUROL, V38, P253, DOI 10.1016/0090-3019(92)90034-K
   CAMEL M, 1986, J NEUROSURG, V65, P183, DOI 10.3171/jns.1986.65.2.0183
   Daniels L, 1972, MUSCLE TESTING TECHN
   Harada Katsuhiko, 1992, Neurologia Medico-Chirurgica, V32, P969, DOI 10.2176/nmc.32.969
   Hellwig D, 1996, SURG NEUROL, V45, P272, DOI 10.1016/0090-3019(95)00417-3
   Horn EM, 2006, SURG NEUROL, V65, P150, DOI 10.1016/j.surneu.2005.05.030
   Kravtchouk AD, 2000, NEUROSURG CLIN N AM, V11, P547, DOI 10.1016/S1042-3680(18)30121-9
   MARKWALDER TM, 1981, J NEUROSURG, V55, P390, DOI 10.3171/jns.1981.55.3.0390
   Muzii V F, 2005, J Neurosurg Sci, V49, P41
   Nakaguchi H, 2000, J NEUROSURG, V93, P791, DOI 10.3171/jns.2000.93.5.0791
   Nakaguchi H, 2001, J NEUROSURG, V95, P256, DOI 10.3171/jns.2001.95.2.0256
   Reinges MHT, 2000, J NEUROL NEUROSUR PS, V69, P40, DOI 10.1136/jnnp.69.1.40
   ROBINSON RG, 1984, J NEUROSURG, V61, P263, DOI 10.3171/jns.1984.61.2.0263
   Smely C, 1997, ACTA NEUROCHIR, V139, P818, DOI 10.1007/BF01411399
   Sucu HK, 2007, ACTA NEUROCHIR, V149, P597, DOI 10.1007/s00701-007-1162-9
   Sucu H Kamil, 2006, J Neurosurg Sci, V50, P71
   TABADDOR K, 1977, J NEUROSURG, V46, P220, DOI 10.3171/jns.1977.46.2.0220
   TEASDALE G, 1974, LANCET, V2, P81
   Tsutsumi K, 1997, J NEUROSURG, V87, P870, DOI 10.3171/jns.1997.87.6.0870
   Weigel R, 2003, J NEUROL NEUROSUR PS, V74, P937, DOI 10.1136/jnnp.74.7.937
   Yanaka K, 1998, J NEUROSURG, V88, P937
NR 21
TC 57
Z9 59
U1 1
U2 2
PU GEORG THIEME VERLAG KG
PI STUTTGART
PA RUDIGERSTR 14, D-70469 STUTTGART, GERMANY
SN 0044-4251
J9 ZBL NEUROCHIR
JI Zent.bl. Neurochir.
PD AUG
PY 2008
VL 69
IS 3
BP 129
EP 133
DI 10.1055/s-2007-1004587
PG 5
WC Neurosciences; Surgery
WE Science Citation Index Expanded (SCI-EXPANDED)
SC Neurosciences & Neurology; Surgery
GA 344HA
UT WOS:000258916300003
PM 18666056
DA 2025-06-06
ER

PT J
AU Sucu, HK
   Gökmen, M
   Ergin, A
   Bezircioglu, H
   Gökmen, A
AF Sucu, H. K.
   Gokmen, M.
   Ergin, A.
   Bezircioglu, H.
   Gokmen, A.
TI Is there a way to avoid surgical complications of twist drill
   craniostomy for evacuation of a chronic subdural hematoma?
SO ACTA NEUROCHIRURGICA
LA English
DT Article
DE chronic subdural hematoma; surgical complication; twist drill
   craniostomy
AB Background. Although twist drill craniostomy for evacuation of a chronic subdural hematoma is a rapid and minimally invasive procedure, it carries the risk of complications because it is a 'blind' technique. Our aim was to analyse the complications in a series of patients treated by this technique in order to identify methods of avoidance by modifications in the surgical technique.
   Method. Thirty-nine patients with a chronic subdural hematoma underwent twist drill craniostomy between November 2002 and December 2005 in our clinic. When a surgical complication happened we modified our surgical technique to see if this avoided it in future patients.
   Findings. Surgical complications happened in 7 patients (17.9%) including inadequate drainage, brain penetration, acute epidural hematoma and catheter folding. After preventive modifications these complications did not recur.
   Conclusions. Modifications in the technique of twist drill craniostomy are described in this paper which may minimise the occurrence of surgical complications.
C1 Izmir Ataturk Res & Training Hosp, Dept Neurosurg, Izmir, Turkey.
C3 Izmir Ataturk Training & Research Hospital
RP Sucu, HK (corresponding author), PK 53 Hatay, TR-35361 Izmir, Turkey.
EM hsucu@yahoo.com
RI Sucu, Hasan Kamil/AAP-1188-2020
OI Sucu, Hasan Kamil/0000-0002-2795-9049
CR Ghajar J, 1998, SURG NEUROL, V50, P229
   Goyal A, 2002, BRIT J NEUROSURG, V16, P294, DOI 10.1080/02688690220148914
   Horn EM, 2006, SURG NEUROL, V65, P150, DOI 10.1016/j.surneu.2005.05.030
   TABADDOR K, 1977, J NEUROSURG, V46, P220, DOI 10.3171/jns.1977.46.2.0220
   Yoshino Y, 2000, SURG NEUROL, V53, P601, DOI 10.1016/S0090-3019(00)00240-8
NR 5
TC 18
Z9 18
U1 1
U2 1
PU SPRINGER WIEN
PI WIEN
PA SACHSENPLATZ 4-6, PO BOX 89, A-1201 WIEN, AUSTRIA
SN 0001-6268
EI 0942-0940
J9 ACTA NEUROCHIR
JI Acta Neurochir.
PD JUN
PY 2007
VL 149
IS 6
BP 597
EP 599
DI 10.1007/s00701-007-1162-9
PG 3
WC Clinical Neurology; Surgery
WE Science Citation Index Expanded (SCI-EXPANDED)
SC Neurosciences & Neurology; Surgery
GA 177KN
UT WOS:000247152100010
PM 17486289
DA 2025-06-06
ER

PT J
AU Shotar, E
   Premat, K
   Barberis, E
   Talbi, A
   Lenck, S
   Cohen, C
   Degos, V
   Sourour, NA
   Mathon, B
   Clarençon, F
AF Shotar, Eimad
   Premat, Kevin
   Barberis, Eric
   Talbi, Atika
   Lenck, Stephanie
   Cohen, Clara
   Degos, Vincent
   Sourour, Nader-Antoine
   Mathon, Bertrand
   Clarencon, Frederic
TI Dural arteriovenous fistula formation following bilateral middle
   meningeal artery embolization for the treatment of a chronic subdural
   hematoma: a case report
SO ACTA NEUROCHIRURGICA
LA English
DT Article
DE Chronic subdural hematoma; Dural arteriovenous fistula; Embolization;
   Middle meningeal artery
ID ENDOTHELIAL GROWTH-FACTOR; CLASSIFICATION; EXPRESSION; HYPOXIA
AB Here is reported a case of dural arteriovenous fistula (DAVF) formation following middle meningeal artery (MMA) embolization. A 64-year-old male patient was operated for a bilateral CSDH by burr-hole craniostomy. Prophylactic post-operative MMA embolization was performed with 300-500-mu m calibrated microparticles. The patient was admitted 3 months later for a left CSDH recurrence. Digital subtraction angiography demonstrated formation of a superior sagittal sinus DAVF fed by both superficial temporal arteries. This case highlights the possible role of local tissue hypoxia as a significant component of DAVF pathogenesis. Moreover, it has potential implications for MMA embolization as a management strategy for CSDH.
C1 [Shotar, Eimad; Premat, Kevin; Barberis, Eric; Talbi, Atika; Lenck, Stephanie; Cohen, Clara; Sourour, Nader-Antoine; Clarencon, Frederic] Hop La Pitie Salpetriere, Dept Neuroradiol, 47 Blvd Hop, F-75013 Paris, France.
   [Premat, Kevin; Degos, Vincent; Mathon, Bertrand; Clarencon, Frederic] Sorbonne Univ, Paris, France.
   [Degos, Vincent] Hop La Pitie Salpetriere, Dept Neurosurg Anesthesiol & Crit Care, Paris, France.
   [Mathon, Bertrand] Hop La Pitie Salpetriere, Dept Neurosurg, Paris, France.
C3 Sorbonne Universite; Assistance Publique Hopitaux Paris (APHP); Hopital
   Universitaire Pitie-Salpetriere - APHP; Sorbonne Universite; Assistance
   Publique Hopitaux Paris (APHP); Hopital Universitaire Pitie-Salpetriere
   - APHP; Sorbonne Universite; Sorbonne Universite; Assistance Publique
   Hopitaux Paris (APHP); Hopital Universitaire Pitie-Salpetriere - APHP
RP Shotar, E (corresponding author), Hop La Pitie Salpetriere, Dept Neuroradiol, 47 Blvd Hop, F-75013 Paris, France.
EM eimad.shotar@aphp.fr
RI MATHON, Bertrand/ABO-7369-2022; Cohen, Clara/MGV-9700-2025; Lenck,
   Stephanie/AAO-4771-2020; sourour, nader/AAP-7315-2020
OI Degos, Vincent/0000-0002-6540-5725; Shotar, Eimad/0000-0002-8712-8431;
   Cohen, Clara/0000-0002-8200-2784
CR BORDEN JA, 1995, J NEUROSURG, V82, P166, DOI 10.3171/jns.1995.82.2.0166
   Clarençon F, 2021, J NEUROINTERV SURG, V13, P493, DOI 10.1136/neurintsurg-2020-016351
   Clarençon F, 2016, ACTA NEUROCHIR, V158, P1917, DOI 10.1007/s00701-016-2906-1
   COGNARD C, 1995, RADIOLOGY, V194, P671, DOI 10.1148/radiology.194.3.7862961
   FRIEDE RL, 1978, AM J PATHOL, V92, P69
   Gandhi D, 2012, AM J NEURORADIOL, V33, P1007, DOI 10.3174/ajnr.A2798
   HERMAN JM, 1995, J NEUROSURG, V83, P539, DOI 10.3171/jns.1995.83.3.0539
   Ishikawa T, 2007, SURG NEUROL, V68, P272, DOI 10.1016/j.surneu.2007.01.042
   KERBER CW, 1973, NEURORADIOLOGY, V6, P175, DOI 10.1007/BF00335317
   Lawton MT, 1997, J NEUROSURG, V87, P267, DOI 10.3171/jns.1997.87.2.0267
   MIRONOV A, 1994, ACTA NEUROCHIR, V131, P45, DOI 10.1007/BF01401453
   Piergallini L, 2019, WORLD NEUROSURG, V128, P606, DOI 10.1016/j.wneu.2019.04.246
   Polster SP, 2018, J NEUROSURG, V129, P954, DOI 10.3171/2017.5.JNS17788
   Pouvelle A, 2020, J NEUROTRAUM, V37, P2703, DOI 10.1089/neu.2020.7168
   Shotar E, 2020, J NEUROINTERV SURG, V12, P1209, DOI 10.1136/neurintsurg-2020-016048
   Shotar E, 2019, WORLD NEUROSURG, V131, P295, DOI 10.1016/j.wneu.2019.06.238
   Tirakotai W, 2007, NEUROSURG REV, V30, P40, DOI 10.1007/s10143-006-0056-2
   Tirakotai W, 2005, CLIN NEUROL NEUROSUR, V107, P455, DOI 10.1016/j.clineuro.2004.11.014
   Tsai LK, 2004, J NEUROL NEUROSUR PS, V75, P1639, DOI 10.1136/jnnp.2003.026583
   Uranishi R, 1999, J NEUROSURG, V91, P781, DOI 10.3171/jns.1999.91.5.0781
   Waltham M, 2000, J VASC SURG, V32, P988, DOI 10.1067/mva.2000.110882
   Wang SS, 2014, BMC NEUROSCI, V15, DOI 10.1186/1471-2202-15-101
   YAMASHIMA T, 1983, J NEUROSURG, V59, P298, DOI 10.3171/jns.1983.59.2.0298
   Zhu YQ, 2006, NEUROSURGERY, V59, P687, DOI 10.1227/01.NEU.0000228962.68204.CF
NR 24
TC 6
Z9 6
U1 0
U2 1
PU SPRINGER WIEN
PI Vienna
PA Prinz-Eugen-Strasse 8-10, A-1040 Vienna, AUSTRIA
SN 0001-6268
EI 0942-0940
J9 ACTA NEUROCHIR
JI Acta Neurochir.
PD APR
PY 2021
VL 163
IS 4
BP 1069
EP 1073
DI 10.1007/s00701-020-04696-w
EA JAN 2021
PG 5
WC Clinical Neurology; Surgery
WE Science Citation Index Expanded (SCI-EXPANDED)
SC Neurosciences & Neurology; Surgery
GA QY0BL
UT WOS:000604179200001
PM 33387043
DA 2025-06-06
ER

PT J
AU Haman, NO
   Toto, ON
   Baboke, I
   Fogue, D
   Djientcheu, VDP
AF Haman, Nassourou Oumarou
   Toto, Orlane Ndome
   Baboke, Indira
   Fogue, Dimitri
   Djientcheu, V. d. P.
TI Prognostic factors of chronic subdural hematomas in two reference
   university teaching hospitals in the city of Yaounde
SO CLINICAL NEUROLOGY AND NEUROSURGERY
LA English
DT Article
DE Chronic subdural hematoma; Surgical treatment; Trepanation; Prognosis;
   Head trauma; Prognostic factors; Yaounde
AB Objectives: Despite the good prognosis of surgical treatment of chronic subdural hematomas, there are some early deaths, recurrences and post-operative complications. The objective of this study is to analyze the prognostic factors of chronic subdural hematomas in two reference university teaching hospitals in the city of Yaounde. Method: Three hundred and ten cases of chronic subdural hematomas were diagnosed on 3788 patients hospitalized in the neurosurgery departments of two reference university teaching hospitals in the city of Yaounde from January 1st, 2015 to December 31st, 2021 (7 years). The authors collected data from patients in whom surgical treatment was performed and assessed their prognosis with regard to the rate of early and late recurrence, mortality rate and postoperative complications and associated factors. Results: Data from 284 patients were analyzed. The mortality rate was 6.7 % and the recurrence rate was 3.2 % in early postoperative period and 4.5 % after a follow-up of 3-24 months. Prognostic factors for death were age greater than or equal to 80 years (p value = 0.034) and presence of cortico-subcortical atrophy (p value = 0.003). The main recurrence factors were age greater than or equal to 70 years and compartmentalization of the hematoma. Conclusion: Chronic subdural hematomas are generally of good prognosis when the Glasgow coma score on admission is good and adequate management is carried out as soon as possible. Advanced age, lesions such as cortico-subcortical atrophy and compartmentalization of the hematoma are all factors that predispose to recurrence or early mortality. Those groups of patients should therefore benefit from a closer follow-up in postoperative period.
C1 [Haman, Nassourou Oumarou; Djientcheu, V. d. P.] Univ Yaounde I, Fac Med & Biomed Sci, Dept Surg & Specialties, Yaounde, Cameroon.
   [Toto, Orlane Ndome] Univ Douala, Fac Med & Pharmaceut Sci, Dept Surg & Specialties, Douala, Cameroon.
   [Haman, Nassourou Oumarou; Baboke, Indira; Fogue, Dimitri; Djientcheu, V. d. P.] Yaounde Gen Hosp, Yaounde, Cameroon.
C3 University of Yaounde I
RP Haman, NO (corresponding author), Yaounde Gen Hosp, Dept Surg, Yaounde, Cameroon.
EM hamano6@yahoo.fr
CR Akhaddar A., 2017, Projet d'un referentiel adresse a la Societe Marocaine de Neurochirurgie a la demande de l'ordre national des medecins
   Alliez J.R., 2007, EMC-Neurol, V4, P1
   Asghar M, 2002, J ROY SOC MED, V95, P290, DOI 10.1258/jrsm.95.6.290
   Battaglia F, 2012, NEUROCHIRURGIE, V58, P230, DOI 10.1016/j.neuchi.2012.04.002
   Benmoussa H., 1991, Med. du Maghreb, V25, P18
   Djientcheu V.P., 2011, J. Afr. Des. Sci. Neurol., V30, P21
   Dongmo L., 1999, Med. d'Afr. Noire, V46
   Dran G, 2007, NEUROCHIRURGIE, V53, P477, DOI 10.1016/j.neuchi.2007.09.146
   Gelabert-González M, 2015, MED CLIN-BARCELONA, V144, P514, DOI 10.1016/j.medcli.2015.01.006
   Hallaci A., 2013, J. Neurochir. Encycl. Med. Chir., V10, P082
   Hima-maiga A., 2012, Mali. Med., V2, P29
   Lee JY, 2004, SURG NEUROL, V61, P523, DOI 10.1016/j.surneu.2003.10.026
   Malad Mohomed M., 2016, These de Medicine
   Miah IP, 2021, NEURORADIOLOGY, V63, P27, DOI 10.1007/s00234-020-02558-x
   Mori K, 2001, NEUROL MED-CHIR, V41, P371, DOI 10.2176/nmc.41.371
   Mwanyombet-Omphounga L., 2011, Afr. J. Neurol. Sci., V30
   TABADDOR K, 1977, J NEUROSURG, V46, P220, DOI 10.3171/jns.1977.46.2.0220
   WAKAI S, 1990, NEUROSURGERY, V26, P771, DOI 10.1227/00006123-199005000-00006
NR 18
TC 0
Z9 0
U1 0
U2 0
PU ELSEVIER
PI AMSTERDAM
PA RADARWEG 29, 1043 NX AMSTERDAM, NETHERLANDS
SN 0303-8467
EI 1872-6968
J9 CLIN NEUROL NEUROSUR
JI Clin. Neurol. Neurosurg.
PD DEC
PY 2024
VL 247
AR 108614
DI 10.1016/j.clineuro.2024.108614
EA OCT 2024
PG 4
WC Clinical Neurology; Surgery
WE Science Citation Index Expanded (SCI-EXPANDED)
SC Neurosciences & Neurology; Surgery
GA K7D8S
UT WOS:001345453600001
PM 39461307
DA 2025-06-06
ER

PT J
AU Atluri, S
   Guidotti, A
   Cline, E
   Choutka, O
AF Atluri, Shravan
   Guidotti, Anthony
   Cline, Ethan
   Choutka, Ondrej
TI Natural Evolution of Chronic Subdural Hematoma: Challenging the Trend
   Towards MMA Embolization
SO NEUROSURGERY
LA English
DT Meeting Abstract
NR 0
TC 0
Z9 0
U1 0
U2 0
PU LIPPINCOTT WILLIAMS & WILKINS
PI PHILADELPHIA
PA TWO COMMERCE SQ, 2001 MARKET ST, PHILADELPHIA, PA 19103 USA
SN 0148-396X
EI 1524-4040
J9 NEUROSURGERY
JI Neurosurgery
PD APR
PY 2025
VL 71
SU 1
MA 334
BP 80
EP 81
DI 10.1227/neu.0000000000003360_334
PG 2
WC Clinical Neurology; Surgery
WE Science Citation Index Expanded (SCI-EXPANDED)
SC Neurosciences & Neurology; Surgery
GA 0FJ5I
UT WOS:001446052100034
DA 2025-06-06
ER

PT J
AU Cho, KH
   Kwon, S
   Jung, WS
   Moon, SK
AF Cho, Ki-Ho
   Kwon, Seungwon
   Jung, Woo-Sang
   Moon, Sang-Kwan
TI HERBAL MEDICINE, OREONGSAN FOR RECURRENT CHRONIC SUBDURAL HEMATOMA: A
   CASE REPORT
SO EXPLORE-THE JOURNAL OF SCIENCE AND HEALING
LA English
DT Article
DE Oreongsan; Wulingsan; Goreisan; chronic subdural hematoma; burr-hole
   surgery
ID SYSTEM
AB Recently, the East-Asian herbal complex Oreongsan (Goreisan in Japanese and Wulingsan in Chinese) has been noted for its usefulness in preventing postoperative recurrence of chronic subdural hematoma (CSDH). Here, we present a case of CSDH, an 84-year-old man which had recurred four times, despite three previous burr-hole surgeries. Following the fourth burr-hole surgery, an herbal medicine called Oreongsan (TJ-17, Tsumura, Japan, 15 g/d) was administered to the patient in hopes of preventing another CSDH recurrence. This case was successfully treated with Oreongsan in an attempt to prevent any further recurrences. The potential mechanism of action of Oreongsan is hydrostatic modulation. The inhibitory effect of the Oreongsan on aquaporin-4 found on the CSDH membrane could contribute to its ability to reduce and prevent the aggravation of SDH.
C1 [Cho, Ki-Ho; Kwon, Seungwon; Jung, Woo-Sang; Moon, Sang-Kwan] Kyung Hee Univ, Dept Cardiol & Neurol, Coll Korean Med, 1 Hoegi Dong, Seoul 02447, South Korea.
C3 Kyung Hee University
RP Kwon, S (corresponding author), Kyung Hee Univ, Dept Cardiol & Neurol, Coll Korean Med, 1 Hoegi Dong, Seoul 02447, South Korea.
EM kkokkottung@hanmail.net
RI Moon, Sangkwan/ABG-7062-2020; Kwon, Seungwon/AAM-3529-2020
OI Kwon, Seungwon/0000-0002-1857-3515
CR Frati A, 2004, J NEUROSURG, V100, P24, DOI 10.3171/jns.2004.100.1.0024
   Kurita T., 2011, Journal of Medical Sciences (Pakistan), V11, P30, DOI 10.3923/jms.2011.30.38
   Manley GT, 2004, NEUROSCIENCE, V129, P983, DOI 10.1016/j.neuroscience.2004.06.088
   Mori K, 2001, NEUROL MED-CHIR, V41, P371, DOI 10.2176/nmc.41.371
   Nagai K, 2005, J PHARMACOL SCI, V97, p103P
   Nakaguchi H, 2000, J NEUROSURG, V93, P791, DOI 10.3171/jns.2000.93.5.0791
   Utsuki S., 2012, Journal of Traditional Medicines, V29, P137
   Yasunaga H, 2015, EVID-BASED COMPL ALT, V2015, DOI 10.1155/2015/817616
NR 8
TC 5
Z9 6
U1 0
U2 0
PU ELSEVIER SCIENCE INC
PI NEW YORK
PA 360 PARK AVE SOUTH, NEW YORK, NY 10010-1710 USA
SN 1550-8307
EI 1878-7541
J9 EXPLORE-NY
JI Explore-J Sci. Heal.
PD MAR-APR
PY 2017
VL 13
IS 2
BP 139
EP 141
DI 10.1016/j.explore.2016.12.008
PG 3
WC Integrative & Complementary Medicine
WE Science Citation Index Expanded (SCI-EXPANDED)
SC Integrative & Complementary Medicine
GA EW6AU
UT WOS:000402588400017
PM 28258932
DA 2025-06-06
ER

PT J
AU Schirmer, CM
AF Schirmer, Clemens M.
TI Considering MMA Embolization for Chronic Subdural Hematoma: What is the
   Real World Baseline
SO NEUROSURGERY
LA English
DT Meeting Abstract
RI Schirmer, Clemens/G-9260-2011
NR 0
TC 0
Z9 0
U1 0
U2 1
PU OXFORD UNIV PRESS INC
PI CARY
PA JOURNALS DEPT, 2001 EVANS RD, CARY, NC 27513 USA
SN 0148-396X
EI 1524-4040
J9 NEUROSURGERY
JI Neurosurgery
PD DEC
PY 2020
VL 67
SU 1
MA 316
BP 106
EP 106
PG 1
WC Clinical Neurology; Surgery
WE Science Citation Index Expanded (SCI-EXPANDED)
SC Neurosciences & Neurology; Surgery
GA QF1DD
UT WOS:000616638600214
DA 2025-06-06
ER

PT J
AU Fan, Q
AF Fan, Qi
TI Pseudohypoxic Brain Swelling after Drilling and Drainage for Chronic
   Subdural Hematoma
SO JOURNAL OF NEUROLOGICAL SURGERY PART A-CENTRAL EUROPEAN NEUROSURGERY
LA English
DT Article
DE pseudohypoxic brain swelling; fatal complication; chronic subdural
   hematoma
ID CEREBELLAR HEMORRHAGE; SURGERY; COMPLICATION
AB Pseudohypoxic brain swelling (PHBS) is a rare and potentially fatal complication that may occur in patients following uneventful brain surgery. We present a case of PHBS that developed after drilling and drainage of a chronic subdural hematoma. Neuroimaging findings, pathogenic factors, and therapy are also discussed.
C1 [Fan, Qi] Beijing Univ Chinese Med, Affiliated Dongzhimen Hosp, Dept Neurosurg, Beijing 100700, Peoples R China.
C3 Beijing University of Chinese Medicine
RP Fan, Q (corresponding author), Beijing Univ Chinese Med, Affiliated Dongzhimen Hosp, Dept Neurosurg, Beijing 100700, Peoples R China.
EM fanqi1980@126.com
CR Brockmann MA, 2005, J NEUROSURG, V102, P1159, DOI 10.3171/jns.2005.102.6.1159
   Evins AI, 2013, CLIN NEUROL NEUROSUR, V115, P2243, DOI 10.1016/j.clineuro.2013.07.007
   Honegger J, 2002, J NEUROSURG, V96, P248, DOI 10.3171/jns.2002.96.2.0248
   Huang CY, 2012, NEUROL RES, V34, P422, DOI 10.1179/1743132811Y.0000000072
   Lee KH, 2006, NEUROCRIT CARE, V4, P68, DOI 10.1385/NCC:4:1:068
   Li DY, 2013, ACTA NEUROCHIR, V155, P271, DOI 10.1007/s00701-012-1540-9
   Mokri B, 2001, NEUROLOGY, V56, P1746, DOI 10.1212/WNL.56.12.1746
   Van Roost D, 2003, NEUROSURGERY, V53, P1315, DOI 10.1227/01.NEU.0000093498.08913.9E
NR 8
TC 0
Z9 0
U1 0
U2 3
PU THIEME MEDICAL PUBL INC
PI NEW YORK
PA 333 SEVENTH AVE, NEW YORK, NY 10001 USA
SN 2193-6315
EI 2193-6323
J9 J NEUROL SURG PART A
JI J. Neurol. Surg. Part A
PD JAN
PY 2021
VL 82
IS 01
BP 87
EP 89
DI 10.1055/s-0040-1712500
EA OCT 2020
PG 3
WC Clinical Neurology; Surgery
WE Science Citation Index Expanded (SCI-EXPANDED)
SC Neurosciences & Neurology; Surgery
GA PO5EU
UT WOS:000578757400003
PM 33049793
DA 2025-06-06
ER

PT J
AU You, CG
   Zheng, XS
AF You, Chao-guo
   Zheng, Xue-sheng
TI Postoperative pneumocephalus increases the recurrence rate of chronic
   subdural hematoma
SO CLINICAL NEUROLOGY AND NEUROSURGERY
LA English
DT Article
DE Chronic subdural hematoma; Pneumocephalus; Surgical outcome; Recurrence
ID TWIST-DRILL CRANIOSTOMY; TENSION PNEUMOCEPHALUS; SURGICAL-TREATMENT;
   EVACUATION; ATORVASTATIN; DRAINAGE; SURGERY
AB Objectives: Pneumocephalus is a common operative complication of chronic. subdural hematoma. This study is to analyze the relationship between postoperative pneumocephalus and the recurrence and surgical outcomes.
   Patients and Methods: This is a retrospective case-cohort study, including a pneumocephalus group (n = 46) and a control group (n = 181). Their recurrence rates, CT attenuation values, hospital stay, healing time and the neurological status were recorded and analyzed.
   Results: The pneumocephalus group had a recurrence rate of 32.6%, significantly higher than the control (17.7%). In addition, the pneumocephalus group had a higher rate of post operative epilepsy (21.7% vs 3.3%), longer hospital stay (11.5 +/- 2.8 vs 7.8 +/- 1.2 days), longer healing time (10.8 +/- 5.4 vs 6.5 +/- 2.3 months), and worse neurological scores than the control.
   Conclusion: Pneumocephalus increases the recurrence rate of chronic subdural hematoma, and it not only prolongs the hospital stay and healing time, but also leads to deterioration of the neurological status.
C1 [You, Chao-guo; Zheng, Xue-sheng] Shanghai Jiao Tong Univ, Xinhua Hosp, Sch Med, Dept Neurosurg, 1665 Kongjiang Rd, Shanghai 200092, Peoples R China.
C3 Shanghai Jiao Tong University
RP Zheng, XS (corresponding author), Shanghai Jiao Tong Univ, Xinhua Hosp, Sch Med, Dept Neurosurg, 1665 Kongjiang Rd, Shanghai 200092, Peoples R China.
EM zhengxuesheng@xinhuamed.com.cn
FU Science and Technology Commission of Shanghai Municipality [134119a9400,
   14DZ1930303]; Shanghai Jiao Tong University [YG2015MS65]
FX This study is supported by 2 grants from the Science and Technology
   Commission of Shanghai Municipality (#134119a9400 and #14DZ1930303, to
   Xue-sheng Zheng), 1 grant from Shanghai Jiao Tong University
   (#YG2015MS65, to Xue-sheng Zheng).
CR Adachi A, 2014, PLOS ONE, V9, DOI 10.1371/journal.pone.0103703
   Almenawer SA, 2014, ANN SURG, V259, P449, DOI 10.1097/SLA.0000000000000255
   Aoki Nobuhiko, 1994, Neurologia Medico-Chirurgica, V34, P385, DOI 10.2176/nmc.34.385
   ATLURU VL, 1987, PEDIATR NEUROL, V3, P306, DOI 10.1016/0887-8994(87)90073-7
   BREMER AM, 1982, NEUROSURGERY, V11, P284, DOI 10.1227/00006123-198208000-00017
   CARON JL, 1985, NEUROSURGERY, V16, P107, DOI 10.1227/00006123-198501000-00025
   Chan DYC, 2014, WORLD NEUROSURG, V82, P1007
   Chari A, 2015, J NEUROTRAUMA
   Chari A, 2014, J NEUROSURG, V121, P176, DOI 10.3171/2014.4.JNS131212
   Cummins Andrew, 2009, J Hosp Med, V4, pE3, DOI 10.1002/jhm.365
   Gelabert-Gonzalez M, 2014, J NEUROL SURG PART A, V75, P407, DOI 10.1055/s-0033-1358613
   Ihab Zidan, 2012, Asian J Neurosurg, V7, P66, DOI 10.4103/1793-5482.98647
   ISHIWATA Y, 1988, J NEUROSURG, V68, P58, DOI 10.3171/jns.1988.68.1.0058
   Jang Kyoung-Min, 2015, Korean J Neurotrauma, V11, P75, DOI 10.13004/kjnt.2015.11.2.75
   Jeong Seong Il, 2014, Korean J Neurotrauma, V10, P15, DOI 10.13004/kjnt.2014.10.1.15
   Jung YG, 2015, J KOREAN NEUROSURG S, V57, P266, DOI 10.3340/jkns.2015.57.4.266
   KAWAKAMI Y, 1985, Neurological Surgery, V13, P833
   Kim DY, 2014, BIOMED RES INT, V2014, DOI 10.1155/2014/768254
   Kim Junhak, 2015, Korean J Neurotrauma, V11, P63, DOI 10.13004/kjnt.2015.11.2.63
   KUSHIDA Y, 1983, Neurological Surgery, V11, P1211
   Liu H, 2016, FRONT NEUROSCI-SWITZ, V10, DOI 10.3389/fnins.2016.00303
   Lu J, 2015, CLIN NEUROL NEUROSUR, V136, P61, DOI 10.1016/j.clineuro.2015.05.037
   MARKWALDER TM, 1981, J NEUROSURG, V55, P390, DOI 10.3171/jns.1981.55.3.0390
   Mekaj AY, 2015, J NEUROSCI RURAL PRA, V6, P186, DOI 10.4103/0976-3147.153225
   Mori K, 2001, NEUROL MED-CHIR, V41, P371, DOI 10.2176/nmc.41.371
   Regan JM, 2015, PLOS ONE, V10, DOI 10.1371/journal.pone.0115085
   Shaikh N, 2010, SURG NEUROL INT, V1
   Shin HS, 2016, J KOREAN NEUROSURG S, V59, P69, DOI 10.3340/jkns.2016.59.1.69
   Singh AK, 2014, NEUROL INDIA, V62, P169, DOI 10.4103/0028-3886.132364
   Song D, 2014, BIOMED RES INT, V2014, DOI 10.1155/2014/873590
   Wang D, 2014, J NEUROL SCI, V336, P237, DOI 10.1016/j.jns.2013.11.005
   Xu C, 2016, NEUROL MED-CHIR, V56, P62, DOI 10.2176/nmc.ra.2015-0013
   Xu XP, 2015, TURK NEUROSURG, V25, P252, DOI 10.5137/1019-5149.JTN.8989-13.3
   Zhang Jian-ping, 2003, Chin J Traumatol, V6, P142
NR 34
TC 33
Z9 37
U1 0
U2 6
PU ELSEVIER SCIENCE BV
PI AMSTERDAM
PA PO BOX 211, 1000 AE AMSTERDAM, NETHERLANDS
SN 0303-8467
EI 1872-6968
J9 CLIN NEUROL NEUROSUR
JI Clin. Neurol. Neurosurg.
PD MAR
PY 2018
VL 166
BP 56
EP 60
DI 10.1016/j.clineuro.2018.01.029
PG 5
WC Clinical Neurology; Surgery
WE Science Citation Index Expanded (SCI-EXPANDED)
SC Neurosciences & Neurology; Surgery
GA FZ5WC
UT WOS:000427666000011
PM 29408774
DA 2025-06-06
ER

PT J
AU Aoyama, M
   Osuka, K
   Takayasu, M
AF Aoyama, Masahiro
   Osuka, Koji
   Takayasu, Masakazu
TI Expression of mitogen-activated protein kinases in the outer membranes
   of chronic subdural hematomas
SO JOURNAL OF NEUROSURGERY
LA English
DT Meeting Abstract
CT 83rd Annual Scientific Meeting of the
   American-Association-of-Neurological-Surgeons
CY APR 05-09, 2014
CL San Francisco, CA
SP Amer Assoc Neurol Surg
NR 0
TC 0
Z9 0
U1 0
U2 0
PU AMER ASSOC NEUROLOGICAL SURGEONS
PI ROLLING MEADOWS
PA 5550 MEADOWBROOK DRIVE, ROLLING MEADOWS, IL 60008 USA
SN 0022-3085
EI 1933-0693
J9 J NEUROSURG
JI J. Neurosurg.
PD JUN
PY 2015
VL 122
IS 6
MA 675
BP A1543
EP A1543
PG 1
WC Clinical Neurology; Surgery
WE Science Citation Index Expanded (SCI-EXPANDED); Conference Proceedings Citation Index - Science (CPCI-S)
SC Neurosciences & Neurology; Surgery
GA CI8OK
UT WOS:000355031400126
DA 2025-06-06
ER

PT J
AU Xie, YL
   Lu, Q
   Lenahan, C
   Yang, SX
   Zhou, DY
   Qi, XC
AF Xie, Yonglin
   Lu, Qin
   Lenahan, Cameron
   Yang, Shuxu
   Zhou, Daoyang
   Qi, Xuchen
TI A Comparison of Subperiosteal or Subgaleal Drainage with Subdural
   Drainage on the Outcomes of Chronic Subdural Hematoma: A Meta-Analysis
SO WORLD NEUROSURGERY
LA English
DT Article
DE Chronic subdural hematoma; Meta-analysis; Outcome; Subdural drainage;
   Subgaleal drainage; Subperiosteal drainage
ID BURR-HOLE TREPANATION; MANAGEMENT
AB OBJECTIVE: The aim of the present study was to compare the outcomes of patients with chronic subdural hematoma after undergoing burr hole craniotomy with subperiosteal or subgaleal drainage (SPGD) with those of patients who have undergone burr hole craniotomy with subdural drainage.
   METHODS: We searched 4 databases (PubMed, Web of Science, Embase, and Cochrane Library) for relevant re-ports from January 1995 to September 2019. Two reviewers recorded the major outcomes data as follows: recurrence, mortality, postoperative seizures, postoperative bleeding events, surgical infection, pneumocephalus, modified Rankin scale scores, and Glasgow outcome scale scores. The pooled odds ratios (ORs) and 95% confidence intervals (Cls) were calculated.
   RESULTS: A total of 3149 patients from 10 studies were included in our analysis. Compared with the SSD group, the SPGD group had a lower recurrence rate (OR, 0.72; 95% CI, 0.57-0.91) and a smaller risk of postoperative bleeding (OR, 0.41; 95% CI, 0.22-0.78). Also, no significant differences were found in the incidence of mortality (OR, 0.79; 95% CI, 0.54-1.18), postoperative seizures (OR, 0.74; 95% CI, 0.39-1.40), surgical infection (OR, 0.98; 95% CI, 0.55-1.76), pneumocephalus (OR, 0.58; 95% CI, 0.28-1.20), modified Rankin scale score 0-3 (OR, 1.04 at discharge; OR, 1.33 at 6 months), and Glasgow outcome scale score 4-5 (OR, 1.48; 95% CI, 0.82-2.67).
   CONCLUSIONS: Burr hole craniotomy with SPGD can be recommended as an effective and safe surgical therapy for patients with chronic subdural hematoma owing to its lower recurrence rate and reduced incidence of postoperative brain injuries, in addition to no increase in the rate of some postoperative complications. However, more studies are necessary for further confirmation.
C1 [Xie, Yonglin; Zhou, Daoyang] Zhejiang Univ, Sir Run Run Shaw Hosp, Dept Emergency, Sch Med, Hangzhou, Peoples R China.
   [Lu, Qin; Yang, Shuxu; Qi, Xuchen] Zhejiang Univ, Sir Run Run Shaw Hosp, Dept Neurosurg, Sch Med, Hangzhou, Peoples R China.
   [Lenahan, Cameron] Burrell Coll Osteopath Med, Las Cruces, NM USA.
   [Lenahan, Cameron] Loma Linda Univ, Sch Med, Ctr Neurosci Res, Loma Linda, CA USA.
C3 Zhejiang University; Zhejiang University; Loma Linda University
RP Qi, XC (corresponding author), Zhejiang Univ, Sir Run Run Shaw Hosp, Dept Neurosurg, Sch Med, Hangzhou, Peoples R China.
EM qixuchen@zju.edu.cn
RI ; Lu, Qin/AAU-1992-2021
OI Qi, Xuchen/0000-0001-8236-8789; Qi, Xuchen/0000-0002-6040-0108; Lu,
   Qin/0000-0001-8211-6127
FU National Science Foundation for Young Scientists of China [81702974];
   Hangzhou General Project for Health and Science of China [2018A89]
FX The present analysis was financially supported by the National Science
   Foundation for Young Scientists of China (grant 81702974) and Hangzhou
   General Project for Health and Science of China (grant 2018A89).
CR Alcalá-Cerra G, 2014, WORLD NEUROSURG, V82, DOI 10.1016/j.wneu.2014.08.012
   Almenawer SA, 2014, ANN SURG, V259, P449, DOI 10.1097/SLA.0000000000000255
   Bellut D, 2012, WORLD NEUROSURG, V77, P111, DOI 10.1016/j.wneu.2011.05.036
   Brennan PM, 2017, J NEUROSURG, V127, P732, DOI 10.3171/2016.8.JNS16134
   Chih ANW, 2017, MALAYS J MED SCI, V24, P21, DOI 10.21315/mjms2017.24.1.3
   Glancz LJ, 2019, NEUROSURGERY, V85, P486, DOI 10.1093/neuros/nyy366
   Han MH, 2017, J NEUROSURG, V127, P1117, DOI 10.3171/2016.8.JNS16867
   Häni L, 2020, J NEUROSURG, V133, P1147, DOI 10.3171/2019.5.JNS19858
   Ishfaq A, 2017, JCPSP-J COLL PHYSICI, V27, P419, DOI 2656
   Kaliaperumal C, 2012, ACTA NEUROCHIR, V154, P2083, DOI 10.1007/s00701-012-1483-1
   Kolias AG, 2014, NAT REV NEUROL, V10, P570, DOI 10.1038/nrneurol.2014.163
   Oral S, 2015, NORTH CLIN ISTANB, V2, P115, DOI 10.14744/nci.2015.06977
   Santarius T, 2009, LANCET, V374, P1067, DOI 10.1016/S0140-6736(09)61115-6
   Sjåvik K, 2020, J NEUROSURG, V133, P1113, DOI 10.3171/2016.12.JNS161713
   Soleman J, 2019, NEUROSURGERY, V85, pE825, DOI 10.1093/neuros/nyz095
   Weigel R, 2003, J NEUROL NEUROSUR PS, V74, P937, DOI 10.1136/jnnp.74.7.937
   Zhang JJY, 2019, WORLD NEUROSURG, V131, pE392, DOI 10.1016/j.wneu.2019.07.168
   Zumofen D, 2009, NEUROSURGERY, V64, P1116, DOI 10.1227/01.NEU.0000345633.45961.BB
NR 18
TC 16
Z9 19
U1 0
U2 7
PU ELSEVIER SCIENCE INC
PI NEW YORK
PA STE 800, 230 PARK AVE, NEW YORK, NY 10169 USA
SN 1878-8750
EI 1878-8769
J9 WORLD NEUROSURG
JI World Neurosurg.
PD MAR
PY 2020
VL 135
DI 10.1016/j.wneu.2019.12.116
PG 8
WC Clinical Neurology; Surgery
WE Science Citation Index Expanded (SCI-EXPANDED)
SC Neurosciences & Neurology; Surgery
GA KR7GS
UT WOS:000517784600087
PM 31899385
OA Bronze
DA 2025-06-06
ER

PT J
AU Song, L
   Zhou, K
   Wang, C
   Chen, JQ
   Feng, B
   Deng, XP
   Du, XL
AF Song, Ling
   Zhou, Kun
   Wang, Cheng
   Chen, Junquan
   Feng, Bin
   Deng, Xiaopeng
   Du, Xiaolin
TI Comparison of subperiosteal or subgaleal drainage and subdural drainage
   in patients with chronic subdural hematoma: A systematic review and
   meta-analysis
SO MEDICINE
LA English
DT Review
DE chronic subdural hematoma; drainage; subdural; subgaleal; subperiosteal
AB Background: Chronic subdural hematoma (CSDH) is a relatively common disease, especially in the elderly, for which there is no clear standard of treatment available. The authors systematically evaluated the efficacy of various surgical procedures for the treatment of chronic subdural hematoma.Methods: Electronic databases of PubMed, EmBase, Web of Science, Medicine, and the Cochrane Library were searched systematically. Based on the PRISMA template, we finally selected and analyzed 13 eligible papers to evaluate the effect of different drainage methods on CSDH. The primary outcomes were recurrence and clinical outcomes. Secondary outcomes were mortality and postoperative complications and other parameters.Results: The meta-analysis included 3 randomized controlled trials and 10 retrospective studies (non-randomized controlled trials) involving 3619 patients. The pooled results showed no statistically significant difference between non-subdural drainage (NSD) and subdural drainage (SD) in mortality and complication rates (P > 0.05). Additionally, overall pooled results showed that the use of NSD (10.9%) has a lower recurrence rate than the use of SD (11.7%), but the results were not statistically significant (relative risk ratio [RR] = 0.98; 95% confidence interval [CI] = 0.70-1.45; I-2 = 47%; P = .92). However, the difference between NSD and SD in postoperative bleeding rate reached statistical significance (RR = 2.39; 95% CI = 1.31-4.36; I-2 = 0 %; P = .004). Subgroup analysis showed that SD was associated with similar recurrent CSDH (RR = 0.75; 95% CI = 0.52-1.09; I-2 = 0%; P = .14), good recovery (RR = 0.98; 95% CI = 0.93-1.04; I-2 = 0%; P = .50), and mortality (RR = 0.98; 95% CI = 0.37-2.57; I-2 = 0%; P = .96), compared to NSD.Conclusions: These results suggest that NSD and SD are equally effective in the treatment of patients with CSDH, with no difference in final clinical characteristics and radiologic outcomes. However, in patients with limited subdural space after evacuation of a hematoma, NSD may be the preferred strategy to avoid iatrogenic brain injury.
C1 [Song, Ling] Guizhou Med Univ, Jinyang Hosp, Dept Pharm, Guiyang, Guizhou, Peoples R China.
   [Zhou, Kun; Wang, Cheng; Chen, Junquan; Feng, Bin; Deng, Xiaopeng; Du, Xiaolin] Guizhou Med Univ, Jinyang Hosp, Dept Neurosurg, 547 Jinyang South Rd, Guiyang 550084, Guizhou, Peoples R China.
C3 Guizhou Medical University; Guizhou Medical University
RP Du, XL (corresponding author), Guizhou Med Univ, Jinyang Hosp, Dept Neurosurg, 547 Jinyang South Rd, Guiyang 550084, Guizhou, Peoples R China.
EM songling0824@163.com; zhoukdoct@163.com; 1075162984@qq.com;
   1050096686@qq.com; 994005306@qq.com; 451811812@qq.com; dxlphd@163.com
RI Feng, Bin/GLU-0109-2022; zhou, kun/KRP-1631-2024
OI Du, Xiaolin/0000-0001-9587-8323
FU Health Bureau of Guiyang
FX This work was supported by the Health Bureau of Guiyang (2021-24).
CR Baechli H, 2004, NEUROSURG REV, V27, P263, DOI 10.1007/s10143-004-0337-6
   Bellut D, 2012, WORLD NEUROSURG, V77, P111, DOI 10.1016/j.wneu.2011.05.036
   Chih ANW, 2017, MALAYS J MED SCI, V24, P21, DOI 10.21315/mjms2017.24.1.3
   Ding HQ, 2020, WORLD NEUROSURG, V136, P90, DOI 10.1016/j.wneu.2019.12.180
   Gazzeri R, 2007, ACTA NEUROCHIR, V149, P487, DOI 10.1007/s00701-007-1139-8
   Gazzeri R, 2020, CLIN NEUROL NEUROSUR, V191, DOI 10.1016/j.clineuro.2020.105705
   Glancz LJ, 2019, NEUROSURGERY, V85, P486, DOI 10.1093/neuros/nyy366
   Häni L, 2020, J NEUROSURG, V133, P1147, DOI 10.3171/2019.5.JNS19858
   Hong HJ, 2009, SURG NEUROL, V71, P161, DOI 10.1016/j.surneu.2008.01.023
   Ishfaq A, 2017, JCPSP-J COLL PHYSICI, V27, P419, DOI 2656
   Kalamatianos T, 2013, J NEUROSURG, V118, P353, DOI 10.3171/2012.10.JNS12327
   Kaliaperumal C, 2012, ACTA NEUROCHIR, V154, P2083, DOI 10.1007/s00701-012-1483-1
   Liu WM, 2014, J NEUROSURG, V121, P665, DOI 10.3171/2014.5.JNS132715
   Hernández-Díaz ZM, 2019, BEHAV SCI-BASEL, V9, DOI 10.3390/bs9060063
   Oral S, 2015, NORTH CLIN ISTANB, V2, P115, DOI 10.14744/nci.2015.06977
   Pathoumthong Kolakoth, 2021, Surg Neurol Int, V12, P421, DOI 10.25259/SNI_592_2021
   Santarius T, 2009, LANCET, V374, P1067, DOI 10.1016/S0140-6736(09)61115-6
   Singh Jagminder, 2021, Asian J Neurosurg, V16, P96, DOI 10.4103/ajns.AJNS_101_20
   Sjåvik K, 2020, J NEUROSURG, V133, P1113, DOI 10.3171/2016.12.JNS161713
   Soleman J, 2019, NEUROSURGERY, V85, pE825, DOI 10.1093/neuros/nyz095
   Soleman J, 2017, WORLD NEUROSURG, V104, P528, DOI 10.1016/j.wneu.2017.04.134
   Yadav Yad R, 2016, Asian J Neurosurg, V11, P330
   Zhang JJY, 2019, WORLD NEUROSURG, V131, pE392, DOI 10.1016/j.wneu.2019.07.168
NR 23
TC 8
Z9 8
U1 0
U2 3
PU LIPPINCOTT WILLIAMS & WILKINS
PI PHILADELPHIA
PA TWO COMMERCE SQ, 2001 MARKET ST, PHILADELPHIA, PA 19103 USA
SN 0025-7974
EI 1536-5964
J9 MEDICINE
JI Medicine (Baltimore)
PD OCT 27
PY 2023
VL 102
IS 43
AR e35731
DI 10.1097/MD.0000000000035731
PG 9
WC Medicine, General & Internal
WE Science Citation Index Expanded (SCI-EXPANDED)
SC General & Internal Medicine
GA CG5L3
UT WOS:001124112800066
PM 37904357
OA Green Published, gold
DA 2025-06-06
ER

PT J
AU Zhang, XJ
   Sha, Z
   Gao, C
   Yuan, JY
   He, L
   Huang, JH
   Jiang, RC
AF Zhang, Xinjie
   Sha, Zhuang
   Gao, Chuang
   Yuan, Jiangyuan
   He, Lei
   Huang, Jinhao
   Jiang, Rongcai
TI Factors influencing wait-and-watch management in mild primary chronic
   subdural hematoma: a retrospective case-control study
SO ACTA NEUROLOGICA BELGICA
LA English
DT Article
DE Chronic subdural hematoma; Aging; Multifactor analysis; Wait and watch
   approach
ID SPONTANEOUS RESOLUTION; COMPUTED-TOMOGRAPHY; RECURRENCE; CT; PREDICTORS;
   GROWTH; TIME; AGE
AB PurposeTo identify prognostic factors in patients with primary chronic subdural hematoma (CSDH) undergoing wait-and-watch management.MethodsA case-control study was conducted in a single center from February 2019 to November 2021 to identify independent influencing factors of wait-and-watch management in mild CSDH patients using wait-and-watch as monotherapy. A total of 39 patients who responded to wait-and-watch management (cases) and 24 nonresponders (controls) matched for age, sex, height, weight, MGS-GCS (Markwalder grading scale and Glasgow Coma Scale), and bilateral hematoma were included. Demographics, blood cell counts, serum biochemical levels, imaging data, and relevant clinical features at baseline were collected.ResultsUnivariate analysis revealed significant differences between cases and controls in hematoma volume, ability to urinate, maximal thickness of the hematoma, and hypodensity of the hematoma. Hypodense hematoma and hematoma volume were independently associated with the outcome in multivariate analysis. Combining these independently influencing factors revealed an area under the receiver operator characteristic curve of 0.741 (95% CI 0.609-0.874, sensitivity = 0.783, specificity = 0.667).ConclusionsThe results of this study may aid in identifying patients with mild primary CSDH who could benefit from conservative management. While wait-and-watch management may be an option in some cases, clinicians need to suggest medical interventions, such as pharmacotherapy, when appropriate.
C1 [Zhang, Xinjie; Sha, Zhuang; Gao, Chuang; Yuan, Jiangyuan; Huang, Jinhao; Jiang, Rongcai] Tianjin Med Univ Gen Hosp, Dept Neurosurg, Tianjin, Peoples R China.
   [Zhang, Xinjie; Sha, Zhuang; Gao, Chuang; Yuan, Jiangyuan; Huang, Jinhao; Jiang, Rongcai] Tianjin Med Univ Gen Hosp, Tianjin Neurol Inst, Minist Educ, Key Lab Postneuroinjury Neurorepair & Regenerat Ce, Tianjin, Peoples R China.
   [He, Lei] Chengde Cent Hosp, Dept Neurol, Chengde 067000, Hebei, Peoples R China.
C3 Tianjin Medical University; Tianjin Medical University; Ministry of
   Education - China
RP Huang, JH; Jiang, RC (corresponding author), Tianjin Med Univ Gen Hosp, Dept Neurosurg, Tianjin, Peoples R China.; Huang, JH; Jiang, RC (corresponding author), Tianjin Med Univ Gen Hosp, Tianjin Neurol Inst, Minist Educ, Key Lab Postneuroinjury Neurorepair & Regenerat Ce, Tianjin, Peoples R China.
EM jay2007hjh@qq.com; jiang116216@163.com
RI Sha, Zhuang/JEP-2257-2023; Zhang, Xiaohong/AAG-4134-2019; Liu,
   Yang/JVD-6777-2023
OI Sha, Zhuang/0000-0002-8110-1481; Zhang, Xinjie/0000-0002-9540-7860
FU National Natural Science Foundation of China [81671221, 81271359,
   81671380]; Beijing Tianjin Hebei Basic Research Cooperation Project
   [19JCZDJC64600 (Z)]; Tianjin Research Program of Application Foundation
   and Advanced Technology [19YFZCSY00650]; Clinical Study of Tianjin
   Medical University [2017kylc007]
FX This research was supported by the National Natural Science Foundation
   of China (Nos. 81671221, 81271359, and 81671380); Beijing Tianjin Hebei
   Basic Research Cooperation Project: Grant Number 19JCZDJC64600 (Z); the
   Tianjin Research Program of Application Foundation and Advanced
   Technology (No.19YFZCSY00650) and The Clinical Study of Tianjin Medical
   University (2017kylc007).
CR Baldawa SS, 2015, TURK NEUROSURG, V25, P835, DOI 10.5137/1019-5149.JTN.10466-14.1
   Bansal H, 2015, INDIAN J SURG, V77, P532, DOI 10.1007/s12262-015-1323-7
   BERGSTROM M, 1977, J COMPUT ASSIST TOMO, V1, P449, DOI 10.1097/00004728-197710000-00011
   Cilla DD, 1996, CLIN PHARMACOL THER, V60, P687, DOI 10.1016/S0009-9236(96)90218-0
   Cuatico W, 1991, J Neurosurg Sci, V35, P139
   De Carvalho D, 2013, WORLD NEUROSURG, V80, DOI 10.1016/j.wneu.2012.11.065
   EISENBERG HM, 1990, J NEUROSURG, V73, P688, DOI 10.3171/jns.1990.73.5.0688
   El Ouadih Y, 2020, NEUROCHIRURGIE, V66, P365, DOI 10.1016/j.neuchi.2020.06.132
   Frati A, 2004, J NEUROSURG, V100, P24, DOI 10.3171/jns.2004.100.1.0024
   Fujitani S, 2017, J NEUROSURG, V126, P755, DOI 10.3171/2016.1.JNS152655
   Greenberg M., 2010, HDB NEUROSURGERY
   Hackett NJ, 2015, INT J SURG, V18, P184, DOI 10.1016/j.ijsu.2015.04.079
   Horikoshi T, 1998, NEUROL MED-CHIR, V38, P527, DOI 10.2176/nmc.38.527
   Hou K, 2018, WORLD NEUROSURG, V110, pE1011, DOI 10.1016/j.wneu.2017.11.155
   Hutchinson PJ, 2020, NEW ENGL J MED, V383, P2616, DOI 10.1056/NEJMoa2020473
   Huttner HB, 2006, STROKE, V37, P404, DOI 10.1161/01.STR.0000198806.67472.5c
   Iorio-Morin C, 2018, J NEUROTRAUM, V35, P1882, DOI 10.1089/neu.2018.5872
   Jensen TSR, 2020, ACTA NEUROCHIR, V162, P2007, DOI 10.1007/s00701-020-04472-w
   Jiang RC, 2018, JAMA NEUROL, V75, P1338, DOI 10.1001/jamaneurol.2018.2030
   Junior Messias Goncalves Pacheco, 2019, Surg Neurol Int, V10, P194, DOI 10.25259/SNI_58_2019
   Kim HC, 2016, J KOREAN NEUROSURG S, V59, P628, DOI 10.3340/jkns.2016.59.6.628
   Kim SU, 2017, J KOREAN NEUROSURG S, V60, P701, DOI 10.3340/jkns.2016.1010.003
   Kothari U, 1996, STROKE, V27, P1304, DOI 10.1161/01.STR.27.8.1304
   KOTWICA Z, 1987, ACTA NEUROCHIR, V85, P44, DOI 10.1007/BF01402369
   Kwok T, 2011, DISABIL REHABIL, V33, P1990, DOI 10.3109/09638288.2011.553709
   Lee GS, 2015, J KOREAN NEUROSURG S, V58, P301, DOI 10.3340/jkns.2015.58.3.301
   Lee Kyeong-Seok, 1997, Journal of Korean Medical Science, V12, P353
   Lee L, 2016, J NEUROSURG, V124, P546, DOI 10.3171/2014.12.JNS142053
   Muzii V F, 2005, J Neurosurg Sci, V49, P41
   NAGANUMA H, 1986, NEUROSURGERY, V19, P794, DOI 10.1227/00006123-198611000-00013
   Nakaguchi H, 2001, J NEUROSURG, V95, P256, DOI 10.3171/jns.2001.95.2.0256
   NAKAMURA N, 1981, Neurologia Medico-Chirurgica, V21, P491
   Neurosurgery, 2019, CHRON SUBD HEM TREAT
   NOMURA S, 1994, J NEUROSURG, V81, P910, DOI 10.3171/jns.1994.81.6.0910
   Parlato C, 2000, SURG NEUROL, V53, P312, DOI 10.1016/S0090-3019(00)00200-7
   Santarius T, 2004, BRIT J NEUROSURG, V18, P328, DOI 10.1080/02688690400004845
   Santarius Thomas, 2010, Clin Neurosurg, V57, P112
   SCOTTI G, 1977, J NEUROSURG, V47, P311, DOI 10.3171/jns.1977.47.3.0311
   Sieswerda-Hoogendoorn T, 2014, EUR J RADIOL, V83, P1257, DOI 10.1016/j.ejrad.2014.03.015
   Soleman J, 2014, EVIDENCE BASED TREAT, P249
   Soleman J, 2017, SWISS MED WKLY, V147, DOI [10.57187/smw.2017.14398, 10.4414/smw.2017.14398]
   Stanisic M, 2013, ACTA NEUROCHIR, V155, P323, DOI 10.1007/s00701-012-1565-0
   Stanisic M, 2012, INFLAMM RES, V61, P845, DOI 10.1007/s00011-012-0476-0
   Torihashi K, 2008, NEUROSURGERY, V63, P1125, DOI 10.1227/01.NEU.0000335782.60059.17
   Weigel R, 2001, ACTA NEUROCHIR, V143, P811, DOI 10.1007/s007010170035
   YAMASHIMA T, 1983, J NEUROSURG, V59, P298, DOI 10.3171/jns.1983.59.2.0298
   Yan J, 2013, NEUROL RES, V35, P382, DOI 10.1179/1743132812Y.0000000141
   Yang SF, 2014, J CRANIOFAC SURG, V25, pE363, DOI 10.1097/SCS.0000000000000814
   Yang WY, 2017, NEUROSURG CLIN N AM, V28, P205, DOI 10.1016/j.nec.2016.11.002
NR 49
TC 3
Z9 3
U1 1
U2 3
PU SPRINGER HEIDELBERG
PI HEIDELBERG
PA TIERGARTENSTRASSE 17, D-69121 HEIDELBERG, GERMANY
SN 0300-9009
EI 2240-2993
J9 ACTA NEUROL BELG
JI Acta Neurol. Belg.
PD DEC
PY 2023
VL 123
IS 6
BP 2277
EP 2286
DI 10.1007/s13760-023-02293-z
EA JUN 2023
PG 10
WC Clinical Neurology; Neurosciences
WE Science Citation Index Expanded (SCI-EXPANDED)
SC Neurosciences & Neurology
GA CG5S1
UT WOS:000999947200001
PM 37269419
DA 2025-06-06
ER

PT J
AU Rohde, V
   Graf, G
   Hassler, W
AF Rohde, V
   Graf, G
   Hassler, W
TI Complications of burr-hole craniostomy and closed-system drainage for
   chronic subdural hematomas: a retrospective analysis of 376 patients
SO NEUROSURGICAL REVIEW
LA English
DT Article
DE chronic subdural hematoma; postoperative complication; burr-hole
   craniostomy; closed-system drainage
ID TWIST-DRILL CRANIOSTOMY; ADULTS; IRRIGATION; FIBRINOLYSIS; COAGULATION;
   EVACUATION; CRANIOTOMY
AB Objective. Burr-hole craniostomy with closed-system drainage (BCD) is the most frequently used neurosurgical treatment of chronic subdural hematomas (cSDH). The surgical and medical complications of BCD have seldom been investigated systematically. The objective of this study was to define the frequency of surgical and medical complications following BCD for cSDH. Methods. The medical records of 376 patients managed by BCD were reviewed with respect to complications during the hospital stay. Results. Seventy-seven surgical complications (20.5%) were encountered. The most frequent minor complication after surgery was seizures (n 51, 13.6%). The most frequent major surgical complications were intracerebral hemorrhage and subdural empyema (n 8, 2.1% each). Four patients with intracerebral hemorrhage died, accounting for a surgical mortality rate of 1.1%. Fifty-nine medical complications (15.7%) occurred during the hospital stay. Pneumonia was the most frequent medical complication (n 29, 7.7%). Medical complications were fatal in 24 patients, accounting for a mortality rate of 6.4%. In 22 patients (5.8%), death was not related to a complication, but to the initial brain damage. The overall mortality rate was 13.3%. Conclusion. The rate of complications in patients with cSDH who underwent the BCD is high. The clinical relevance of medical complications has to be emphasized because of their substantial contribution to overall mortality.
C1 Klinikum Kalkweg, Dept Neurosurg, Duisburg, Germany.
   Rhein Westfal TH Aachen, Dept Neurosurg, D-52057 Aachen, Germany.
C3 RWTH Aachen University
RP Klinikum Kalkweg, Dept Neurosurg, Duisburg, Germany.
EM vrohde@post.klinikum.rwth-aachen.de
CR AOKI N, 1984, NEUROSURGERY, V14, P545, DOI 10.1227/00006123-198405000-00003
   BENDER MB, 1974, ARCH NEUROL-CHICAGO, V31, P73, DOI 10.1001/archneur.1974.00490380021001
   BREMER AM, 1982, NEUROSURGERY, V11, P284, DOI 10.1227/00006123-198208000-00017
   CAMEL M, 1986, J NEUROSURG, V65, P183, DOI 10.3171/jns.1986.65.2.0183
   CAMERON MM, 1978, J NEUROL NEUROSUR PS, V41, P834, DOI 10.1136/jnnp.41.9.834
   CARLTON CK, 1983, NEUROSURGERY, V13, P153, DOI 10.1227/00006123-198308000-00008
   CARON JL, 1985, NEUROSURGERY, V16, P107, DOI 10.1227/00006123-198501000-00025
   DALVELLLA D, 1986, J NEUROSURG, V65, P710
   Emonds N, 1999, NEUROL RES, V21, P77, DOI 10.1080/01616412.1999.11740897
   Ernestus RI, 1997, SURG NEUROL, V48, P220, DOI 10.1016/S0090-3019(97)80031-6
   GILSBACH J, 1980, UNFALLCHIRURG, V3, P183
   GJERRIS F, 1974, J NEUROSURG, V40, P639, DOI 10.3171/jns.1974.40.5.0639
   GRISOLI F, 1988, NEUROSURGERY, V23, P616, DOI 10.1227/00006123-198811000-00012
   HAMILTON MG, 1993, NEUROSURGERY, V33, P67
   Harada Katsuhiko, 1992, Neurologia Medico-Chirurgica, V32, P969, DOI 10.2176/nmc.32.969
   HARDERS A, 1982, NEUROCHIRURGIA, V25, P147
   Hennig R, 1999, ACTA NEUROCHIR, V141, P171, DOI 10.1007/s007010050282
   HUBSCHMANN OR, 1980, NEUROSURGERY, V6, P233
   ISHIWATA Y, 1988, J NEUROSURG, V68, P58, DOI 10.3171/jns.1988.68.1.0058
   ITO H, 1987, J NEUROSURG, V66, P862, DOI 10.3171/jns.1987.66.6.0862
   KALFF R, 1984, Zentralblatt fuer Neurochirurgie, V45, P210
   KAWAKAMI Y, 1989, NEUROSURGERY, V25, P25, DOI 10.1227/00006123-198907000-00005
   KOLODZIEJCZYK D, 1988, KOMPOLIKATIONEN NEUR, P82
   MARKWALDER TM, 1986, ACTA NEUROCHIR, V79, P100, DOI 10.1007/BF01407452
   MARKWALDER TM, 1981, J NEUROSURG, V55, P390, DOI 10.3171/jns.1981.55.3.0390
   MARKWALDER TM, 1985, NEUROSURGERY, V16, P185, DOI 10.1227/00006123-198502000-00010
   MARKWALDER TM, 1981, J NEUROSURG, V54, P637, DOI 10.3171/jns.1981.54.5.0637
   Matsumoto M, 1999, ACTA NEUROCHIR, V141, P177, DOI 10.1007/s007010050283
   MCKISSOCK W, 1960, LANCET, V1, P1365
   MODESTI LM, 1982, NEUROSURGERY, V10, P689, DOI 10.1227/00006123-198206010-00002
   MORINGLANE JR, 1981, NEUROCHIRURGIA, V24, P158
   NAGANUMA H, 1986, NEUROSURGERY, V19, P794, DOI 10.1227/00006123-198611000-00013
   NAKAHARA N, 1984, Neurologia Medico-Chirurgica, V24, P27, DOI 10.2176/nmc.24.27
   NEGRON RA, 1975, J NEUROSURG, V42, P609, DOI 10.3171/jns.1975.42.5.0609
   Ogasawara K, 1999, NEUROSURGERY, V45, P484, DOI 10.1097/00006123-199909000-00014
   Reinges MHT, 2000, J NEUROL NEUROSUR PS, V69, P40, DOI 10.1136/jnnp.69.1.40
   RICHTER HP, 1984, ACTA NEUROCHIR, V71, P179, DOI 10.1007/BF01401313
   ROBINSON RG, 1984, J NEUROSURG, V61, P263, DOI 10.3171/jns.1984.61.2.0263
   Schulz W, 1988, Zentralbl Neurochir, V49, P280
   Sgier F, 1984, Schweiz Rundsch Med Prax, V73, P547
   Smely C, 1997, ACTA NEUROCHIR, V139, P818, DOI 10.1007/BF01411399
   SPALLONE A, 1989, EUR NEUROL, V29, P18, DOI 10.1159/000116370
   Suzuki K, 1998, SURG NEUROL, V50, P231, DOI 10.1016/S0090-3019(97)00339-X
   SVIEN HJ, 1964, J NEUROSURG, V21, P172, DOI 10.3171/jns.1964.21.3.0172
   TABADDOR K, 1977, J NEUROSURG, V46, P220, DOI 10.3171/jns.1977.46.2.0220
   Tindall G T, 1976, Clin Neurosurg, V23, P465
   TRAPPE A, 1986, NEUROCHIRURGIA, V29, P78
   WAKAI S, 1990, NEUROSURGERY, V26, P771, DOI 10.1227/00006123-199005000-00006
   WEIR B, 1983, J NEUROSURG, V58, P242, DOI 10.3171/jns.1983.58.2.0242
   WEIR BKA, 1983, CAN J NEUROL SCI, V10, P22, DOI 10.1017/S0317167100044516
   WEISSE A, 1994, ACTA NEUROCHIR, V127, P37, DOI 10.1007/BF01808544
   YAMASHIMA T, 1985, J NEUROSURG, V62, P257, DOI 10.3171/jns.1985.62.2.0257
   Yoshino Y, 2000, SURG NEUROL, V53, P601, DOI 10.1016/S0090-3019(00)00240-8
NR 53
TC 132
Z9 135
U1 0
U2 7
PU SPRINGER
PI NEW YORK
PA 233 SPRING ST, NEW YORK, NY 10013 USA
SN 0344-5607
EI 1437-2320
J9 NEUROSURG REV
JI Neurosurg. Rev.
PD MAR
PY 2002
VL 25
IS 1-2
BP 89
EP 94
DI 10.1007/s101430100182
PG 6
WC Clinical Neurology; Surgery
WE Science Citation Index Expanded (SCI-EXPANDED)
SC Neurosciences & Neurology; Surgery
GA 533RQ
UT WOS:000174544400011
PM 11954771
DA 2025-06-06
ER

PT J
AU Galldiks, N
   Dohmen, C
   Neveling, M
   Fink, GR
   Haupt, WF
AF Galldiks, N.
   Dohmen, C.
   Neveling, M.
   Fink, G. R.
   Haupt, W. F.
TI A Giant Bilateral Calcified Chronic Subdural Hematoma
SO NEUROCRITICAL CARE
LA English
DT Article
DE Armoured brain; Calcified inner membranes; Multiple hematoma cavities
ID ARMORED BRAIN; REMOVAL
AB A calcified chronic subdural hematoma is a rare disease and its neuroradiological presentation is variable. The degree of calcification extends from thin calcified inner membranes to dense calcification and even ossification of the hematoma. Previous reports described a maximum of two hematoma cavities with calcified inner hematoma membranes.
   Neuroimaging report with illustrative computerized tomography images.
   A patient with a bilateral symptomatic calcified chronic subdural hematoma, or so-called "armoured brain", was admitted to our intensive care unit with clinical signs of increased intracranial pressure. Computerized cranial tomography demonstrated multiple bilaterally located hematoma cavities with thin calcified inner membranes. After neurosurgical intervention by bilateral burr hole trepanation, clinical symptoms improved.
   Our case of a calcified chronic subdural hematoma presents with an uncommon imaging pattern with more than four hematoma cavities bounded by predominantly convex- and concave-configured thin calcified inner membranes.
C1 [Galldiks, N.; Dohmen, C.; Neveling, M.; Fink, G. R.; Haupt, W. F.] Univ Hosp Cologne, Dept Neurol, D-50924 Cologne, Germany.
C3 University of Cologne
RP Galldiks, N (corresponding author), Univ Hosp Cologne, Dept Neurol, Kerpener Str 62, D-50924 Cologne, Germany.
EM Norbert.Galldiks@uk-koeln.de
RI Galldiks, Norbert/AAG-6896-2019; Fink, Gereon R./E-1616-2012
OI Fink, Gereon R./0000-0002-8230-1856
CR AFRA D, 1961, J NEUROSURG, V18, P393, DOI 10.3171/jns.1961.18.3.0393
   Al Wohaibi M, 2003, CAN MED ASSOC J, V169, P46
   Dammers R, 2007, J NEUROL NEUROSUR PS, V78, P542, DOI 10.1136/jnnp.2006.108662
   Dimogerontas G, 2006, BRIT J NEUROSURG, V20, P435, DOI 10.1080/02688690601101796
   Fujisawa H, 2006, NEUROL MED-CHIR, V46, P333, DOI 10.2176/nmc.46.333
   Ide Mitsunobu, 1993, Neurologia Medico-Chirurgica, V33, P559, DOI 10.2176/nmc.33.559
   Imaizumi S, 2001, NEUROL MED-CHIR, V41, P19, DOI 10.2176/nmc.41.19
   LUDWIG B, 1983, NEURORADIOLOGY, V25, P39, DOI 10.1007/BF00327479
   Moon KS, 2007, J CLIN NEUROSCI, V14, P283, DOI 10.1016/j.jocn.2005.11.016
   NIWA J, 1988, SURG NEUROL, V30, P135, DOI 10.1016/0090-3019(88)90099-7
NR 10
TC 8
Z9 10
U1 0
U2 2
PU HUMANA PRESS INC
PI TOTOWA
PA 999 RIVERVIEW DRIVE SUITE 208, TOTOWA, NJ 07512 USA
SN 1541-6933
EI 1556-0961
J9 NEUROCRIT CARE
JI Neurocrit. Care
PD APR
PY 2010
VL 12
IS 2
BP 272
EP 273
DI 10.1007/s12028-009-9303-z
PG 2
WC Critical Care Medicine; Clinical Neurology
WE Science Citation Index Expanded (SCI-EXPANDED)
SC General & Internal Medicine; Neurosciences & Neurology
GA 573IL
UT WOS:000275905800021
PM 19902386
DA 2025-06-06
ER

PT J
AU Dvorak, JD
   James, R
   Kanaan, H
AF Dvorak, Jonathan David
   James, Robert
   Kanaan, Hilal
TI Dexamethasone Treatment to Prevent Surgery for Chronic Subdural
   Hematoma: A Retrospective Study and Cost Analysis
SO JOURNAL OF NEUROSURGERY
LA English
DT Meeting Abstract
CT Annual Scientific Meeting of the
   American-Association-of-Neurological-Surgeons (AANS)
CY MAY 02-06, 2015
CL Washington, DC
SP Amer Assoc Neurol Surg
NR 0
TC 0
Z9 0
U1 0
U2 2
PU AMER ASSOC NEUROLOGICAL SURGEONS
PI ROLLING MEADOWS
PA 5550 MEADOWBROOK DRIVE, ROLLING MEADOWS, IL 60008 USA
SN 0022-3085
EI 1933-0693
J9 J NEUROSURG
JI J. Neurosurg.
PD AUG
PY 2015
VL 123
IS 2
MA 683
BP A509
EP A509
PG 1
WC Clinical Neurology; Surgery
WE Science Citation Index Expanded (SCI-EXPANDED); Conference Proceedings Citation Index - Science (CPCI-S)
SC Neurosciences & Neurology; Surgery
GA CS6OV
UT WOS:000362200800138
DA 2025-06-06
ER

PT J
AU He, C
   Xia, PF
   Xu, JY
   Chen, LL
   Zhang, QL
AF He, Chang
   Xia, Pengfei
   Xu, Jinying
   Chen, Lanlan
   Zhang, Qiuli
TI Evaluation of the efficacy of atorvastatin in the treatment for chronic
   subdural hematoma: a meta-analysis
SO NEUROSURGICAL REVIEW
LA English
DT Article
DE Atorvastatin; CSDH; Efficacy; Meta-analysis
ID ENDOTHELIAL PROGENITOR CELLS; ANGIOGENESIS; EXPRESSION
AB Atorvastatin therapy in chronic subdural hematoma patients has attracted more and more clinical attention. To evaluate the efficacy of atorvastatin in the treatment of chronic subdural hematoma. A systematic literature search was performed in the PubMed, Embase, and Cochrane Library databases; related controlled trials comparing the efficacy of atorvastatin in the treatment of chronic subdural hematoma published from inception to December 2018 were collected. We used Cochrane risk of bias method to evaluate the quality of the included studies. Meta-analysis was used to analyze the included data by RevMan 5.3 software. Of the 53 retrieved studies, 6 trials were included. Results of meta-analysis showed that compared with chronic subdural hematoma patients without atorvastatin treatment, both in patients who have had surgery and those who have not, atorvastatin were effective in reducing the incidence of recurrence requires surgery (OR = 0.30, 95% CI 0.19-0.48, P < 0.00001). And improve the recovery rate of neurological function of patients (OR = 1.75, 95% CI 1.08-2.83, P = 0.02). This meta-analysis suggests that patients with chronic subdural hematoma can improve their prognosis after receiving atorvastatin. Additionally, the neurological function recovery appears to be improving by atorvastatin.
C1 [He, Chang] Jilin Univ, Coll Basic Med Sci, Dept Genet, Changchun, Peoples R China.
   [He, Chang] Jilin Univ, Coll Basic Med Sci, Dept Mol Biol, Changchun, Peoples R China.
   [Xia, Pengfei] Inner Mongolia Univ Nationalities, Dept Neurosurg, Clin Med Sch 2, Hulun Buir, Peoples R China.
   [Xu, Jinying] Jilin Univ, Coll Basic Med Sci, Key Lab Pathobiol, Minist Educ, Changchun, Peoples R China.
   [Chen, Lanlan] Jilin Univ, Clin Med, Changchun, Peoples R China.
   [Zhang, Qiuli] Guangdong Med Univ, Dept Ophthalmol, Affiliated Hosp, Zhanjiang, Peoples R China.
   [Zhang, Qiuli] Guangdong Med Univ, Zhanjiang, Peoples R China.
C3 Jilin University; Jilin University; Inner Mongolia Minzu University;
   Ministry of Education - China; Jilin University; Jilin University;
   Guangdong Medical University; Guangdong Medical University
RP Zhang, QL (corresponding author), Guangdong Med Univ, Dept Ophthalmol, Affiliated Hosp, Zhanjiang, Peoples R China.; Zhang, QL (corresponding author), Guangdong Med Univ, Zhanjiang, Peoples R China.
EM qiu_lizhang@126.com
RI Chen, Lanlan/GNP-0028-2022
OI Chen, Lanlan/0000-0002-1075-5592
FU National Natural Science Foundation of China [81660734]
FX This work was supported by the National Natural Science Foundation of
   China (81660734).
CR Araújo FA, 2010, BIOMED PHARMACOTHER, V64, P29, DOI 10.1016/j.biopha.2009.03.003
   Chan DYC, 2017, BRIT J NEUROSURG, V31, P72, DOI 10.1080/02688697.2016.1208806
   Chan DYC, 2016, SURG PRACT, V20, P10
   Chen J, 2008, STROKE, V39, P220, DOI 10.1161/STROKEAHA.107.490946
   Chen JL, 2009, J CELL MOL MED, V13, P1348, DOI 10.1111/j.1582-4934.2008.00380.x
   Jiang RC, 2018, JAMA NEUROL, V75, P1338, DOI 10.1001/jamaneurol.2018.2030
   Lee KS, 2000, J KOREAN MED SCI, V15, P560, DOI 10.3346/jkms.2000.15.5.560
   Li F, 2017, J CLEAN PROD, V163, pS1, DOI 10.1016/j.jclepro.2016.11.151
   Liu HF, 2013, EXP CLIN CARDIOL, V18, pE40
   Liu L, 2011, CRIT CARE MED, V39, P1760, DOI 10.1097/CCM.0b013e3182186cee
   Ma YJ, 2014, OXID MED CELL LONGEV, V2014, DOI 10.1155/2014/148798
   Miranda LB, 2011, J NEUROSURG, V114, P72, DOI 10.3171/2010.8.JNS10298
   Shofty B, 2016, WORLD NEUROSURG, V87, P529, DOI 10.1016/j.wneu.2015.09.035
   Soleman J, 2017, SWISS MED WKLY, V147, DOI [10.57187/smw.2017.14398, 10.4414/smw.2017.14398]
   Song Y, 2013, CLINICS, V68, P1084, DOI 10.6061/clinics/2013(08)04
   Tang RR, 2018, WORLD NEUROSURG, V117, pE425, DOI 10.1016/j.wneu.2018.06.047
   Wang B, 2012, J NEUROL SCI, V319, P117, DOI 10.1016/j.jns.2012.04.015
   Wang D, 2016, J NEUROL SCI, V362, P91, DOI 10.1016/j.jns.2016.01.017
   Wang D, 2014, J NEUROL SCI, V336, P237, DOI 10.1016/j.jns.2013.11.005
   Wang D, 2010, J NEUROTRAUM, V27, P1489, DOI 10.1089/neu.2009.1057
   Weigel R, 2014, J NEUROTRAUM, V31, P670, DOI 10.1089/neu.2013.2884
   Xu M, 2016, WORLD NEUROSURG, V91, P23, DOI 10.1016/j.wneu.2016.03.067
NR 22
TC 27
Z9 28
U1 0
U2 12
PU SPRINGER
PI NEW YORK
PA ONE NEW YORK PLAZA, SUITE 4600, NEW YORK, NY, UNITED STATES
SN 0344-5607
EI 1437-2320
J9 NEUROSURG REV
JI Neurosurg. Rev.
PD FEB
PY 2021
VL 44
IS 1
BP 479
EP 484
DI 10.1007/s10143-019-01218-w
EA JAN 2020
PG 6
WC Clinical Neurology; Surgery
WE Science Citation Index Expanded (SCI-EXPANDED)
SC Neurosciences & Neurology; Surgery
GA QB1MO
UT WOS:000507797900003
PM 31953781
DA 2025-06-06
ER

PT J
AU Lee, WJ
   Nam, TM
   Jo, KI
   Yeon, JY
   Hong, SC
   Kim, JS
AF Lee, Won Jae
   Nam, Taek Min
   Jo, Kyung-Il
   Yeon, Je Young
   Hong, Seung-Chyul
   Kim, Jong-Soo
TI Modified Arachnoid Plasty Reduces Chronic Subdural Hematoma after
   Unruptured Aneurysm Clipping : Technical Note
SO JOURNAL OF KOREAN NEUROSURGICAL SOCIETY
LA English
DT Article
DE Unruptured aneurysm; Arachnoid plasty; Subdural fluid collection;
   Chronic subdural hematoma
ID RISK-FACTORS; NEUROSURGICAL PROCEDURES; CEREBRAL ANEURYSMS; MEMBRANE;
   SURGERY
AB Objective : Chronic subdural hematoma (CSDH) is a rare complication of unruptured intracranial aneurysm (UIA) clipping surgery. To prevent postoperative CSDH by reducing subdural fluid collection, we applied the modified arachnoid plasty (MAP) during the UIA clipping surgery to seal the dissected arachnoid plane.
   Methods : This retrospective study included 286 patients enrolled from July 2012 to May 2015. We performed arachnoid plasty in all patients, with MAP used after June 17, 2014. Patients were divided into two groups (non-MAP vs. MAP), and by using uni- and multivariate analyses, baseline characteristics, and relationships with postoperative CSDH between the two groups were analyzed. The degree of preoperative brain atrophy was estimated using the bicaudate ratio (BCR) index.
   Results : Ten patients (3.5%) among 286 patients had postoperative CSDH after clipping. Nine (3.1%) were in the non- MAP group, and one (0.9%) was in the MAP group. The higher BCR index showed statistical significance with occurrence of postoperative CSDH in both uni- (p=0.018) and multivariate (p=0.012; odds ratio [OR], 8.547; 95% confidence interval [CI], 1.616-45.455) analyses. MAP was associated with a lower risk of postoperative CSDH (p=0.022; OR, 0.068; 95% CI, 0.007-0.683).
   Conclusion : This study shows that the degree of preoperative brain atrophy is associated with an increased occurrence of CSDH after clipping and that MAP could help reduce the risk of postoperative CSDH after unruptured aneurysm clipping via a lateral supraorbital approach.
C1 [Lee, Won Jae; Nam, Taek Min; Yeon, Je Young; Hong, Seung-Chyul; Kim, Jong-Soo] Sungkyunkwan Univ, Sch Med, Samsung Med Ctr, Dept Neurosurg, 81 Irwon Ro, Seoul 06351, South Korea.
   [Jo, Kyung-Il] Hana Gen Hosp, Dept Neurosurg, Cheongju, South Korea.
C3 Sungkyunkwan University (SKKU); Samsung Medical Center
RP Kim, JS (corresponding author), Sungkyunkwan Univ, Sch Med, Samsung Med Ctr, Dept Neurosurg, 81 Irwon Ro, Seoul 06351, South Korea.
EM jsns.kim@samsung.com
RI Nam, Taek Min/HSH-1626-2023
OI Yeon, Je Young/0000-0003-4603-8103
CR Abe Junya, 2015, Surg Neurol Int, V6, P90, DOI 10.4103/2152-7806.157792
   AYLWARD EH, 1991, AM J NEURORADIOL, V12, P1217
   Cha KC, 2012, J KOREAN NEUROSURG S, V51, P334, DOI 10.3340/jkns.2012.51.6.334
   Hasturk Askin Esen, 2013, Acta Med Iran, V51, P816
   Inamasu J, 2013, J CLIN NEUROSCI, V20, P1095, DOI 10.1016/j.jocn.2012.09.024
   Kanazawa R, 2010, NEUROL MED-CHIR, V50, P608, DOI 10.2176/nmc.50.608
   Kothbauer KF, 2001, J NEUROSURG, V95, P503, DOI 10.3171/jns.2001.95.3.0503
   Lee WJ, 2015, J KOREAN NEUROSURG S, V57, P271, DOI 10.3340/jkns.2015.57.4.271
   Mino Y, 2006, ACTA NEUROCHIR, V148, P627, DOI 10.1007/s00701-006-0777-6
   Mori K, 2003, ACTA NEUROCHIR, V145, P533, DOI 10.1007/s00701-003-0026-1
   Ohno T, 2013, WORLD NEUROSURG, V80, P534, DOI 10.1016/j.wneu.2012.09.025
   Quintana LM, 2013, WORLD NEUROSURG, V80, P482, DOI 10.1016/j.wneu.2012.11.015
   Sim YW, 2012, J KOREAN NEUROSURG S, V52, P234, DOI 10.3340/jkns.2012.52.3.234
   Takahashi Yoshihiko, 1995, Neurologia Medico-Chirurgica, V35, P78, DOI 10.2176/nmc.35.78
   Yagi K, 2015, NEUROL MED-CHIR, V55, P493, DOI 10.2176/nmc.oa.2014-0455
   Yoshimoto T, 1999, SURG NEUROL, V52, P68, DOI 10.1016/S0090-3019(99)00051-8
   Yoshimoto Y, 1998, J NEUROSURG, V88, P485, DOI 10.3171/jns.1998.88.3.0485
NR 17
TC 3
Z9 3
U1 0
U2 1
PU KOREAN NEUROSURGICAL SOC
PI SEOUL
PA #402 POSCO # OFFICE BUILDING 151 SUNHWA-DONG, JUNG-GU, SEOUL, 100-130,
   SOUTH KOREA
SN 2005-3711
EI 1598-7876
J9 J KOREAN NEUROSURG S
JI J. Korean. Neurosurg. Soc.
PD NOV
PY 2018
VL 61
IS 6
BP 761
EP 766
DI 10.3340/jkns.2017.0242
PG 6
WC Clinical Neurology; Surgery
WE Science Citation Index Expanded (SCI-EXPANDED)
SC Neurosciences & Neurology; Surgery
GA GY6KO
UT WOS:000448697100013
PM 30064204
OA Green Published, gold
DA 2025-06-06
ER

PT J
AU Holl, DC
   Chari, A
   Iorio-Morin, C
   Dammers, R
   van der Gaag, NA
   Kolias, AG
   Hutchinson, PJ
   Edlmann, E
AF Holl, Dana C.
   Chari, Aswin
   Iorio-Morin, Christian
   Dammers, Ruben
   van der Gaag, Niels A.
   Kolias, Angelos G.
   Hutchinson, Peter J.
   Edlmann, Ellie
CA CODE-CSDH Advisory Grp
TI Study Protocol on Defining Core Outcomes and Data Elements in Chronic
   Subdural Haematoma
SO NEUROSURGERY
LA English
DT Article
DE Chronic subdural hematoma; Core Outcomes and Data Elements; Delphi
ID COMMON DATA ELEMENTS; MANAGEMENT
AB BACKGROUND: Core Outcome Sets (COSs) are necessary to standardize reporting in research studies. This is urgently required in the field of chronic subdural hematoma (CSDH), one of the most common disease entities managed in neurosurgery and the topic of several recent trials. To complement the development of aCOS, a standardized definition and baseline Data Elements (DEs) to be collected in CSDH patients, would further improve study quality and comparability in this heterogeneous population.
   OBJECTIVE: To, first, define a standardized COS for reporting in all future CSDH studies; and, second, to identify a unified CSDH Definition and set of DEs for reporting in future CSDH studies.
   METHODS: The overall study design includes a Delphi survey process among 150 respondents from 2 main stakeholder groups: healthcare professionals or researchers (HCPRs) and Patients or carers. HCPR, patients and carers will all be invited to complete the survey on the COS, only the HCPR survey will include questions on definition and DE.
   EXPECTED OUTCOMES: It is expected that the COS, definition, and DE will be developed through this Delphi survey and that these can be applied in future CSDH studies. This is necessary to help align future research studies on CSDH and to understand the effects of different treatments on patient function and recovery.
   DISCUSSION: This Delphi survey should result in consensus on a COS and a standardized CSDH Definition and DEs to be used in future CSDH studies.
C1 [Holl, Dana C.; Dammers, Ruben] Erasmus MC Stroke Ctr, Erasmus Med Ctr, Dept Neurosurg, Rotterdam, Netherlands.
   [Chari, Aswin] UCL, Dev Neurosci, Great Ormond St Inst Child Hlth, London, England.
   [Chari, Aswin] Great Ormond St Hosp Sick Children, Dept Neurosurg, London, England.
   [Iorio-Morin, Christian] Univ Sherbrooke, Div Neurosurg, Sherbrooke, PQ, Canada.
   [van der Gaag, Niels A.] Leiden Univ, Univ Neurosurg Ctr Holland UNCH, Med Ctr, Haaglanden Med Ctr,Haga Teaching Hosp, Leiden, Netherlands.
   [Kolias, Angelos G.; Hutchinson, Peter J.] Cambridge Univ Hosp NHS Fdn Trust, Addenbrookes Hosp, Div Neurosurg, Cambridge, England.
   [Kolias, Angelos G.; Hutchinson, Peter J.] Univ Cambridge, NIHR Global Hlth Res Grp Neurotrauma, Cambridge, England.
   [Edlmann, Ellie] Univ Hosp Plymouth NHS Trust, South West Neurosurg Ctr, Dept Neurosurg, Plymouth, Devon, England.
   [Edlmann, Ellie] Univ Plymouth, Fac Hlth, Peninsula Med Sch, Plymouth, Devon, England.
C3 Erasmus University Rotterdam; Erasmus MC; University of London;
   University College London; University of London; University College
   London; Great Ormond Street Hospital for Children NHS Foundation Trust;
   University of Sherbrooke; Haga Hospital; Leiden University - Excl LUMC;
   Haaglanden Medical Center; Leiden University; Leiden University Medical
   Center (LUMC); University of Cambridge; Cambridge University Hospitals
   NHS Foundation Trust; Addenbrooke's Hospital; University of Cambridge;
   University of Plymouth
RP Holl, DC (corresponding author), Erasmus MC, Dept Neurosurg, Dr Molewaterpl 40, NL-3015 GD Rotterdam, Netherlands.
EM d.holl@erasmusmc.nl
RI Edlmann, Ellie/AAH-9255-2021; Dammers, Ruben/ACT-4061-2022; Iorio-Morin,
   Christian/I-8696-2019; Holl, Dana/LBI-0062-2024; Risk,
   Omar/GPX-1135-2022
OI Hutchinson, Peter/0000-0002-2796-1835; Dammers,
   Ruben/0000-0001-7033-0644; van der Gaag, Niels/0000-0001-8086-9870;
   Holl, Dana/0000-0001-7514-8825; Kolias, Angelos/0000-0003-3992-0587;
   Edlmann, Ellie/0000-0002-7253-9115; Chari, Aswin/0000-0003-0053-147X
CR Adhiyaman V, 2017, QJM-INT J MED, V110, P375, DOI [10.1093/qjmed/hcw231, 10.1093/qjmed/hcx143]
   Balser D, 2015, J NEUROSURG, V123, P1209, DOI 10.3171/2014.9.JNS141550
   Brennan PM, 2017, J NEUROSURG, V127, P732, DOI 10.3171/2016.8.JNS16134
   Chari A, 2016, J NEUROTRAUM, V33, P1569, DOI 10.1089/neu.2015.4248
   Chari A, 2016, J NEUROTRAUM, V33, P1212, DOI 10.1089/neu.2015.3983
   Christopher E, 2019, NEUROSURG REV, V42, P427, DOI 10.1007/s10143-018-0979-4
   Edlmann E, 2020, ACTA NEUROCHIR, V162, P763, DOI 10.1007/s00701-020-04218-8
   Fish R, 2017, BMJ OPEN, V7, DOI 10.1136/bmjopen-2017-018726
   FOGELHOLM R, 1975, ACTA NEUROCHIR, V32, P247, DOI 10.1007/BF01405457
   Hatemi G, 2017, J RHEUMATOL, V44, P1750, DOI 10.3899/jrheum.161352
   Iorio-Morin C, 2018, J NEUROTRAUM, V35, P1882, DOI 10.1089/neu.2018.5872
   Iorio-Morin C, 2016, TRIALS, V17, DOI 10.1186/s13063-016-1358-5
   Kirkham JJ, 2019, TRIALS, V20, DOI 10.1186/s13063-019-3230-x
   Kirkham JJ, 2017, PLOS MED, V14, DOI 10.1371/journal.pmed.1002447
   Kolias AG, 2018, TRIALS, V19, DOI 10.1186/s13063-018-3050-4
   KUDO H, 1992, Neurologia Medico-Chirurgica, V32, P207, DOI 10.2176/nmc.32.207
   Linstone H.a., 1975, The Delphi method techniques and applications2002
   Miah IP, 2018, TRIALS, V19, DOI 10.1186/s13063-018-2945-4
   Nakaguchi H, 2001, J NEUROSURG, V95, P256, DOI 10.3171/jns.2001.95.2.0256
   Rauhala M, 2020, J NEUROSURG, V132, P1147, DOI 10.3171/2018.12.JNS183035
   Santarius T, 2009, LANCET, V374, P1067, DOI 10.1016/S0140-6736(09)61115-6
   Williamson PR, 2012, TRIALS, V13, DOI 10.1186/1745-6215-13-132
   Williamson PR., 2011, Trials, V12, pA70, DOI DOI 10.1186/1745-6215-12-S1-A70
NR 23
TC 9
Z9 9
U1 1
U2 1
PU LIPPINCOTT WILLIAMS & WILKINS
PI PHILADELPHIA
PA TWO COMMERCE SQ, 2001 MARKET ST, PHILADELPHIA, PA 19103 USA
SN 0148-396X
EI 1524-4040
J9 NEUROSURGERY
JI Neurosurgery
PD OCT
PY 2021
VL 89
IS 4
BP 720
EP 725
DI 10.1093/neuros/nyab268
EA JUL 2021
PG 6
WC Clinical Neurology; Surgery
WE Science Citation Index Expanded (SCI-EXPANDED)
SC Neurosciences & Neurology; Surgery
GA UW3UF
UT WOS:000700084500047
PM 34318894
OA Green Published, hybrid
DA 2025-06-06
ER

PT J
AU Xu, M
   Chen, P
   Zhu, X
   Wang, CZ
   Shi, XQ
   Yu, B
AF Xu, Min
   Chen, Pin
   Zhu, Xun
   Wang, Cunzu
   Shi, Xueqiang
   Yu, Bo
TI Effects of Atorvastatin on Conservative and Surgical Treatments of
   Chronic Subdural Hematoma in Patients
SO WORLD NEUROSURGERY
LA English
DT Article
DE Atorvastatin; Chronic subdural hematoma; Conservative; Surgical;
   Prognosis
ID RANDOMIZED CONTROLLED-TRIAL; SPONTANEOUS RESOLUTION; DRAINAGE;
   ANGIOGENESIS; CYTOKINE; DISEASE
AB OBJECTIVE: To investigate effects of atorvastatin on conservative and surgical treatment of patients with chronic subdural hematoma.
   METHODS: A retrospective analysis was performed of 109 patients (including 3 outpatients) with chronic subdural hematoma at Northern Jiangsu People's Hospital from April 2014 to October 2015. Patients' gender, age, Glasgow Coma Scale score, symptoms, history of antiplatelet or anticoagulant use, hematoma location, volume of hematoma, operation methods, and application of atorvastatin and its duration were recorded. Prognostic indicators including changes in hematoma volume and neurologic status were extracted. Statistical methods were conducted to evaluate drug efficacy.
   RESULTS: Seven conservative patients received atorvastatin for 1-6 months (range, 3.57 +/- 1.72 months). The volume of hematomas was +/- 4.49 mL to 11.40 +/- 4.46 mL (P > 0.05) after 1 month's atorvastatin treatment. Hematomas disappeared after 6 months in all 7 patients. In surgical patients, gender (P = 0.797), age (P = 0.063), Glasgow Coma Scale score (P = 0.216), history of antiplatelet or anticoagulant (P = 0.350), volume of hematoma after admission (P = 0.896), location (P = 0.282), and operation methods (P = 0.832) were nonsignificantly associated with follow-up groups, but atorvastatin was significantly associated with follow-up results (P = 0.045).
   CONCLUSIONS: Atorvastatin has preliminarily been proved to be safe and effective for chronic subdural hematomas in both conservative and surgical patients and can provide a drug treatment strategy for neurosurgeons.
C1 [Xu, Min] Nanjing Univ Chinese Med, Kunshan Affiliated Hosp, Kunshan Hosp Tradit Chinese Med, Dept Neurosurg, Kunshan, Jiangsu, Peoples R China.
   [Chen, Pin; Wang, Cunzu; Shi, Xueqiang; Yu, Bo] Northern Jiangsu Peoples Hosp, Dept Neurosurg, Yangzhou, Jiangsu, Peoples R China.
   [Zhu, Xun] Jiangsu Univ, Sch Clin Med, Zhenjiang, Jiangsu, Peoples R China.
C3 Nanjing University of Chinese Medicine; Jiangsu University
RP Wang, CZ (corresponding author), Northern Jiangsu Peoples Hosp, Dept Neurosurg, Yangzhou, Jiangsu, Peoples R China.
EM wangcunzu@ujs.edu.cn
CR Adhiyaman V, 2002, POSTGRAD MED J, V78, P71, DOI 10.1136/pmj.78.916.71
   Algorta M, 2010, REV ARGENT NEUROCIR, V24, P195
   [Anonymous], 2013, CAN J NEUROL SCI, V40, P56
   Araújo FA, 2010, BIOMED PHARMACOTHER, V64, P29, DOI 10.1016/j.biopha.2009.03.003
   Athyros VG, 2010, LANCET, V376, P1916, DOI 10.1016/S0140-6736(10)61272-X
   Cousseau D, 2001, REV NEUROLOGIA, V32, P821, DOI 10.33588/rn.3209.2000458
   Hong HJ, 2009, SURG NEUROL, V71, P161, DOI 10.1016/j.surneu.2008.01.023
   Ivamoto HS, 2016, WORLD NEUROSURG, V86, P399, DOI 10.1016/j.wneu.2015.10.025
   Jaiswal SR, 2012, INDIAN J PHARMACOL, V44, P475, DOI 10.4103/0253-7613.99311
   Javadi A, 2011, WORLD NEUROSURG, V75, P731, DOI 10.1016/j.wneu.2010.11.042
   Katsumoto M, 2005, CIRC J, V69, P1547, DOI 10.1253/circj.69.1547
   Lee GS, 2015, J KOREAN NEUROSURG S, V58, P301, DOI 10.3340/jkns.2015.58.3.301
   Marcikic M, 2010, ACTA CLIN CROAT, V49, P331
   Miranda LB, 2011, J NEUROSURG, V114, P72, DOI 10.3171/2010.8.JNS10298
   Moskala M, 2007, MICROSC MICROANAL, V13, P211, DOI 10.1017/S1431927607070286
   Santarius Thomas, 2010, Clin Neurosurg, V57, P112
   Santarius T, 2009, LANCET, V374, P1067, DOI 10.1016/S0140-6736(09)61115-6
   Stanisic M, 2012, INFLAMM RES, V61, P845, DOI 10.1007/s00011-012-0476-0
   Stanisic M, 2012, ACTA NEUROCHIR, V154, P113, DOI 10.1007/s00701-011-1203-2
   Vaquero J, 2002, ACTA NEUROCHIR, V144, P343, DOI 10.1007/s007010200047
   Wang B, 2012, J NEUROL SCI, V319, P117, DOI 10.1016/j.jns.2012.04.015
   Wang D, 2014, J NEUROL SCI, V336, P237, DOI 10.1016/j.jns.2013.11.005
   Wang D, 2010, J NEUROTRAUM, V27, P1489, DOI 10.1089/neu.2009.1057
   Wang Y, 2011, BIOMED PHARMACOTHER, V65, P118, DOI 10.1016/j.biopha.2010.12.005
   Weigel R, 2003, J NEUROL NEUROSUR PS, V74, P937, DOI 10.1136/jnnp.74.7.937
   White M, 2010, BRIT J NEUROSURG, V24, P257, DOI 10.3109/02688691003675218
   Xu M, TURK NEUROSURG
NR 27
TC 37
Z9 44
U1 0
U2 14
PU ELSEVIER SCIENCE INC
PI NEW YORK
PA 360 PARK AVE SOUTH, NEW YORK, NY 10010-1710 USA
SN 1878-8750
EI 1878-8769
J9 WORLD NEUROSURG
JI World Neurosurg.
PD JUL
PY 2016
VL 91
BP 23
EP 28
DI 10.1016/j.wneu.2016.03.067
PG 6
WC Clinical Neurology; Surgery
WE Science Citation Index Expanded (SCI-EXPANDED)
SC Neurosciences & Neurology; Surgery
GA DS1OH
UT WOS:000380365000006
PM 27044372
DA 2025-06-06
ER

PT J
AU Sarica, C
   Ozgunduz, A
   Ucler, N
   Dolas, I
   Kilinc, S
AF Sarica, Can
   Ozgunduz, Arman
   Ucler, Necati
   Dolas, Ilyas
   Kilinc, Suleyman
TI Surgical Drains in Chronic Subdural Hematoma Surgery: From the Cheapest
   to the Most Expensive Drains
SO WORLD NEUROSURGERY
LA English
DT Article
DE Bur hole drainage; Chronic subdural hematoma; Surgeon-made drains
AB OBJECTIVE: Among the various neurosurgical techniques currrently being used in chronic subdural hematoma (CSDH) surgery, bur hole craniostomy is the most popular worldwide. Recent studies have strongly recommended that a drain be placed after surgical evacuation of a hematoma, and a broad spectrum of preformed surgical drains is widely available for this purpose. If preformed drains are unavailable, a surgeon-made drain can be used and various methods are available to develop a drain in the operating room.
   METHODS: Using a case report, we demonstrate how to develop a surgeon-made drain. Next, we retrospectively screened for subdural drain usage in consecutive patients undergoing bur hole drainage for CSDH at Adiyaman University Hospital between January 2017 and April 2017, and data from only those patients in whom a surgeon-made drain was used were included for analyses.
   RESULTS: A 74-year-old male was operated with the diagnosis of CSDH. Assembly of a surgeon-made drain was explained step by step. Our review identified 6 unilateral and 2 bilateral cases in which 10 surgeon-made drains were used. Mean age of the patients was 72, and mean follow-up period was 7 months, 23 days. No instances of infection or drain-related complications had been recorded. The recurrence rate was 0%, and the average drainage period was 3.4 days.
   CONCLUSIONS: In case of unavailability of a preformed drain a surgeon-made drain can be used during CSDH surgery. Different methods are available and can be further diversified using various combinations of simple medical materials.
C1 [Sarica, Can; Ozgunduz, Arman; Ucler, Necati; Dolas, Ilyas; Kilinc, Suleyman] Adiyaman Univ, Res & Educ Hosp, Dept Neurosurg, Adiyaman, Turkey.
C3 Adiyaman University
RP Sarica, C (corresponding author), Adiyaman Univ, Res & Educ Hosp, Dept Neurosurg, Adiyaman, Turkey.
EM can.sarica@gmail.com
RI Ucler, Necati/H-6340-2018; Dolaş, İlyas/AAD-6885-2020; SARICA,
   CAN/F-8604-2018
OI SARICA, CAN/0000-0001-8419-7426
FU Turkish Neurosurgical Society
FX Preparation for publication of this article is partly supported by the
   Turkish Neurosurgical Society. On behalf of all authors, the
   corresponding author states that there is no conflict of interest
   regarding the manuscript.
CR Cenic A, 2005, CAN J NEUROL SCI, V32, P501, DOI 10.1017/S0317167100004510
   Flint AC, 2017, J NEUROSURG, V127, P1443, DOI 10.3171/2016.9.JNS161166
   KUDO H, 1992, Neurologia Medico-Chirurgica, V32, P207, DOI 10.2176/nmc.32.207
   Liu WM, 2014, J NEUROSURG, V121, P665, DOI 10.3171/2014.5.JNS132715
NR 4
TC 4
Z9 4
U1 0
U2 4
PU ELSEVIER SCIENCE INC
PI NEW YORK
PA 360 PARK AVE SOUTH, NEW YORK, NY 10010-1710 USA
SN 1878-8750
EI 1878-8769
J9 WORLD NEUROSURG
JI World Neurosurg.
PD APR
PY 2018
VL 112
BP 284
EP 286
DI 10.1016/j.wneu.2018.01.122
PG 3
WC Clinical Neurology; Surgery
WE Science Citation Index Expanded (SCI-EXPANDED)
SC Neurosciences & Neurology; Surgery
GA GG8FH
UT WOS:000432932700156
PM 29374545
DA 2025-06-06
ER

PT J
AU Oka, K
   Toyooka, T
   Kageyama, H
   Tsuzuki, N
AF Oka, Kazunari
   Toyooka, Terushige
   Kageyama, Hiroshi
   Tsuzuki, Nobusuke
TI Effectiveness Of Antifibrinolytic Therapy After Surgery For Chronic
   Subdural Hematoma
SO JOURNAL OF NEUROSURGERY
LA English
DT Meeting Abstract
CT Annual Meeting of the American-Association-of-Neurological-Surgeons
   (AANS)
CY APR 28-MAY 01, 2013
CL New Orleans, LA
SP Amer Assoc Neurol Surg (AANS)
NR 0
TC 1
Z9 1
U1 0
U2 1
PU AMER ASSOC NEUROLOGICAL SURGEONS
PI ROLLING MEADOWS
PA 5550 MEADOWBROOK DRIVE, ROLLING MEADOWS, IL 60008 USA
SN 0022-3085
J9 J NEUROSURG
JI J. Neurosurg.
PD AUG
PY 2013
VL 119
IS 2
BP A550
EP A550
PG 1
WC Clinical Neurology; Surgery
WE Science Citation Index Expanded (SCI-EXPANDED); Conference Proceedings Citation Index - Science (CPCI-S)
SC Neurosciences & Neurology; Surgery
GA 187CL
UT WOS:000322094400107
DA 2025-06-06
ER

PT J
AU Lee, GS
   Park, YS
   Min, KS
   Lee, MS
AF Lee, Gun Seok
   Park, Young Seok
   Min, Kyung Soo
   Lee, Mou Seop
TI Spontaneous Resolution of a Large Chronic Subdural Hematoma Which
   Required Surgical Decompression
SO JOURNAL OF KOREAN NEUROSURGICAL SOCIETY
LA English
DT Article
DE Chronic subdural hematoma; Craniotomy; Burr hole; Observation
AB We report on a case of an 87-year-old woman who showed spontaneous resolution of a large chronic subdural hematoma which required surgical decompression. She had suffered from confused mentality and right side weakness of motor grade II for 10 days. The initial brain CT scan showed a 22 mm thick low density lesion located in the left fronto-temporo-parietal region with midline shift (12 mm) which required emergency decompression. However, because she and her family did not want surgery, she was followed up in the outpatient clinic. Five months later, follow up brain CT showed that the CSDH had disappeared and the patient became neurologically normal. The reasons for spontaneous resolution of CSDH remain unclear. We discuss the possible relation between mechanisms of physio-pathogenesis and spontaneous resolution of a large chronic subdural hematoma (CSH) in an elderly patient.
C1 [Lee, Mou Seop] Chungbuk Natl Univ, Dept Neurosurg, Sch Med, Chongju 28644, South Korea.
   [Lee, Mou Seop] Med Res Inst, Chongju 28644, South Korea.
C3 Chungbuk National University
RP Lee, MS (corresponding author), Chungbuk Natl Univ, Dept Neurosurg, Sch Med, 776 1sunhwan Ro, Chongju 28644, South Korea.
EM mslee@chungbuk.ac.kr
FU Chungbuk National University
FX This work was supported by the research grant of the Chungbuk National
   University in 2012.
CR GLOVER D, 1976, J NEUROSURG, V45, P393, DOI 10.3171/jns.1976.45.4.0393
   Göksu E, 2009, ULUS TRAVMA ACIL CER, V15, P95
   Hohenstein A, 2005, J NEUROTRAUM, V22, P518, DOI 10.1089/neu.2005.22.518
   Horikoshi T, 1998, NEUROL MED-CHIR, V38, P527, DOI 10.2176/nmc.38.527
   Kageyama H, 2013, J NEUROSURG, V119, P332, DOI 10.3171/2013.3.JNS122162
   KAWANO N, 1981, J NEUROSURG, V54, P646, DOI 10.3171/jns.1981.54.5.0646
   NAKAMURA N, 1981, Neurologia Medico-Chirurgica, V21, P491
   NOMURA S, 1994, J NEUROSURG, V81, P910, DOI 10.3171/jns.1994.81.6.0910
   PARK CK, 1994, ACTA NEUROCHIR, V127, P41, DOI 10.1007/BF01808545
   Parlato C, 2000, SURG NEUROL, V53, P312, DOI 10.1016/S0090-3019(00)00200-7
   Santarius Thomas, 2010, Clin Neurosurg, V57, P112
NR 11
TC 9
Z9 11
U1 0
U2 2
PU KOREAN NEUROSURGICAL SOC
PI SEOUL
PA BLDG B, #402, 27, CHILPAE-RO, JUNG-GU, SEOUL, 04511, SOUTH KOREA
SN 2005-3711
EI 1598-7876
J9 J KOREAN NEUROSURG S
JI J. Korean. Neurosurg. Soc.
PD SEP
PY 2015
VL 58
IS 3
BP 301
EP 303
DI 10.3340/jkns.2015.58.3.301
PG 3
WC Clinical Neurology; Surgery
WE Science Citation Index Expanded (SCI-EXPANDED)
SC Neurosciences & Neurology; Surgery
GA CX2BU
UT WOS:000365500700023
PM 26539279
OA gold, Green Published, Green Submitted
DA 2025-06-06
ER

PT J
AU Hellwig, D
   Heinze, S
   Riegel, T
   Benes, L
AF Hellwig, D
   Heinze, S
   Riegel, T
   Benes, L
TI Neuroendoscopic treatment of loculated chronic subdural hematoma
SO NEUROSURGERY CLINICS OF NORTH AMERICA
LA English
DT Article
ID CLOSED-SYSTEM DRAINAGE; TWIST-DRILL CRANIOSTOMY; TECHNICAL NOTE;
   CATHETER; MRI
AB Treatment of loculated chronic subdural hematoma using endoscopic operative techniques combined with closed-system draining is a minimally invasive method and a therapeutic alternative to the craniotomymembranectomy technique.
C1 Univ Marburg, Dept Neurosurg, D-35032 Marburg, Germany.
C3 Philipps University Marburg
RP Hellwig, D (corresponding author), Univ Marburg, Dept Neurosurg, Baldingerstr, D-35032 Marburg, Germany.
CR ARBIT E, 1981, SURG NEUROL, V15, P175, DOI 10.1016/0090-3019(81)90133-6
   BENDER MB, 1974, ARCH NEUROL-CHICAGO, V31, P73, DOI 10.1001/archneur.1974.00490380021001
   Birbilis T, 1998, ACTA NEUROCHIR, V140, P721, DOI 10.1007/s007010050168
   CAMEL M, 1986, J NEUROSURG, V65, P183, DOI 10.3171/jns.1986.65.2.0183
   CAMERON MM, 1978, J NEUROL NEUROSUR PS, V41, P834, DOI 10.1136/jnnp.41.9.834
   Drapkin AJ, 1997, SURG NEUROL, V48, P427, DOI 10.1016/S0090-3019(97)00211-5
   ECHLIN FA, 1956, JAMA-J AM MED ASSOC, V161, P1345, DOI 10.1001/jama.1956.02970140001001
   Ernestus RI, 1997, SURG NEUROL, V48, P220, DOI 10.1016/S0090-3019(97)80031-6
   Gilsbach J, 1980, Unfallchirurgie, V6, P183, DOI 10.1007/BF02588978
   Gruber DP, 1997, PEDIATR NEUROSURG, V27, P292, DOI 10.1159/000121273
   HARDERS A, 1981, ADV NEUROSURG, V9, P388
   Hellwig D, 1996, SURG NEUROL, V45, P272, DOI 10.1016/0090-3019(95)00417-3
   Hellwig D, 1991, Acta Neurochir Suppl (Wien), V52, P30
   HELLWIG D, 1998, INTRACRANIAL ENDOSCO, P185
   Horikoshi T, 1998, NEUROL MED-CHIR, V38, P527, DOI 10.2176/nmc.38.527
   HUBSCHMANN OR, 1980, NEUROSURGERY, V6, P233
   Kaminogo M, 1999, NEURORADIOLOGY, V41, P109, DOI 10.1007/s002340050714
   Lee KS, 1998, BRAIN INJURY, V12, P901
   LOEW F, 1976, HDB CLIN NEUROLOGY 2, V24, P297
   Loh Joon-Khim, 1998, Kaohsiung Journal of Medical Sciences, V14, P25
   MARKWALDER TM, 1981, J NEUROSURG, V55, P390, DOI 10.3171/jns.1981.55.3.0390
   MARKWALDER TM, 1981, J NEUROSURG, V54, P637, DOI 10.3171/jns.1981.54.5.0637
   MCKISSOCK W, 1960, LANCET, V1, P1365
   Misra M, 1996, SURG NEUROL, V46, P378, DOI 10.1016/S0090-3019(96)00188-7
   NEGRON RA, 1975, J NEUROSURG, V42, P609, DOI 10.3171/jns.1975.42.5.0609
   Oyama H, 1999, No To Shinkei, V51, P325
   PREVEDI G, 1996, RADIOL MED TORINO, V52, P436
   ROBINSON RG, 1984, J NEUROSURG, V61, P238
   RODZIEWICZ GS, 1995, SURG NEUROL, V43, P569, DOI 10.1016/0090-3019(95)00005-4
   ROSENBLUTH PRB, 1962, JAMA-J AM MED ASSOC, V279, P759
   Sambasivan M, 1997, SURG NEUROL, V47, P418, DOI 10.1016/S0090-3019(97)00188-2
   Sato M, 1999, NEUROL SURG TOKYO, V27, P323
   Spreer J, 1997, ACTA NEUROCHIR, V139, P560, DOI 10.1007/BF02751000
   SUZUKI J, 1970, J NEUROSURG, V33, P548, DOI 10.3171/jns.1970.33.5.0548
   Suzuki K, 1998, SURG NEUROL, V50, P231, DOI 10.1016/S0090-3019(97)00339-X
   Suzuki M, 1998, ACTA NEUROCHIR, V140, P51, DOI 10.1007/s007010050057
   SVIEN HJ, 1964, J NEUROSURG, V21, P172, DOI 10.3171/jns.1964.21.3.0172
   TABADDOR K, 1977, J NEUROSURG, V46, P220, DOI 10.3171/jns.1977.46.2.0220
   Trotter W, 1914, BRIT J SURG, V2, P271, DOI 10.1002/bjs.1800020608
   Tsutsumi K, 1997, J NEUROSURG, V87, P870, DOI 10.3171/jns.1997.87.6.0870
   TYSON G, 1980, J NEUROSURG, V52, P776, DOI 10.3171/jns.1980.52.6.0776
   VICTORATOS GC, 1981, SURG NEUROL, V15, P158, DOI 10.1016/0090-3019(81)90041-0
   Virchow R., 1857, Verh Phys Med Ges Wurzburg, V7, P134
   YOSHIMOTO Y, 1997, BRIT J NEUROSURG, V11, P250
   Zingale A, 1997, J Neurosurg Sci, V41, P169
   Zumkeller M, 1997, Wien Med Wochenschr, V147, P55
NR 46
TC 22
Z9 23
U1 0
U2 0
PU W B SAUNDERS CO
PI PHILADELPHIA
PA INDEPENDENCE SQUARE WEST CURTIS CENTER, STE 300, PHILADELPHIA, PA
   19106-3399 USA
SN 1042-3680
J9 NEUROSURG CLIN N AM
JI Neurosurg. Clin. N. Am.
PD JUL
PY 2000
VL 11
IS 3
BP 525
EP +
DI 10.1016/S1042-3680(18)30118-9
PG 11
WC Clinical Neurology; Surgery
WE Science Citation Index Expanded (SCI-EXPANDED)
SC Neurosciences & Neurology; Surgery
GA 342VM
UT WOS:000088665900021
PM 10918025
DA 2025-06-06
ER

PT J
AU Li, B
   Wan, JX
   Li, QL
   Wang, HW
AF Li, Biao
   Wan, Jinxin
   Li, Qingla
   Wang, Hongwei
TI Neuroendoscopic Technique for Septated Chronic Subdural Hematoma: A
   Retrospective Study
SO WORLD NEUROSURGERY
LA English
DT Article
DE Burr hole craniotomy; Neuroendoscopic hematoma evacuation; Outcome;
   Septated chronic subdural hematoma
ID SURGICAL-TREATMENT; RECURRENCE; CRANIOTOMY; SURGERY; COMPLICATIONS;
   PREDICTORS
AB OBJECTIVES: To compare the efficacy of neuroendoscopic hematoma evacuation (NHE) and burr hole craniotomy (BHC) for treating septated chronic subdural hematoma (sCSDH) and analyze the technical advantages of NHE in sCSDH treatment by data analysis. METHODS: This study recruited 77 patients with sCSDH According to the type of operation, the patients were divided into NHE (n = 45) or BHC (n = 32) groups. Clinical data were retrospectively analyzed to evaluate and compare the efficacy of NHE and BHC for treating sCSDH. - RESULTS: NHE demonstrated higher complete hematoma clearance and postoperative midline recovery rates and shorter subdural drainage and postoperative bed rest durations compared with BHC (P < 0.05). The average NHE time (72.27 +/- 18.27 minutes) was longer than that of BHC (54.91 +/- 16.04 minutes) (P < 0.05). The average follow-up period was 30.9 (range, 7e51) months. The results revealed that 1 and 12 cases recurred in the NHE (2.2%) and BHC (18.8%) groups, respectively (P < 0.05). Additionally, a statistically significant difference in the Modified Rankin Scale scores of the 2 groups was observed 6 months after the operation (P < 0.05). During the follow-up period, neither group demonstrated any obvious operative complications. CONCLUSIONS: NHE is more effective than BHC for treating sCSDH and is worth popularizing on a large scale; however, ways to better deal with the outer membrane of hematoma warrant further consideration.
C1 [Li, Biao; Wan, Jinxin; Li, Qingla; Wang, Hongwei] Harbin Med Univ, Affiliated Hosp 4, Dept Neurosurg, Harbin, Heilongjiang, Peoples R China.
C3 Harbin Medical University
RP Li, B (corresponding author), Harbin Med Univ, Affiliated Hosp 4, Dept Neurosurg, Harbin, Heilongjiang, Peoples R China.
EM 2669597266@qq.com
RI WANG, Hongwei/ABF-8330-2020; Li, Xiaolin/O-5795-2015; Li,
   Biao/LVQ-9479-2024
OI , li biao/0000-0001-6238-2719
CR Abecassis IJ, 2017, NEUROSURG CLIN N AM, V28, P229, DOI 10.1016/j.nec.2016.11.005
   Amano T, 2021, J CLIN NEUROSCI, V92, P78, DOI 10.1016/j.jocn.2021.07.058
   Baek Hong-Gyu, 2018, Korean J Neurotrauma, V14, P134, DOI 10.13004/kjnt.2018.14.2.134
   Bartek J, 2017, WORLD NEUROSURG, V106, P609, DOI 10.1016/j.wneu.2017.07.044
   Deng J, 2022, Front Neurol, V12, P1
   Ducruet AF, 2012, NEUROSURG REV, V35, P155, DOI 10.1007/s10143-011-0349-y
   Han MH, 2017, J NEUROSURG, V127, P1117, DOI 10.3171/2016.8.JNS16867
   Huang CJ, 2020, J NEUROL SURG PART A, V81, P549, DOI 10.1055/s-0040-1715121
   Hutchinson PJ, 2020, NEW ENGL J MED, V383, P2616, DOI 10.1056/NEJMoa2020473
   Kayaci S, 2014, NEUROL MED-CHIR, V54, P363, DOI 10.2176/nmc.oa.2013-0147
   Liu XH, 2020, ACTA NEUROPATHOL COM, V8, DOI 10.1186/s40478-020-0888-y
   Májovsky M, 2016, ACTA NEUROCHIR, V158, P1987, DOI 10.1007/s00701-016-2902-5
   Miranda LB, 2011, J NEUROSURG, V114, P72, DOI 10.3171/2010.8.JNS10298
   Mobbs R, 2009, J CLIN NEUROSCI, V16, P701, DOI 10.1016/j.jocn.2008.06.023
   Mori K, 2001, NEUROL MED-CHIR, V41, P371, DOI 10.2176/nmc.41.371
   Murakami H, 2002, J NEUROSURG, V96, P877, DOI 10.3171/jns.2002.96.5.0877
   Nakaguchi H, 2001, J NEUROSURG, V95, P256, DOI 10.3171/jns.2001.95.2.0256
   Singh H, 2022, Surg Neurol Int., V13, P1
   Tang RR, 2018, WORLD NEUROSURG, V117, pE425, DOI 10.1016/j.wneu.2018.06.047
   Tanikawa M, 2001, ACTA NEUROCHIR, V143, P613, DOI 10.1007/s007010170067
   Torihashi K, 2008, NEUROSURGERY, V63, P1125, DOI 10.1227/01.NEU.0000335782.60059.17
   Van der Veken J, 2014, ACTA NEUROCHIR, V156, P981, DOI 10.1007/s00701-014-2042-8
   Wakuta N, 2019, WORLD NEUROSURG, V124, pE241, DOI 10.1016/j.wneu.2018.12.078
   Weigel R, 2003, J NEUROL NEUROSUR PS, V74, P937, DOI 10.1136/jnnp.74.7.937
   Yan KX, 2017, NEUROL RES, V39, P803, DOI 10.1080/01616412.2017.1321709
   Yan KX, 2016, NEUROL RES, V38, P467, DOI 10.1080/01616412.2016.1139772
   Zhang JB, 2020, BRAIN RES BULL, V161, P94, DOI 10.1016/j.brainresbull.2020.04.014
   Zhang JB, 2018, BRAIN RES, V1678, P245, DOI 10.1016/j.brainres.2017.10.017
NR 28
TC 2
Z9 2
U1 2
U2 5
PU ELSEVIER SCIENCE INC
PI NEW YORK
PA STE 800, 230 PARK AVE, NEW YORK, NY 10169 USA
SN 1878-8750
EI 1878-8769
J9 WORLD NEUROSURG
JI World Neurosurg.
PD JAN
PY 2024
VL 181
BP E427
EP E433
DI 10.1016/j.wneu.2023.10.076
EA JAN 2024
PG 7
WC Clinical Neurology; Surgery
WE Science Citation Index Expanded (SCI-EXPANDED)
SC Neurosciences & Neurology; Surgery
GA IS0N7
UT WOS:001168203800001
PM 37866781
DA 2025-06-06
ER

PT J
AU Wang, CJ
   Liu, C
AF Wang, Chengjun
   Liu, Cang
TI Clinical Characteristics and Surgical Outcomes of Super-Elderly Patients
   with Chronic Subdural Hematoma
SO WORLD NEUROSURGERY
LA English
DT Article
DE Chronic subdural hematoma; Clinical outcomes; Elderly; Twist drill
   craniotomy
ID TWIST-DRILL CRANIOSTOMY; INDEPENDENT PREDICTORS; EPIDEMIOLOGY;
   EVACUATION; MANAGEMENT; SURVIVAL
AB OBJECTIVE: Surgical intervention for chronic subdural hematoma (CSDH) in the extremely aged population mains a difficult challenge. This study aims to investigate the clinical characteristics and surgical outcomes twist drill craniotomy (TDC) of CSDH in super-elderly years) patients.METHODS: A retrospective analysis of super-elderly patients with CSDH who underwent TDC treatment hospital between January 2013 and December 2021 performed. Their clinical characteristics and surgical comes were compared with those of relatively younger patients (60-79 years). Factors that may affect functional outcomes were also investigated. RESULTS: Fifty-nine super-elderly patients and 133 tients aged 60-79 years were included. The preoperative hematoma volume of the super-elderly patients significantly larger than that of the 60-79 years whereas fewer super-elderly patients had headaches compared with the relatively younger counterparts. surgical treatment using the TDC procedure, the incidence of complication and the hematoma recurrence rate similar between the 2 groups. Moreover, according Markwalder score of the follow-up at 6 months operation, the prognosis of the super-elderly group was poorer than that of the patients of 60-79 years (P = Preoperative dysfunction of coagulation (odds ratio, 95% confidence interval, 1.185-681.677; P = 0.039) was independent risk factor significantly related to unfavorable outcomes of super-elderly patients with CSDH. CONCLUSIONS: Advanced age per se does not seem to be a contraindication for the operative intervention of CSDH. Surgical treatment using the TDC procedure can still provide considerable benefits for super-elderly patients with CSDH.
C1 [Wang, Chengjun; Liu, Cang] Capital Med Univ, Beijing Friendship Hosp, Dept Neurosurg, Beijing, Peoples R China.
C3 Capital Medical University
RP Liu, C (corresponding author), Capital Med Univ, Beijing Friendship Hosp, Dept Neurosurg, Beijing, Peoples R China.
EM 975903282@139.com
CR Aspegren OP, 2013, CLIN NEUROL NEUROSUR, V115, P981, DOI 10.1016/j.clineuro.2012.10.008
   Brennan PM, 2017, J NEUROSURG, V127, P732, DOI 10.3171/2016.8.JNS16134
   CAMEL M, 1986, J NEUROSURG, V65, P183, DOI 10.3171/jns.1986.65.2.0183
   Chari A, 2014, J NEUROSURG, V121, P176, DOI 10.3171/2014.4.JNS131212
   Christopher E, 2019, NEUROSURG REV, V42, P427, DOI 10.1007/s10143-018-0979-4
   Dowlati E, 2020, WORLD NEUROSURG, V144, P270, DOI 10.1016/j.wneu.2020.08.118
   Baé ME, 2011, ACTA NEUROCHIR, V153, P1097, DOI 10.1007/s00701-010-0903-3
   Feghali J, 2020, WORLD NEUROSURG, V141, P339, DOI 10.1016/j.wneu.2020.06.140
   Greuter L, 2020, NEUROSURG FOCUS, V49, DOI 10.3171/2020.7.FOCUS20489
   Hussain R, 2017, J CLIN NEUROSCI, V44, P75, DOI 10.1016/j.jocn.2017.06.038
   Ishida T, 2022, NEUROL MED-CHIR, V62, P171, DOI 10.2176/jns-nmc.2020-0319
   Kitya D, 2018, NEUROSURG FOCUS, V45, DOI 10.3171/2018.7.FOCUS18253
   Kolias AG, 2014, NAT REV NEUROL, V10, P570, DOI 10.1038/nrneurol.2014.163
   Kurabe S, 2010, ACTA NEUROCHIR, V152, P1171, DOI 10.1007/s00701-010-0627-4
   Kwon CS, 2018, WORLD NEUROSURG, V109, pE707, DOI 10.1016/j.wneu.2017.10.058
   Liliang PC, 2002, INJURY, V33, P345, DOI 10.1016/S0020-1383(02)00020-7
   Maldaner N, 2019, CLIN NEUROL NEUROSUR, V182, P142, DOI 10.1016/j.clineuro.2019.05.012
   Manickam A, 2016, J CLIN NEUROSCI, V34, P100, DOI 10.1016/j.jocn.2016.05.026
   MARKWALDER TM, 1981, J NEUROSURG, V55, P390, DOI 10.3171/jns.1981.55.3.0390
   Miranda LB, 2011, J NEUROSURG, V114, P72, DOI 10.3171/2010.8.JNS10298
   Munoz-Bendix C, 2017, NEUROSURG REV, V40, P527, DOI 10.1007/s10143-017-0853-9
   Nouri A, 2021, BRAIN SPINE, V1, DOI 10.1016/j.bas.2021.100300
   Ou YW, 2019, CLIN NEUROL NEUROSUR, V178, P63, DOI 10.1016/j.clineuro.2019.01.018
   Toi H, 2018, J NEUROSURG, V128, P222, DOI 10.3171/2016.9.JNS16623
   Torihashi K, 2008, NEUROSURGERY, V63, P1125, DOI 10.1227/01.NEU.0000335782.60059.17
   Wang S, 2019, J CLIN NEUROSCI, V67, P46, DOI 10.1016/j.jocn.2019.06.026
   Watanabe S, 2019, WORLD NEUROSURG, V132, DOI 10.1016/j.wneu.2019.08.003
   Yang WY, 2017, NEUROSURG CLIN N AM, V28, P205, DOI 10.1016/j.nec.2016.11.002
   Yasuda CL, 2003, ARQ NEURO-PSIQUIAT, V61, P1011, DOI 10.1590/S0004-282X2003000600023
NR 29
TC 3
Z9 3
U1 0
U2 1
PU ELSEVIER SCIENCE INC
PI NEW YORK
PA STE 800, 230 PARK AVE, NEW YORK, NY 10169 USA
SN 1878-8750
EI 1878-8769
J9 WORLD NEUROSURG
JI World Neurosurg.
PD MAY
PY 2023
VL 173
BP E708
EP E716
DI 10.1016/j.wneu.2023.02.137
EA MAY 2023
PG 9
WC Clinical Neurology; Surgery
WE Science Citation Index Expanded (SCI-EXPANDED)
SC Neurosciences & Neurology; Surgery
GA I3HS1
UT WOS:001001729100001
PM 36889636
DA 2025-06-06
ER

PT J
AU Shibahashi, K
   Ohbe, H
   Yasunaga, H
AF Shibahashi, Keita
   Ohbe, Hiroyuki
   Yasunaga, Hideo
TI Artificial cerebrospinal fluid use during burr-hole surgery and
   reoperation rate in patients with chronic subdural hematoma: an analysis
   using a nationwide inpatient database
SO ACTA NEUROCHIRURGICA
LA English
DT Article
DE Chronic subdural hematoma; Artificial cerebrospinal fluid; Recurrence;
   Reoperation; Burr-hole surgery
ID IRRIGATION SOLUTIONS; RECURRENCE; MODEL
AB BackgroundThe optimal surgical procedure to reduce the recurrence rate of chronic subdural hematoma (CSDH) after burr-hole surgery remains to be established. This study aimed to investigate the association between artificial cerebrospinal fluid (ACF) use during burr-hole surgery and reoperation rate in patients with CSDH.MethodIn this retrospective cohort study, we used the Japanese Diagnostic Procedure Combination inpatient database. We identified patients aged 40-90 years who were hospitalized for CSDH and had undergone burr-hole surgery within 2 days of admission, between July 1, 2010 and March 31, 2019. We performed a one-to-one propensity score-matched analysis to compare the outcomes between patients with and without ACF irrigation during burr-hole surgery. The primary outcome was reoperation within 1 year of surgery. The secondary outcome was the total hospitalization costs.ResultsOf the 149,543 patients with CSDH from 1100 hospitals, ACF was used in 32,748 patients (21.9%). Propensity score matching created highly balanced 13,894 matched pairs. In the matched patients, the reoperation rate was significantly lower in the ACF users than that in the non-users group (6.3% vs. 7.0%, P = 0.015), with a risk difference of -0.8% (95% confidence interval, -1.5 to -0.2). There was no significant difference in the total hospitalization costs between the two groups (5079 vs. 5042 US dollars, P = 0.330).ConclusionsACF use during burr-hole surgery may be associated with lower reoperation rate in patients with CSDH.
C1 [Shibahashi, Keita; Ohbe, Hiroyuki; Yasunaga, Hideo] Univ Tokyo, Sch Publ Hlth, Dept Clin Epidemiol & Hlth Econ, 7-3-1,Bunkyo ku, Hongo, Tokyo 1130033, Japan.
   [Shibahashi, Keita] Tokyo Metropolitan Bokutoh Hosp, Tertiary Emergency Med Ctr, 4-23-15, Kotobashi,Sumida ku, Tokyo 1308575, Japan.
C3 University of Tokyo
RP Shibahashi, K (corresponding author), Univ Tokyo, Sch Publ Hlth, Dept Clin Epidemiol & Hlth Econ, 7-3-1,Bunkyo ku, Hongo, Tokyo 1130033, Japan.; Shibahashi, K (corresponding author), Tokyo Metropolitan Bokutoh Hosp, Tertiary Emergency Med Ctr, 4-23-15, Kotobashi,Sumida ku, Tokyo 1308575, Japan.
EM Shibahashi-tky@umin.ac.jp
RI Ohbe, Hiroyuki/ABB-6008-2021
OI Shibahashi, Keita/0000-0001-5651-1449
FU The University of Tokyo; Ministry of Health, Labour and Welfare, Japan
   [19AA2007, H30-Policy-Designated-004]; Ministry of Education, Culture,
   Sports, Science and Technology, Japan [17H04141]
FX Open access funding provided by The University of Tokyo. This work was
   supported by grants from the Ministry of Health, Labour and Welfare,
   Japan (19AA2007 and H30-Policy-Designated-004), and the Ministry of
   Education, Culture, Sports, Science and Technology, Japan (17H04141).
CR Adachi A, 2014, PLOS ONE, V9, DOI 10.1371/journal.pone.0103703
   Austin PC, 2011, MULTIVAR BEHAV RES, V46, P399, DOI 10.1080/00273171.2011.568786
   Bartley A, 2023, JAMA NEUROL, V80, P58, DOI 10.1001/jamaneurol.2022.4133
   Bounajem MT, 2021, J TRAUMA ACUTE CARE, V91, pE134, DOI 10.1097/TA.0000000000003404
   Fujita Y, 2010, J NEUROSURG, V112, P824, DOI 10.3171/2009.7.JNS09561
   Gurelik M, 2007, CAN J NEUROL SCI, V34, P84, DOI 10.1017/S0317167100005849
   Koizumi S, 2012, WORLD NEUROSURG, V77, P153, DOI 10.1016/j.wneu.2011.03.039
   Kuwabara M, 2017, NEUROL MED-CHIR, V57, P210, DOI 10.2176/nmc.oa.2016-0228
   LAUMER R, 1989, NEUROSURGERY, V25, P991, DOI 10.1227/00006123-198912000-00026
   Liu WM, 2014, J NEUROSURG, V121, P665, DOI 10.3171/2014.5.JNS132715
   Mehta V, 2018, J CLIN NEUROSCI, V50, P7, DOI 10.1016/j.jocn.2018.01.050
   Ministry of Health LaW, 2016, LAB WELF STAT SURV 2
   Ohbe H, 2021, LANCET REG HEALTH-W, V13, DOI 10.1016/j.lanwpc.2021.100185
   Oka K, 1996, NEUROSURGERY, V38, P733, DOI 10.1227/00006123-199604000-00019
   Quan HD, 2005, MED CARE, V43, P1130, DOI 10.1097/01.mlr.0000182534.19832.83
   Quan HD, 2011, AM J EPIDEMIOL, V173, P676, DOI 10.1093/aje/kwq433
   Rauhala M, 2020, ACTA NEUROCHIR, V162, P2033, DOI 10.1007/s00701-020-04398-3
   Santarius T, 2009, LANCET, V374, P1067, DOI 10.1016/S0140-6736(09)61115-6
   Tahsim-Oglou Y, 2012, ACTA NEUROCHIR, V154, P1063, DOI 10.1007/s00701-012-1334-0
   Takayama Motoharu, 2012, No Shinkei Geka, V40, P871
   Tatsuya N., 2011, ASTROPART PHYS, V34, P167
   Toi H, 2019, J NEUROTRAUM, V36, P559, DOI 10.1089/neu.2018.5821
   Tommiska P, 2020, BMJ OPEN, V10, DOI 10.1136/bmjopen-2020-038275
   WHO, 2004, LANCET, V363, P902, DOI 10.1016/S0140-6736(03)15268-3
   Yamana H, 2017, J EPIDEMIOL, V27, P476, DOI 10.1016/j.je.2016.09.009
   Yumoto T, 2019, BMC EMERG MED, V19, DOI 10.1186/s12873-019-0282-x
NR 26
TC 1
Z9 1
U1 0
U2 1
PU SPRINGER WIEN
PI Vienna
PA Prinz-Eugen-Strasse 8-10, A-1040 Vienna, AUSTRIA
SN 0001-6268
EI 0942-0940
J9 ACTA NEUROCHIR
JI Acta Neurochir.
PD MAY
PY 2023
VL 165
IS 5
BP 1289
EP 1296
DI 10.1007/s00701-023-05570-1
EA MAR 2023
PG 8
WC Clinical Neurology; Surgery
WE Science Citation Index Expanded (SCI-EXPANDED)
SC Neurosciences & Neurology; Surgery
GA AL6X5
UT WOS:000960389900001
PM 36991171
OA hybrid, Green Published
DA 2025-06-06
ER

PT J
AU Tosaka, M
   Tsushima, Y
   Watanabe, S
   Sakamoto, K
   Yodonawa, M
   Kunimine, H
   Fujita, H
   Fujii, T
AF Tosaka, Masahiko
   Tsushima, Yoshito
   Watanabe, Saiko
   Sakamoto, Kazuya
   Yodonawa, Masahiko
   Kunimine, Hideo
   Fujita, Haruyasu
   Fujii, Takashi
TI Superficial subarachnoid cerebrospinal fluid space expansion after
   surgical drainage of chronic subdural hematoma
SO ACTA NEUROCHIRURGICA
LA English
DT Article
DE Chronic subdural hematoma; Computed tomography; Subarachnoid space;
   Subdural space; Surgical drainage
ID RECURRENCE RATE; TOMOGRAPHY; EVACUATION; MANAGEMENT
AB The present study examined the computed tomography (CT) findings after surgery and overnight drainage for chronic subdural hematoma (CSDH) to clear the significance of inner superficial subarachnoid CSF space and outer subdural hematoma cavity between the brain surface and the inner skull.
   A total of 73 sides in 60 patients were evaluated. Head CT was performed on the day after surgery and overnight drainage (1st CT), within 3 weeks of surgery (2nd CT), and more than 3 weeks after surgery (3rd CT). Subdural and subarachnoid spaces were identified to focus on density of fluid, shape of air collection, and location of silicone drainage tube, etc. Cases with subdural space larger than the subarachnoid CSF space were classified as Group SD between the brain and the skull. Cases with subarachnoid CSF space larger than the subdural space were classified as Group SA. Cases with extremely thin (< 3 mm) spaces between the brain and the skull were classified as Group NS.
   Group SA, SD, and NS accounted for 31.9, 55.6 and 12.5 % of cases on the 1st CT. No statistical differences were found between Groups SA, SD, and NS in any clinical factors, including recurrence. Group SA were found significantly more on 1st CT than on 2nd and 3rd CT.
   Subarachnoid CSF space sometimes expands between the brain and skull on CT after surgical overnight drainage. Expansion of the arachnoid space may be a passive phenomenon induced by overnight drainage and delayed re-expansion of the brain parenchyma.
C1 [Tosaka, Masahiko; Watanabe, Saiko; Sakamoto, Kazuya; Yodonawa, Masahiko; Kunimine, Hideo; Fujii, Takashi] Fujii Neurosurg Hosp, Utsunomiya, Tochigi, Japan.
   [Tosaka, Masahiko] Gunma Univ, Grad Sch Med, Dept Neurosurg, Maebashi, Gunma 3718511, Japan.
   [Tsushima, Yoshito] Gunma Univ, Grad Sch Med, Dept Diagnost Radiol & Nucl Med, Maebashi, Gunma 3718511, Japan.
   [Fujita, Haruyasu] Gunma Univ, Grad Sch Med, Dept Publ Hlth, Maebashi, Gunma 3718511, Japan.
C3 Gunma University; Gunma University; Gunma University
RP Tosaka, M (corresponding author), Fujii Neurosurg Hosp, Utsunomiya, Tochigi, Japan.
EM nstosaka@gunma-u.ac.jp
CR Borger V, 2012, ACTA NEUROCHIR, V154, P1549, DOI 10.1007/s00701-012-1434-x
   GRISOLI F, 1988, NEUROSURGERY, V23, P616, DOI 10.1227/00006123-198811000-00012
   HASHIMOTO N, 1992, J NEUROSURG, V77, P310, DOI 10.3171/jns.1992.77.2.0310
   Janowski M, 2012, PLOS ONE, V7, DOI 10.1371/journal.pone.0035634
   Kung WM, 2012, INJURY, V43, P598, DOI 10.1016/j.injury.2010.07.240
   Kuroki T, 2001, ACTA NEUROCHIR, V143, P1041, DOI 10.1007/s007010170010
   Mokri B, 2001, NEUROLOGY, V56, P1746, DOI 10.1212/WNL.56.12.1746
   Mori K, 2001, NEUROL MED-CHIR, V41, P371, DOI 10.2176/nmc.41.371
   Ohba S, 2013, NEUROSURG REV, V36, P145, DOI 10.1007/s10143-012-0396-z
   ROBINSON RG, 1984, J NEUROSURG, V61, P263, DOI 10.3171/jns.1984.61.2.0263
   Santarius T, 2009, LANCET, V374, P1067, DOI 10.1016/S0140-6736(09)61115-6
   SCOTTI G, 1977, J NEUROSURG, V47, P311, DOI 10.3171/jns.1977.47.3.0311
   Sucu HK, 2014, BRIT J NEUROSURG, V28, P93, DOI 10.3109/02688697.2013.804488
   Suzuki Y, 2005, NEUROL MED-CHIR, V45, P333, DOI 10.2176/nmc.45.333
   Tanikawa M, 2001, ACTA NEUROCHIR, V143, P613, DOI 10.1007/s007010170067
   Tosaka M, 2013, NEUROL MED-CHIR, V53, P273, DOI 10.2176/nmc.53.273
   VICTORATOS GC, 1981, SURG NEUROL, V15, P158, DOI 10.1016/0090-3019(81)90041-0
   Weigel R, 2003, J NEUROL NEUROSUR PS, V74, P937, DOI 10.1136/jnnp.74.7.937
   Yu GJ, 2009, BRIT J NEUROSURG, V23, P606, DOI 10.3109/02688690903386983
NR 19
TC 5
Z9 5
U1 0
U2 2
PU SPRINGER WIEN
PI WIEN
PA SACHSENPLATZ 4-6, PO BOX 89, A-1201 WIEN, AUSTRIA
SN 0001-6268
EI 0942-0940
J9 ACTA NEUROCHIR
JI Acta Neurochir.
PD JUL
PY 2015
VL 157
IS 7
BP 1205
EP 1214
DI 10.1007/s00701-015-2435-3
PG 10
WC Clinical Neurology; Surgery
WE Science Citation Index Expanded (SCI-EXPANDED)
SC Neurosciences & Neurology; Surgery
GA CK6MJ
UT WOS:000356341900018
PM 25948079
DA 2025-06-06
ER

PT J
AU Bostantjopoulou, S
   Katsarou, Z
   Michael, M
   Petridis, A
AF Bostantjopoulou, Sevasti
   Katsarou, Zoe
   Michael, Michael
   Petridis, Anastasios
TI Reversible parkinsonism due to chronic bilateral subdural hematomas
SO JOURNAL OF CLINICAL NEUROSCIENCE
LA English
DT Article
DE Parkinsonism; Subdural hematoma; Head injury
AB Subdural hematoma is a rare cause of secondary parkinsonism. We report a 65-year-old woman with reversible parkinsonism due to bilateral chronic subdural hematomas. Symmetrical parkinsonism evolved acutely 45 days after a trivial head injury. Mild pyramidal signs were also present on her left side. MRI revealed bilateral chronic subdural hematomas. The patient's parkinsonism was completely abolished one month after successful neurosurgical evacuation of the hematomas. (C) 2008 Elsevier Ltd. All rights reserved.
C1 [Bostantjopoulou, Sevasti; Katsarou, Zoe; Michael, Michael; Petridis, Anastasios] 3rd Univ, G Papanikolaou Hosp, Dept Neurol, Thessaloniki 57010, Greece.
C3 George Papanikolaou General Hospital of Thessaloniki
RP Bostantjopoulou, S (corresponding author), 9 Navarinou Sq, GR-54622 Thessaloniki, Greece.
EM bostkamb@otenet.gr
CR Adhiyaman V, 2002, POSTGRAD MED J, V78, P71, DOI 10.1136/pmj.78.916.71
   Asghar M, 2002, J ROY SOC MED, V95, P290, DOI 10.1258/jrsm.95.6.290
   Chou SM, 2001, NEUROLOGY, V57, P1295, DOI 10.1212/WNL.57.7.1295
   Fahn S., 1987, Macmillan Healthcare Information, V11, P153
   Fernandez HH, 2005, CUR CLIN NEUROL, P9
   HAGEMAN ATM, 1994, MOVEMENT DISORD, V9, P107, DOI 10.1002/mds.870090120
   Jones S, 1999, AGE AGEING, V28, P519, DOI 10.1093/ageing/28.6.519
   Kipps CM, 2005, MOVEMENT DISORD, V20, P322, DOI 10.1002/mds.20325
   Kramer PL, 1999, ANN NEUROL, V46, P176, DOI 10.1002/1531-8249(199908)46:2<176::AID-ANA6>3.0.CO;2-2
   Liliang PC, 2002, INJURY, V33, P345, DOI 10.1016/S0020-1383(02)00020-7
   *MED RES COUNC, 1980, AIDS EX PER NERV INJ, V1
   Suman S, 2006, J ROY SOC MED, V99, P91, DOI 10.1258/jrsm.99.2.91
   TROSCH RM, 1990, NEUROLOGY, V40, P376, DOI 10.1212/WNL.40.2.376
   Turjanski N, 1997, MOVEMENT DISORD, V12, P1035, DOI 10.1002/mds.870120630
   Wiest RG, 1999, ACTA NEUROCHIR, V141, P753, DOI 10.1007/s007010050371
NR 15
TC 11
Z9 12
U1 0
U2 0
PU ELSEVIER SCI LTD
PI OXFORD
PA THE BOULEVARD, LANGFORD LANE, KIDLINGTON, OXFORD OX5 1GB, OXON, ENGLAND
SN 0967-5868
EI 1532-2653
J9 J CLIN NEUROSCI
JI J. Clin. Neurosci.
PD MAR
PY 2009
VL 16
IS 3
BP 458
EP 460
DI 10.1016/j.jocn.2008.03.016
PG 3
WC Clinical Neurology; Neurosciences
WE Science Citation Index Expanded (SCI-EXPANDED)
SC Neurosciences & Neurology
GA 412ZI
UT WOS:000263762300023
PM 19138853
DA 2025-06-06
ER

PT J
AU Papacocea, T
   Popa, E
   Dana, T
   Papacocea, R
AF Papacocea, Toma
   Popa, Emil
   Dana, Turliuc
   Papacocea, Raluca
TI THE USEFULNESS OF DEXAMETHASONE IN THE TREATMENT OF CHRONIC SUBDURAL
   HEMATOMAS
SO FARMACIA
LA English
DT Article
DE chronic subdural hematomas; dexamethasone
ID MANAGEMENT; GROWTH
AB The purpose of this study was to assess whether the use of dexamethasone in patients with chronic subdural hematomas (CSDH) could lead to avoidance of surgical treatment. Data in the literature showed benefits of dexamethasone in selected patients, sometimes grouped in large cohorts, but studies comparing groups of patients who received or not this medication, from the point of view of surgical therapy prevention, are missing. We analysed 38 patients with the diagnostic of chronic subdural hematoma, separated in 2 groups on the basis of presence or absence of dexamethasone therapy. We found that 59.1% of patients who received dexamethasone didn't need surgical intervention, while only 18.7% of patients who were not treated with dexamethasone escaped surgery. In conclusion, the conservative treatment with dexamethasone can be a safe and efficient therapeutic option for CSDH, which can be used with few risks even in elderly patients with important comorbidities, when the surgical option would be hazardous. With few exceptions, CSDH should not be considered a neurosurgical emergency, treatment with dexamethasone being usually attempted without significant risk for 48 - 72 hours. Conservative therapy eliminates the complications related to surgery, some of which are severe. Essentially, dexamethasone therapy involves shorter hospitalization, lower costs, rare severe complications and the possibility for outpatient treatment and follow up. Dexamethasone medication should not be considered a substitute for surgery but an alternative in the majority of cases.
C1 [Papacocea, Toma] Sf Pantelimon Emergency Hosp, Dept Neurosurg, 340 Pantelimon Rd, Bucharest, Romania.
   [Popa, Emil] Dr Carol Davila Cent Mil Emergency Univ Hosp, Dept Neurosurg, 134 Calea Plevnei St, Bucharest, Romania.
   [Dana, Turliuc] Gr T Popa Univ Med & Pharm, Dept Neurosurg, N Oblu Hosp, Iasi, Romania.
   [Papacocea, Raluca] Carol Davila Univ Med & Pharm, Dept Physiol, Fac Med, 8 Eroilor Sanit Blvd, Bucharest, Romania.
C3 Grigore T Popa University of Medicine & Pharmacy; Carol Davila
   University of Medicine & Pharmacy
RP Papacocea, T (corresponding author), Sf Pantelimon Emergency Hosp, Dept Neurosurg, 340 Pantelimon Rd, Bucharest, Romania.
EM tpapacocea@hotmail.com
CR Almenawer SA, 2014, ANN SURG, V259, P449, DOI 10.1097/SLA.0000000000000255
   Bullock MR, 2007, J NEUROTRAUM, V24, pVII, DOI 10.1089/neu.2007.9998
   Delgado-López PD, 2009, NEUROCIRUGIA, V20, P346
   Edlmann E, 2017, J NEUROINFLAMM, V14, DOI 10.1186/s12974-017-0881-y
   GALICICH JH, 1961, AM PRACT DIG TREAT, V12, P169
   Gelabert-González M, 2001, NEUROCIRUGIA, V12, P325
   Ghica MV, 2017, MOLECULES, V22, DOI 10.3390/molecules22091552
   GLOVER D, 1976, J NEUROSURG, V45, P393, DOI 10.3171/jns.1976.45.4.0393
   Holl DC, 2018, WORLD NEUROSURG, V116, P402, DOI 10.1016/j.wneu.2018.05.037
   Kolias AG, 2018, TRIALS, V19, DOI 10.1186/s13063-018-3050-4
   Li FB, 2017, J NEUROL SCI, V377, P149, DOI 10.1016/j.jns.2017.04.013
   McClelland S, 2008, NEUROSURGERY, V62, P965, DOI 10.1227/01.neu.0000318183.25783.77
   Miah IP, 2018, TRIALS, V19, DOI 10.1186/s13063-018-2945-4
   Mihai LG, 2012, FARMACIA, V60, P49
   Olariu L, 2018, FARMACIA, V66, P524, DOI 10.31925/farmacia.2018.3.19
   Papacocea T, 2012, CHIRURGIA, V106, P309
   Papacocea T, 2014, FARMACIA, V62, P1118
   Pont LMEB, 2012, EUR J NEUROL, V19, P1397, DOI 10.1111/j.1468-1331.2012.03768.x
   Prud'homme M, 2016, CAN J NEUROL SCI, V43, P284, DOI 10.1017/cjn.2015.393
   Sambasivan M, 1997, SURG NEUROL, V47, P418, DOI 10.1016/S0090-3019(97)00188-2
   Santarius T, 2004, BRIT J NEUROSURG, V18, P328, DOI 10.1080/02688690400004845
   Soleman J, 2017, SWISS MED WKLY, V147, DOI [10.57187/smw.2017.14398, 10.4414/smw.2017.14398]
   Sun TFD, 2005, BRIT J NEUROSURG, V19, P327, DOI 10.1080/02688690500305332
   Thotakura AK, 2015, WORLD NEUROSURG, V84, P1968, DOI 10.1016/j.wneu.2015.08.044
   VICTORATOS GC, 1981, SURG NEUROL, V15, P158, DOI 10.1016/0090-3019(81)90041-0
   Zhang Y, 2017, WORLD NEUROSURG, V105, P115, DOI 10.1016/j.wneu.2017.05.135
NR 26
TC 14
Z9 14
U1 1
U2 5
PU SOC STIINTE FARMACEUTICE ROMANIA
PI BUCURESTI
PA BUCURESTI, STR TRAIAN VUIA 6, SECT 1, BUCURESTI, 020956, ROMANIA
SN 0014-8237
EI 2065-0019
J9 FARMACIA
JI Farmacia
PD JAN-FEB
PY 2019
VL 67
IS 1
BP 140
EP 145
DI 10.31925/farmacia.2019.1.19
PG 6
WC Pharmacology & Pharmacy
WE Science Citation Index Expanded (SCI-EXPANDED)
SC Pharmacology & Pharmacy
GA HM3DE
UT WOS:000459352400019
OA Bronze
DA 2025-06-06
ER

PT J
AU Carangelo, B
   Peri, G
   Signori, G
   Palma, L
AF Carangelo, B.
   Peri, G.
   Signori, G.
   Palma, L.
TI Chronic emispheric subdural hematoma in a patient with antibodies
   antiphospholipid syndrome: case report
SO JOURNAL OF NEUROSURGICAL SCIENCES
LA English
DT Article
DE Hematoma subdural; Antibodies, antiphospholipid; Surgical procedures,
   operative
ID WEGENERS-GRANULOMATOSIS; THERAPY; INVOLVEMENT; MANAGEMENT; INHIBITOR
AB The treatment of chronic subdural hematoma (CSDH) was developed through a wide range of methods and technique. The excellent surgical treatment of CSDH is stiff controversial. The authors report a case of chronic subdural hematoma in a patient with antibodies antipospholipidis sindrome (S. of Hughes). Antiphospholipid syndrome is characterized by arterial or venous thrombosis, and the presence of antiphospholipid antibodies (APL). APL are considered to be a cause of an acquired hypercoagulable state leading to stroke and transient ischemic attack (TIA).
C1 [Carangelo, B.; Peri, G.; Signori, G.; Palma, L.] Univ Siena, Sch Med, Neurosurg Clin, Dept Ophthalmol & Neurosurg Sci, I-53100 Siena, Italy.
C3 University of Siena
RP Carangelo, B (corresponding author), Nuovo Policlin Santa Maria Scotte, Viale Bracci 2, I-53100 Siena, Italy.
EM biagiorobicarangelo@gmail.com
CR Ahn ER, 2005, AM J HEMATOL, V78, P127, DOI 10.1002/ajh.20212
   AlSayegh FA, 1997, J RHEUMATOL, V24, P1716
   BINIEK R, 1986, LANCET, V2, P627
   FEIT H, 1984, NEUROLOGY, V34, P519, DOI 10.1212/WNL.34.4.519
   Flamholz R, 1999, J CLIN APHERESIS, V14, P171, DOI 10.1002/(SICI)1098-1101(1999)14:4<171::AID-JCA3>3.0.CO;2-5
   Fu YX, 1996, AM J HEMATOL, V51, P315, DOI 10.1002/(SICI)1096-8652(199604)51:4<315::AID-AJH11>3.0.CO;2-D
   Hofmann WP, 2001, Z GASTROENTEROL, V39, P1027, DOI 10.1055/s-2001-19023
   KURCZYNSKI EM, 1993, LANCET, V341, P1148, DOI 10.1016/0140-6736(93)93162-T
   Miesbach W, 2004, CLIN RHEUMATOL, V23, P256, DOI 10.1007/s10067-004-0864-0
   Miyamoto T, 1997, NEUROL SURG TOKYO, V25, P157
   Moll S, 1997, STROKE, V28, P646, DOI 10.1161/01.STR.28.3.646
   Noel LP, 2001, ARCH OPHTHALMOL-CHIC, V119, P914
   Ohnishi M, 1991, Rinsho Shinkeigaku, V31, P1135
   Penner JA, 1999, HAEMOPHILIA, V5, P1
   Saito M, 1983, No To Hattatsu, V15, P340
   Salooja N, 2000, HAEMOPHILIA, V6, P44
   Shiotani A, 1997, INTERNAL MED, V36, P514, DOI 10.2169/internalmedicine.36.514
   Torreiro E G, 1991, Sangre (Barc), V36, P435
   Vega-Basulto S, 2004, REV NEUROLOGIA, V39, P1194, DOI 10.33588/rn.3912.2003444
   Yokote H, 1997, NEUROSURGERY, V40, P1071, DOI 10.1097/00006123-199705000-00036
NR 20
TC 2
Z9 2
U1 0
U2 0
PU EDIZIONI MINERVA MEDICA
PI TURIN
PA CORSO BRAMANTE 83-85 INT JOURNALS DEPT., 10126 TURIN, ITALY
SN 0390-5616
J9 J NEUROSURG SCI
JI J. Neurosurg. Sci.
PD SEP
PY 2009
VL 53
IS 3
BP 141
EP 143
PG 3
WC Clinical Neurology; Surgery
WE Science Citation Index Expanded (SCI-EXPANDED)
SC Neurosciences & Neurology; Surgery
GA 505WO
UT WOS:000270730400011
PM 20075828
DA 2025-06-06
ER

PT J
AU Bartek, J
   Sjåvik, K
   Schaible, S
   Gulati, S
   Solheim, O
   Förander, P
   Jakola, AS
AF Bartek, Jiri, Jr.
   Sjavik, Kristin
   Schaible, Samuel
   Gulati, Sasha
   Solheim, Ole
   Forander, Petter
   Jakola, Asgeir Store
TI The Role of Angiotensin-Converting Enzyme Inhibitors in Patients with
   Chronic Subdural Hematoma: A Scandinavian Population-Based Multicenter
   Study
SO WORLD NEUROSURGERY
LA English
DT Article
DE Angiotensin-converting enzyme inhibitor; Angiotensin II receptor
   blocker; Chronic subdural hematoma; Neurosurgery; Recurrence
ID ENDOTHELIAL GROWTH-FACTOR; SURGERY; RETINOPATHY; RECURRENCE
AB OBJECTIVE: To investigate the role of angiotensin converting enzyme (ACE) inhibitors in the recurrence of chronic subdural hematoma (cSDH) after burr hole surgery.
   METHODS: A retrospective review was conducted of a Scandinavian multicenter, population-based cohort of 1252 adults with cSDH who underwent with burr hole surgery between January 1, 2005, and December 31, 2010. The risk of cSDH recurrence was assessed in users of ACE inhibitors, users of angiotensin II receptor blockers (ARBs), and those without ACE inhibitor treatment (no ACE inhibitor group) using univariable and multivariable regression analyses.
   RESULTS: The cohort included 98 (7.8%) ACE inhibitor users and 63 (5%) ARB-only users. The recurrence rate was 16.3% (n = 16) in the ACE inhibitor group, compared with 13.3% (n = 153) in the no ACE inhibitor group (P = 0.39) and 14.3% (n = 9) in the ARB group (P = 0.73). When comparing groups, age (P = 0.01), Charlson Comorbidity Index (P = 0.01), use of platelet inhibitors (P = 0.001) and use of anticoagulants (P = 0.01) differed between the ACE inhibitor and no ACE inhibitor groups. Only age differed significantly between the ACE inhibitor and ARB groups (P = 0.03). In the analyses adjusted for differences in baseline characteristics, ACE inhibitor treatment did not influence the risk of recurrence (odds ratio, 1.2; 95% confidence interval, 0.7-2.2; P = 0.46).
   CONCLUSION: In this population-based study, the use of ACE inhibitors was not associated with the risk of recurrence following burr hole surgery for cSDH.
C1 [Sjavik, Kristin] Univ Hosp North Norway, Dept Neurosurg, Tromso, Norway.
   [Bartek, Jiri, Jr.; Forander, Petter] Karolinska Inst, Dept Clin Neurosci, Stockholm, Sweden.
   [Bartek, Jiri, Jr.; Forander, Petter] Karolinska Inst, Dept Med, Stockholm, Sweden.
   [Bartek, Jiri, Jr.; Forander, Petter] Karolinska Univ Hosp, Dept Neurosurg, Stockholm, Sweden.
   [Gulati, Sasha; Solheim, Ole] Norwegian Univ Sci & Technol, Dept Neuromed & Movement Sci, Trondheim, Norway.
   [Gulati, Sasha; Solheim, Ole; Jakola, Asgeir Store] St Olavs Univ Hosp, Dept Neurosurg, Trondheim, Norway.
   [Jakola, Asgeir Store] Sahlgrens Univ Hosp, Dept Neurosurg, Gothenburg, Sweden.
   [Jakola, Asgeir Store] Univ Gothenburg, Sahlgrenska Acad, Inst Neurosci & Physiol, Gothenburg, Sweden.
   [Bartek, Jiri, Jr.] Rigshosp, Copenhagen Univ Hosp, Dept Neurosurg, Copenhagen, Denmark.
   [Schaible, Samuel] Heidelberg Univ, Fac Hlth Sci, Heidelberg, Germany.
C3 UiT The Arctic University of Tromso; University Hospital of North
   Norway; Karolinska Institutet; Karolinska Institutet; Karolinska
   Institutet; Karolinska University Hospital; Norwegian University of
   Science & Technology (NTNU); Norwegian University of Science &
   Technology (NTNU); Sahlgrenska University Hospital; University of
   Gothenburg; Rigshospitalet; University of Copenhagen; Copenhagen
   University Hospital; Ruprecht Karls University Heidelberg
RP Bartek, J (corresponding author), Karolinska Inst, Dept Clin Neurosci, Stockholm, Sweden.; Bartek, J (corresponding author), Karolinska Inst, Dept Med, Stockholm, Sweden.; Bartek, J (corresponding author), Karolinska Univ Hosp, Dept Neurosurg, Stockholm, Sweden.; Bartek, J (corresponding author), Rigshosp, Copenhagen Univ Hosp, Dept Neurosurg, Copenhagen, Denmark.
EM jiri.bartek@karolinska.se
RI ; Jakola, Asgeir/J-1738-2018
OI Solheim, Ole/0000-0002-5954-4817; Jakola, Asgeir/0000-0002-2860-9331
CR Adhiyaman V, 2002, POSTGRAD MED J, V78, P71, DOI 10.1136/pmj.78.916.71
   AIELLO LP, 1994, NEW ENGL J MED, V331, P1480, DOI 10.1056/NEJM199412013312203
   Asghar M, 2002, J ROY SOC MED, V95, P290, DOI 10.1258/jrsm.95.6.290
   Balser D, 2015, J NEUROSURG, V123, P1209, DOI 10.3171/2014.9.JNS141550
   Bartek J, 2017, ACTA NEUROL SCAND, V136, P516, DOI 10.1111/ane.12764
   Bartek J, 2017, WORLD NEUROSURG, V106, P609, DOI 10.1016/j.wneu.2017.07.044
   CHARLSON ME, 1987, J CHRON DIS, V40, P373, DOI 10.1016/0021-9681(87)90171-8
   Chaturvedi N, 1998, LANCET, V351, P28, DOI 10.1016/S0140-6736(97)06209-0
   de Araujo Silva Danilo Otavio, 2012, Surg Neurol Int, V3, P150, DOI 10.4103/2152-7806.104744
   Drapkin A J, 1991, Br J Neurosurg, V5, P467, DOI 10.3109/02688699108998475
   Ducruet AF, 2012, NEUROSURG REV, V35, P155, DOI 10.1007/s10143-011-0349-y
   Dumont TM, 2013, WORLD NEUROSURG, V80, P889, DOI 10.1016/j.wneu.2012.06.026
   Gandhoke GS, 2013, J CLIN NEUROSCI, V20, P1398, DOI 10.1016/j.jocn.2013.01.010
   Gilbert RE, 2000, DIABETOLOGIA, V43, P1360, DOI 10.1007/s001250051539
   Lee JY, 2004, SURG NEUROL, V61, P523, DOI 10.1016/j.surneu.2003.10.026
   Lee L, 2016, J NEUROSURG, V124, P546, DOI 10.3171/2014.12.JNS142053
   McCarney R, 2007, BMC MED RES METHODOL, V7, DOI 10.1186/1471-2288-7-30
   Nakamura S, 1989, Brain Inj, V3, P129, DOI 10.3109/02699058909004543
   Neidert MC, 2016, J CLIN NEUROSCI, V28, P82, DOI 10.1016/j.jocn.2015.09.022
   Poulsen FR, 2014, CLIN NEUROL NEUROSUR, V123, P4, DOI 10.1016/j.clineuro.2014.05.003
   Sajanti J, 2003, J NEUROL NEUROSUR PS, V74, P522, DOI 10.1136/jnnp.74.4.522
   Weigel R, 2007, NEUROSURGERY, V61, P788, DOI 10.1227/01.NEU.0000298907.56012.E8
NR 22
TC 22
Z9 23
U1 0
U2 2
PU ELSEVIER SCIENCE INC
PI NEW YORK
PA 360 PARK AVE SOUTH, NEW YORK, NY 10010-1710 USA
SN 1878-8750
EI 1878-8769
J9 WORLD NEUROSURG
JI World Neurosurg.
PD MAY
PY 2018
VL 113
BP E555
EP E560
DI 10.1016/j.wneu.2018.02.094
PG 6
WC Clinical Neurology; Surgery
WE Science Citation Index Expanded (SCI-EXPANDED)
SC Neurosciences & Neurology; Surgery
GA GG8JD
UT WOS:000432942700068
PM 29477701
DA 2025-06-06
ER

PT J
AU Kurokawa, Y
   Ishizaki, E
   Inaba, K
AF Kurokawa, Y
   Ishizaki, E
   Inaba, K
TI Bilateral chronic subdural hematoma cases showing rapid and progressive
   aggravation
SO SURGICAL NEUROLOGY
LA English
DT Article
DE bilateral; chronic subdural hematoma; magnetic resonance imaging;
   prognosis; surgical procedure
AB Background: We have analyzed the records of our own hospitalized cases of bilateral chronic subdural hematoma (cSDH) to reveal the prognosis.
   Methods: Ninety-eight cases of cSDH were operated at our hospital over a 6-year period, in which 14 cases were classified as being bilateral. Among these 14 cases, 6 cases showed a rapid and aggressive clinical course. Therefore, complicated risk factors, the initial data on coagulofibrinolytic examination, magnetic resonance imaging appearance, and prognosis were analyzed.
   Results: Of the 6 cases, 5 showed a rapid aggravation as they awaited surgery. The period of the aggravation since the initial diagnosis harboring cSDH was 19 to 54 hours. One case was at first neurologically free from any disturbance but 17 hours later experienced a generalized seizure. All 6 cases experienced consciousness disturbance. In addition, 3 of them manifested oculomotor palsy. Two cases showed an abnormality of coagulofibrinolytic activity. No significant risk factors were revealed. In 4 cases, T-2-weighted images (T2WIs) revealed the hematoma of a mixed high and low intensity, indicating that the hematoma consisted of both liquid and solid parts of a freshly formed blood clot. In 2 cases, the hematoma showed a low intensity in T-1-weighted image (T1WI), indicating a recent bleeding of a significant amount.
   Conclusion: The bilateral cases of cSDH should be treated as early as possible with simultaneous decompression of bilateral hematoma pressure, even if the patient shows minimal neurologic deficits. Mixed high and low intensity in T2WI or low intensity in T1WI is the most predictable factor to show rapid aggravation. (c) 2005 Elsevier Inc. All rights reserved.
C1 Asahikawa Neurosurg Hosp, Div Neurosurg, Asahikawa, Hokkaido 0788220, Japan.
   Asahikawa Neurosurg Hosp, Div Neurol, Asahikawa, Hokkaido 0788220, Japan.
RP Asahikawa Neurosurg Hosp, Div Neurosurg, Asahikawa, Hokkaido 0788220, Japan.
EM yasyas_kuro@umin.ac.jp
CR El-Kadi H, 2000, NEUROSURG CLIN N AM, V11, P553, DOI 10.1016/S1042-3680(18)30122-0
   ITO H, 1976, J NEUROSURG, V45, P26, DOI 10.3171/jns.1976.45.1.0026
   Kawakami Y, 1991, Neurol Med Chir (Tokyo), V31, P32, DOI 10.2176/nmc.31.32
   König SA, 2003, ACTA NEUROL SCAND, V107, P110, DOI 10.1034/j.1600-0404.2003.01340.x
   Mori K, 2001, NEUROL MED-CHIR, V41, P371, DOI 10.2176/nmc.41.371
   Oyama H, 1999, No To Shinkei, V51, P325
   Sadrolhefazi A, 2000, NEUROSURG CLIN N AM, V11, P455, DOI 10.1016/S1042-3680(18)30108-6
   Weigel R, 2003, J NEUROL NEUROSUR PS, V74, P937, DOI 10.1136/jnnp.74.7.937
   Yamashima T, 1978, Neurol Med Chir (Tokyo), V18, P743, DOI 10.2176/nmc.18pt2.743
NR 9
TC 37
Z9 44
U1 0
U2 0
PU ELSEVIER SCIENCE INC
PI NEW YORK
PA 360 PARK AVE SOUTH, NEW YORK, NY 10010-1710 USA
SN 0090-3019
J9 SURG NEUROL
JI Surg. Neurol.
PD NOV
PY 2005
VL 64
IS 5
BP 444
EP 449
DI 10.1016/j.surneu.2004.12.030
PG 6
WC Clinical Neurology; Surgery
WE Science Citation Index Expanded (SCI-EXPANDED)
SC Neurosciences & Neurology; Surgery
GA 983IB
UT WOS:000233223700011
PM 16253697
OA Bronze
DA 2025-06-06
ER

PT J
AU Kupka, MJ
   Thurner, P
   Schubert, T
   Hainc, N
   Germans, MR
   Kulcsar, Z
AF Kupka, Michael Josef
   Thurner, Patrick
   Schubert, Tilman
   Hainc, Nicolin
   Germans, Menno Robbert
   Kulcsar, Zsolt
TI Angiographic classification of chronic subdural hematoma
SO IDEGGYOGYASZATI SZEMLE-CLINICAL NEUROSCIENCE
LA English
DT Article
DE chronic subdural hematoma; em- bolization; middle meningeal artery;
   endovas- cular therapy; cotton-wool enhancement
ID MIDDLE MENINGEAL ARTERY; NATURAL-HISTORY; EMBOLIZATION
AB Background and purpose - Chronic subdural hematoma (cSDH) is a challenging pathology with high recurrence rate after surgical treatment and may seriously affect the patient's quality of life. Membrane formation with angiogenesis plays an important role in the evolution of the disease, providing a promising target for endovascular therapy. Our goal is to categorize angiographic patterns of chronic subdural hematoma for standardized reporting purposes. Methods - In our retrospective analysis of prospective data collection, we analyzed angiographic properties of all high recurrence risk patients with cSDH, who were treated by embolization in our hospital between February 2019 and June 2020. Altogether 17 patients were included in the analysis. Results - Based on superselective angiography of the middle meningeal artery (MMA) in the two standard, AP and lateral views, three distinct categories of dural supply were defined: normal vascular pattern (Grade I), cottonwool appearance without enlargement of the MMA branches (Grad II) and strong cottonwool like staining with dilatative remodelling of the MMA branches (Grade III). Conclusion - The proposed grading system of the angiographic appearance of cSDH, representing the pathophysiological evolution of the disease should be correlated to therapeutic success rates and could be applied in future clinical studies.
C1 [Kupka, Michael Josef; Thurner, Patrick; Schubert, Tilman; Hainc, Nicolin; Kulcsar, Zsolt] Univ Hosp Zurich, Dept Neuroradiol, Frauenklinikstr 10, CH-8091 Zurich, Switzerland.
   [Kupka, Michael Josef; Thurner, Patrick; Schubert, Tilman; Hainc, Nicolin; Germans, Menno Robbert; Kulcsar, Zsolt] Univ Hosp Zurich, Clin Neurosci Ctr, Zurich, Switzerland.
   [Germans, Menno Robbert] Univ Hosp Zurich, Dept Neurosurg, Zurich, Switzerland.
C3 University of Zurich; University Zurich Hospital; University of Zurich;
   University Zurich Hospital; University of Zurich; University Zurich
   Hospital
RP Kupka, MJ (corresponding author), Univ Hosp Zurich, Dept Neuroradiol, Frauenklinikstr 10, CH-8091 Zurich, Switzerland.
EM Michael.Kupka@usz.ch
RI Hainc, Nicolin/AAQ-1412-2020; Germans, Menno/AAI-8211-2020; Germans,
   Menno/D-9651-2016
OI Hainc, Nicolin/0000-0003-0916-7387; Kupka, Michael
   Josef/0009-0004-5756-3231; Germans, Menno/0000-0003-2185-4526
CR Abdollahifard S, 2024, INTERV NEURORADIOL, V30, P94, DOI 10.1177/15910199221125977
   Ban SP, 2018, RADIOLOGY, V286, P909, DOI 10.1148/radiol.2017170053
   Edlmann E, 2017, J NEUROINFLAMM, V14, DOI 10.1186/s12974-017-0881-y
   Ironside N, 2021, J NEUROINTERV SURG, V13, P951, DOI 10.1136/neurintsurg-2021-017352
   Ivamoto HS, 2016, WORLD NEUROSURG, V86, P399, DOI 10.1016/j.wneu.2015.10.025
   Ku J, 2023, AM J NEURORADIOL, V44, P297, DOI 10.3174/ajnr.A7796
   Lee KS, 2004, BRAIN INJURY, V18, P351, DOI 10.1080/02699050310001645801
   Link TW, 2019, NEUROSURGERY, V85, P801, DOI 10.1093/neuros/nyy521
   Miah IP, 2021, NEURORADIOLOGY, V63, P27, DOI 10.1007/s00234-020-02558-x
   Mühl-Benninghaus R, 2022, RADIOLOGIE, V62, pS17, DOI 10.1007/s00117-022-01074-8
   Nakagawa I, 2019, WORLD NEUROSURG, V126, pE473, DOI 10.1016/j.wneu.2019.02.074
   Nakaguchi H, 2001, J NEUROSURG, V95, P256, DOI 10.3171/jns.2001.95.2.0256
   Pouvelle A, 2020, J NEUROTRAUM, V37, P2703, DOI 10.1089/neu.2020.7168
   Reith W, 2022, RADIOLOGIE, V62, P641, DOI 10.1007/s00117-022-01038-y
   Tanaka T, 1998, NEUROL SURG TOKYO, V26, P339
   Tonetti DA, 2023, OPER NEUROSURG, V24, P469, DOI 10.1227/ons.0000000000000656
   Waqas M, 2019, WORLD NEUROSURG, V126, P228, DOI 10.1016/j.wneu.2019.02.208
   Yadav Yad R, 2016, Asian J Neurosurg, V11, P330
NR 18
TC 0
Z9 0
U1 0
U2 0
PU LITERATURA MEDICA
PI BUDAPEST
PA MARGIT KRT 31-33, BUDAPEST, 1024, HUNGARY
SN 0019-1442
EI 2498-6208
J9 IDEGGYOGY SZEMLE
JI Ideggyogy. Szle.
PD MAY 30
PY 2024
VL 77
IS 5-6
DI 10.18071/isz.77.0196
PG 69
WC Clinical Neurology; Neurosciences
WE Science Citation Index Expanded (SCI-EXPANDED)
SC Neurosciences & Neurology
GA WE1X7
UT WOS:001253112600006
PM 38829248
OA Green Accepted
DA 2025-06-06
ER

PT J
AU Zhang, H
   Zhang, JM
   Chen, G
AF Zhang Hong
   Zhang Jian-ming
   Chen Gao
TI Chronic subdural hematoma associated with arachnoid cyst: report of two
   cases
SO CHINESE MEDICAL JOURNAL
LA English
DT Article
DE arachnoid cysts; hematoma; subdural
C1 [Zhang Hong; Zhang Jian-ming; Chen Gao] Zhejiang Univ, Affiliated Hosp 2, Coll Med, Dept Neurosurg, Hangzhou 310009, Peoples R China.
C3 Zhejiang University
RP Zhang, JM (corresponding author), Zhejiang Univ, Affiliated Hosp 2, Coll Med, Dept Neurosurg, Hangzhou 310009, Peoples R China.
EM zjm135@vip.sina.com
RI Gao, Chen/KZU-1046-2024
CR AICARDI J, 1992, DIS NERVOUS SYSTEM C, P822
   Chillala S, 2001, EMERG MED J, V18, P308, DOI 10.1136/emj.18.4.308
   MOOIJ JJA, 1997, HDB CLIN NEUROLOGY N, V2, P310
   Mori K, 2002, J NEUROTRAUM, V19, P1017, DOI 10.1089/089771502760341938
   Parsch CS, 1997, NEUROSURGERY, V40, P483, DOI 10.1097/00006123-199703000-00010
   VOSS M, 1995, BRIT MED J, V311, P1395, DOI 10.1136/bmj.311.7017.1395
NR 6
TC 13
Z9 13
U1 0
U2 3
PU WOLTERS KLUWER MEDKNOW PUBLICATIONS
PI MUMBAI
PA WOLTERS KLUWER INDIA PVT LTD , A-202, 2ND FLR, QUBE, C T S  NO 1498A-2
   VILLAGE MAROL, ANDHERI EAST, MUMBAI, 400059, INDIA
SN 0366-6999
J9 CHINESE MED J-PEKING
JI Chin. Med. J.
PD DEC 20
PY 2007
VL 120
IS 24
BP 2339
EP 2340
DI 10.1097/00029330-200712020-00042
PG 2
WC Medicine, General & Internal
WE Science Citation Index Expanded (SCI-EXPANDED)
SC General & Internal Medicine
GA 246HF
UT WOS:000251997400042
PM 18167235
OA gold
DA 2025-06-06
ER

PT J
AU Unterhofer, C
   Freyschlag, CF
   Thomé, C
   Ortler, M
AF Unterhofer, Claudia
   Freyschlag, Christian F.
   Thome, Claudius
   Ortler, Martin
TI Opening the Internal Hematoma Membrane Does Not Alter the Recurrence
   Rate of Chronic Subdural Hematomas: A Prospective Randomized Trial
SO WORLD NEUROSURGERY
LA English
DT Article
DE Burr-hole; Chronic subdural hematoma; Craniotomy; Membranectomy;
   Recurrence
ID BURR-HOLE CRANIOSTOMY; SURGICAL-MANAGEMENT; ADULTS; REPLACEMENT;
   EVACUATION; EXPERIENCE; SURGERY; OXYGEN; RISK
AB BACKGROUND: Factors determining the recurrence of chronic subdural hematomas (CSDHs) are not clear. Whether opening the so-called internal hematoma membrane is useful has not been investigated.
   OBJECTIVE: To investigate whether splitting the inner hematoma membrane influences the recurrence rate in patients undergoing burr-hole craniotomy for CSDH.
   METHODS: Fifty-two awake patients undergoing surgery for 57 CSDHs were prospectively randomized to either partial opening of the inner hematoma membrane (group A) or not (group B) after enlarged burr-hole craniotomy and hematoma evacuation. Drainage was left in situ for several days postoperatively. Groups were comparable with regard to demographic, clinical, and imaging variables. Outcome was assessed after 3-6 weeks for the combined outcome variable of reoperation or residual hematoma of one third or more of the original hematoma thickness.
   RESULTS: Fourteen patients underwent reoperation for clinical deterioration or residual hematoma during followup (n = 6 in group A, 21%; n = 8 in group B, 28 %) (P= 0.537). Residual hematoma of >= one third not requiring surgery was present in 7 patients in group A (25%) and 10 patients in group B (36%) (P = 0.383). The overall cumulative failure rate (reoperation or hematoma thickness >= one third) was 13/28 (46%) in group A and 18/28 in group B (P = 0.178; relative risk, 0.722 = 95% confidence interval, 0.445-1.172]; absolute risk reduction -16% = 95% confidence interval, -38% to 8%]).
   CONCLUSIONS: Opening the internal hematoma membrane does not alter the rate of patients requiring revision surgery and the number of patients showing a marked residual hematoma 6 weeks after evacuation of a CSDH.
C1 [Unterhofer, Claudia; Freyschlag, Christian F.; Thome, Claudius; Ortler, Martin] Med Univ Innsbruck, Dept Neurosurg, Innsbruck, Austria.
C3 Medical University of Innsbruck
RP Unterhofer, C (corresponding author), Med Univ Innsbruck, Dept Neurosurg, Innsbruck, Austria.
EM claudia.unterhofer@tirol-kliniken.at
RI Freyschlag, Christian/K-5913-2019
OI Freyschlag, Christian/0000-0002-8228-8217
CR Abouzari M, 2007, NEUROSURGERY, V61, P794, DOI 10.1227/01.NEU.0000298908.94129.67
   AOKI N, 1992, SURG NEUROL, V38, P253, DOI 10.1016/0090-3019(92)90034-K
   AOKI N, 1993, ACTA NEUROCHIR, V120, P44, DOI 10.1007/BF02001468
   Asghar M, 2002, J ROY SOC MED, V95, P290, DOI 10.1258/jrsm.95.6.290
   Frati A, 2004, J NEUROSURG, V100, P24, DOI 10.3171/jns.2004.100.1.0024
   Freitas C, 2011, FRONT AGING NEUROSCI, V3, DOI [10.3389/fnagi.2011.00005, 10.3389/fnagi.2011.00006]
   Fukuhara T, 1996, SURG NEUROL, V45, P570, DOI 10.1016/0090-3019(95)00471-8
   Gökmen M, 2008, ZBL NEUROCHIR, V69, P129, DOI 10.1055/s-2007-1004587
   GRISOLI F, 1988, NEUROSURGERY, V23, P616, DOI 10.1227/00006123-198811000-00012
   Lee JY, 2004, SURG NEUROL, V61, P523, DOI 10.1016/j.surneu.2003.10.026
   Lega BC, 2010, J NEUROSURG, V113, P615, DOI 10.3171/2009.9.JNS08825
   MARKWALDER TM, 1986, ACTA NEUROCHIR, V79, P100, DOI 10.1007/BF01407452
   Markwalder TM, 2000, NEUROSURG CLIN N AM, V11, P541, DOI 10.1016/S1042-3680(18)30120-7
   Masopust V, 2003, MINIM INVAS NEUROSUR, V46, P374, DOI 10.1055/s-2003-812507
   Mellergard P, 1996, ACTA NEUROCHIR, V138, P708, DOI 10.1007/BF01411476
   Mori K, 2001, NEUROL MED-CHIR, V41, P371, DOI 10.2176/nmc.41.371
   NOMURA S, 1994, J NEUROSURG, V81, P910, DOI 10.3171/jns.1994.81.6.0910
   Ramachandran R, 2007, SURG NEUROL, V67, P367, DOI 10.1016/j.surneu.2006.07.022
   ROBINSON RG, 1984, J NEUROSURG, V61, P263, DOI 10.3171/jns.1984.61.2.0263
   Rocchi G, 2007, SURG NEUROL, V67, P374, DOI 10.1016/j.surneu.2006.08.066
   Sambasivan M, 1997, SURG NEUROL, V47, P418, DOI 10.1016/S0090-3019(97)00188-2
   Santarius T, 2009, LANCET, V374, P1067, DOI 10.1016/S0140-6736(09)61115-6
   Shim YS, 2007, YONSEI MED J, V48, P210, DOI 10.3349/ymj.2007.48.2.210
   Smely C, 1997, ACTA NEUROCHIR, V139, P818, DOI 10.1007/BF01411399
   Stanisic M, 2005, ACTA NEUROCHIR, V147, P1249, DOI 10.1007/s00701-005-0616-1
   Tokmak M, 2007, J NEUROSURG, V107, P290, DOI 10.3171/JNS-07/08/0290
   Torihashi K, 2008, NEUROSURGERY, V63, P1125, DOI 10.1227/01.NEU.0000335782.60059.17
   Weigel R, 2003, J NEUROL NEUROSUR PS, V74, P937, DOI 10.1136/jnnp.74.7.937
   Weigel R, 2007, NEUROSURGERY, V61, P788, DOI 10.1227/01.NEU.0000298907.56012.E8
NR 29
TC 28
Z9 28
U1 0
U2 3
PU ELSEVIER SCIENCE INC
PI NEW YORK
PA 360 PARK AVE SOUTH, NEW YORK, NY 10010-1710 USA
SN 1878-8750
EI 1878-8769
J9 WORLD NEUROSURG
JI World Neurosurg.
PD AUG
PY 2016
VL 92
BP 31
EP 36
DI 10.1016/j.wneu.2016.04.081
PG 6
WC Clinical Neurology; Surgery
WE Science Citation Index Expanded (SCI-EXPANDED)
SC Neurosciences & Neurology; Surgery
GA DX1XI
UT WOS:000384160300006
PM 27150644
DA 2025-06-06
ER

PT J
AU Andersen-Ranberg, NC
   Debrabant, B
   Poulsen, FR
   Bergholt, B
   Hundsholt, T
   Fugleholm, K
AF Andersen-Ranberg, Nina Christine
   Debrabant, Birgit
   Poulsen, Frantz Rom
   Bergholt, Bo
   Hundsholt, Torben
   Fugleholm, Kare
TI The Danish chronic subdural hematoma studypredicting recurrence of
   chronic subdural hematoma
SO ACTA NEUROCHIRURGICA
LA English
DT Article
DE Chronic subdural hematoma; Recurrence; Prediction model; Postoperative
   drain
ID INDEPENDENT PREDICTORS; MANAGEMENT; SURGERY; COMPLICATIONS; DRAINS;
   MODELS
AB BackgroundAnincreasing incidence of chronic subdural hematoma (CSDH) and an unchanging high recurrence rate of 10-20% call for individualized treatment. The aim of this study was to establish individualized prediction models for the risk of recurrence treating death as a competing risk.MethodsA retrospective national cohort of unilateral CSDH was included for analysis. Using competing risk survival analysis, we tested whether available covariates were associated with the risk of recurrence. We further established a pre- and a postoperative prediction model, where predictors were chosen using a LASSO approach. The models were visualized in nomograms. Predictive performance was evaluated by c index and calibrations plots.ResultsA total of 763 patients with surgically evacuated unilateral CSDH were included for analysis. The recurrence rate was 14% while 12% of patients died during follow-up (1year). In our association model, hematoma size, drain type, drainage time, presence of complications, and Glasgow Coma Score were significantly associated to recurrence. Subdural drain was associated with a lower recurrence risk than subgaleal drain. The preoperative model included hematoma size, hematoma density, and history of hypertension. The postoperative model included further drain type, drainage time, and surgical complications.ConclusionThe nomograms allow easy assessment of the recurrence risk for the individual patient, providing a better possibility for individual adjustment of treatment and follow-up. The predictive performance indicates that significant unaccounted or unknown factors still remain. The association test found passive subdural drain superior to passive subgaleal drain in minimizing the risk of CSDH recurrence.
C1 [Andersen-Ranberg, Nina Christine; Fugleholm, Kare] Rigshosp, Univ Hosp, Dept Neurosurg, Blegdamsvej 9, DK-2100 Copenhagen, Denmark.
   [Debrabant, Birgit] Univ Southern Denmark, Dept Publ Hlth, Epidemiol & Biostat, Odense, Denmark.
   [Poulsen, Frantz Rom] Odense Univ Hosp, Dept Neurosurg, Odense, Denmark.
   [Bergholt, Bo] Aarhus Univ Hosp, Dept Neurosurg, Aarhus, Denmark.
   [Hundsholt, Torben] Aalborg Univ Hosp, Dept Neurosurg, Aalborg, Denmark.
C3 Rigshospitalet; University of Copenhagen; Copenhagen University
   Hospital; University of Southern Denmark; University of Southern
   Denmark; Odense University Hospital; Aarhus University; Aalborg
   University; Aalborg University Hospital
RP Andersen-Ranberg, NC (corresponding author), Rigshosp, Univ Hosp, Dept Neurosurg, Blegdamsvej 9, DK-2100 Copenhagen, Denmark.
EM nina_andersenranberg@hotmail.com
RI Fugleholm, Kåre/AAW-5086-2021
OI Debrabant, Birgit/0000-0002-1964-3204; Andersen-Ranberg, Nina
   Christine/0000-0002-0804-1064; Fugleholm, Kare/0000-0002-1520-7122;
   Poulsen, Frantz Rom/0000-0001-5715-6901
FU Rigshospitalet Research Foundation; Hetland Olsen Foundation
FX Rigshospitalet Research Foundation and the Hetland Olsen Foundation
   provided financial support to cover monthly salary. Expenses to
   statistical analysis were covered by the department of Neurosurgery,
   Rigshospitalet.
CR Almenawer SA, 2014, ANN SURG, V259, P449, DOI 10.1097/SLA.0000000000000255
   Andersen-Ranberg NC, 2017, J NEUROSURG, V126, P1905, DOI 10.3171/2016.4.JNS152642
   [Anonymous], CLIN PREDICTION MODE, DOI DOI 10.1007/978-0-387-77244-8_10
   Bartek J, 2017, WORLD NEUROSURG, V106, P609, DOI 10.1016/j.wneu.2017.07.044
   Buhlmann P, 2011, SPRINGER SCI BUSINES, DOI [10.1007/978-3-642-20192-9, DOI 10.1007/978-3-642-20192-9.XVIII]
   Chon KH, 2012, ACTA NEUROCHIR, V154, P1541, DOI 10.1007/s00701-012-1399-9
   Ducruet AF, 2012, NEUROSURG REV, V35, P155, DOI 10.1007/s10143-011-0349-y
   Fornebo I, 2017, ACTA NEUROCHIR, V159, P2045, DOI 10.1007/s00701-017-3330-x
   Fu ZX, 2017, LIFETIME DATA ANAL, V23, P353, DOI 10.1007/s10985-016-9362-3
   Gerds TA, 2014, STAT MED, V33, P3191, DOI 10.1002/sim.6152
   Harrell FE., 2001, Regression Modeling Strategies: with Applications to Linear Models, Logistic Regression, and Survival Analysis, V608
   Ibrahim I, 2010, NEUROCHIRURGIE, V56, P23, DOI 10.1016/j.neuchi.2009.11.007
   Jack A, 2015, CAN J NEUROL SCI, V42, P34, DOI 10.1017/cjn.2014.122
   Kaliaperumal C, 2012, ACTA NEUROCHIR, V154, P2083, DOI 10.1007/s00701-012-1483-1
   Meinshausen N, 2010, J ROY STAT SOC B, V72, P417, DOI 10.1111/j.1467-9868.2010.00740.x
   Mori K, 2001, NEUROL MED-CHIR, V41, P371, DOI 10.2176/nmc.41.371
   Nakaguchi H, 2001, J NEUROSURG, V95, P256, DOI 10.3171/jns.2001.95.2.0256
   Okano A, 2014, BRIT J NEUROSURG, V28, P204, DOI 10.3109/02688697.2013.829563
   Santarius Thomas, 2010, Clin Neurosurg, V57, P112
   Santarius T, 2009, LANCET, V374, P1067, DOI 10.1016/S0140-6736(09)61115-6
   Shmueli G, 2010, STAT SCI, V25, P289, DOI 10.1214/10-STS330
   Sjåvik K, 2020, J NEUROSURG, V133, P1113, DOI 10.3171/2016.12.JNS161713
   Stanisic M, 2017, NEUROSURGERY, V81, P752, DOI 10.1093/neuros/nyx090
   Sucu HK, 2005, STROKE, V36, P998, DOI 10.1161/01.STR.0000162714.46038.0f
   Torihashi K, 2008, NEUROSURGERY, V63, P1125, DOI 10.1227/01.NEU.0000335782.60059.17
   Weigel R, 2003, J NEUROL NEUROSUR PS, V74, P937, DOI 10.1136/jnnp.74.7.937
   Wengel Mogensen Soren, 2016, F1000Res, V5, P2680, DOI 10.12688/f1000research.8427.1
   Wolbers M, 2014, BIOSTATISTICS, V15, P526, DOI 10.1093/biostatistics/kxt059
   Zhang ZH, 2017, ANN TRANSL MED, V5, DOI 10.21037/atm.2016.08.62
NR 29
TC 31
Z9 33
U1 0
U2 8
PU SPRINGER WIEN
PI WIEN
PA SACHSENPLATZ 4-6, PO BOX 89, A-1201 WIEN, AUSTRIA
SN 0001-6268
EI 0942-0940
J9 ACTA NEUROCHIR
JI Acta Neurochir.
PD MAY
PY 2019
VL 161
IS 5
BP 885
EP 894
DI 10.1007/s00701-019-03858-9
PG 10
WC Clinical Neurology; Surgery
WE Science Citation Index Expanded (SCI-EXPANDED)
SC Neurosciences & Neurology; Surgery
GA HV2SK
UT WOS:000465840200008
PM 30915574
DA 2025-06-06
ER

PT J
AU Andersen-Ranberg, NC
   Poulsen, FR
   Bergholt, B
   Hundsholt, T
   Fugleholm, K
AF Andersen-Ranberg, Nina Christine
   Poulsen, Frantz Rom
   Bergholt, Bo
   Hundsholt, Torben
   Fugleholm, Kare
TI Bilateral chronic subdural hematoma: unilateral or bilateral drainage?
SO JOURNAL OF NEUROSURGERY
LA English
DT Article
DE bilateral chronic subdural hematoma; surgical management; elderly;
   recurrence; vascular disorders
ID ELDERLY-PATIENTS; RECURRENCE; MANAGEMENT
AB OBJECTIVE Bilateral chronic subdural hematoma (bCSDH) is a common neurosurgical condition frequently associated with the need for retreatment. The reason for the high rate of retreatment has not been thoroughly investigated. Thus, the authors focused on determining which independent predictors are associated with the retreatment of bCSDH with a focus on surgical laterality.
   METHODS In a national database of CSDHs (Danish Chronic Subdural Hematoma Study) the authors retrospectively identified all bCSDHs treated in the 4 Danish neurosurgical departments over the 3-year period from 2010 to 2012. Univariate and multivariate analyses were performed to determine the relationship between retreatment of bCSDH and clinical, radiological, and surgical variables.
   RESULTS Two hundred ninety-one patients with bCSDH were identified, and 264 of them underwent unilateral (136 patients) or bilateral (128 patients) surgery. The overall retreatment rate was 21.6% (57 of 264 patients). Cases treated with unilateral surgery had twice the risk of retreatment compared with cases undergoing bilateral surgery (28.7% vs 14.1%, respectively, p = 0.002). In accordance with previous studies, the data also showed that a separated hematoma density and the absence of postoperative drainage were independent predictors of retreatment.
   CONCLUSIONS In bCSDHs bilateral surgical intervention significantly lowers the risk of retreatment compared with unilateral intervention and should be considered when choosing a surgical procedure.
C1 [Andersen-Ranberg, Nina Christine; Fugleholm, Kare] Univ Hosp, Dept Neurosurg, Rigshosp, Copenhagen, Denmark.
   [Poulsen, Frantz Rom] Odense Univ Hosp, Dept Neurosurg, Odense, Denmark.
   [Bergholt, Bo] Aarhus Univ Hosp, Dept Neurosurg, Aarhus, Denmark.
   [Hundsholt, Torben] Aalborg Univ Hosp, Dept Neurosurg, Aalborg, Denmark.
C3 Rigshospitalet; University of Copenhagen; Copenhagen University
   Hospital; University of Southern Denmark; Odense University Hospital;
   Aarhus University; Aalborg University; Aalborg University Hospital
RP Andersen-Ranberg, NC (corresponding author), Store Kongensgade 61A,3 Sal, DK-1264 Copenhagen, Denmark.
EM nina_andersenranberg@hotmail.com
RI Fugleholm, Kåre/AAW-5086-2021
OI Fugleholm, Kare/0000-0002-1520-7122; Andersen-Ranberg, Nina
   Christine/0000-0002-0804-1064; Poulsen, Frantz Rom/0000-0001-5715-6901
FU Research Foundation of Rigshospitalet; Hetland Olsen Foundation
FX Nina Christine Andersen-Ranberg received grants from the Research
   Foundation of Rigshospitalet and the Hetland Olsen Foundation.
CR Okano A, 2014, BRIT J NEUROSURG, V28, P204, DOI 10.3109/02688697.2013.829563
   Oyama H, 1999, No To Shinkei, V51, P325
   Penchet G, 1998, NEUROCHIRURGIE, V44, P247
   ROBINSON RG, 1984, J NEUROSURG, V61, P263, DOI 10.3171/jns.1984.61.2.0263
   SPALLONE A, 1989, EUR NEUROL, V29, P18, DOI 10.1159/000116370
   Sucu HK, 2005, STROKE, V36, P998, DOI 10.1161/01.STR.0000162714.46038.0f
   Taylor ME, 1998, J HOSP INFECT, V38, P245, DOI 10.1016/S0195-6701(98)90074-3
   Tsutsumi K, 1997, J NEUROSURG, V87, P870, DOI 10.3171/jns.1997.87.6.0870
   Zuliani G, 2013, J GERONTOL A-BIOL, V68, P1296, DOI 10.1093/gerona/glt021
NR 9
TC 38
Z9 42
U1 0
U2 6
PU AMER ASSOC NEUROLOGICAL SURGEONS
PI ROLLING MEADOWS
PA 5550 MEADOWBROOK DRIVE, ROLLING MEADOWS, IL 60008 USA
SN 0022-3085
EI 1933-0693
J9 J NEUROSURG
JI J. Neurosurg.
PD JUN
PY 2017
VL 126
IS 6
BP 1905
EP 1911
DI 10.3171/2016.4.JNS152642
PG 7
WC Clinical Neurology; Surgery
WE Science Citation Index Expanded (SCI-EXPANDED)
SC Neurosciences & Neurology; Surgery
GA EV6LU
UT WOS:000401881700022
PM 27392267
DA 2025-06-06
ER

PT J
AU Mohan, A
   Malnik, S
   Grady, C
   Lucke-Wold, B
   Kubilis, P
   Hoh, BL
AF Mohan, Arvind
   Malnik, Samuel
   Grady, Clare
   Lucke-Wold, Brandon
   Kubilis, Paul
   Hoh, Brian L.
TI Inversed probability case-control analysis of operative burr hole
   evacuation versus subdural evacuating port system for chronic subdural
   hematomas: Clinical and economic outcomes?
SO CLINICAL NEUROLOGY AND NEUROSURGERY
LA English
DT Article
DE SEPS; Trauma; Subdural; Costs; Headache
ID TWIST DRILL PROCEDURE; SINGLE INSTITUTION; MANAGEMENT; EXPERIENCE;
   PREDICTORS; ANTICOAGULATION
AB Introduction: There are multiple treatments for a chronic subdural hematoma, a significant cause of neurosurgical morbidity that cost the healthcare system $5B in 2007, but few generalizable prospective studies. The purpose of this study was to examine outcomes of bedside Subdural Evacuation Port System (SEPS) placement as compared to operating room burr hole evacuation (BHE) to acquire data to support a randomized trial. Methods: All procedures were performed in a single institution between 2011 and 2019. Patients were included if > 18 years of age, had chronic subdural hematoma, and were treated by SEPS or BHE. Patients with prior neurosurgical history, mass lesions or bilateral hematomas were excluded. Patients who met inclusion for SEPS (n = 55) or BHE (n = 105). Samples were propensity matched to account for variability. Non-inferiority tests compared outcomes. Cost data was obtained through billable charges. Results: Patients with multiple comorbidities were more likely to undergo SEPS drainage. Noninferiority tests reported no statistically significant evidence to suggest SEPS drains were worse in reoperation-rate (18% vs 9%), post-operative seizure, or functional outcome. SEPS drain placement trended towards a faster time to procedure (3 h faster; p = 0.07) but the overall hospital stay was longer (4.23 vs 5.81, p = 0.01). SEPS drain placement costs are less than BHE, but these patients had 25% higher overall hospital costs (p = 0.01) due to comorbidities and increased hospital stay.
C1 [Mohan, Arvind; Malnik, Samuel; Grady, Clare; Lucke-Wold, Brandon; Kubilis, Paul; Hoh, Brian L.] Univ Florida, Coll Med, Dept Neurosurg, 1505 SW Archer Rd, Gainesville, FL 32601 USA.
   [Mohan, Arvind] 1505 SW Archer RD, Gainesville, FL 32601 USA.
C3 State University System of Florida; University of Florida
RP Mohan, A (corresponding author), 1505 SW Archer RD, Gainesville, FL 32601 USA.
EM Arvind.mohan@neurosurgery.ufl.edu
RI Lucke-Wold, Brandon/AAW-1881-2021
CR Asfora W T, 2001, S D J Med, V54, P495
   Asfora WT, 2003, SURG NEUROL, V59, P329, DOI 10.1016/S0090-3019(03)00039-9
   Aspegren OP, 2013, CLIN NEUROL NEUROSUR, V115, P981, DOI 10.1016/j.clineuro.2012.10.008
   Balser D, 2013, NEUROL RES, V35, P233, DOI 10.1179/1743132813Y.0000000166
   Blaauw J, 2020, FRONT NEUROL, V11, DOI 10.3389/fneur.2020.00550
   Cofano F, 2020, FRONT NEUROL, V11, DOI 10.3389/fneur.2020.560269
   Ducruet AF, 2012, NEUROSURG REV, V35, P155, DOI 10.1007/s10143-011-0349-y
   Edlmann E, 2017, J NEUROINFLAMM, V14, DOI 10.1186/s12974-017-0881-y
   Feghali J, 2020, WORLD NEUROSURG, V141, P339, DOI 10.1016/j.wneu.2020.06.140
   Flint AC, 2017, J NEUROSURG, V127, P1443, DOI 10.3171/2016.9.JNS161166
   Frontera JA, 2011, CRIT CARE MED, V39, P1619, DOI 10.1097/CCM.0b013e3182186ed6
   Golub D, 2020, NEUROHOSPITALIST, V10, P257, DOI 10.1177/1941874420920520
   Haldrup M, 2020, ACTA NEUROCHIR, V162, P777, DOI 10.1007/s00701-020-04266-0
   Heula AL, 2009, J NEUROL, V256, P66, DOI 10.1007/s00415-009-0048-6
   Hoffman H, 2018, J CLIN NEUROSCI, V50, P221, DOI 10.1016/j.jocn.2018.01.068
   Hutchinson PJ, 2020, NEW ENGL J MED, V383, P2616, DOI 10.1056/NEJMoa2020473
   Jablawi F, 2017, WORLD NEUROSURG, V100, P480, DOI 10.1016/j.wneu.2017.01.037
   Jumah F, 2020, ACTA NEUROCHIR, V162, P499, DOI 10.1007/s00701-019-04161-3
   Tyler JK, 2010, J NEUROSURG, V113, P1004, DOI 10.3171/2010.5.JNS1083
   Kolias AG, 2014, NAT REV NEUROL, V10, P570, DOI 10.1038/nrneurol.2014.163
   KUDO H, 1992, Neurologia Medico-Chirurgica, V32, P207, DOI 10.2176/nmc.32.207
   Link TW, 2018, INTERV NEURORADIOL, V24, DOI 10.1177/1591019918769336
   Nakaguchi H, 2001, J NEUROSURG, V95, P256, DOI 10.3171/jns.2001.95.2.0256
   Neal MT, 2013, CLIN NEUROL NEUROSUR, V115, P658, DOI 10.1016/j.clineuro.2012.07.017
   Rauhala M, 2020, ACTA NEUROCHIR, V162, P2033, DOI 10.1007/s00701-020-04398-3
   Rughani AI, 2010, J NEUROSURG, V113, P609, DOI 10.3171/2009.11.JNS091244
   Rust T, 2006, J CLIN NEUROSCI, V13, P823, DOI 10.1016/j.jocn.2004.12.013
   Safain M, 2013, J NEUROSURG, V118, P694, DOI 10.3171/2012.11.JNS12689
   Schoffski P, 2017, ANN ONCOL, V28, P3000, DOI 10.1093/annonc/mdx527
   Singla A, 2013, CLIN NEUROL NEUROSUR, V115, P425, DOI 10.1016/j.clineuro.2012.06.005
   Srivatsan A, 2019, WORLD NEUROSURG, V122, P613, DOI 10.1016/j.wneu.2018.11.167
   Umana GE, 2020, WORLD NEUROSURG, V139, P698, DOI 10.1016/j.wneu.2020.04.061
   Umana GE, 2020, INTERDISCIP NEUROSUR, V21, DOI 10.1016/j.inat.2020.100736
   Waqas M, 2019, WORLD NEUROSURG, V126, P228, DOI 10.1016/j.wneu.2019.02.208
NR 34
TC 5
Z9 5
U1 0
U2 1
PU ELSEVIER
PI AMSTERDAM
PA RADARWEG 29, 1043 NX AMSTERDAM, NETHERLANDS
SN 0303-8467
EI 1872-6968
J9 CLIN NEUROL NEUROSUR
JI Clin. Neurol. Neurosurg.
PD SEP
PY 2022
VL 220
AR 107356
DI 10.1016/j.clineuro.2022.107356
EA JUL 2022
PG 5
WC Clinical Neurology; Surgery
WE Science Citation Index Expanded (SCI-EXPANDED)
SC Neurosciences & Neurology; Surgery
GA 3B7TY
UT WOS:000828140500001
PM 35797770
DA 2025-06-06
ER

PT J
AU Karamanakos, PN
   Varis, J
   Ronkainen, A
   Koivisto, T
   Rinne, J
   Jaaskelainen, JE
AF Karamanakos, P. N.
   Varis, J.
   Ronkainen, A.
   Koivisto, T.
   Rinne, J.
   Jaaskelainen, J. E.
TI Chronic subdural haematoma after endoscopic treatment of a suprasellar
   arachnoid cyst
SO ACTA NEUROLOGICA BELGICA
LA English
DT Article
DE Chronic subdural haematoma; endoscopic third ventriculostomy;
   fenestration; intracranial arachnoid cysts; neuroendoscopy; suprasellar
ID 3RD VENTRICULOSTOMY; NONCOMMUNICATING HYDROCEPHALUS; NEUROENDOSCOPIC
   SURGERY; NEUROSURGERY; COMPLICATIONS; 3RD-VENTRICULOSTOMY
AB Neuroendoscopy is considered a safe treatment option for intracranial arachnoid cysts. However a variety of complications has been reported after such interventions. Here we present the first case of a chronic subdural hematoma two months after the combined treatment of a supracellar arachnoid cyst with endoscopic third ventriculostomy and cyst fenestration.
C1 [Karamanakos, P. N.; Varis, J.; Ronkainen, A.; Koivisto, T.; Rinne, J.; Jaaskelainen, J. E.] Kuopio Univ Hosp, Dept Neurosurg, SF-70211 Kuopio, Finland.
C3 Kuopio University Hospital; University of Eastern Finland; University of
   Eastern Finland Hospital
RP Karamanakos, PN (corresponding author), Kuopio Univ Hosp, Dept Neurosurg, Puijonlaaksontie 2, SF-70211 Kuopio, Finland.
EM me00188@cc.uoi.gr
CR Arai H, 1996, NEUROSURGERY, V39, P1108, DOI 10.1097/00006123-199612000-00007
   BAUER BL, 1994, ACT NEUR S, V61, P1
   Beni-Adani L, 2000, CHILD NERV SYST, V16, P402, DOI 10.1007/s003810000298
   Choi JU, 1999, CHILD NERV SYST, V15, P285, DOI 10.1007/s003810050396
   Daneyemez M, 1999, J Neurosurg Sci, V43, P115
   Fitzpatrick MO, 2001, BRIT J NEUROSURG, V15, P234, DOI 10.1080/02688690120057745
   Freudenstein D, 2002, NEUROL MED-CHIR, V42, P554, DOI 10.2176/nmc.42.554
   HANDLER MH, 1994, NEUROSURGERY, V35, P525, DOI 10.1227/00006123-199409000-00025
   Hopf NJ, 1998, NEUROSURGERY, V43, P1330, DOI 10.1097/00006123-199812000-00037
   Hopf NJ, 1999, NEUROSURGERY, V44, P795, DOI 10.1097/00006123-199904000-00062
   JONES RFC, 1994, ACT NEUR S, V61, P79
   Kurschel S, 2007, CHILD NERV SYST, V23, P521, DOI 10.1007/s00381-006-0278-1
   LANGE M, 1987, ACTA NEUROCHIR, V87, P99, DOI 10.1007/BF01476059
   Macarthur DC, 2001, CHILD NERV SYST, V17, P589, DOI 10.1007/s003810100490
   Oi SZ, 1996, CRIT REV NEUROSURG, V6, P64
   Santamarta D, 2005, ACTA NEUROCHIR, V147, P377, DOI 10.1007/s00701-005-0484-8
   Schroeder HWS, 2004, CHILD NERV SYST, V20, P878, DOI 10.1007/s00381-004-0946-y
   Schroeder HWS, 1999, J NEUROSURG, V90, P153, DOI 10.3171/jns.1999.90.1.0153
   Schroeder HWS, 2002, J NEUROSURG, V96, P1032, DOI 10.3171/jns.2002.96.6.1032
   Sgaramella E, 2003, MINIM INVAS NEUROSUR, V46, P354, DOI 10.1055/s-2003-812502
   Teo C, 2004, PEDIATRIC HYDROCEPHALUS, P411
   Teo C, 1996, CHILD NERV SYST, V12, P248
NR 22
TC 1
Z9 1
U1 0
U2 0
PU SPRINGER HEIDELBERG
PI HEIDELBERG
PA TIERGARTENSTRASSE 17, D-69121 HEIDELBERG, GERMANY
SN 0300-9009
EI 2240-2993
J9 ACTA NEUROL BELG
JI Acta Neurol. Belg.
PD JUN
PY 2009
VL 109
IS 2
BP 149
EP 151
PG 3
WC Clinical Neurology; Neurosciences
WE Science Citation Index Expanded (SCI-EXPANDED)
SC Neurosciences & Neurology
GA 474VO
UT WOS:000268312600012
PM 19681449
DA 2025-06-06
ER

PT J
AU Mohammad, LM
   McKay, WH
   Meadows, C
   O'Neill, J
   Yonas, H
   Carlson, AP
AF Mohammad, Laila Malani
   McKay, William H.
   Meadows, Christine
   O'Neill, Jacqueline
   Yonas, Howard
   Carlson, Andrew P.
TI Volume and Midline Shift as Preoperative Computed Tomography Imaging
   Predictors of Postoperative Chronic Subdural Hematoma Recurrence:
   Retrospective Review of 345 Patients With 412 Operative Subdural Sides
SO NEUROSURGERY
LA English
DT Meeting Abstract
CT Annual Meeting of the Congress-of-Neurological-Surgeons
CY OCT 19-23, 2019
CL San Francisco, CA
SP Cong Neurol Surg
RI Mohammad, Laila/K-6409-2019; Carlson, Andrew/B-4369-2012
NR 0
TC 0
Z9 0
U1 0
U2 0
PU OXFORD UNIV PRESS INC
PI CARY
PA JOURNALS DEPT, 2001 EVANS RD, CARY, NC 27513 USA
SN 0148-396X
EI 1524-4040
J9 NEUROSURGERY
JI Neurosurgery
PD SEP
PY 2019
VL 66
SU 1
MA 814
BP 170
EP 170
PG 1
WC Clinical Neurology; Surgery
WE Science Citation Index Expanded (SCI-EXPANDED); Conference Proceedings Citation Index - Science (CPCI-S)
SC Neurosciences & Neurology; Surgery
GA LI5JY
UT WOS:000529523300402
DA 2025-06-06
ER

PT J
AU Imaizumi, S
   Onuma, T
   Kameyama, M
   Naganuma, H
AF Imaizumi, S
   Onuma, T
   Kameyama, M
   Naganuma, H
TI Organized chronic subdural hematoma requiring craniotomy - Five case
   reports
SO NEUROLOGIA MEDICO-CHIRURGICA
LA English
DT Article
DE calcified chronic subdural hematoma; organized chronic subdural
   hematoma; craniotomy; magnetic resonance imaging
ID BURR-HOLE; DRAINAGE
AB Two child and three elderly patients underwent craniotomy for organized and/or partially calcified chronic subdural hematomas (CSHs). The characteristic feature of magnetic resonance imaging was a heterogeneous web-like structure in the hematoma cavity. Both children had undergone one side subduroperitoneal shunt for bilateral CSHs when infants. As a result, the opposite hematoma cavities persisted and developed into calcified CSHs after a couple of years. All three elderly patients with senile brain atrophy showed various systemic complications such as cerebral infarction, diabetes mellitus, leg ulceration, cirrhosis, and bleeding tendency. Craniotomy for removal of the hematoma and calcification achieved good results in all patients. Subdural space created by shunt, craniotomy, or brain atrophy and persisting for a certain period, and additional various brain damage such as microcirculatory disorder, meningitis, encephalitis, or premature delivery may be important in generating calcified or organized CSH.
C1 Sendai City Hosp, Dept Neurosurg, Wakabayashi Ku, Sendai, Miyagi 9848501, Japan.
   Sendai City Hosp, Dept Pathol, Wakabayashi Ku, Sendai, Miyagi 9848501, Japan.
RP Imaizumi, S (corresponding author), Sendai City Hosp, Dept Neurosurg, Wakabayashi Ku, 3-1 Shimizukoji, Sendai, Miyagi 9848501, Japan.
CR Allen AM, 1940, NEW ENGL J MED, V223, P324, DOI 10.1056/NEJM194008292230903
   Araujo JFM, 1996, ARQ NEURO-PSIQUIAT, V54, P71, DOI 10.1590/S0004-282X1996000100012
   BAHADIR AR, 1967, NEUROCHIRURGIA, V10, P224
   BOYD DA, 1943, J NERV MENT DIS, V98, P609
   DEBOIS V, 1980, SURG NEUROL, V14, P455
   Ernestus RI, 1997, SURG NEUROL, V48, P220, DOI 10.1016/S0090-3019(97)80031-6
   Fries G, 1999, ADV TECH STAND NEUR, V25, P21
   GOLDHAHN R, 1930, DTSCH Z CHIR, V224, P323
   HAMILTON MG, 1993, NEUROSURGERY, V33, P67
   MARKWALDER TM, 1981, J NEUROSURG, V55, P390, DOI 10.3171/jns.1981.55.3.0390
   MCLAURIN RL, 1966, J NEUROSURG, V24, P648, DOI 10.3171/jns.1966.24.3.0648
   MORI N, 1982, Neurological Surgery, V10, P1203
   MUNRO D, 1966, J NEUROSURG, V24, P648
   NAGASAKA M, 1991, Neurological Surgery, V19, P861
   Perneczky A, 1998, NEUROSURGERY, V42, P219, DOI 10.1097/00006123-199802000-00001
   RODZIEWICZ GS, 1995, SURG NEUROL, V43, P569, DOI 10.1016/0090-3019(95)00005-4
   Shimizu Y, 1988, Neurol Med Chir (Tokyo), V28, P190, DOI 10.2176/nmc.28.190
   Tvete S, 1978, Rofo, V129, P506
   Von Rokitansky C, 1884, HDB PATHOLOGISCHEN A, V2, P717
   Watts C, 1976, Surg Neurol, V6, P247
   WEIR BKA, 1983, CAN J NEUROL SCI, V10, P22, DOI 10.1017/S0317167100044516
NR 21
TC 52
Z9 61
U1 0
U2 5
PU JAPAN NEUROSURGICAL SOC
PI TOKYO
PA C/O AKAMON-MAE IWATA BLDG, 5-27-8 HONGO, BUNKYO-KU, TOKYO, 113-0033,
   JAPAN
SN 0387-2572
J9 NEUROL MED-CHIR
JI Neurol. Med.-Chir.
PD JAN
PY 2001
VL 41
IS 1
BP 19
EP 24
DI 10.2176/nmc.41.19
PG 6
WC Clinical Neurology; Surgery
WE Science Citation Index Expanded (SCI-EXPANDED)
SC Neurosciences & Neurology; Surgery
GA 392VT
UT WOS:000166433800012
PM 11218635
OA gold
DA 2025-06-06
ER

PT J
AU Akyuz, ME
   Kadioglu, HH
AF Akyuz, Mehmet Emin
   Kadioglu, Hakan Hadi
TI Identification of Radiological and Clinical Factors that Increase the
   Risk of Chronic Subdural Hematoma Recurrence
SO TURKISH NEUROSURGERY
LA English
DT Article
DE Recurrence; Chronic subdural hematoma; Risk factor
ID INDEPENDENT PREDICTORS
AB AIM: To determine risk factors predicting chronic subdural hematoma (CSH) recurrence is a common type of intracranial hemorrhage in elderly patients. Despite improved medical diagnosis and treatment, the reoperation rate remains high.MATERIAL and METHODS: A retrospective review of 291 CSH patients admitted to our department was performed. Clinical and radiological factors predictive for CSH recurrence were identified by univariate analyses; variables whose p-value was <0.05 underwent multivariate logistic regression analyses.RESULTS: Univariate analyses revealed that preoperative midline shift (p=0.025), mix-density hematoma (p=0.023), internal architecture of hematoma (p=0.044), membranectomy (p=0.001), and ambient cistern compression (p=0.001) correlated with a significantly higher rate of recurrence. Multivariate analyses showed that separated architecture, membranectomy and ambient cistern compression were independent risk factors for CSH recurrence.CONCLUSION: Among many factors, membranectomy, separated architecture, and ambient cistern compression were the strongest predictors for recurrence.
C1 [Akyuz, Mehmet Emin] Siirt Training & Res Hosp, Dept Neurosurg, Siirt, Turkiye.
   [Akyuz, Mehmet Emin; Kadioglu, Hakan Hadi] Ataturk Univ, Fac Med, Dept Neurosurg, Erzurum, Turkiye.
C3 Ataturk University
RP Akyuz, ME (corresponding author), Siirt Training & Res Hosp, Dept Neurosurg, Siirt, Turkiye.; Akyuz, ME (corresponding author), Ataturk Univ, Fac Med, Dept Neurosurg, Erzurum, Turkiye.
EM mehmeteminakyuz25@gmail.com
RI Akyüz, Mehmet/ABE-3187-2021; Kadıoğlu, Hakan/AAZ-9099-2021
CR Chaudhuri Priyanka Maity, 2019, Asian J Neurosurg, V14, P223, DOI 10.4103/ajns.AJNS_250_17
   Chen FM, 2020, BMC NEUROL, V20, DOI 10.1186/s12883-020-01669-5
   Chon KH, 2012, ACTA NEUROCHIR, V154, P1541, DOI 10.1007/s00701-012-1399-9
   Frati A, 2004, J NEUROSURG, V100, P24, DOI 10.3171/jns.2004.100.1.0024
   Goto H, 2015, NEUROL MED-CHIR, V55, P173, DOI 10.2176/nmc.oa.2013-0390
   Kim Junhak, 2015, Korean J Neurotrauma, V11, P63, DOI 10.13004/kjnt.2015.11.2.63
   Kim SU, 2017, J KOREAN NEUROSURG S, V60, P701, DOI 10.3340/jkns.2016.1010.003
   Kitya D, 2018, NEUROSURG FOCUS, V45, DOI 10.3171/2018.7.FOCUS18253
   Ko BS, 2008, J KOREAN NEUROSURG S, V43, P11, DOI 10.3340/jkns.2008.43.1.11
   Laouali N, 2018, CLIN ENDOCRINOL, V89, P514, DOI 10.1111/cen.13797
   Miah IP, 2021, NEURORADIOLOGY, V63, P27, DOI 10.1007/s00234-020-02558-x
   Motiei-Langroudi R, 2018, J NEUROSURG, V129, P1143, DOI 10.3171/2017.6.JNS17130
   Motoie R, 2018, WORLD NEUROSURG, V118, pE87, DOI 10.1016/j.wneu.2018.06.124
   Nakaguchi H, 2001, J NEUROSURG, V95, P256, DOI 10.3171/jns.2001.95.2.0256
   Ohba S, 2013, NEUROSURG REV, V36, P145, DOI 10.1007/s10143-012-0396-z
   Sahyouni R, 2017, WORLD NEUROSURG, V104, P418, DOI 10.1016/j.wneu.2017.05.030
   Sakakibara Fumihiro, 2011, Brain and Nerve (Tokyo), V63, P69
   Shen J, 2019, INJURY, V50, P1634, DOI 10.1016/j.injury.2019.08.019
   Shim YS, 2007, YONSEI MED J, V48, P210, DOI 10.3349/ymj.2007.48.2.210
   Song Dae Hyo, 2014, Korean J Neurotrauma, V10, P41, DOI 10.13004/kjnt.2014.10.2.41
   Toi H, 2018, J NEUROSURG, V128, P222, DOI 10.3171/2016.9.JNS16623
   Wakuta N, 2019, World Neurosurg
   Wan YF, 2019, WORLD NEUROSURG, V131, pE149, DOI 10.1016/j.wneu.2019.07.097
   Yamamoto H, 2003, J NEUROSURG, V98, P1217, DOI 10.3171/jns.2003.98.6.1217
NR 24
TC 2
Z9 2
U1 0
U2 0
PU TURKISH NEUROSURGICAL SOC
PI BAHCELIEVLER
PA TASKENT CADDESI 13-4, BAHCELIEVLER, ANKARA 06500, Turkiye
SN 1019-5149
J9 TURK NEUROSURG
JI Turk. Neurosurg.
PY 2023
VL 33
IS 6
BP 990
EP 995
DI 10.5137/1019-5149.JTN.40343-22.5
PG 6
WC Clinical Neurology; Surgery
WE Science Citation Index Expanded (SCI-EXPANDED)
SC Neurosciences & Neurology; Surgery
GA Z9SE8
UT WOS:001115397600002
PM 37885309
DA 2025-06-06
ER

PT J
AU Petrella, L
   Muscas, G
   Montemurro, VM
   Lastrucci, G
   Fainardi, E
   Pansini, G
   Della Puppa, A
AF Petrella, Luca
   Muscas, Giovanni
   Montemurro, Vita Maria
   Lastrucci, Giancarlo
   Fainardi, Enrico
   Pansini, Gastone
   Della Puppa, Alessandro
TI Use of the Subdural Hematoma in the Elderly (SHE) Score to Predict
   30-Day Mortality After Chronic Subdural Hematoma Evacuation
SO WORLD NEUROSURGERY
LA English
DT Article
DE Elderly patient; Hemorrhage; Mortality; Prognosis; Subdural; Surgical
   drain
ID RISK-FACTORS; VOLUMETRIC-ANALYSIS; SURGICAL-TREATMENT; RECURRENCE;
   EPIDEMIOLOGY; COMPLICATIONS; DRAINAGE; SYSTEM
AB BACKGROUND: The Subdural Hematoma in the Elderly (SHE) score has been recently developed to assess the 30 day mortality in acute and chronic subdural hematomas in patients >65 years and has shown good reliability. We aimed to validate the SHE score's accuracy to predict 30 day mortality on a homogeneous cohort of patients undergoing surgical chronic subdural hematoma evacuation at our Institution. We also investigated whether the SHE score could reliably predict the occurrence of 30-day chronic subdural hematoma recurrence needing surgery. METHODS: We included patients from our prospectively collected database from January 2018 to January 2021. Patients with the availability of the following information were enrolled: age, Glasgow Coma Scale score on admission, hematoma volume, medical history, and outcome at 30 days. The SHE score was calculated for each patient, and the association between greater scores and 30-day mortality was investigated and its ability to predict 30-day and disease recurrence. Statistical significance was assessed for P < 0.05. RESULTS: Three hundred twenty-one patients were included. Of them, 40 (12.5%) displayed mortality within 30 day: specifically, 0% of the group of patients with SHE score = 0, 4.3% of SHE score = 1, 14.5% of SHE score = 2, 39.3% of SHE score = 3, and 37.5% of SHE score = 4, with a statistically significant linear trend between greater SHE scores and 30-day mortality rates (P < 0.001, area under the curve 0.75 [0.67-0.82]). No significant association of the SHE score with the risk of recurrence needing surgery was detected (P = 0.4). CONCLUSIONS: The SHE score proved helpful in predicting 30-day mortality in patients with chronic subdural hematomas, but no utility was observed to predict disease recurrence.
C1 [Petrella, Luca; Muscas, Giovanni; Montemurro, Vita Maria; Lastrucci, Giancarlo; Pansini, Gastone; Della Puppa, Alessandro] Univ Florence, Careggi Univ Hosp, Dept Neurosci Psychol Drug Area & Child Hlth NEUR, Dept Neurosurg, Florence, Italy.
   [Fainardi, Enrico] Univ Florence, Careggi Univ Hosp, Dept Expt & Clin Biomed Sci, Neuroradiol Unit, Florence, Italy.
C3 University of Florence; Azienda Ospedaliero Universitaria Careggi;
   University of Florence; Azienda Ospedaliero Universitaria Careggi
RP Muscas, G (corresponding author), Univ Florence, Careggi Univ Hosp, Dept Neurosci Psychol Drug Area & Child Hlth NEUR, Dept Neurosurg, Florence, Italy.
EM muscasgi@aou-careggi.toscana.it
RI Della+Puppa, Alessandro/AAL-1050-2021; Franceschi, Enrico/K-5527-2016;
   Muscas, Giovanni/ABF-5395-2022
OI Muscas, Giovanni/0000-0002-6155-2891; Montemurro,
   Vita/0000-0003-1747-7801; Lastrucci, Giancarlo/0000-0002-1680-026X
CR Abouzari M, 2009, NEUROSURG REV, V32, P479, DOI 10.1007/s10143-009-0215-3
   Adhiyaman V, 2017, QJM-INT J MED, V110, P375, DOI [10.1093/qjmed/hcw231, 10.1093/qjmed/hcx143]
   Alford EN, 2020, J NEUROSURG, V132, P1616, DOI 10.3171/2019.1.JNS182895
   Altaf I, 2018, PAK J MED SCI, V34, P194, DOI 10.12669/pjms.341.13735
   Aspegren OP, 2013, CLIN NEUROL NEUROSUR, V115, P981, DOI 10.1016/j.clineuro.2012.10.008
   Baechli H, 2004, NEUROSURG REV, V27, P263, DOI 10.1007/s10143-004-0337-6
   Balser D, 2015, J NEUROSURG, V123, P1209, DOI 10.3171/2014.9.JNS141550
   Benedetto N, 2017, BRIT J NEUROSURG, V31, P244, DOI 10.1080/02688697.2016.1244249
   Chen JCT, 2000, NEUROSURG CLIN N AM, V11, P399, DOI 10.1016/S1042-3680(18)30101-3
   Christopher E, 2019, NEUROSURG REV, V42, P427, DOI 10.1007/s10143-018-0979-4
   De Bonis P, 2013, PLOS ONE, V8, DOI 10.1371/journal.pone.0068732
   Edlmann E, 2017, J NEUROINFLAMM, V14, DOI 10.1186/s12974-017-0881-y
   Forster MT, 2010, J CLIN NEUROSCI, V17, P975, DOI 10.1016/j.jocn.2009.11.023
   Gaist D, 2017, JAMA-J AM MED ASSOC, V317, P836, DOI 10.1001/jama.2017.0639
   Gelabert-González M, 2005, CLIN NEUROL NEUROSUR, V107, P223, DOI 10.1016/j.clineuro.2004.09.015
   Jack A, 2015, CAN J NEUROL SCI, V42, P34, DOI 10.1017/cjn.2014.122
   Javadi A, 2011, WORLD NEUROSURG, V75, P731, DOI 10.1016/j.wneu.2010.11.042
   Jeong Seong Il, 2014, Korean J Neurotrauma, V10, P15, DOI 10.13004/kjnt.2014.10.1.15
   Kanazawa T, 2020, J CLIN NEUROSCI, V72, P270, DOI 10.1016/j.jocn.2019.11.019
   Ko BS, 2008, J KOREAN NEUROSURG S, V43, P11, DOI 10.3340/jkns.2008.43.1.11
   Kuhn EN, 2018, WORLD NEUROSURG, V119, pE374, DOI 10.1016/j.wneu.2018.07.168
   Lee Hyun Seok, 2018, Korean J Neurotrauma, V14, P68, DOI 10.13004/kjnt.2018.14.2.68
   Lee Jung Min, 2016, The Nerve, V2, P54, DOI 10.21129/nerve.2016.2.2.54
   Lindvall P, 2009, J CLIN NEUROSCI, V16, P1287, DOI 10.1016/j.jocn.2009.01.001
   Liu LX, 2019, WORLD NEUROSURG, V132, pE506, DOI 10.1016/j.wneu.2019.08.089
   MARKWALDER TM, 1986, ACTA NEUROCHIR, V79, P100, DOI 10.1007/BF01407452
   Maurice-Williams RS, 1999, BRIT J NEUROSURG, V13, P547, DOI 10.1080/02688699943033
   McAlister FA, 2015, J THROMB HAEMOST, V13, P1768, DOI 10.1111/jth.13110
   Molina ES, 2020, CLIN NEUROL NEUROSUR, V195, DOI 10.1016/j.clineuro.2020.106020
   Mori K, 2001, NEUROL MED-CHIR, V41, P371, DOI 10.2176/nmc.41.371
   Motiei-Langroudi R, 2019, J NEUROSURG, V131, P1926, DOI 10.3171/2018.8.JNS18579
   Motoie R, 2018, WORLD NEUROSURG, V118, pE87, DOI 10.1016/j.wneu.2018.06.124
   Nakaguchi H, 2001, J NEUROSURG, V95, P256, DOI 10.3171/jns.2001.95.2.0256
   Raghavan A, 2020, WORLD NEUROSURG, V134, pE196, DOI 10.1016/j.wneu.2019.10.023
   Ramachandran R, 2007, SURG NEUROL, V67, P367, DOI 10.1016/j.surneu.2006.07.022
   Ridwan S, 2019, WORLD NEUROSURG, V128, pE1010, DOI 10.1016/j.wneu.2019.05.063
   Rohde V, 2002, NEUROSURG REV, V25, P89, DOI 10.1007/s101430100182
   Rovlias Aristedis, 2015, Surg Neurol Int, V6, P127, DOI 10.4103/2152-7806.161788
   Sambasivan M, 1997, SURG NEUROL, V47, P418, DOI 10.1016/S0090-3019(97)00188-2
   Sharma R, 2020, J STROKE CEREBROVASC, V29, DOI 10.1016/j.jstrokecerebrovasdis.2020.105180
   Srivatsan A, 2019, WORLD NEUROSURG, V122, P613, DOI 10.1016/j.wneu.2018.11.167
   Stanisic M, 2017, NEUROSURGERY, V81, P752, DOI 10.1093/neuros/nyx090
   STROOBANDT G, 1995, ACTA NEUROCHIR, V137, P6, DOI 10.1007/BF02188772
   Sucu HK, 2005, STROKE, V36, P998, DOI 10.1161/01.STR.0000162714.46038.0f
   Toi H, 2018, J NEUROSURG, V128, P222, DOI 10.3171/2016.9.JNS16623
   Wang S, 2019, J CLIN NEUROSCI, V67, P46, DOI 10.1016/j.jocn.2019.06.026
   Watanabe S, 2019, WORLD NEUROSURG, V132, DOI 10.1016/j.wneu.2019.08.003
   Won SY, 2018, PLOS ONE, V13, DOI 10.1371/journal.pone.0199809
   Yamamoto H, 2003, J NEUROSURG, V98, P1217, DOI 10.3171/jns.2003.98.6.1217
   Yang WY, 2017, NEUROSURG CLIN N AM, V28, P205, DOI 10.1016/j.nec.2016.11.002
NR 50
TC 1
Z9 1
U1 0
U2 1
PU ELSEVIER SCIENCE INC
PI NEW YORK
PA STE 800, 230 PARK AVE, NEW YORK, NY 10169 USA
SN 1878-8750
EI 1878-8769
J9 WORLD NEUROSURG
JI World Neurosurg.
PD JAN
PY 2022
VL 157
BP E294
EP E300
DI 10.1016/j.wneu.2021.10.072
EA DEC 2021
PG 7
WC Clinical Neurology; Surgery
WE Science Citation Index Expanded (SCI-EXPANDED)
SC Neurosciences & Neurology; Surgery
GA YO4AR
UT WOS:000747884600034
PM 34648990
DA 2025-06-06
ER

PT J
AU Slotty, PJ
   Kamp, MA
   Steiger, SHJ
   Cornelius, JF
   Macht, S
   Stummer, W
   Turowski, B
AF Slotty, Philipp Joerg
   Kamp, Marcel Alexander
   Steiger, Steiger Hans-Jakob
   Cornelius, Jan Frederick
   Macht, Stephan
   Stummer, Walter
   Turowski, Bernd
TI Cerebral Perfusion Changes in Chronic Subdural Hematoma
SO JOURNAL OF NEUROTRAUMA
LA English
DT Article
DE autoregulation; cerebral perfusion; chronic subdural hematoma
ID BLOOD-FLOW; TOMOGRAPHY; METABOLISM
AB Chronic subdural hematoma is a frequent disorder in the elderly. Although intensively investigated, numerous aspects, including the pathophysiology of clinical symptoms, remain unclear. Perfusion deficits are likely to induce the transient neurologic symptoms seen in chronic subdural hematoma (cSDH). The aim of the present study was to quantify cerebral perfusion impairment in cSDH. Before surgery, 34 patients were examined neurologically using the National Institutes of Health Stroke Scale (NIHSS) score and investigated by CT perfusion imaging. Hematoma volume, localization, and hematoma configuration were recorded. Clinical and radiological data were correlated. Mean hematoma volume was 91.8 cm(3) (16.2-241.6 cm(3), standard deviation [SD] 49.5). Whole brain mean transit time (MTT) was slightly elevated (mean 36.6 sec, SD 5.8). Hematoma volume and cerebral blood volume (CBV) in the underlying hemisphere correlated marginally but not significantly (p = 0.067). Perfusion parameters determined in the area below the hematoma (ABH) and the corresponding contralateral cortex (MAC) were highly significantly different regarding cerebral blood flow (CBF) (mean 88.8 vs. 70.4, p < 0.01) and CBV (mean 29.4 vs. 22.5, p < 0.01). On the other hand, MTT and Tmax were almost equal between these areas (MTT means 35.0 vs. 34.8, (p) = 0.914; tMax means 16.0 vs. 15.4, p = 0.587). We conclude that local brain perfusion autoregulation is active in the cortical area below cSDH. CBV and CBF are significantly upregulated in the cortical area below cSDH indicating the effect of autoregulation in tissue at risk of ischemia. Cerebral autoregulation is intact in cSDH. Neurologic deficits are likely induced by borderline perfusion.
C1 [Slotty, Philipp Joerg; Kamp, Marcel Alexander; Steiger, Steiger Hans-Jakob; Cornelius, Jan Frederick] Univ Dusseldorf, Dept Neurosurg, D-40225 Dusseldorf, Germany.
   [Macht, Stephan; Turowski, Bernd] Univ Dusseldorf, Dept Diagnost & Intervent Radiol, D-40225 Dusseldorf, Germany.
   [Stummer, Walter] Univ Munster, Dept Neurosurg, D-48149 Munster, Germany.
C3 Heinrich Heine University Dusseldorf; Heinrich Heine University
   Dusseldorf; University of Munster
RP Slotty, PJ (corresponding author), Univ Dusseldorf, Neurochirurg Klin, D-40225 Dusseldorf, Germany.
EM slotty@med.uni-duesseldorf.de
RI Stummer, Walter/AAA-3319-2020; Cornelius, Jan/AFR-1507-2022
OI van der Naalt, Joukje/0000-0001-9873-2418; Kamp,
   Marcel/0000-0002-1252-2944
CR FUJISAWA H, 1991, SURG NEUROL, V35, P441, DOI 10.1016/0090-3019(91)90177-B
   GJERRIS F, 1975, ACTA NEUROCHIR, V31, P267
   Hong HJ, 2009, SURG NEUROL, V71, P161, DOI 10.1016/j.surneu.2008.01.023
   IKEDA K, 1984, Neurologia Medico-Chirurgica, V24, P869, DOI 10.2176/nmc.24.869
   ISHIKAWA T, 1995, SURG NEUROL, V43, P130, DOI 10.1016/0090-3019(95)80122-W
   Kinuya K, 2004, NUCL MED COMMUN, V25, P333, DOI 10.1097/00006231-200404000-00004
   KUDO H, 1992, Neurologia Medico-Chirurgica, V32, P207, DOI 10.2176/nmc.32.207
   Lee KS, 1998, BRAIN INJURY, V12, P901
   SALVANT JB, 1993, NEUROSURGERY, V33, P387
   Sundstrom T, 2012, J NEUROTRAUM, V29, P137, DOI 10.1089/neu.2011.1776
   TANAKA A, 1990, NEUROSURGERY, V27, P554, DOI 10.1227/00006123-199010000-00009
   Tang JY, 2011, ACTA NEUROCHIR SUPPL, V111, P25, DOI 10.1007/978-3-7091-0693-8_5
   Turowski B, 2007, ROFO-FORTSCHR RONTG, V179, P847, DOI 10.1055/s-2007-963197
   Turowski B, 2007, ROFO-FORTSCHR RONTG, V179, P525, DOI 10.1055/s-2007-962853
   Wintermark M, 2004, RADIOLOGY, V232, P211, DOI 10.1148/radiol.2321030824
   Yamakami Iwao, 1993, Neurologia Medico-Chirurgica, V33, P616, DOI 10.2176/nmc.33.616
NR 16
TC 15
Z9 16
U1 0
U2 4
PU MARY ANN LIEBERT, INC
PI NEW ROCHELLE
PA 140 HUGUENOT STREET, 3RD FL, NEW ROCHELLE, NY 10801 USA
SN 0897-7151
EI 1557-9042
J9 J NEUROTRAUM
JI J. Neurotrauma
PD MAR
PY 2013
VL 30
IS 5
BP 347
EP 351
DI 10.1089/neu.2012.2644
PG 5
WC Critical Care Medicine; Clinical Neurology; Neurosciences
WE Science Citation Index Expanded (SCI-EXPANDED)
SC General & Internal Medicine; Neurosciences & Neurology
GA 103CI
UT WOS:000315891600004
PM 23227943
DA 2025-06-06
ER

PT J
AU Comanescu, A
   Rosca, E
   Bota, M
   Ninulescu, G
AF Comanescu, Alexandra
   Rosca, Elena
   Bota, Marcela
   Ninulescu, Gh.
TI Chronic subdural hematoma in a patient with acute myeloid leukemia and
   dural metastatic infiltration
SO ROMANIAN JOURNAL OF MORPHOLOGY AND EMBRYOLOGY
LA English
DT Article
DE dural metastasis; subdural hematoma
AB Dural metastasis (pachimeningeal carcinomatosis) refers to involvement of dura mater and subdural or epidural spaces in systemic cancer. Although dural metastasis are relatively frequent in malignancies, (8-9% of patients with advanced systemic cancer in autopsy), they are rarely associated with subdural hematoma. We present the case of a 66-year-old male, refereed to the hematological unit for severe anemia of unknown cause and diagnosed as acute myeloid leukemia, developed in the 10th day from admission progressive gait disorders with marked imbalance and mental status change. A CT head scan showed a large, chronic subdural hematoma, which was surgically removed. Pathological examination of the dura and citological examination of the subdural fluid revealed metastatic involvement of the dura, demonstrating the association of dural metastasis and chronic subdural hematoma.
C1 [Comanescu, Alexandra; Rosca, Elena; Ninulescu, Gh.] Univ Oradea, Fac Med, Oradea 410087, Romania.
   [Bota, Marcela] Emergency Cty Hosp Oradea, Oradea, Romania.
C3 University of Oradea
RP Comanescu, A (corresponding author), Univ Oradea, Fac Med, 1 Univ St, Oradea 410087, Romania.
EM alexandra_comanescu@yahoo.com
RI Comanescu, Alexandra/AAA-9672-2020
CR Bromberg JEC, 1998, BRIT J NEUROSURG, V12, P373
   Chen CY, 1996, AM J NEURORADIOL, V17, P295
   JOURDAN E, 1995, BRIT J HAEMATOL, V89, P527, DOI 10.1111/j.1365-2141.1995.tb08358.x
   Laigle-Donadey F, 2005, J NEURO-ONCOL, V75, P57, DOI 10.1007/s11060-004-8098-1
   MINETTE SE, 1989, MAYO CLIN PROC, V64, P637, DOI 10.1016/S0025-6196(12)65340-3
   Posner J B, 1978, Adv Neurol, V19, P579
   RODAS RA, 1997, HDB CLIN NEUROLOGY 3, V25, P123
NR 7
TC 11
Z9 11
U1 0
U2 0
PU EDITURA ACAD ROMANE
PI BUCURESTI
PA CALEA 13 SEPTEMBRIE NR 13, SECTOR 5, BUCURESTI 050711, ROMANIA
SN 1220-0522
J9 ROM J MORPHOL EMBRYO
JI Rom. J. Morphol. Embryol.
PY 2008
VL 49
IS 2
BP 259
EP 262
PG 4
WC Developmental Biology
WE Science Citation Index Expanded (SCI-EXPANDED)
SC Developmental Biology
GA 368PK
UT WOS:000260634800021
PM 18516337
DA 2025-06-06
ER

PT J
AU Corrivetti, F
   Moschettoni, L
   Lunardi, P
AF Corrivetti, Francesco
   Moschettoni, Laura
   Lunardi, Pierpaolo
TI Isolated Oculomotor Nerve Palsy as Presenting Symptom of Bilateral
   Chronic Subdural Hematomas: Two Consecutive Case Report and Review of
   the Literature
SO WORLD NEUROSURGERY
LA English
DT Review
DE Chronic subdural hematoma; Oculomotor nerve palsy; Third nerve palsy;
   Vascular disease
ID PROGNOSIS; 3RD
AB BACKGROUND: Isolated oculomotor nerve palsy (ONP) is caused most commonly by vascular disease, posterior circulation aneurysms, and inflammatory or traumatic injury. ONP usually occurs in chronic subdural hematoma (CSDH) as a common sign of cerebral herniation that typically is associated with a deterioration of consciousness.
   CASE DESCRIPTION: We report 2 cases of bilateral CSDH who presented with ONP without deterioration of consciousness. An extensive literature review revealed this is an extremely rare finding. We also investigated all the possible pathogenic mechanisms producing nerve impairment and found a strong association with bilateral subdural hematoma. Vascular compression between posterior circulation arteries and tentorial edge abnormalities also could be involved. Vulnerability of the oculomotor nerve seems to be a necessary condition leading to clinical onset and is caused by predisposing factors to nerve damage, including vascular disease, head trauma, or herpes zoster infection.
   CONCLUSIONS: Although isolated ONP is a very rare presentation of CSDH, a differential diagnosis is absolutely necessary, because surgical treatment allows good recovery of third nerve palsy in most of the cases.
C1 [Corrivetti, Francesco; Moschettoni, Laura; Lunardi, Pierpaolo] Univ Roma Tor Vergata, Dept Neurosurg, Rome, Italy.
C3 University of Rome Tor Vergata
RP Corrivetti, F (corresponding author), Univ Roma Tor Vergata, Dept Neurosurg, Rome, Italy.
EM corrivettifrancesco@hotmail.it
RI Corrivetti, Francesco/ISA-8368-2023
OI Lunardi, Pierpaolo/0000-0002-8969-3434; Corrivetti,
   Francesco/0000-0002-1023-958X
CR Akagi T, 2008, JPN J OPHTHALMOL, V52, P32, DOI 10.1007/s10384-007-0489-3
   BLAKE PY, 1995, AM J NEURORADIOL, V16, P1665
   CRONE KR, 1985, SURG NEUROL, V24, P668, DOI 10.1016/0090-3019(85)90129-6
   Huang YH, 2013, INT J SURG, V11, P544, DOI 10.1016/j.ijsu.2013.05.007
   Jalil A, 2013, BMJ CASE REP, V2013
   Kurokawa Y, 2005, SURG NEUROL, V64, P444, DOI 10.1016/j.surneu.2004.12.030
   Liu WM, 2014, J NEUROSURG, V121, P665, DOI 10.3171/2014.5.JNS132715
   Matsuda R, 2013, NEUROL MED-CHIR, V53, P616
   Moon KS, 2007, J CLIN NEUROSCI, V14, P989, DOI 10.1016/j.jocn.2006.05.016
   Mulholland C, 2006, EYE, V20, P125, DOI 10.1038/sj.eye.6701809
   Okuchi K, 1999, NEUROL MED-CHIR, V39, P367, DOI 10.2176/nmc.39.367
   PHOOKAN G, 1994, J NEUROL NEUROSUR PS, V57, P1146, DOI 10.1136/jnnp.57.9.1146
   RICHARDS BW, 1992, AM J OPHTHALMOL, V113, P489, DOI 10.1016/S0002-9394(14)74718-X
   TROBE JD, 1985, OPHTHALMOLOGY, V92, P58
NR 14
TC 4
Z9 4
U1 0
U2 5
PU ELSEVIER SCIENCE INC
PI NEW YORK
PA STE 800, 230 PARK AVE, NEW YORK, NY 10169 USA
SN 1878-8750
EI 1878-8769
J9 WORLD NEUROSURG
JI World Neurosurg.
PD APR
PY 2016
VL 88
AR 686.e9
DI 10.1016/j.wneu.2015.11.012
PG 4
WC Clinical Neurology; Surgery
WE Science Citation Index Expanded (SCI-EXPANDED)
SC Neurosciences & Neurology; Surgery
GA DK1CI
UT WOS:000374649700100
PM 26585722
DA 2025-06-06
ER

PT J
AU Fiorella, D
   Arthur, AS
AF Fiorella, David
   Arthur, Adam S.
TI Middle meningeal artery embolization for the management of chronic
   subdural hematoma
SO JOURNAL OF NEUROINTERVENTIONAL SURGERY
LA English
DT Review
ID SPONTANEOUS RESOLUTION; NONSURGICAL TREATMENT; SURGERY; THERAPY
AB Chronic subdural hematoma (cSDH) is one of the most common neurosurgical diagnoses in adults. The disease is fundamentally a disorder of the meningeal blood vessels, and options exist for the minimally invasive neuroendovascular management. We review the potential role for the endovascular management of cSDH within the context of a discussion of the epidemiology, pathophysiology, and conventional management of this disease.
C1 [Fiorella, David] SUNY Stony Brook, Dept Neurosurg, Stony Brook, NY USA.
   [Fiorella, David] SUNY SB, Stony Brook, NY USA.
   [Arthur, Adam S.] Univ Tennessee, Hlth Sci Ctr, Dept Neurosurg, Semmes Murphey Clin, Memphis, TN USA.
C3 State University of New York (SUNY) System; Stony Brook University;
   State University of New York (SUNY) System; Stony Brook University;
   University of Tennessee System; University of Tennessee Health Science
   Center
RP Arthur, AS (corresponding author), Semmes Murphey Clin, Dept Neurosurg, Memphis, TN 38120 USA.
EM aarthur@semmes-murphey.com
CR Almenawer SA, 2014, ANN SURG, V259, P449, DOI 10.1097/SLA.0000000000000255
   Balser D, 2015, J NEUROSURG, V123, P1209, DOI 10.3171/2014.9.JNS141550
   Ban SP, 2018, RADIOLOGY, V286, P909, DOI 10.1148/radiol.2017170053
   BENDER MB, 1974, ARCH NEUROL-CHICAGO, V31, P73, DOI 10.1001/archneur.1974.00490380021001
   CAMERON MM, 1978, J NEUROL NEUROSUR PS, V41, P834, DOI 10.1136/jnnp.41.9.834
   Chan DYC, 2017, BRIT J NEUROSURG, V31, P72, DOI 10.1080/02688697.2016.1208806
   Delgado-López PD, 2009, NEUROCIRUGIA, V20, P346
   Ducruet AF, 2012, NEUROSURG REV, V35, P155, DOI 10.1007/s10143-011-0349-y
   Dumont TM, 2013, WORLD NEUROSURG, V80, P889, DOI 10.1016/j.wneu.2012.06.026
   Edlmann E, 2017, J NEUROINFLAMM, V14, DOI 10.1186/s12974-017-0881-y
   Gernsback J, 2016, WORLD NEUROSURG, V95, P447, DOI 10.1016/j.wneu.2016.08.069
   GJERRIS F, 1974, J NEUROSURG, V40, P639, DOI 10.3171/jns.1974.40.5.0639
   Hashimoto Takao, 2013, Surg Neurol Int, V4, P104, DOI 10.4103/2152-7806.116679
   Hirashima Y, 2005, NEUROL MED-CHIR, V45, P621, DOI 10.2176/nmc.45.621
   ITO H, 1976, J NEUROSURG, V45, P26, DOI 10.3171/jns.1976.45.1.0026
   Ivamoto HS, 2016, WORLD NEUROSURG, V86, P399, DOI 10.1016/j.wneu.2015.10.025
   Jones S, 1999, AGE AGEING, V28, P519, DOI 10.1093/ageing/28.6.519
   Kang Jiin, 2015, Korean J Neurotrauma, V11, P187, DOI 10.13004/kjnt.2015.11.2.187
   Kim E, 2017, WORLD NEUROSURG, V101, P520, DOI 10.1016/j.wneu.2017.02.070
   Kim HC, 2016, J KOREAN NEUROSURG S, V59, P628, DOI 10.3340/jkns.2016.59.6.628
   Link TW, 2018, WORLD NEUROSURG, V118, pE570, DOI 10.1016/j.wneu.2018.06.241
   Link TW, 2018, INTERV NEURORADIOL, V24, DOI 10.1177/1591019918769336
   Link TW, 2018, OPER NEUROSURG, V14, P556, DOI 10.1093/ons/opx154
   Link TW, 2018, NEUROSURGERY, V121
   Liu WM, 2014, J NEUROSURG, V121, P665, DOI 10.3171/2014.5.JNS132715
   Markwalder TM, 2000, NEUROSURG CLIN N AM, V11, P541, DOI 10.1016/S1042-3680(18)30120-7
   Matsumoto H, 2018, J CLIN NEUROSCI, V49, P40, DOI 10.1016/j.jocn.2017.11.009
   Miranda LB, 2011, J NEUROSURG, V114, P72, DOI 10.3171/2010.8.JNS10298
   NAGANUMA H, 1986, NEUROSURGERY, V19, P794, DOI 10.1227/00006123-198611000-00013
   PICHERT G, 1987, SCHWEIZ MED WSCHR, V117, P1856
   Ramachandran R, 2007, SURG NEUROL, V67, P367, DOI 10.1016/j.surneu.2006.07.022
   Sahyouni R, 2017, WORLD NEUROSURG, V108, P954, DOI 10.1016/j.wneu.2017.09.063
   Sahyouni R, 2017, WORLD NEUROSURG, V108, P948, DOI 10.1016/j.wneu.2017.09.064
   Sahyouni R, 2017, WORLD NEUROSURG, V104, P418, DOI 10.1016/j.wneu.2017.05.030
   Soleman J, 2017, SWISS MED WKLY, V147, DOI [10.57187/smw.2017.14398, 10.4414/smw.2017.14398]
   Srivatsan A, 2019, WORLD NEUROSURG, V122, P613, DOI 10.1016/j.wneu.2018.11.167
   Sun TFD, 2005, BRIT J NEUROSURG, V19, P327, DOI 10.1080/02688690500305332
   Thotakura AK, 2015, WORLD NEUROSURG, V84, P1968, DOI 10.1016/j.wneu.2015.08.044
   Toi H, 2018, J NEUROSURG, V128, P222, DOI 10.3171/2016.9.JNS16623
   Uno M, 2017, NEUROL MED-CHIR, V57, P402, DOI 10.2176/nmc.ra.2016-0337
   Weigel R, 2003, J NEUROL NEUROSUR PS, V74, P937, DOI 10.1136/jnnp.74.7.937
   Xu CS, 2017, EUR REV MED PHARMACO, V21, P809
NR 42
TC 126
Z9 133
U1 1
U2 4
PU BMJ PUBLISHING GROUP
PI LONDON
PA BRITISH MED ASSOC HOUSE, TAVISTOCK SQUARE, LONDON WC1H 9JR, ENGLAND
SN 1759-8478
EI 1759-8486
J9 J NEUROINTERV SURG
JI J. NeuroInterventional Surg.
PD SEP
PY 2019
VL 11
IS 9
BP 912
EP 915
DI 10.1136/neurintsurg-2019-014730
PG 4
WC Neuroimaging; Surgery
WE Science Citation Index Expanded (SCI-EXPANDED)
SC Neurosciences & Neurology; Surgery
GA JD9FS
UT WOS:000490293400014
PM 30798265
DA 2025-06-06
ER

PT J
AU Ou, YW
   Dong, JQ
   Wu, L
   Xu, L
   Wang, L
   Liu, BY
   Li, JS
   Liu, WM
AF Ou, Yunwei
   Dong, Jinqian
   Wu, Liang
   Xu, Long
   Wang, Lei
   Liu, Baiyun
   Li, Jingsheng
   Liu, Weiming
TI The Clinical Characteristics, Treatment, and Outcomes of Chronic
   Subdural Hematoma in Young Patients
SO WORLD NEUROSURGERY
LA English
DT Article
DE Arachnoid cyst; Chronic subdural hematoma; Clinical characteristics;
   Outcome; Ventriculoperitoneal shunt; Young patients
ID ARACHNOID CYSTS; SURGICAL-TREATMENT; MIDDLE FOSSA; MANAGEMENT;
   EVACUATION; HEMORRHAGE
AB OBJECTIVE: To investigate the clinical characteristics, treatment, and outcomes of chronic subdural hematomas (CSDH) in young patients.
   METHODS: We retrospectively reviewed young patients under 40 years of age who received diagnoses of and were surgically treated for CSDH between August 2011 and May 2017. Clinical data, computed tomographic findings, surgical outcomes, and recurrencewere collected for further analysis.
   RESULTS: A total of 101 patients (92 male; 91.1%) were analyzed. Ages ranged from 1 to 40 years (27.3 +/- 10.5), and 59 (58.4%) patients had a history of recent head trauma. The most frequent symptoms were headache (86.1%) and dizziness (26.7%). A total of 60 (59.4%) patients had arachnoid cyst (AC), and 8 (7.9%) patients had ventriculoperitoneal (V-P) shunt. After burr hole drainage craniotomy, all patients experienced good outcomes, and 1 patient experienced recurrence requiring reoperation. Sixty-eight patients with AC/V-P shunts had a higher incidence of head trauma (P = 0.014), younger age at onset P < 0.001), and lower incidence of dizziness (P = 0.013) than did those without AC/V-P shunts. Surgical recurrence rates and outcomes did not differ significantly between patients with and without AC/V-P shunts.
   CONCLUSIONS: Headache is the most common symptom, and AC/V-P shunts are risk factors of CSDH in young patients. AC/V-P shunt-associated CSDH is associated with younger morbidity. Head trauma is a risk factor for AC/V-P shunt-associated CSDH, but is not significance in patients without AC/V-P shunts. Catheter drainage through a burr hole may be the first-choice surgical procedure in treatment of CSDH in young patients, including AC/V-P shunt-associated CSDH.
C1 [Ou, Yunwei; Dong, Jinqian; Wu, Liang; Xu, Long; Wang, Lei; Liu, Baiyun; Li, Jingsheng; Liu, Weiming] Capital Med Univ, Beijing Tiantan Hosp, Dept Neurosurg, Beijing, Peoples R China.
   [Ou, Yunwei; Dong, Jinqian; Liu, Baiyun] Capital Med Univ, Beijing Neurosurg Inst, Beijing, Peoples R China.
   [Ou, Yunwei; Xu, Long; Liu, Weiming] China Natl Clin Res Ctr Neurol Dis, Beijing, Peoples R China.
   [Liu, Weiming] Ningxia Peoples Hosp, Neurol Ctr, Yinchuan, Ningxia, Peoples R China.
C3 Capital Medical University; Beijing Neurosurgical Institute; Capital
   Medical University; Capital Medical University
RP Liu, WM (corresponding author), Capital Med Univ, Beijing Tiantan Hosp, Dept Neurosurg, Beijing, Peoples R China.; Liu, WM (corresponding author), China Natl Clin Res Ctr Neurol Dis, Beijing, Peoples R China.; Liu, WM (corresponding author), Ningxia Peoples Hosp, Neurol Ctr, Yinchuan, Ningxia, Peoples R China.
EM liuweimingnsok@sina.com
RI Dong, Jinqian/AAP-2298-2021; Liu, Weiming/O-7968-2019; Xu,
   Long/AAH-9908-2019; Liu, Weiming/E-7512-2015
OI Liu, Weiming/0000-0002-6245-6287
FU National Natural Science Foundation of China [81502150]; Beijing
   Outstanding Talent Training Project [2015000021469G222]; National Key
   Technology Research and Development Program of the Ministry of Science
   and Technology of China [2014BAI04B01, 2015BAI12B04, 2013BAI09B03]; NIH
   [AR064874, AR068950]
FX This work was supported by the National Natural Science Foundation of
   China (81502150), the Beijing Outstanding Talent Training Project
   (2015000021469G222), and National Key Technology Research and
   Development Program of the Ministry of Science and Technology of China
   (2014BAI04B01, 2015BAI12B04 and 2013BAI09B03). C.W. was supported by NIH
   grants (AR064874 and AR068950).
CR Adin Mehmet Emin, 2018, Radiol Case Rep, V13, P516, DOI 10.1016/j.radcr.2017.12.006
   Al-Holou WN, 2013, J NEUROSURG, V118, P222, DOI 10.3171/2012.10.JNS12548
   Almenawer SA, 2014, ANN SURG, V259, P449, DOI 10.1097/SLA.0000000000000255
   Asghar M, 2002, J ROY SOC MED, V95, P290, DOI 10.1258/jrsm.95.6.290
   Banks JL, 2007, STROKE, V38, P1091, DOI 10.1161/01.STR.0000258355.23810.c6
   Beck J, 2014, J NEUROSURG, V121, P1380, DOI 10.3171/2014.6.JNS14550
   Bosma JJD, 2000, ACTA NEUROCHIR, V142, P1307, DOI 10.1007/s007010070030
   Brennan PM, 2017, J NEUROSURG, V127, P732, DOI 10.3171/2016.8.JNS16134
   Domenicucci M, 2009, J NEUROSURG, V110, P1250, DOI 10.3171/2008.4.17509
   Jiang RC, 2018, JAMA NEUROL, V75, P1338, DOI 10.1001/jamaneurol.2018.2030
   Kode S, 2018, CUREUS J MED SCIENCE, V10, DOI 10.7759/cureus.2550
   KUDO H, 1992, Neurologia Medico-Chirurgica, V32, P207, DOI 10.2176/nmc.32.207
   Kwak YS, 2013, CHILD NERV SYST, V29, P77, DOI 10.1007/s00381-012-1896-4
   Liu ZY, 2014, PEDIATR EMERG CARE, V30, P345, DOI 10.1097/PEC.0000000000000128
   MARKWALDER TM, 1981, J NEUROSURG, V54, P637, DOI 10.3171/jns.1981.54.5.0637
   Missori P, 2002, BRIT J NEUROSURG, V16, P63, DOI 10.1080/026886902753512637
   Mori K, 2003, ACTA NEUROCHIR, V145, P533, DOI 10.1007/s00701-003-0026-1
   Mori K, 2002, J NEUROTRAUM, V19, P1017, DOI 10.1089/089771502760341938
   Mori K, 2001, NEUROL MED-CHIR, V41, P371, DOI 10.2176/nmc.41.371
   Musluman AM, 2018, TURK NEUROSURG, V28, P776, DOI 10.5137/1019-5149.JTN.21513-17.3
   PAGE A, 1987, J NEUROL NEUROSUR PS, V50, P1001, DOI 10.1136/jnnp.50.8.1001
   Parsch CS, 1997, NEUROSURGERY, V40, P483, DOI 10.1097/00006123-199703000-00010
   ROBINSON RG, 1984, J NEUROSURG, V61, P263, DOI 10.3171/jns.1984.61.2.0263
   Santarius T, 2009, LANCET, V374, P1067, DOI 10.1016/S0140-6736(09)61115-6
   Shrestha Rajendra, 2014, Asian J Neurosurg, V9, P168, DOI 10.4103/1793-5482.142739
   Takizawa K, 2015, NEUROL MED-CHIR, V55, P727, DOI 10.2176/nmc.oa.2015-0016
   Toi H, 2018, J NEUROSURG, V128, P222, DOI 10.3171/2016.9.JNS16623
   Wester K, 2008, J NEUROL NEUROSUR PS, V79, P72, DOI 10.1136/jnnp.2007.117358
   Wu XX, 2018, WORLD NEUROSURG, V109, pE118, DOI 10.1016/j.wneu.2017.09.115
   2003, ACTA NEUROCHIR WIEN, V145, P533, DOI DOI 10.1007/S00701-003-0026-1
NR 30
TC 10
Z9 10
U1 2
U2 5
PU ELSEVIER SCIENCE INC
PI NEW YORK
PA STE 800, 230 PARK AVE, NEW YORK, NY 10169 USA
SN 1878-8750
EI 1878-8769
J9 WORLD NEUROSURG
JI World Neurosurg.
PD MAY
PY 2019
VL 125
BP E1241
EP E1246
DI 10.1016/j.wneu.2019.02.017
PG 6
WC Clinical Neurology; Surgery
WE Science Citation Index Expanded (SCI-EXPANDED)
SC Neurosciences & Neurology; Surgery
GA HW2CX
UT WOS:000466491700153
PM 30797913
DA 2025-06-06
ER

PT J
AU Turgut, M
   Akhaddar, A
   Turgut, AT
AF Turgut, Mehmet
   Akhaddar, Ali
   Turgut, Ahmet T.
TI Calcified or Ossified Chronic Subdural Hematoma: A Systematic Review of
   114 Cases Reported During Last Century with a Demonstrative Case Report
SO WORLD NEUROSURGERY
LA English
DT Review
DE Armored or armoured brain; Calcified subdural hematoma; Chronic subdural
   hematoma; Complication; Craniotomy; Head trauma; Ossified subdural
   hematoma; Shunting; Surgical treatment
ID ARMORED BRAIN; TENSION PNEUMOCEPHALUS; COMPUTED-TOMOGRAPHY; SHUNT;
   MANAGEMENT; PATIENT; SURGERY; CALCIFICATIONS; MEMBRANECTOMY;
   HYDROCEPHALUS
AB OBJECTIVE: Calcified or ossified chronic subdural hematoma (CSDH), characterized by slowly progressing neurologic symptoms, is a rarely seen entity that may remain asymptomatic for many years. Management of CSDH has improved dramatically in recent years as a result of advances in diagnostic tools, but there is still some controversy regarding the optimal treatment strategy.
   METHODS: In this systematic review, PRISMA guidelines were followed to query existing online databases between January 1930 and December 2018. We found a total of 88 articles containing 114 cases of calcified or ossified CSDH, comprising 83 patients operated on and 31 not operated on.
   RESULTS: In this study, there were 78 males and 29 females (7 with unreported gender) from 25 countries, ages ranging from 4 months to 86 years (mean, 33.7 years), with CSDH caused by head trauma in 33.3%, shunting for hydrocephalus in 27.2%, or after cranial surgery in 4.4%. The duration of symptoms ranged from acute onset to 20 years, with a mean of 24.1 months. Imaging techniques such as radiography, computed tomography, and magnetic resonance imaging were used, with pathologic confirmation of CSDH and complete recovery in 56.4% of patients.
   CONCLUSIONS: Incidence of calcified or ossified CSDH is high in certain countries, including the United States, Japan, and Turkey, with a steady increase in recent years. The therapy of choice is surgery in these patients and it should be considered in the differential diagnosis at presentation because of its infrequency and variable clinical manifestation, after shunting in children or head trauma in adults.
C1 [Turgut, Mehmet] Adnan Menderes Univ, Dept Neurosurg, Fac Med, Aydin, Turkey.
   [Akhaddar, Ali] Mohammed V Univ Rabat, Avicenne Mil Hosp Marrakech, Dept Neurosurg, Rabat, Morocco.
   [Turgut, Ahmet T.] Istinye Univ, Dept Radiol, Fac Med, Istanbul, Turkey.
C3 Adnan Menderes University; Mohammed V University in Rabat; Cadi Ayyad
   University of Marrakech; Istinye University
RP Turgut, M (corresponding author), Adnan Menderes Univ, Dept Neurosurg, Fac Med, Aydin, Turkey.
EM drmturgut@yahoo.com
RI Akhaddar, Ali/B-1107-2011
OI Akhaddar, Ali/0000-0001-5743-2777
CR AFRA D, 1961, J NEUROSURG, V18, P393, DOI 10.3171/jns.1961.18.3.0393
   Akhaddar A, 2011, HEADACHE, V51, P1440, DOI 10.1111/j.1526-4610.2011.01865.x
   Akmil MU, 2015, HASEKI TIP BUL, V53, P168, DOI 10.4274/haseki.2292
   Al Wohaibi M, 2003, CAN MED ASSOC J, V169, P46
   Allen AM, 1940, NEW ENGL J MED, V223, P324, DOI 10.1056/NEJM194008292230903
   Amr R, 2008, PEDIATR NEUROSURG, V44, P88, DOI 10.1159/000110672
   ANEGAWA S, 1987, Neurological Surgery, V15, P1249
   [Anonymous], ZENTRALBL NEUROCHIR
   [Anonymous], B VANCOUVER MED ASS
   [Anonymous], BMJ CASE REP
   [Anonymous], P R SOC MED
   [Anonymous], B NEUROL I NY
   [Anonymous], 2000, JPN J NEUROSURG TOKY
   [Anonymous], PAN ARAB J NEUROSURG
   [Anonymous], TURK NOROSIRURJI DER
   [Anonymous], CURR PROBL RADIOL
   [Anonymous], ROMANIAN NEUROSURGER
   [Anonymous], OPEN J MODERN NEUROS
   [Anonymous], DUZCE MED J
   [Anonymous], ROMAN NEUROSURG
   [Anonymous], LAVAL MED
   [Anonymous], TURK KLIN J NEUR
   [Anonymous], TURKIYE KLIN J NEUR
   [Anonymous], ERCIYES MED J
   AOKI N, 1993, ACTA NEUROCHIR, V120, P44, DOI 10.1007/BF02001468
   Arán-Echabe E, 2014, REV NEUROLOGIA, V58, P420, DOI 10.33588/rn.5809.2014007
   ARBIT E, 1991, J NEUROSURG, V74, P139, DOI 10.3171/jns.1991.74.1.0139
   ARSENI C, 1970, J NEUROL NEUROSUR PS, V33, P205, DOI 10.1136/jnnp.33.2.205
   Asghar M, 2002, J ROY SOC MED, V95, P290, DOI 10.1258/jrsm.95.6.290
   Balevi Mustafa, 2017, Asian J Neurosurg, V12, P598, DOI 10.4103/ajns.AJNS_8_15
   Bankole OB, 2010, AFR J NEUROL SCI, V29, P66
   BARMEIR EP, 1985, EUR J RADIOL, V5, P186
   Bold DA, 1943, J NERV MENT DIS, V98, P609
   BREMER AM, 1982, NEUROSURGERY, V11, P284, DOI 10.1227/00006123-198208000-00017
   BULL JWD, 1940, P ROY SOC MED, V33, P203
   Cai J, 2014, WORLD J SURG ONCOL, V12, DOI 10.1186/1477-7819-12-110
   Celik H, 2014, J NEUROL SCI-TURK, V31, P361
   조혁래, 2005, [Journal of Korean Neurosurgical Society, 대한신경외과학회지], V37, P386
   CHUSID JG, 1953, J NEUROSURG, V10, P430, DOI 10.3171/jns.1953.10.4.0430
   Costello E., 2008, Random House Websters Compact American Sign Language Dictionary
   Cote DJ, 2016, J CLIN NEUROSCI, V31, P106, DOI 10.1016/j.jocn.2016.02.014
   CUSICK JF, 1972, J NEUROSURG, V37, P731, DOI 10.3171/jns.1972.37.6.0731
   Dammers R, 2007, J NEUROL NEUROSUR PS, V78, P542, DOI 10.1136/jnnp.2006.108662
   de Araujo Silva Danilo Otavio, 2012, Surg Neurol Int, V3, P150, DOI 10.4103/2152-7806.104744
   DEBOIS V, 1980, SURG NEUROL, V14, P455
   Dimogerontas G, 2006, BRIT J NEUROSURG, V20, P435, DOI 10.1080/02688690601101796
   Djoubairou BO, 2015, NEUROL INDIA, V63, P282, DOI 10.4103/0028-3886.156316
   Ducruet AF, 2012, NEUROSURG REV, V35, P155, DOI 10.1007/s10143-011-0349-y
   Endo S H, 1976, No Shinkei Geka, V4, P1193
   Evans SJ, 2007, NEUROLOGY, V68, P1954, DOI 10.1212/01.wnl.0000265518.75600.e8
   Fang JC, 2019, WORLD NEUROSURG, V126, P613, DOI 10.1016/j.wneu.2019.03.144
   Galldiks N, 2010, NEUROCRIT CARE, V12, P272, DOI 10.1007/s12028-009-9303-z
   Gandolfi A, 1983, Acta Neurol (Napoli), V5, P130
   Garg K, 2013, NEUROL INDIA, V61, P548, DOI 10.4103/0028-3886.121950
   Gezercan Y, 2016, SPRINGERPLUS, V5, DOI 10.1186/s40064-016-3621-3
   GOLDHAHN R, 1930, DTSCH Z CHIR, V224, P323
   Gotoh M, 2001, NEUROL SURG TOKYO, V29, P259
   Goyal Puneet Kumar, 2013, Asian J Neurosurg, V8, P165, DOI 10.4103/1793-5482.121695
   GRANATA F, 1977, Acta Neurologica (Naples), V32, P340
   GRIPONISSIOTIS B, 1955, J NEUROSURG, V12, P419, DOI 10.3171/jns.1955.12.4.0419
   Gupta SK, 2015, SAUDI J ANAESTH, V9, P89, DOI 10.4103/1658-354X.146323
   Haciyakupoglu E, 2017, INT J CLIN EXP MED, V10, P14856
   He XS, 2005, J NEUROL NEUROSUR PS, V76, P367, DOI 10.1136/jnnp.2004.043174
   HIRAKAWA T, 1989, SURG NEUROL, V32, P51, DOI 10.1016/0090-3019(89)90035-9
   Hong HJ, 2009, SURG NEUROL, V71, P161, DOI 10.1016/j.surneu.2008.01.023
   Howng S L, 1986, Gaoxiong Yi Xue Ke Xue Za Zhi, V2, P465
   Ianovici Monica N, 1980, Neurol Psychiatr (Bucur), V18, P15
   Ide Mitsunobu, 1993, Neurologia Medico-Chirurgica, V33, P559, DOI 10.2176/nmc.33.559
   Imaizumi S, 2001, NEUROL MED-CHIR, V41, P19, DOI 10.2176/nmc.41.19
   Ingraham FD, 1944, J PEDIATR-US, V24, P1, DOI 10.1016/S0022-3476(44)80138-X
   IPLIKCIOGLU AC, 1991, J TRAUMA, V31, P272
   Isobe N, 2008, NEUROL SURG TOKYO, V36, P1115
   Isu T, 1977, No Shinkei Geka, V5, P1279
   ITO H, 1987, J NEUROSURG, V66, P862, DOI 10.3171/jns.1987.66.6.0862
   Ito Miiko, 2014, No Shinkei Geka, V42, P717
   JACKSON FE, 1965, J AMER MED ASSOC, V191, P598, DOI 10.1001/jama.1965.03080070082018
   Juan WS, 2012, ACTA NEUROCHIR, V154, P707, DOI 10.1007/s00701-011-1234-8
   Kannuki S, 2009, NEUROL SURG TOKYO, V37, P567
   Kaplan M, 2008, TURK NEUROSURG, V18, P420
   Karvounis P C, 1987, Acta Neurol (Napoli), V9, P212
   Kaspera W, 2005, NEUROPATHOLOGY, V25, P99, DOI 10.1111/j.1440-1789.2004.00592.x
   Kavcic A, 2006, NEUROLOGY, V66, P758, DOI 10.1212/01.wnl.0000200960.84140.d9
   Keser N, 2017, J SURG CASE REP, DOI 10.1093/jscr/rjx048
   Kim JH, 2011, J KOREAN NEUROSURG S, V50, P103, DOI 10.3340/jkns.2011.50.2.103
   King JEJ, 1943, AM J SURG, V59, P248
   Kobayashi H, 1988, Zentralbl Neurochir, V49, P119
   KONDOH T, 1989, SURG NEUROL, V32, P471, DOI 10.1016/0090-3019(89)90014-1
   Kotwica Z, 1987, Neurol Psychiatr (Bucur), V25, P257
   Lampugnani E, 1973, Riv Neurobiol, V19, P255
   Lega BC, 2010, J NEUROSURG, V113, P615, DOI 10.3171/2009.9.JNS08825
   Li H, 2017, WORLD NEUROSURG, V108, DOI 10.1016/j.wneu.2017.09.023
   Li X., 2015, NEUROSURG QUART, V25, P167
   Loh Joon-Khim, 1997, Kaohsiung Journal of Medical Sciences, V13, P272
   LUDWIG B, 1983, NEURORADIOLOGY, V25, P39, DOI 10.1007/BF00327479
   MACLEAN JA, 1955, NEUROLOGY, V5, P520, DOI 10.1212/WNL.5.7.520
   Marcikic M, 2010, ACTA CLIN CROAT, V49, P331
   Matsumura M, 1984, Neurol Med Chir (Tokyo), V24, P504, DOI 10.2176/nmc.24.504
   MCLAURIN R L, 1956, Am Surg, V22, P736
   MCLAURIN RL, 1966, J NEUROSURG, V24, P648, DOI 10.3171/jns.1966.24.3.0648
   Miranda LB, 2011, J NEUROSURG, V114, P72, DOI 10.3171/2010.8.JNS10298
   Moher D, 2009, J CLIN EPIDEMIOL, V62, P1006, DOI 10.1016/j.jclinepi.2009.06.005
   Moon HG, 2003, YONSEI MED J, V44, P915, DOI 10.3349/ymj.2003.44.5.915
   Moon KS, 2007, J CLIN NEUROSCI, V14, P283, DOI 10.1016/j.jocn.2005.11.016
   MORI N, 1982, Neurological Surgery, V10, P1203
   MOSBERG WH, 1952, J NERV MENT DIS, V115, P163
   Moskala M, 2007, MICROSC MICROANAL, V13, P211, DOI 10.1017/S1431927607070286
   Munro D, 1942, NEW ENGL J MED, V227, P87, DOI 10.1056/NEJM194207162270301
   MUNRO D, 1938, CRANIO CEREBRAL INJU
   NAGATA K, 1984, Neurological Surgery, V12, P1093
   Narsinghani Umesh, 2002, J Ark Med Soc, V98, P300
   NIWA J, 1988, SURG NEUROL, V30, P135, DOI 10.1016/0090-3019(88)90099-7
   Norman C H Jr, 1971, J Natl Med Assoc, V63, P3
   Oda Shinri, 2010, Tokai J Exp Clin Med, V35, P85
   Ovallath S, 2012, CASE REP MED, V2012, DOI 10.1155/2012/982198
   Papanikolaou PG, 2008, J NEUROSURG, V108, P401, DOI 10.3171/JNS/2008/108/2/0401
   Pappamikail Lia, 2013, Surg Neurol Int, V4, P21, DOI 10.4103/2152-7806.107548
   Park JS, 2003, J Korean Neurosurg, V34, P177
   Per H, 2006, BRAIN DEV-JPN, V28, P607, DOI 10.1016/j.braindev.2006.03.012
   Perria C, 1966, Minerva Neurochir, V10, P42
   Petraglia Anthony L, 2011, Surg Neurol Int, V2, P120, DOI 10.4103/2152-7806.84391
   Porta M, 1974, Acta Neurol (Napoli), V29, P275
   PORTUGAL J R, 1963, Zentralbl Neurochir, V24, P74
   Rao ZX, 2010, BRIT J NEUROSURG, V24, P722, DOI 10.3109/02688697.2010.520763
   Richards PG, 2006, ARCH DIS CHILD, V91, P205, DOI 10.1136/adc.2005.090761
   Rocchi G, 2007, SURG NEUROL, V67, P374, DOI 10.1016/j.surneu.2006.08.066
   SAINTMARTIN J, 1992, ARCH FR PEDIATR, V49, P203
   Salunke P, 2013, BRIT J NEUROSURG, V27, P524, DOI 10.3109/02688697.2013.769043
   Sandhu K., 2004, INDIAN J ANAESTH, V48, P439
   Santarius Thomas, 2010, Clin Neurosurg, V57, P112
   Sato K, 2005, NEUROL SURG TOKYO, V33, P805
   Satyarthee Guru Dutta, 2018, Asian J Neurosurg, V13, P1175, DOI 10.4103/ajns.AJNS_263_16
   SCHULLER A, 1935, ROFO FORTSCHR RONTG, V51, P119
   Senol N, 2015, J NEUROL SCI-TURK, V32, P208
   Sgaramella E, 2002, J Neurosurg Sci, V46, P28
   Shaikh Nissar, 2010, Surg Neurol Int, V1, DOI 10.4103/2152-7806.65185
   Sharma RR, 1999, PEDIATR NEUROSURG, V31, P150, DOI 10.1159/000028851
   Shim YS, 2007, YONSEI MED J, V48, P210, DOI 10.3349/ymj.2007.48.2.210
   Shimizu Y, 1988, Neurol Med Chir (Tokyo), V28, P190, DOI 10.2176/nmc.28.190
   Siddiqui SA, 2017, WORLD NEUROSURG, V98, P520, DOI 10.1016/j.wneu.2016.11.031
   Sikahall-Meneses Edna, 2008, Cir Cir, V76, P199
   SPADARO A, 1986, SURG NEUROL, V26, P487, DOI 10.1016/0090-3019(86)90262-4
   Spadaro A, 1987, J Neurosurg Sci, V31, P49
   Stanisic M, 2012, ACTA NEUROCHIR, V154, P113, DOI 10.1007/s00701-011-1203-2
   Taha MM, 2012, TURK NEUROSURG, V22, P407, DOI 10.5137/1019-5149.JTN.4782-11.1
   Tandon V, 2013, TURK NEUROSURG, V23, P815, DOI 10.5137/1019-5149.JTN.6189-12.1
   Tatli M, 2006, PEDIATR NEUROSURG, V42, P122, DOI 10.1159/000090468
   Turgut M, 2010, CENT EUR NEUROSURG, V71, P146, DOI 10.1055/s-0030-1253346
   Turgut M, 1997, CHILD NERV SYST, V13, P415, DOI 10.1007/s003810050111
   Turgut M, 2019, J NEUROL SURG REP, V80, pE44, DOI 10.1055/s-0039-1694738
   TVETE S, 1978, FORTSCHR RONTG NEUEN, V129, P506
   TYSON G, 1980, J NEUROSURG, V52, P776, DOI 10.3171/jns.1980.52.6.0776
   Viozzi I, 2017, ACTA NEUROCHIR, V159, P81, DOI 10.1007/s00701-016-2991-1
   WAGA S, 1979, SURG NEUROL, V11, P51
   Waga S, 1970, No To Shinkei, V22, P325
   Wakamoto H, 2003, NEUROL SURG TOKYO, V31, P269
   Watts C, 1976, Surg Neurol, V6, P247
   Weigel R, 2003, J NEUROL NEUROSUR PS, V74, P937, DOI 10.1136/jnnp.74.7.937
   White M, 2010, BRIT J NEUROSURG, V24, P257, DOI 10.3109/02688691003675218
   Xiao Z, 2017, Transl Neurosc Clin, V3, P220
   YAMADA K, 1992, ACTA NEUROCHIR, V114, P151, DOI 10.1007/BF01400606
   YAMASHIMA T, 1987, NEUROCHIRURGIA, V30, P95
   Yan H J, 1998, Changgeng Yi Xue Za Zhi, V21, P521
   Yang H., 2004, TZU CHI MED J, V16, P261
   Yang X, 2015, J CRANIOFAC SURG, V26, pE550, DOI 10.1097/SCS.0000000000002025
   Yokoyama K, 2008, AM J NEURORADIOL, V29, P1159, DOI 10.3174/ajnr.A1001
   Zarkou S, 2009, NEUROLOGIST, V15, P299, DOI 10.1097/NRL.0b013e3181b65558
   Zhang S, 2018, MOL PAIN, V14, DOI 10.1177/1744806918767512
NR 167
TC 14
Z9 16
U1 0
U2 5
PU ELSEVIER SCIENCE INC
PI NEW YORK
PA STE 800, 230 PARK AVE, NEW YORK, NY 10169 USA
SN 1878-8750
EI 1878-8769
J9 WORLD NEUROSURG
JI World Neurosurg.
PD FEB
PY 2020
VL 134
BP 240
EP 263
DI 10.1016/j.wneu.2019.10.153
PG 24
WC Clinical Neurology; Surgery
WE Science Citation Index Expanded (SCI-EXPANDED)
SC Neurosciences & Neurology; Surgery
GA KK6VS
UT WOS:000512878200178
PM 31682989
DA 2025-06-06
ER

PT J
AU Yagi, K
   Hijikata, Y
   Tao, Y
   Sunada, Y
   Haruta, R
   Maruno, M
   Minami, Y
   Edaki, H
   Hirai, S
   Inoue, S
   Hishikawa, T
   Uno, M
AF Yagi, Kenji
   Hijikata, Yasukazu
   Tao, Yoshifumi
   Sunada, Yoshihiro
   Haruta, Ryunosuke
   Maruno, Masato
   Minami, Yukari
   Edaki, Hisanori
   Hirai, Satoshi
   Inoue, Satoshi
   Hishikawa, Tomohito
   Uno, Masaaki
TI Contralateral Progression after Unilateral Surgery for Bilateral Chronic
   Subdural Hematoma: A Prospective Observational Study
SO NEUROLOGIA MEDICO-CHIRURGICA
LA English
DT Article
DE bilateral chronic subdural hematoma; membranous type; retreatment;
   unilateral surgery
ID GROWTH; SYSTEM
AB Bilateral chronic subdural hematoma is treated by burr-hole surgery. Patients may undergo simultaneous bilateral surgery, or unilateral surgery which occasionally necessitates subsequent contralateral surgery due to the contralateral chronic subdural hematoma progression. Contralateral chronic subdural hematoma progression is not well understood, and an optimal surgical strategy for bilateral chronic subdural hematoma remains undefined. This study aimed to identify predictors for contralateral chronic subdural hematoma progression following unilateral surgery in patients with bilateral chronic subdural hematoma, specifically examining contralateral chronic subdural hematoma presented as membranous (indicating an older hematoma) and the contralateral hematoma volume. In this prospective observational study, 39 patients with bilateral chronic subdural hematoma requiring surgery were included between February 2020 and July 2024. All patients initially underwent unilateral burr-hole surgery. Additional surgery was performed if contralateral chronic subdural hematoma progression occurred. The preoperative predictors of contralateral chronic subdural hematoma progression were investigated. Among the 39 patients, 16 (41%) experienced contralateral chronic subdural hematoma progression, necessitating contralateral surgery. Of the 12 patients with membranous-type chronic subdural hematoma on the contralateral side, contralateral chronic subdural hematoma progression developed in one patient (8%), whereas 15 (56%) of the 27 patients with non-membranous type had contralateral chronic subdural hematoma progression. Logistic regression analyses revealed that membranous-type hematoma was negatively associated with the risk of contralateral chronic subdural hematoma progression, with an odds ratio of 0.07 (95% confidence interval: 0.01-0.65). Additionally, preoperative hematoma volume on the contralateral side was identified as a risk factor for contralateral chronic subdural hematoma progression, with an odds ratio of 1.58 (95% confidence interval: 1.04-2.40) per 10 mL increase. The membranous type and small volume of contralateral chronic subdural hematoma were associated with a lower risk of contralateral chronic subdural hematoma progression after unilateral surgery in bilateral chronic subdural hematoma. We suggest applying unilateral surgery selectively to bilateral chronic subdural hematoma with these characteristics.
C1 [Yagi, Kenji; Tao, Yoshifumi; Sunada, Yoshihiro; Haruta, Ryunosuke; Maruno, Masato; Minami, Yukari; Edaki, Hisanori; Hirai, Satoshi; Inoue, Satoshi; Hishikawa, Tomohito; Uno, Masaaki] Kawasaki Med Sch, Dept Neurosurg, 577 Matsushima, Kurashiki, Okayama 7010192, Japan.
   [Hijikata, Yasukazu] Kyoto Univ, Dept Community Med, Sect Clin Epidemiol, Kyoto, Kyoto, Japan.
C3 Kawasaki Medical School; Kyoto University
RP Yagi, K (corresponding author), Kawasaki Med Sch, Dept Neurosurg, 577 Matsushima, Kurashiki, Okayama 7010192, Japan.
EM kenji-yagi@mail.goo.ne.jp
RI Hijikata, Yasukazu/HTP-2755-2023
CR Agawa Y, 2016, NEUROL MED-CHIR, V56, P198, DOI 10.2176/nmc.oa.2015-0256
   Andersen-Ranberg NC, 2017, J NEUROSURG, V126, P1905, DOI 10.3171/2016.4.JNS152642
   AOKI N, 1988, NEUROSURGERY, V22, P911, DOI 10.1227/00006123-198805000-00019
   AOKI N, 1985, J NEUROSURG, V63, P134, DOI 10.3171/jns.1985.63.1.0134
   Fujitani S, 2017, J NEUROSURG, V126, P755, DOI 10.3171/2016.1.JNS152655
   Gelabert-González M, 2005, CLIN NEUROL NEUROSUR, V107, P223, DOI 10.1016/j.clineuro.2004.09.015
   Gelabert-González M, 2016, NEUROCIRUGIA, V27, P103, DOI 10.1016/j.neucir.2015.07.002
   HODGES JL, 1963, ANN MATH STAT, V34, P598, DOI 10.1214/aoms/1177704172
   Hsieh CT, 2016, J CLIN NEUROSCI, V34, P252, DOI 10.1016/j.jocn.2016.09.015
   Huang YH, 2013, INT J SURG, V11, P544, DOI 10.1016/j.ijsu.2013.05.007
   Jensen TSR, 2020, ACTA NEUROCHIR, V162, P2007, DOI 10.1007/s00701-020-04472-w
   Kurokawa Y, 2005, SURG NEUROL, V64, P444, DOI 10.1016/j.surneu.2004.12.030
   Lee Jungjun, 2014, Korean J Neurotrauma, V10, P49, DOI 10.13004/kjnt.2014.10.2.49
   MARKWALDER TM, 1981, J NEUROSURG, V55, P390, DOI 10.3171/jns.1981.55.3.0390
   Matsubara M, 2023, J NEUROSURG, V139, P708, DOI 10.3171/2022.12.JNS222432
   Motiei-Langroudi R, 2019, NEUROSURGERY, V85, P648, DOI 10.1093/neuros/nyy432
   Motoie R, 2018, WORLD NEUROSURG, V118, pE87, DOI 10.1016/j.wneu.2018.06.124
   Nathan S, 2017, NEUROLOGY, V88, P1889, DOI 10.1212/WNL.0000000000003918
   Park Hyun Seok, 2014, Korean J Neurotrauma, V10, P55, DOI 10.13004/kjnt.2014.10.2.55
   Scheichel F, 2019, J NEUROSURG, V131, P1227, DOI 10.3171/2018.6.JNS18467
   Shen J, 2019, WORLD NEUROSURG, V126, pE773, DOI 10.1016/j.wneu.2019.02.148
   Sucu HK, 2005, STROKE, V36, P998, DOI 10.1161/01.STR.0000162714.46038.0f
   Takahashi Satoru, 2018, Asian J Neurosurg, V13, P1134, DOI 10.4103/ajns.AJNS_124_18
   Tsai TH, 2010, J TRAUMA, V68, P571, DOI 10.1097/TA.0b013e3181a5f31c
   Uno M, 2022, NEUROL MED-CHIR, V63, P1, DOI 10.2176/jns-nmc.2022-0207
   Yagi K, 2024, NEUROSURGERY, DOI [10.1227/neu.000000, DOI 10.1227/NEU.000000]
   Yagi K, 2023, FRONT NEUROL, V14, DOI 10.3389/fneur.2023.1308991
   Zhang JJ, 2020, J CLIN NEUROSCI, V78, P79, DOI 10.1016/j.jocn.2020.06.009
NR 28
TC 0
Z9 0
U1 0
U2 0
PU JAPAN NEUROSURGICAL SOC
PI TOKYO
PA 5-25-16 HONGO, BUNKYO-KU, TOKYO, 113-0033, JAPAN
SN 0470-8105
EI 1349-8029
J9 NEUROL MED-CHIR
JI Neurol. Med.-Chir.
PD APR
PY 2025
VL 65
IS 4
BP 195
EP 202
DI 10.2176/jns-nmc.2024-0308
EA MAR 2025
PG 8
WC Clinical Neurology; Surgery
WE Science Citation Index Expanded (SCI-EXPANDED)
SC Neurosciences & Neurology; Surgery
GA 1OJ4O
UT WOS:001450270700001
PM 40129003
OA gold
DA 2025-06-06
ER

PT J
AU Tommiska, P
   Knuutinen, O
   Lönnrot, K
   Kivisaari, R
   Raj, R
   FINISH Study Grp
AF Tommiska, Pihla
   Knuutinen, Oula
   Lonnrot, Kimmo
   Kivisaari, Riku
   Raj, Rahul
   FINISH Study Grp, Abdirisak
TI Association between postoperative thromboembolic and hemorrhagic
   complications and clinical outcomes after surgery for chronic subdural
   hematoma in patients with anticoagulation therapy for atrial
   fibrillation
SO ACTA NEUROCHIRURGICA
LA English
DT Article
DE Chronic subdural hematoma; Atrial fibrillation; Anticoagulation
   medication; Thromboembolic complication; Hemorrhagic complication;
   Outcome
ID MENINGEAL ARTERY EMBOLIZATION; ANTITHROMBOTIC AGENTS; RISK; STROKE;
   COHORT; MULTICENTER; RECURRENCE; RESUMPTION; PREVENTION; EVACUATION
AB Purpose A substantial proportion of patients undergoing surgery for chronic subdural hematoma (CSDH) use anticoagulation medication due to atrial fibrillation (AF). We assessed the risk of postoperative thromboembolic and hemorrhagic complications in CSDH surgery patients with a history of anticoagulation for AF and their association with outcome. Methods This posthoc analysis of a nationwide multicenter randomized controlled trial conducted during 2020-2022 included CSDH patients undergoing surgery with a history of preoperative anticoagulation use for AF. We assessed the incidence of thromboembolic and hemorrhagic complications and their associations with functional outcomes and mortality. Results Of 589 patients, 128 patients (median age 83 years, 24% females) were on anticoagulation medication due to AF. The incidences of postoperative thromboembolic and hemorrhagic complications were 8% and 6%, respectively. A significantly higher proportion of patients with a thromboembolic complication had unfavorable functional outcome (70% vs. 21%, p < 0.001) and higher mortality (50% vs. 14%) than those without. After adjusting for risk factors, a thromboembolic complication was independently associated with a higher risk for unfavorable outcome (OR 16.8, 95% CI 3.0-94.2) and death (OR 11.1, 95% CI 2.4-52.0). Similarly, hemorrhagic complications associated independently with unfavorable outcome, although the effect size was smaller than for thromboembolic complications. Conclusion The risk for thromboembolic complications seemed to be slightly higher than the risk for postoperative hemorrhagic complications after CSDH surgery in patients with a history of preoperative anticoagulation medication use due to AF. The occurrence of a thromboembolic complication was detrimental for patient prognosis, underscoring the importance of strategies to prevent thromboembolic events. There is an urgent need for a trial assessing the optimal timing of restarting anticoagulation medication after CSDH surgery.
C1 [Tommiska, Pihla; Lonnrot, Kimmo; Kivisaari, Riku; Raj, Rahul] Helsinki Univ Hosp, Dept Neurosurg, Haartmaninkatu 4,POB 320, Helsinki 00029, Finland.
   [Tommiska, Pihla; Lonnrot, Kimmo; Kivisaari, Riku; Raj, Rahul] Univ Helsinki, Haartmaninkatu 4,POB 320, Helsinki 00029, Finland.
   [Knuutinen, Oula] Oulu Univ Hosp, Dept Neurosurg, Neuroctr, Oulu, Finland.
   [Knuutinen, Oula] Oulu Univ Hosp, Fac Med, Res Unit Clin Med, Oulu, Finland.
   [Knuutinen, Oula] Univ Oulu, Oulu, Finland.
   [Knuutinen, Oula] Univ Oulu, Med Res Ctr Oulu MRC Oulu, Oulu, Finland.
C3 University of Helsinki; Helsinki University Central Hospital; University
   of Helsinki; University of Oulu; University of Oulu; University of Oulu;
   University of Oulu
RP Raj, R (corresponding author), Helsinki Univ Hosp, Dept Neurosurg, Haartmaninkatu 4,POB 320, Helsinki 00029, Finland.; Raj, R (corresponding author), Univ Helsinki, Haartmaninkatu 4,POB 320, Helsinki 00029, Finland.
EM rahul.raj@hus.fi
RI ; Raj, Rahul/K-7693-2012; Posti, Jussi/GQA-7745-2022
OI Vasankari, Ville/0000-0002-7677-4358; Raj, Rahul/0000-0003-4243-9591;
   Posti, Jussi/0000-0002-5925-5193; Zeiler, Frederick
   A./0000-0003-1737-0510; Lonnrot, Kimmo/0000-0003-4361-1007
FU University of Helsinki (including Helsinki University Central Hospital)
FX We thank the patients who participated in the FINISH trial, and the
   hospital staff at the trial sites involved in the treatment of trial
   patients, thereby ensuring its success.
CR Amano T, 2016, CLIN NEUROL NEUROSUR, V151, P43, DOI 10.1016/j.clineuro.2016.10.002
   Atzmon R, 2018, J ORTHOP SURG RES, V13, DOI 10.1186/s13018-018-0867-1
   Balser D, 2015, J NEUROSURG, V123, P1209, DOI 10.3171/2014.9.JNS141550
   Bartley A, 2023, JAMA NEUROL, V80, P58, DOI 10.1001/jamaneurol.2022.4133
   Brennan PM, 2017, J NEUROSURG, V127, P732, DOI 10.3171/2016.8.JNS16134
   Bruno A, 2010, STROKE, V41, P1048, DOI 10.1161/STROKEAHA.109.571562
   Chari A, 2014, BRIT J NEUROSURG, V28, P2, DOI 10.3109/02688697.2013.812184
   Choi J, 2020, J KOREAN NEUROSURG S, V63, P513, DOI 10.3340/jkns.2019.0194
   Cofano F, 2020, FRONT NEUROL, V11, DOI 10.3389/fneur.2020.560269
   Connolly BJ, 2014, STROKE, V45, P1672, DOI 10.1161/STROKEAHA.114.005430
   Davies JM, 2024, NEW ENGL J MED, V391, P1890, DOI 10.1056/NEJMoa2313472
   Douketis JD, 2019, JAMA INTERN MED, V179, P1469, DOI 10.1001/jamainternmed.2019.2431
   Douketis JD, 2015, NEW ENGL J MED, V373, P823, DOI 10.1056/NEJMoa1501035
   Edlmann E, 2017, J NEUROINFLAMM, V14, DOI 10.1186/s12974-017-0881-y
   Eun J, 2023, J KOREAN NEUROSURG S, V66, P726, DOI 10.3340/jkns.2023.0115
   Fiorella D, 2024, NEW ENGL J MED, DOI 10.1056/NEJMoa2409845
   Fischer U, 2023, NEW ENGL J MED, V388, P2411, DOI 10.1056/NEJMoa2303048
   Fornebo I, 2017, ACTA NEUROCHIR, V159, P2045, DOI 10.1007/s00701-017-3330-x
   Frati A, 2004, J NEUROSURG, V100, P24, DOI 10.3171/jns.2004.100.1.0024
   Gaist D, 2017, JAMA-J AM MED ASSOC, V317, P836, DOI 10.1001/jama.2017.0639
   Guha D, 2016, J NEUROSURG, V124, P750, DOI 10.3171/2015.2.JNS141889
   He R, 2022, BMC GERIATR, V22, DOI 10.1186/s12877-021-02728-3
   Hutchinson PJ, 2020, NEW ENGL J MED, V383, P2616, DOI 10.1056/NEJMoa2020473
   Jensen TSR, 2021, J NEUROSURG, V137, P799, DOI 10.3171/2021.10.JNS211608
   Jormanainen V, 2018, Fin J EHealth EWelfare, V10, P381, DOI [10.23996/fjhw.74511, DOI 10.23996/FJHW.74511]
   Kerttula S, 2022, ACTA NEUROCHIR, V164, P2699, DOI 10.1007/s00701-022-05337-0
   Kovacs MJ, 2021, BMJ-BRIT MED J, V373, DOI 10.1136/bmj.n1205
   Liu JM, 2024, NEW ENGL J MED, V391, P1901, DOI 10.1056/NEJMoa2401201
   Melander N, 2023, J CLIN NEUROSCI, V114, P151, DOI 10.1016/j.jocn.2023.07.001
   Miah IP, 2018, TRIALS, V19, DOI 10.1186/s13063-018-2945-4
   Miah IP, 2023, NEW ENGL J MED, V388, P2230, DOI 10.1056/NEJMoa2216767
   Motiei-Langroudi R, 2018, J NEUROSURG, V129, P1143, DOI 10.3171/2017.6.JNS17130
   Nathan S, 2017, NEUROLOGY, V88, P1889, DOI 10.1212/WNL.0000000000003918
   Official Statistics of Finland (OSF), 2022, Official Statistics of Finland (OSF): Births e-publication
   Patel MR, 2010, AM HEART J, V159, P340, DOI 10.1016/j.ahj.2009.11.025
   Pedersen AB, 2017, J BONE MINER RES, V32, P2339, DOI 10.1002/jbmr.3242
   Phan K, 2018, WORLD NEUROSURG, V109, pE792, DOI 10.1016/j.wneu.2017.10.091
   Raj R, 2024, LANCET, V403, P2798, DOI 10.1016/S0140-6736(24)00686-X
   Rauhala M, 2020, ACTA NEUROCHIR, V162, P1467, DOI 10.1007/s00701-020-04278-w
   Rauhala M, 2020, J NEUROSURG, V132, P1147, DOI 10.3171/2018.12.JNS183035
   Sacco RL, 2013, STROKE, V44, P2064, DOI 10.1161/STR.0b013e318296aeca
   Schucht P, 2019, NEW ENGL J MED, V380, P1186, DOI 10.1056/NEJMc1812507
   Shen J, 2019, INJURY, V50, P1634, DOI 10.1016/j.injury.2019.08.019
   Stanisic M, 2012, INFLAMM RES, V61, P845, DOI 10.1007/s00011-012-0476-0
   Suarez JI, 2017, NEUROLOGY, V88, P1880, DOI 10.1212/WNL.0000000000003923
   Thygesen K, 2018, EUR HEART J, V39, P3757, DOI [10.1093/eurheartj/ehy655, 10.1016/j.jacc.2018.08.1038, 10.1093/eurheartj/ehy462, 10.1161/CIR.0000000000000617]
   Tommiska P, 2022, J NEUROSURG, V136, P1186, DOI 10.3171/2021.3.JNS21281
   Tommiska P, 2020, BMJ OPEN, V10, DOI 10.1136/bmjopen-2020-038275
   Tommiska P, 2019, WORLD NEUROSURG, V129, pE614, DOI 10.1016/j.wneu.2019.05.230
   Torihashi K, 2008, NEUROSURGERY, V63, P1125, DOI 10.1227/01.NEU.0000335782.60059.17
   von Elm E, 2008, J CLIN EPIDEMIOL, V61, P344, DOI [10.1016/j.jclinepi.2007.11.008, 10.2471/BLT.07.045120]
   Wang H, 2019, MEDICINE, V98, DOI 10.1097/MD.0000000000013972
NR 52
TC 0
Z9 0
U1 1
U2 1
PU SPRINGER WIEN
PI Vienna
PA Prinz-Eugen-Strasse 8-10, A-1040 Vienna, AUSTRIA
SN 0001-6268
EI 0942-0940
J9 ACTA NEUROCHIR
JI Acta Neurochir.
PD JAN 16
PY 2025
VL 167
IS 1
AR 17
DI 10.1007/s00701-024-06417-z
PG 10
WC Clinical Neurology; Surgery
WE Science Citation Index Expanded (SCI-EXPANDED)
SC Neurosciences & Neurology; Surgery
GA S4P3N
UT WOS:001398057500001
PM 39815109
OA hybrid
DA 2025-06-06
ER

PT J
AU Poon, MTC
   Rea, C
   Kolias, AG
   Brennan, PM
AF Poon, Michael T. C.
   Rea, Catherine
   Kolias, Angelos G.
   Brennan, Paul M.
CA British Neurosurg Trainee Res Coll
TI Influence of Antiplatelet and Anticoagulant Drug Use on Outcomes after
   Chronic Subdural Hematoma Drainage
SO JOURNAL OF NEUROTRAUMA
LA English
DT Article
DE anticoagulant; antiplatelet; chronic subdural hematoma; functional
   outcome; recurrence
ID MOLECULAR-WEIGHT HEPARIN; ATRIAL-FIBRILLATION; MANAGEMENT; RISK;
   ASPIRIN; ASSOCIATION; PROPHYLAXIS; MULTICENTER; CLOPIDOGREL; RECURRENCE
AB We aim to describe the outcomes after chronic subdural hematoma drainage (CSDH) management in a large cohort of patients on antithrombotic drugs, either antiplatelets or anticoagulants, at presentation and to inform clinical decision making on the timing of surgery and recommencement of these drugs. We used data from a previous UK-based multi-center, prospective cohort study. Outcomes included recurrence within 60 days, functional outcome at discharge, and thromboembolic event during hospital stay. We performed Cox regression on recurrence and multiple logistic regression on functional outcome. There were 817 patients included in the analysis, of which 353 (43.2%) were on an antithrombotic drug at presentation. We observed a gradual reduction in risk of recurrence for patients during the 6 weeks post-CSDH surgery. Neither antiplatelet nor anticoagulant drug use influenced risk of CSDH recurrence (hazard ratio, 0.93; 95% confidence interval [CI], 0.58-1.48; p = 0.76) or persistent/worse functional impairment (odds ratio, 1.08; 95% CI, 0.76-1.55; p = 0.66). Delaying surgery after cessation of antiplatelet drug did not affect risk of bleed recurrence. There were 15 in-hospital thromboembolic events recorded. Events were more common in the group pre-treated with antithrombotic drugs (3.3%) compared to the non-antithrombotic group (0.9%). Patients on an antithrombotic drug pre-operatively were at higher risk of thromboembolic events with no excess risk of bleed recurrence or worse functional outcome after CSDH drainage. The data did not support delaying surgery in patients on antithrombotic therapy. In the absence of a randomized controlled trial, early surgery and early antithrombotic recommencement should be considered in those at high risk of thromboembolic events.
C1 [Poon, Michael T. C.; Brennan, Paul M.] Western Gen Hosp, Dept Clin Neurosci, Crewe Rd South, Edinburgh EH4 2XU, Midlothian, Scotland.
   [Poon, Michael T. C.; Brennan, Paul M.] Univ Edinburgh, Ctr Clin Brain Sci, Edinburgh, Midlothian, Scotland.
   [Rea, Catherine] Eastbourne Dist Gen Hosp, Dept Haematol, Eastbourne, England.
   [Kolias, Angelos G.] Univ Cambridge, Dept Clin Neurosci, Div Neurosurg, Cambridge, England.
   [Kolias, Angelos G.] Addenbrookes Hosp, Cambridge, England.
   [Kolias, Angelos G.] Cambridge Clin Trials Unit, Surg Theme, Cambridge Biomed Campus, Cambridge, England.
C3 University of Edinburgh; University of Edinburgh; University of
   Cambridge; Cambridge University Hospitals NHS Foundation Trust;
   Addenbrooke's Hospital; University of Cambridge
RP Poon, MTC (corresponding author), Western Gen Hosp, Dept Clin Neurosci, Crewe Rd South, Edinburgh EH4 2XU, Midlothian, Scotland.
EM michaelpoon@nhs.net
RI Poon, Michael/AAV-1914-2021
OI Poon, Michael/0000-0002-0053-2184; Chari, Aswin/0000-0003-0053-147X;
   Hutchinson, Peter/0000-0002-2796-1835; Kolias,
   Angelos/0000-0003-3992-0587; Gray, William/0000-0001-7595-8887; Stovell,
   Matthew George/0000-0002-4172-4617; Zaben, Malik/0000-0002-7446-4532;
   Thorne, Lewis/0000-0002-7692-0378; Woodfield, Julie/0000-0003-3645-500X;
   Plaha, Prof Puneet/0000-0003-3103-6359; King,
   Andrew/0000-0002-6546-7248; Scotton, William/0000-0003-0607-3190;
   Bulters, Diederik/0000-0001-9884-9050; T. Afshari,
   Fardad/0009-0004-6276-568X
FU MRC [G1002277, G9439390, G0502030, G0600986, G0601025] Funding Source:
   UKRI
CR Adelborg K, 2016, HEART, V102, P1883, DOI 10.1136/heartjnl-2016-309402
   Baharoglu MI, 2016, LANCET, V387, P2605, DOI 10.1016/S0140-6736(16)30392-0
   Bakheet MF, 2015, INT J STROKE, V10, P501, DOI 10.1111/ijs.12419
   Brennan PM, 2017, J NEUROSURG, V127, P732, DOI 10.3171/2016.8.JNS16134
   Chari A, 2016, J NEUROTRAUM, V33, P1212, DOI 10.1089/neu.2015.3983
   Chari A, 2014, BRIT J NEUROSURG, V28, P2, DOI 10.3109/02688697.2013.812184
   Coulter IC, 2014, BRIT J NEUROSURG, V28, P199, DOI 10.3109/02688697.2013.835378
   Ducruet AF, 2012, NEUROSURG REV, V35, P155, DOI 10.1007/s10143-011-0349-y
   Fornebo I, 2017, ACTA NEUROCHIR, V159, P2045, DOI 10.1007/s00701-017-3330-x
   Gaist D, 2017, JAMA-J AM MED ASSOC, V317, P836, DOI 10.1001/jama.2017.0639
   Guha D, 2016, J NEUROSURG, V124, P750, DOI 10.3171/2015.2.JNS141889
   Hansen ML, 2010, ARCH INTERN MED, V170, P1433, DOI 10.1001/archinternmed.2010.271
   Keeling D, 2016, BRIT J HAEMATOL, V175, P602, DOI 10.1111/bjh.14344
   Kolias AG, 2014, NAT REV NEUROL, V10, P570, DOI 10.1038/nrneurol.2014.163
   Li C, 2012, J THROMB HAEMOST, V10, P521, DOI 10.1111/j.1538-7836.2012.04641.x
   Licci M, 2018, CRIT CARE MED, V46, pE26, DOI 10.1097/CCM.0000000000002804
   Lip GYH, 2010, STROKE, V41, P2731, DOI 10.1161/STROKEAHA.110.590257
   Lippi G, 2017, ANN TRANSL MED, V5, DOI 10.21037/atm.2017.06.65
   Nathan S, 2017, NEUROLOGY, V88, P1889, DOI 10.1212/WNL.0000000000003918
   Pinggera D, 2017, WORLD NEUROSURG, V104, P284, DOI 10.1016/j.wneu.2017.04.154
   Pisters R, 2010, CHEST, V138, P1093, DOI 10.1378/chest.10-0134
   Poon MTC, 2018, NEUROSURG REV, V41, P439, DOI 10.1007/s10143-017-0860-x
   Ragland JT, 2017, NEUROSURG CLIN N AM, V28, P239, DOI 10.1016/j.nec.2016.11.006
   Santarius T, 2009, LANCET, V374, P1067, DOI 10.1016/S0140-6736(09)61115-6
   Soleman J, 2017, WORLD NEUROSURG, V107, P778, DOI 10.1016/j.wneu.2017.08.065
   Tahsim-Oglou Y, 2012, ACTA NEUROCHIR, V154, P1063, DOI 10.1007/s00701-012-1334-0
   von Elm E, 2007, BMJ-BRIT MED J, V335, P806
NR 27
TC 39
Z9 40
U1 0
U2 9
PU MARY ANN LIEBERT, INC
PI NEW ROCHELLE
PA 140 HUGUENOT STREET, 3RD FL, NEW ROCHELLE, NY 10801 USA
SN 0897-7151
EI 1557-9042
J9 J NEUROTRAUM
JI J. Neurotrauma
PD APR 15
PY 2021
VL 38
IS 8
BP 1177
EP 1184
DI 10.1089/neu.2018.6080
PG 8
WC Critical Care Medicine; Clinical Neurology; Neurosciences
WE Science Citation Index Expanded (SCI-EXPANDED)
SC General & Internal Medicine; Neurosciences & Neurology
GA RJ3OX
UT WOS:000637508500023
PM 30526281
OA Green Submitted, hybrid, Green Published
DA 2025-06-06
ER

PT J
AU Osada, Y
   Shibahara, I
   Nakagawa, A
   Sakata, H
   Niizuma, K
   Saito, R
   Kanamori, M
   Fujimura, M
   Suzuki, S
   Tominaga, T
AF Osada, Yoshinari
   Shibahara, Ichiyo
   Nakagawa, Atsuhiro
   Sakata, Hiroyuki
   Niizuma, Kuniyasu
   Saito, Ryuta
   Kanamori, Masayuki
   Fujimura, Miki
   Suzuki, Shinsuke
   Tominaga, Teiji
TI Unilateral chronic subdural hematoma due to spontaneous intracranial
   hypotension: a report of four cases
SO BRITISH JOURNAL OF NEUROSURGERY
LA English
DT Article
DE Cranial morphology; cranial convexity; asymmetry; unilateral chronic
   subdural hematoma; intracranial hypotension; transtentorial herniation
ID CEREBROSPINAL-FLUID LEAKS
AB Background: Chronic subdural hematoma (CSDH) is a common neurosurgical disease. A subset of patients with CSDH may exhibit underlying spontaneous intracranial hypotension (SIH). Bilateral CSDH has a causal relationship with SIH, but there is no known causal relationship between unilateral CSDH and SIH. Case description: We encountered four cases of unilateral CSDH due to SIH. The patients' age ranged between 44 and 64 years; there were three males and one female. All patients presented with headache as their initial symptom, and then became comatose. Computed tomography demonstrated unilateral CSDH and transtentorial herniation in all patients. Treatments were emergency epidural blood patch (EBP) and evacuation of CSDH. The site of cerebrospinal fluid leak could not be identified in three patients; therefore, EBP was performed at upper and lower spine. All patients recovered from SIH; however, one patient experienced poor outcome due to Duret hemorrhage and ischemic complications of transtentorial herniation. Cranial asymmetry was present in all four patients, and unilateral CSDH was located on the side of the most curved cranial convexity. Conclusions: Unilateral CSDH, asymmetric cranial morphology, and transtentorial herniation in relatively young patients may indicate underlying SIH.
C1 [Osada, Yoshinari; Shibahara, Ichiyo; Nakagawa, Atsuhiro; Sakata, Hiroyuki; Niizuma, Kuniyasu; Saito, Ryuta; Kanamori, Masayuki; Fujimura, Miki; Tominaga, Teiji] Tohoku Univ, Dept Neurosurg, Grad Sch Med, Sendai, Miyagi, Japan.
   [Suzuki, Shinsuke] Sendai Med Ctr, Dept Neurosurg, Sendai, Miyagi, Japan.
C3 Tohoku University
RP Shibahara, I (corresponding author), Tohoku Univ, Dept Neurosurg, Grad Sch Med, Aoba Ku, 1-1 Seiryo Machi, Sendai, Miyagi 9808575, Japan.
EM chiy000@hotmail.com
RI Shibahara, Ichiyo/GRF-5194-2022; Osada, Yoshinari/KHO-6219-2024; SAITO,
   RYUTA/ABI-1829-2020
OI Saito, Ryuta/0000-0002-2484-1360; Niizuma, Kuniyasu/0000-0001-9282-6499;
   Sakata, Hiroyuki/0000-0003-0745-9538
CR Agawa Y, 2016, NEUROL MED-CHIR, V56, P198, DOI 10.2176/nmc.oa.2015-0256
   Akhaddar A, 2009, ACTA NEUROCHIR, V151, P1235, DOI 10.1007/s00701-009-0357-7
   Beck J, 2014, J NEUROSURG, V121, P1380, DOI 10.3171/2014.6.JNS14550
   Collange O, 2016, A A CASE REP, V7, P207, DOI 10.1213/XAA.0000000000000385
   Davidson B, 2017, WORLD NEUROSURG, V101, P343, DOI 10.1016/j.wneu.2017.01.123
   Ernestus RI, 1997, SURG NEUROL, V48, P220, DOI 10.1016/S0090-3019(97)80031-6
   Hosoya T, 2013, NEUROL MED-CHIR, V53, P207, DOI 10.2176/nmc.53.207
   Inamasu J, 2015, CASE REP NEUROL, V7, P71, DOI 10.1159/000381667
   Karibe Hiroshi, 2011, No Shinkei Geka, V39, P1149
   Kim BG, 2010, J KOREAN NEUROSURG S, V47, P424, DOI 10.3340/jkns.2010.47.6.424
   Krupa Mariusz, 2009, Roczniki Pomorskiej Akademii Medycznej w Szczecinie, V55, P47
   Lee KS, 2001, BRAIN INJURY, V15, P47, DOI 10.1080/02699050150209129
   Liu WM, 2014, J NEUROSURG, V121, P665, DOI 10.3171/2014.5.JNS132715
   Loya JJ, 2012, J NEUROSURG, V117, P615, DOI 10.3171/2012.4.JNS112030
   Matsumoto H, 2018, NEUROSURG REV, V41, P447, DOI 10.1007/s10143-017-0861-9
   Schievink WI, 2006, JAMA-J AM MED ASSOC, V295, P2286, DOI 10.1001/jama.295.19.2286
   Schievink WI, 2005, J NEUROSURG, V103, P608, DOI 10.3171/jns.2005.103.4.0608
   Schievink WI, 2004, NEUROSURGERY, V54, P65, DOI 10.1227/01.NEU.0000097200.18478.7B
   Schievink WI, 2003, ARCH NEUROL-CHICAGO, V60, P1713, DOI 10.1001/archneur.60.12.1713
   Tsai TH, 2010, J TRAUMA, V68, P571, DOI 10.1097/TA.0b013e3181a5f31c
   Yadav Yad R, 2016, Asian J Neurosurg, V11, P330
NR 21
TC 7
Z9 10
U1 1
U2 1
PU TAYLOR & FRANCIS LTD
PI ABINGDON
PA 2-4 PARK SQUARE, MILTON PARK, ABINGDON OR14 4RN, OXON, ENGLAND
SN 0268-8697
EI 1360-046X
J9 BRIT J NEUROSURG
JI Br. J. Neurosurg.
PD NOV 1
PY 2020
VL 34
IS 6
BP 632
EP 637
DI 10.1080/02688697.2019.1667482
EA SEP 2019
PG 6
WC Clinical Neurology; Surgery
WE Science Citation Index Expanded (SCI-EXPANDED)
SC Neurosciences & Neurology; Surgery
GA PD0GH
UT WOS:000486935600001
PM 31535558
DA 2025-06-06
ER

PT J
AU Viozzi, I
   van Baarsen, K
   Grotenhuis, A
AF Viozzi, Ilaria
   van Baarsen, Kirsten
   Grotenhuis, Andre
TI Armored brain in a young girl with a syndromal hydrocephalus
SO ACTA NEUROCHIRURGICA
LA English
DT Article
DE Armored brain; Matrioska effect; Bilateral chronic ossified hematoma;
   Shunt complication
ID CHRONIC SUBDURAL-HEMATOMA; REMOVAL
AB The authors present a case of a young girl affected by a syndromal hydrocephalus who developed a bilateral ossified chronic subdural hematoma with the typical radiological appearance of "the armored brain". Bilateral calcified chronic subdural hematoma is a rare complication of ventriculoperitoneal shunt. There is controversy in the treatment, but most published literature discourages a surgical intervention to remove the calcifications.
C1 [Viozzi, Ilaria; van Baarsen, Kirsten; Grotenhuis, Andre] Radboud Univ Nijmegen, Med Ctr, Dept Neurosurg, Geert Grootepl Zuid 10, NL-6525 GA Nijmegen, Gelderland, Netherlands.
C3 Radboud University Nijmegen
RP Viozzi, I (corresponding author), Radboud Univ Nijmegen, Med Ctr, Dept Neurosurg, Geert Grootepl Zuid 10, NL-6525 GA Nijmegen, Gelderland, Netherlands.
EM ilaria.viozzi@gmail.com
RI Grotenhuis, André/ABH-7794-2020
CR Costello E., 2008, Random House Websters Compact American Sign Language Dictionary
   Galldiks N, 2010, NEUROCRIT CARE, V12, P272, DOI 10.1007/s12028-009-9303-z
   Imaizumi S, 2001, NEUROL MED-CHIR, V41, P19, DOI 10.2176/nmc.41.19
   Kanu OO, 2012, ROMANIAN NEUROSURGER, VXIX, P1
   Kaplan M, 2008, TURK NEUROSURG, V18, P420
   LUDWIG B, 1983, NEURORADIOLOGY, V25, P39, DOI 10.1007/BF00327479
   MCKAY RJ, 1950, AMA AM J DIS CHILD, V80, P872
   Moon KS, 2007, J CLIN NEUROSCI, V14, P283, DOI 10.1016/j.jocn.2005.11.016
   NIWA J, 1988, SURG NEUROL, V30, P135, DOI 10.1016/0090-3019(88)90099-7
   Petraglia Anthony L, 2011, Surg Neurol Int, V2, P120, DOI 10.4103/2152-7806.84391
   Puca A, 1996, SURG NEUROL, V45, P376, DOI 10.1016/0090-3019(95)00450-5
   PUDENZ RH, 1991, SURG NEUROL, V35, P200, DOI 10.1016/0090-3019(91)90072-H
   Salunke P, 2013, BRIT J NEUROSURG, V27, P524, DOI 10.3109/02688697.2013.769043
   Sharma RR, 1999, PEDIATR NEUROSURG, V31, P150, DOI 10.1159/000028851
   Taha MM, 2012, TURK NEUROSURG, V22, P407, DOI 10.5137/1019-5149.JTN.4782-11.1
NR 15
TC 2
Z9 3
U1 0
U2 1
PU SPRINGER WIEN
PI WIEN
PA SACHSENPLATZ 4-6, PO BOX 89, A-1201 WIEN, AUSTRIA
SN 0001-6268
EI 0942-0940
J9 ACTA NEUROCHIR
JI Acta Neurochir.
PD JAN
PY 2017
VL 159
IS 1
BP 81
EP 83
DI 10.1007/s00701-016-2991-1
PG 3
WC Clinical Neurology; Surgery
WE Science Citation Index Expanded (SCI-EXPANDED)
SC Neurosciences & Neurology; Surgery
GA EJ2EE
UT WOS:000393022000014
PM 27778104
OA Green Published, hybrid
DA 2025-06-06
ER

PT J
AU Lu, WC
   Wang, H
   Wu, T
   Sheng, XD
   Ding, ZB
   Xu, GZ
AF Lu, Wenchao
   Wang, Hui
   Wu, Tao
   Sheng, Xudong
   Ding, Zhibin
   Xu, Gangzhu
TI Burr-Hole Craniostomy with T-Tube Drainage as Surgical Treatment for
   Chronic Subdural Hematoma
SO WORLD NEUROSURGERY
LA English
DT Article
DE Burr-hole drainage; Chronic subdural hematoma; Complications; Subdural
   drain; T-tube drain
ID PNEUMOCEPHALUS; METAANALYSIS; IRRIGATION; MANAGEMENT
AB OBJECTIVE: We sought to investigate the effect of burr-hole craniostomy with T-tube drainage to treat chronic subdural hematoma (CSDH).
   METHODS: Eighty-seven patients with CSDH who were recruited from January 2012 to June 2017 at the Department of Neurosurgery, The First Affiliated Hospital of Xi'an Medical University, were divided into 2 groups according to the method of drainage: T-tube drainage system (n = 45) and conventional subdural drainage system (n = 42). Retrospective analysis of clinical data and efficacy was performed between the 2 groups.
   RESULTS: There were no significant differences in age, preoperative Markwalder grade scale, preoperative hematoma volume, hospitalization days, and discharge Markwalder grade scale between the 2 groups (P > 0.05). The incidence of postoperative complications and hematoma recurrence in the group of patients with T-tube drainage was significantly reduced when compared with conventional subdural drainage systems (P < 0.05).
   CONCLUSIONS: Both methods were effective in the treatment of CSDH; however, we found a lower overall surgical complication rate following treatment with burr-hole craniostomy and T-tube drainage. This indicates that it may be a better therapeutic option for management of CSDH.
C1 [Lu, Wenchao; Wang, Hui; Wu, Tao; Sheng, Xudong; Ding, Zhibin; Xu, Gangzhu] Xian Med Univ, Dept Neurosurg, Affiliated Hosp 1, Xian, Shaanxi, Peoples R China.
C3 Xi'an Medical University
RP Lu, WC (corresponding author), Xian Med Univ, Dept Neurosurg, Affiliated Hosp 1, Xian, Shaanxi, Peoples R China.
EM luwenchao1985@163.com
OI wenchao, lu/0000-0002-9749-6289
CR Belkhair S, 2013, CAN J NEUROL SCI, V40, P56, DOI 10.1017/S0317167100012956
   Chih ANW, 2017, MALAYS J MED SCI, V24, P21, DOI 10.21315/mjms2017.24.1.3
   Ducruet AF, 2012, NEUROSURG REV, V35, P155, DOI 10.1007/s10143-011-0349-y
   Edlmann E, 2017, J NEUROINFLAMM, V14, DOI 10.1186/s12974-017-0881-y
   Emich S, 2014, TRIALS, V15, DOI 10.1186/1745-6215-15-6
   Guilfoyle MR, 2017, ACTA NEUROCHIR, V159, P903, DOI 10.1007/s00701-017-3095-2
   Ihab Zidan, 2012, Asian J Neurosurg, V7, P66, DOI 10.4103/1793-5482.98647
   Iorio-Morin C, 2016, TRIALS, V17, DOI 10.1186/s13063-016-1358-5
   Ishibashi Akira, 2011, Kurume Medical Journal, V58, P35
   Jiang R, 2015, TRIALS, V16, DOI 10.1186/s13063-015-1045-y
   Lega BC, 2010, J NEUROSURG, V113, P615, DOI 10.3171/2009.9.JNS08825
   Leung GKK., 2001, Ann Coll Surg Hong Kong, V5, P99
   Liu WM, 2014, J NEUROSURG, V121, P665, DOI 10.3171/2014.5.JNS132715
   Okada Y, 2002, SURG NEUROL, V57, P405, DOI 10.1016/S0090-3019(02)00720-6
   Oral S, 2015, NORTH CLIN ISTANB, V2, P115, DOI 10.14744/nci.2015.06977
   REASONER DK, 1994, ANESTHESIOLOGY, V80, P1008, DOI 10.1097/00000542-199405000-00009
   RYCHLICKI F, 1991, ACTA NEUROCHIR, V113, P38, DOI 10.1007/BF01402112
   Santarius Thomas, 2010, Clin Neurosurg, V57, P112
   Schirmer CM, 2010, NEUROCRIT CARE, V13, P152, DOI 10.1007/s12028-010-9363-0
   Sindou M, 2010, ACTA NEUROCHIR, V152, P545, DOI 10.1007/s00701-009-0489-9
   Takahashi S, 2011, NEUROL MED-CHIR, V51, P515, DOI 10.2176/nmc.51.515
   Taussky P, 2008, BRIT J NEUROSURG, V22, P279, DOI 10.1080/02688690701818885
   Weigel R, 2003, J NEUROL NEUROSUR PS, V74, P937, DOI 10.1136/jnnp.74.7.937
   Yadav Yad R, 2016, Asian J Neurosurg, V11, P330
   Zakaraia AM, 2008, SURG NEUROL, V69, P608, DOI 10.1016/j.surneu.2007.01.054
NR 25
TC 4
Z9 6
U1 0
U2 8
PU ELSEVIER SCIENCE INC
PI NEW YORK
PA 360 PARK AVE SOUTH, NEW YORK, NY 10010-1710 USA
SN 1878-8750
EI 1878-8769
J9 WORLD NEUROSURG
JI World Neurosurg.
PD JUL
PY 2018
VL 115
BP E756
EP E760
DI 10.1016/j.wneu.2018.04.168
PG 5
WC Clinical Neurology; Surgery
WE Science Citation Index Expanded (SCI-EXPANDED)
SC Neurosciences & Neurology; Surgery
GA GK8YL
UT WOS:000436519600095
PM 29729458
DA 2025-06-06
ER

PT J
AU Osuka, K
   Watanabe, Y
   Usuda, N
   Atsuzawa, K
   Aoyama, M
   Niwa, A
   Nakura, T
   Takayasu, M
AF Osuka, Koji
   Watanabe, Yasuo
   Usuda, Nobuteru
   Atsuzawa, Kimie
   Aoyama, Masahiro
   Niwa, Aichi
   Nakura, Takahiro
   Takayasu, Masakazu
TI Activation of Ras/MEK/ERK signaling in chronic subdural hematoma outer
   membranes
SO BRAIN RESEARCH
LA English
DT Article
DE Chronic subdural hematoma; ERK; MEK; Ras
ID ENDOTHELIAL-CELLS; TYROSINE KINASE; NITRIC-OXIDE; GROWTH; VEGF;
   ANGIOGENESIS; PATHWAY; PROTEIN; EXPRESSION; IDENTIFICATION
AB Chronic subdural hematoma (CSDH) is considered to be an angiogenic disease. Vascular endothelial growth factor (VEGF), one of the important growth factors regulating angiogenesis, is expressed in the neomembranes and also in hematoma fluid, and the Ras/MEK/ERK signaling pathway has been implicated in angiogenesis by VEGF. In the present study, the status of this signaling pathway in CSDH outer membranes was examined using outer membranes obtained during trepanation surgery. The expression levels of Ras, Ras-GAP, c-Raf, MEK, ERK, phosphorylated (p)-ERK, endothelial nitric oxide synthase (eNOS) and actin were examined by western blot analysis; the expression of p-ERK was also examined by immunohistochemistry. Ras, Ras-GAP, c-Raf, MEK, ERK and eNOS were detected in all cases. In addition, the expression of p-ERK was confirmed in all cases, and p-ERK was localized to the endothelial cells of the vessels in CSDH outer membranes. These findings indicated that Ras/MEK/ERK signaling is activated in the CSDH outer membranes and suggested the possibility that the Ras/MEK/ERK pathway might be activated by VEGF and play a critical role in the angiogenesis of CSDHs. (C) 2012 Elsevier B.V. All rights reserved.
C1 [Osuka, Koji; Aoyama, Masahiro; Niwa, Aichi; Nakura, Takahiro; Takayasu, Masakazu] Aichi Med Univ, Dept Neurol Surg, Nagakute, Aichi 4801195, Japan.
   [Watanabe, Yasuo] Showa Pharmaceut Univ, High Technol Res Ctr, Tokyo 1948543, Japan.
   [Usuda, Nobuteru; Atsuzawa, Kimie] Fujita Hlth Univ, Sch Med, Dept Anat 2, Toyoake, Aichi 4701192, Japan.
C3 Aichi Medical University; Showa Pharmaceutical University; Fujita Health
   University
RP Osuka, K (corresponding author), Aichi Med Univ, Dept Neurol Surg, 1-1 Yazakokarimata, Nagakute, Aichi 4801195, Japan.
EM kosuka@aichi-med-u.ac.jp
RI Watanabe, Yasuo/AFC-1849-2022
OI Watanabe, Yasuo/0000-0003-2232-0091
FU Ministry of Education, Culture, Sports, Science and Technology of Japan;
   High Technology Research Center, Ministry of Education, Culture, Sports,
   Science and Technology of Japan [19-8]; Grants-in-Aid for Scientific
   Research [23792018] Funding Source: KAKEN
FX This work was supported in part by a Grant-in-Aid for Scientific
   Research and High Technology Research Center Project (19-8) (to Y.W.)
   from the Ministry of Education, Culture, Sports, Science and Technology
   of Japan. The authors thank Hisae Inui for her technical assistance.
CR ALESSI DR, 1994, EMBO J, V13, P1610, DOI 10.1002/j.1460-2075.1994.tb06424.x
   Barnard D, 1995, ONCOGENE, V10, P1283
   Bernier SG, 2000, J BIOL CHEM, V275, P30707, DOI 10.1074/jbc.M005116200
   Breslin JW, 2003, AM J PHYSIOL-HEART C, V284, pH92, DOI 10.1152/ajpheart.00330.2002
   Calvisi DF, 2011, J HEPATOL, V54, P311, DOI 10.1016/j.jhep.2010.06.036
   Dai J, 2009, ONCOGENE, V28, P3412, DOI 10.1038/onc.2009.189
   Doanes AM, 1999, BIOCHEM BIOPH RES CO, V255, P545, DOI 10.1006/bbrc.1999.0227
   Feldmann P, 1999, MOL CELL BIOL, V19, P1928
   Frati A, 2004, J NEUROSURG, V100, P24, DOI 10.3171/jns.2004.100.1.0024
   Funai M, 2011, J NEUROTRAUM, V28, P1127, DOI 10.1089/neu.2010.1498
   Gerber HP, 1998, J BIOL CHEM, V273, P30336, DOI 10.1074/jbc.273.46.30336
   HENKEMEYER M, 1995, NATURE, V377, P695, DOI 10.1038/377695a0
   Hohenstein A, 2005, J NEUROTRAUM, V22, P518, DOI 10.1089/neu.2005.22.518
   Kevil CG, 1998, J BIOL CHEM, V273, P15099, DOI 10.1074/jbc.273.24.15099
   Kusaka G, 2003, J NEUROSURG, V99, P383, DOI 10.3171/jns.2003.99.2.0383
   Lee SJ, 2006, AM J PHYSIOL-HEART C, V291, pH2836, DOI 10.1152/ajpheart.00113.2006
   Lennmyr F, 1998, J NEUROPATH EXP NEUR, V57, P874, DOI 10.1097/00005072-199809000-00009
   Meadows KN, 2001, J BIOL CHEM, V276, P49289, DOI 10.1074/jbc.M108069200
   Narasimhan P, 2009, STROKE, V40, P1467, DOI 10.1161/STROKEAHA.108.534644
   Ohta M, 2009, GASTROENTEROLOGY, V136, P206, DOI 10.1053/j.gastro.2008.09.063
   Park HJ, 2009, EXP CELL RES, V315, P3359, DOI 10.1016/j.yexcr.2009.08.009
   Rikitake Y, 2000, ARTERIOSCL THROM VAS, V20, P1006, DOI 10.1161/01.ATV.20.4.1006
   Rosenstein JM, 1998, P NATL ACAD SCI USA, V95, P7086, DOI 10.1073/pnas.95.12.7086
   Slevin M, 2000, NEUROREPORT, V11, P2759, DOI 10.1097/00001756-200008210-00030
   Srinivasan R, 2009, PLOS ONE, V4, DOI 10.1371/journal.pone.0008283
   Suarez S, 2001, J CELL SCI, V114, P1229
   Suzuki M, 1998, ACTA NEUROCHIR, V140, P51, DOI 10.1007/s007010050057
   Verin AD, 2000, AM J PHYSIOL-LUNG C, V279, pL360, DOI 10.1152/ajplung.2000.279.2.L360
   Weigel R, 2001, ACTA NEUROCHIR, V143, P811, DOI 10.1007/s007010170035
   YAMASHIMA T, 1983, J NEUROSURG, V59, P298, DOI 10.3171/jns.1983.59.2.0298
   Yang YH, 2008, ARTERIOSCL THROM VAS, V28, P835, DOI 10.1161/ATVBAHA.107.157776
   Zubkov AY, 1999, J NEUROSURG, V90, P1091, DOI 10.3171/jns.1999.90.6.1091
NR 32
TC 21
Z9 23
U1 0
U2 15
PU ELSEVIER SCIENCE BV
PI AMSTERDAM
PA PO BOX 211, 1000 AE AMSTERDAM, NETHERLANDS
SN 0006-8993
J9 BRAIN RES
JI Brain Res.
PD DEC 13
PY 2012
VL 1489
BP 98
EP 103
DI 10.1016/j.brainres.2012.10.013
PG 6
WC Neurosciences
WE Science Citation Index Expanded (SCI-EXPANDED)
SC Neurosciences & Neurology
GA 054PZ
UT WOS:000312357000011
PM 23063714
DA 2025-06-06
ER

PT J
AU Sauvigny, J
   Mader, MMD
   Freundlieb, N
   Gempt, J
   Westphal, M
   Zöllner, C
   Mende, A
   Czorlich, P
AF Sauvigny, Jennifer
   Mader, Marius Marc-Daniel
   Freundlieb, Nils
   Gempt, Jens
   Westphal, Manfred
   Zoellner, Christian
   Mende, Anna
   Czorlich, Patrick
TI Patient perception and satisfaction in awake burr hole trepanation under
   local anesthesia for evacuation of chronic subdural hematoma
SO CLINICAL NEUROLOGY AND NEUROSURGERY
LA English
DT Article
DE Chronic subdural hematoma; Burr hole trepanation; Awake surgery
ID CRANIOTOMY; MANAGEMENT; DEPRESSION; ANXIETY; SCALE
AB Evacuation of chronic subdural hematoma (CSDH) will be one of the most common neurosurgical procedures in the future in the increasingly aging societies. Performing cranial surgery on awake patients may place a psychological burden on them. Aim of this study was to evaluate the psychological distress of patients during awake CSDH relief. Patients with awake evacuation of CSDH via burr hole trepanation were included in our mono centric prospective study. Patient perception and satisfaction were measured using standardized surveys 3-5 days and 6 months after surgery. Among other questionnaires, the Hospital Anxiety and Depression and the Impact of Event Scale, were used to quantify patients' stress. A total of 50 patients (mean age 72.9 years (range 51 - 92)) were included. During surgery, 28 patients reported pain (mean 4.1 (SD 3.3)). Postoperatively, 26 patients experienced pain (mean 2.7 (SD 2.6)). Patients' satisfaction with intraoperative communication was reported with a mean of 8.3 (SD 2.1). There was a significant negative correlation between intraoperatively perceived pain and satisfaction with intraoperative communication (p = 0.023). Good intraoperative communication during evacuation of CSDH in awake patients is associated with positive patient perception and correlates with pain reduction.
C1 [Sauvigny, Jennifer; Mader, Marius Marc-Daniel; Gempt, Jens; Westphal, Manfred; Czorlich, Patrick] Univ Med Ctr Hamburg Eppendorf, Dept Neurosurg, Hamburg, Germany.
   [Freundlieb, Nils] Univ Med Ctr Hamburg Eppendorf, Dept Psychiat & Psychotherapy, Hamburg, Germany.
   [Zoellner, Christian; Mende, Anna] Univ Med Ctr Hamburg Eppendorf, Dept Anesthesiol, Hamburg, Germany.
   [Mader, Marius Marc-Daniel] Stanford Univ, Sch Med, Inst Stem Cell Biol & Regenerat Med, Stanford, CA 94305 USA.
   [Freundlieb, Nils] GIB Fdn, Berlin, Germany.
C3 University of Hamburg; University Medical Center Hamburg-Eppendorf;
   University of Hamburg; University Medical Center Hamburg-Eppendorf;
   University of Hamburg; University Medical Center Hamburg-Eppendorf;
   Stanford University
RP Sauvigny, J (corresponding author), Univ Med Ctr Hamburg Eppendorf, Dept Neurosurg, Hamburg, Germany.
EM j.sauvigny@uke.de
RI Westphal, Manfred/JDM-4313-2023; Czorlich, Patrick/H-8934-2019
OI Mader, Marius/0000-0002-7467-9672; Czorlich, Patrick/0000-0003-0865-241X
CR Adhiyaman V, 2017, QJM-INT J MED, V110, P375, DOI [10.1093/qjmed/hcw231, 10.1093/qjmed/hcx143]
   Balser D, 2015, J NEUROSURG, V123, P1209, DOI 10.3171/2014.9.JNS141550
   Beez T, 2013, ACTA NEUROCHIR, V155, P1301, DOI 10.1007/s00701-013-1759-0
   Blaauw J, 2020, FRONT NEUROL, V11, DOI 10.3389/fneur.2020.00550
   Colgan DD, 2024, BRIT J NEUROSURG, V38, P911, DOI 10.1080/02688697.2021.2005773
   Ferreira-Valente MA, 2011, PAIN, V152, P2399, DOI 10.1016/j.pain.2011.07.005
   Hejrati N, 2019, WORLD NEUROSURG, V129, pE381, DOI 10.1016/j.wneu.2019.05.156
   Hyer K, 2008, AM J NURS, V108, P60, DOI 10.1097/01.NAJ.0000339101.39986.85
   Julian LJ, 2011, ARTHRIT CARE RES, V63, pS467, DOI 10.1002/acr.20561
   Kamata K, 2021, J ANESTH, V35, P854, DOI 10.1007/s00540-021-02990-0
   Khu KJO, 2022, NEUROSURG REV, V45, P3093, DOI 10.1007/s10143-022-01833-0
   Kolias AG, 2014, NAT REV NEUROL, V10, P570, DOI 10.1038/nrneurol.2014.163
   Kroenke K, 2009, PSYCHOSOMATICS, V50, P613, DOI 10.1176/appi.psy.50.6.613
   Liu WM, 2014, J NEUROSURG, V121, P665, DOI 10.3171/2014.5.JNS132715
   Marenco-Hillembrand L, 2020, WORLD NEUROSURG, V139, P7, DOI 10.1016/j.wneu.2020.03.194
   Mehta V, 2018, J CLIN NEUROSCI, V50, P7, DOI 10.1016/j.jocn.2018.01.050
   Milian M, 2013, J NEUROSURG, V118, P1288, DOI 10.3171/2013.2.JNS121254
   Mofatteh M, 2023, NEUROSURGERY, V92, P225, DOI 10.1227/neu.0000000000002224
   Moffatt CE, 2019, J CLIN NEUROSCI, V66, P133, DOI 10.1016/j.jocn.2019.04.039
   Mulroy E, 2017, WORLD NEUROSURG, V105, P526, DOI 10.1016/j.wneu.2017.05.132
   Potters JW, 2015, CURR OPIN ANESTHESIO, V28, P511, DOI 10.1097/ACO.0000000000000231
   Rahmani M, 2023, J NEUROSURG SCI, V67, P454, DOI 10.23736/S0390-5616.21.05323-6
   Shlobin NA, 2021, J GERONTOL A-BIOL, V76, P1454, DOI 10.1093/gerona/glaa293
   Staub-Bartelt F, 2022, FRONT ONCOL, V11, DOI 10.3389/fonc.2021.795247
   Steinmetz J, 2010, MINERVA ANESTESIOL, V76, P745
   Strom C, 2014, ANAESTHESIA, V69, P35, DOI 10.1111/anae.12493
   Tiret L., 1986, Surv. Anesth., V30, P334, DOI [10.1097/00132586-198612000-00020, DOI 10.1097/00132586-198612000-00020]
   Topp CW, 2015, PSYCHOTHER PSYCHOSOM, V84, DOI 10.1159/000376585
   Wong HM, 2022, WORLD NEUROSURG, V157, pE276, DOI 10.1016/j.wneu.2021.10.074
   ZIGMOND AS, 1983, ACTA PSYCHIAT SCAND, V67, P361, DOI 10.1111/j.1600-0447.1983.tb09716.x
NR 30
TC 2
Z9 2
U1 0
U2 0
PU ELSEVIER
PI AMSTERDAM
PA RADARWEG 29, 1043 NX AMSTERDAM, NETHERLANDS
SN 0303-8467
EI 1872-6968
J9 CLIN NEUROL NEUROSUR
JI Clin. Neurol. Neurosurg.
PD JAN
PY 2024
VL 236
AR 108085
DI 10.1016/j.clineuro.2023.108085
EA DEC 2023
PG 5
WC Clinical Neurology; Surgery
WE Science Citation Index Expanded (SCI-EXPANDED)
SC Neurosciences & Neurology; Surgery
GA FN8F4
UT WOS:001146601400001
PM 38134758
DA 2025-06-06
ER

PT J
AU Schwarz, F
   Loos, F
   Dünisch, P
   Sakr, Y
   Al Safatli, D
   Kalff, R
   Ewald, C
AF Schwarz, Falko
   Loos, Franz
   Duenisch, Pedro
   Sakr, Yasser
   Al Safatli, Diaa
   Kalff, Rolf
   Ewald, Christian
TI Risk factors for reoperation after initial burr hole trephination in
   chronic subdural hematomas
SO CLINICAL NEUROLOGY AND NEUROSURGERY
LA English
DT Article
DE Burr hole trephination; Chronic subdural hematoma; Recurrence of
   hematoma; Multivariate analysis; Surgical complication
ID INDEPENDENT PREDICTORS; RETROSPECTIVE ANALYSIS; SURGICAL-MANAGEMENT;
   RECURRENCE
AB Background: The optimal management of chronic subdural hematomas remains a challenge. Twist drill craniotomy or burr hole trephination are considered optimal initial treatments, but the reoperation rate for hematoma recurrence and other complications is still high. Therefore, evaluation of possible risk factors for initial treatment failure is crucial. In this context, we performed a study to define a possible subpopulation that may benefit from a more invasive initial treatment regime.
   Methods: We retrospectively reviewed the medical charts of 193 patients with 250 chronic subdural hematomas who had undergone burr hole trephination as first-line therapy in our institution between January 2005 and October 2012. To identify risk factors for reoperation, a multivariable logistic regression analysis was performed with reoperation as the dependent variable. Surgical complications, including acute rebleeding, infection and chronic hematoma recurrence, were analyzed separately using a logistic regression model.
   Results: The mean age of the cohort was 71.4 years. The male/female ratio was 137:56. Reoperation was necessary in 56 cases (29%) for recurrent hematomas and surgical complications. Predictors for reoperation for surgical complications were midline shift (odds ratio [OR] (per mm) 1.16, 95% confidence interval [CI]: 1.05-1.29, p = 0.006), arterial hypertension (OR 5.44, 95% CI: 1.45-20.41, p = 0.012) and bilateral hematomas (OR 4.22,95% CI: 1.22-14.58, p = 0.023). There was a trend toward a higher risk of surgically-relevant hematoma recurrence in patients with prior treatment with vitamin K antagonists (OR 1.76,95% CI: 0.75-4.13, p = 0.191).
   Conclusion: Burr hole trephination is the therapy of choice in most chronic subdural hematomas, but the rate of recurrent hematomas is high. Every hematoma should be treated individually especially in relation to midline-shift and pre-existing conditions. Further prospective studies evaluating types of treatment and hematoma density are needed. (C) 2015 Elsevier B.V. All rights reserved.
C1 [Schwarz, Falko; Duenisch, Pedro; Al Safatli, Diaa; Kalff, Rolf; Ewald, Christian] Univ Jena, Jena Univ Hosp, Dept Neurosurg, D-07745 Jena, Germany.
   [Loos, Franz] Univ Jena, Jena Univ Hosp, D-07745 Jena, Germany.
   [Sakr, Yasser] Univ Jena, Jena Univ Hosp, Dept Anaesthesiol & Intens Care, D-07745 Jena, Germany.
C3 Friedrich Schiller University of Jena; Friedrich Schiller University of
   Jena; Friedrich Schiller University of Jena
RP Schwarz, F (corresponding author), Univ Jena, Jena Univ Hosp, Dept Neurosurg, D-07745 Jena, Germany.
EM falko.schwarz@med.uni-jena.de; franz.loos@uni-jena.de;
   pedro.duenisch@luks.ch; yasser.sakr@med.uni-jena.de;
   diaa.alsafatli@med.uni-jena.de; rolf.kalff@med.uni-jena.de;
   christian.ewald@med.uni-jena.de
RI Ewald, Christian/HTN-7407-2023
CR Abouzari M, 2007, NEUROSURGERY, V61, P794, DOI 10.1227/01.NEU.0000298908.94129.67
   Al-Jehani H, 2013, ACTA NEUROCHIR, V155, P189, DOI 10.1007/s00701-012-1539-2
   Almenawer SA, 2014, ANN SURG, V259, P449, DOI 10.1097/SLA.0000000000000255
[truncated: 1,782,271 more chars]
