# Supplementary material for: From burr-hole to embolization: unveiling the evolution of chronic subdural hematoma research (2001–2025)
Source: Front Neurol. 2026 Jun 12;17:1780300. doi: 10.3389/fneur.2026.1780300 (PMC13303121; doi:10.3389/fneur.2026.1780300)
Supplement: Supplementary file 1 [file Data_Sheet_1.ZIP › CSDH_1.txt]

FN Clarivate Analytics Web of Science
VR 1.0
PT J
AU Maeda, T
   Kikkawa, Y
   Ehara, T
   Tsuchiya, R
   Tabata, S
   Onodera, K
   Kimura, T
   Take, Y
   Suzuki, K
   Kurita, H
AF Maeda, Takuma
   Kikkawa, Yuichiro
   Ehara, Takuro
   Tsuchiya, Ryosuke
   Tabata, Shinya
   Onodera, Koki
   Kimura, Tatsuki
   Take, Yushiro
   Suzuki, Kaima
   Kurita, Hiroki
TI Clinical Outcomes in Elderly Patients with Chronic Subdural Hematoma:
   Validation of Irrigation Assignment Based on Hematoma Characteristics
SO LIFE-BASEL
LA English
DT Article
DE chronic subdural hematoma; elderly patients; burr hole evacuation;
   simple drainage; drainage with irrigation
ID PREDICTORS; RECURRENCE; SURGERY
AB The number of elderly patients with chronic subdural hematomas (CSDH) is increasing worldwide; however, there is limited data regarding the clinical outcomes in this population. Our therapeutic method using burr hole evacuation for CSDH is based on the hematoma characteristics, using simple drainage for single-layer lesions and drainage with irrigation for multiple-layer lesions. This study aimed to compare the postoperative outcomes of elderly and younger patients, identify the predictors of outcomes in elderly patients, and verify the validity of our therapeutic methods. In total, we included 214 patients who underwent burr hole evacuation between April 2018 and March 2022. Baseline characteristics, hematoma characteristics, recurrence, and clinical outcomes were compared between the elderly and younger patients. Overall, 96 elderly patients (44.9%) were included in the study, and more elderly patients underwent antithrombotic therapy than younger patients (33.3% vs. 19.5%, p = 0.027). Moreover, elderly patients had significantly fewer favorable outcomes than younger patients (70.8% vs. 91.5%; p < 0.001); however, this was not significant after adjusting for the baseline modified Rankin Scale (mRS). Similarly, elderly patients had higher recurrence rates than younger patients (10.4% vs. 2.5%; p = 0.021). However, the baseline mRS score was the only predictor of unfavorable outcomes. In conclusion, although the clinical outcomes of elderly patients were comparable to those of younger patients, the higher rate of preoperative antithrombotic therapy in elderly patients may result in a higher rate of recurrence requiring a long-term follow-up.
C1 [Maeda, Takuma; Kikkawa, Yuichiro; Ehara, Takuro; Tsuchiya, Ryosuke; Tabata, Shinya; Onodera, Koki; Kimura, Tatsuki; Take, Yushiro; Suzuki, Kaima; Kurita, Hiroki] Saitama Med Univ, Int Med Ctr, Dept Cerebrovasc Surg, Hidaka 3501298, Japan.
   [Kikkawa, Yuichiro] Saitama Cardiovasc & Resp Ctr, Dept Neurosurg, Kumagaya 3600197, Japan.
C3 Saitama Medical University
RP Maeda, T (corresponding author), Saitama Med Univ, Int Med Ctr, Dept Cerebrovasc Surg, Hidaka 3501298, Japan.
EM maeda412@saitama-med.ac.jp
RI Onodera, Koki/LPQ-7616-2024; Maeda, Takuma/KFS-3347-2024
OI Tabata, Shinya/0009-0004-4085-7540; Maeda, Takuma/0000-0002-8852-0208;
   Onodera, Koki/0000-0002-2847-8538
CR Abdullah HM, 2022, BMC NEUROL, V22, DOI 10.1186/s12883-022-02857-1
   Bartek J, 2017, ACTA NEUROL SCAND, V136, P516, DOI 10.1111/ane.12764
   Cheng H, 2018, J SURG RES, V229, P134, DOI 10.1016/j.jss.2018.03.022
   Chon KH, 2012, ACTA NEUROCHIR, V154, P1541, DOI 10.1007/s00701-012-1399-9
   Christopher E, 2019, NEUROSURG REV, V42, P427, DOI 10.1007/s10143-018-0979-4
   Dobran M, 2022, J KOREAN NEUROSURG S, V65, P123, DOI 10.3340/jkns.2018.0011
   Dumont TM, 2013, WORLD NEUROSURG, V80, P889, DOI 10.1016/j.wneu.2012.06.026
   Havryliv T, 2024, WORLD NEUROSURG, V184, pE39, DOI 10.1016/j.wneu.2023.12.116
   Jang Kyoung-Min, 2015, Korean J Neurotrauma, V11, P75, DOI 10.13004/kjnt.2015.11.2.75
   Katsuki Masahito, 2021, Surg Neurol Int, V12, P212, DOI 10.25259/SNI_186_2021
   Kuroki T, 2001, ACTA NEUROCHIR, V143, P1041, DOI 10.1007/s007010170010
   Lee Chungnam, 2015, The Nerve, V1, P26, DOI 10.21129/nerve.2015.1.1.26
   Lee KS, 2011, J KOREAN NEUROSURG S, V50, P512, DOI 10.3340/jkns.2011.50.6.512
   Lee L, 2016, J NEUROSURG, V124, P546, DOI 10.3171/2014.12.JNS142053
   Leroy HA, 2015, J CLIN NEUROSCI, V22, P1895, DOI 10.1016/j.jocn.2015.03.064
   Liu EV, 2024, WORLD NEUROSURG, V184, pE154, DOI 10.1016/j.wneu.2024.01.075
   Liu HB, 2022, BMC SURG, V22, DOI 10.1186/s12893-022-01687-9
   Mobbs R, 2009, J CLIN NEUROSCI, V16, P701, DOI 10.1016/j.jocn.2008.06.023
   Mokbul MI, 2023, ANN MED SURG, V85, P6152, DOI 10.1097/MS9.0000000000001340
   Muzii V F, 2005, J Neurosurg Sci, V49, P41
   Nagashima Y, 2024, TRIALS, V25, DOI 10.1186/s13063-023-07889-7
   Nisson PL, 2024, GEROSCIENCE, V46, P3543, DOI 10.1007/s11357-024-01081-8
   Park SH, 2011, CLIN NEUROL NEUROSUR, V113, P272, DOI 10.1016/j.clineuro.2010.11.014
   Poon MTC, 2021, J NEUROTRAUM, V38, P1177, DOI 10.1089/neu.2018.6080
   Rickard F, 2023, AGE AGEING, V52, DOI 10.1093/ageing/afad240
   Seong H.Y., 2008, J. Korean Neurotraumatol. Soc, V4, P19, DOI [10.13004/jknts.2008.4.1.19, DOI 10.13004/JKNTS.2008.4.1.19]
   Stippler M, 2013, NEUROL RES, V35, P243, DOI 10.1179/1743132813Y.0000000163
   Sundblom J, 2022, CAN GERIATR J, V25, P40, DOI 10.5770/cgj.25.519
   Tabuchi Sadaharu, 2014, J Clin Med Res, V6, P379, DOI 10.14740/jocmr1907w
   Tommiska P, 2020, BMJ OPEN, V10, DOI 10.1136/bmjopen-2020-038275
   Weimer JM, 2017, NEUROCRIT CARE, V26, P70, DOI 10.1007/s12028-016-0279-1
   Yan KX, 2017, NEUROL RES, V39, P803, DOI 10.1080/01616412.2017.1321709
   Zakaraia AM, 2008, SURG NEUROL, V69, P608, DOI 10.1016/j.surneu.2007.01.054
NR 33
TC 1
Z9 1
U1 0
U2 0
PU MDPI
PI BASEL
PA ST ALBAN-ANLAGE 66, CH-4052 BASEL, SWITZERLAND
EI 2075-1729
J9 LIFE-BASEL
JI Life-Basel
PD APR
PY 2024
VL 14
IS 4
AR 518
DI 10.3390/life14040518
PG 9
WC Biology; Microbiology
WE Science Citation Index Expanded (SCI-EXPANDED)
SC Life Sciences & Biomedicine - Other Topics; Microbiology
GA OZ3Y0
UT WOS:001211071500001
PM 38672788
OA Green Published, gold
DA 2025-06-06
ER

PT J
AU Takayasu, T
   Harada, K
   Nishimura, S
   Onda, J
   Nishi, T
   Takagaki, H
AF Takayasu, Takeshi
   Harada, Kunyu
   Nishimura, Shigeru
   Onda, Jun
   Nishi, Tohru
   Takagaki, Hisashi
TI Chronic Subdural Hematoma Associated With Arachnoid Cyst - Two Case
   Reports With Pathological Observations
SO NEUROLOGIA MEDICO-CHIRURGICA
LA English
DT Article
DE chronic subdural hematoma; arachnoid cyst; hematoma membrane; cyst
   membrane; hematoma evacuation
ID INJURY
AB Arachnoid cysts are well known to induce chronic subdural hematoma (CSDH) after head injury. However, histological observations of the arachnoid cyst and hematoma membrane have only been rarely described. An 8-year-old boy and a 3-year-old boy presented with CSDH associated with arachnoid cyst. Surgical removal of the hematoma and biopsy of the hematoma membrane and cyst wall were performed. Clinical courses were good and without recurrence more than 1.5 years after surgery. Histological examination suggested that the cysts did not contribute to hematoma development. Pediatric hematoma membranes, similar to adult hematoma membranes, are key in the growth of CSDH. Therefore, simple hematoma evacuation is adequate as a first operation for CSDH associated with arachnoid cyst.
C1 [Takayasu, Takeshi; Harada, Kunyu; Nishimura, Shigeru; Onda, Jun; Takagaki, Hisashi] Kitakyushu Gen Hosp, Dept Neurosurg, Kitakyushu, Fukuoka, Japan.
   [Nishi, Tohru] Nishi Neurosurg Clin, Kitakyushu, Fukuoka, Japan.
RP Takayasu, T (corresponding author), Hiroshima Univ, Dept Neurosurg, Grad Sch Biomed Sci, Minami Ku, 1-2-3 Kasumi, Hiroshima 7348551, Japan.
EM ttakayasu-nsu@umin.ac.jp
CR Bilginer B, 2009, CHILD NERV SYST, V25, P119, DOI 10.1007/s00381-008-0728-z
   Domenicucci M, 2009, J NEUROSURG, V110, P1250, DOI 10.3171/2008.4.17509
   Gelabert-González M, 2002, CHILD NERV SYST, V18, P609, DOI 10.1007/s00381-002-0651-7
   Kawamura T, 2002, SHINKEI GEKA SOKUHO, V12, P25
   Kawanishi A, 1999, NEUROL MED-CHIR, V39, P231, DOI 10.2176/nmc.39.231
   Kawano N, 1988, SHINKEI GEKA, V16, P747
   Kumada Tomohiro, 2003, No To Hattatsu, V35, P342
   Kushida Y, 1983, SHINKEI GEKA, V11, P1211
   Liu YG, 2009, INJURY, V40, P968, DOI 10.1016/j.injury.2009.01.006
   Louis DN, 2009, ATLAS NONTUMOR PATHO, P320
   Mori K, 2002, J NEUROTRAUM, V19, P1017, DOI 10.1089/089771502760341938
   Nagahori Takeshi, 1993, Neurological Surgery, V21, P697
   Oka Yoshihisa, 1994, Neurologia Medico-Chirurgica, V34, P95, DOI 10.2176/nmc.34.95
   PAGE A, 1987, J NEUROL NEUROSUR PS, V50, P1001, DOI 10.1136/jnnp.50.8.1001
   PARENT AD, 1992, PEDIATR NEUROSURG, V18, P266, DOI 10.1159/000120674
   Park SH, 2008, J CLIN NEUROSCI, V15, P868, DOI 10.1016/j.jocn.2007.08.003
   Parsch CS, 1997, NEUROSURGERY, V40, P483, DOI 10.1097/00006123-199703000-00010
   Prabhu VC, 2002, NEUROSURGERY, V50, P195
   Suzuki M, 1986, Neurol Med Chir (Tokyo), V26, P240, DOI 10.2176/nmc.26.240
   TAKAHASHI Y, 1985, Neurologia Medico-Chirurgica, V25, P998, DOI 10.2176/nmc.25.998
   Tanaka T, 1999, NEUROL SURG TOKYO, V27, P431
   Tokmak M, 2007, J NEUROSURG, V107, P290, DOI 10.3171/JNS-07/08/0290
   Ulmer S, 2002, J COMPUT ASSIST TOMO, V26, P647, DOI 10.1097/00004728-200207000-00031
NR 23
TC 11
Z9 15
U1 0
U2 4
PU JAPAN NEUROSURGICAL SOC
PI TOKYO
PA 5-25-16 HONGO, BUNKYO-KU, TOKYO, 113-0033, JAPAN
SN 0470-8105
EI 1349-8029
J9 NEUROL MED-CHIR
JI Neurol. Med.-Chir.
PD FEB
PY 2012
VL 52
IS 2
BP 113
EP 117
DI 10.2176/nmc.52.113
PG 5
WC Clinical Neurology; Surgery
WE Science Citation Index Expanded (SCI-EXPANDED)
SC Neurosciences & Neurology; Surgery
GA 896CT
UT WOS:000300543700015
PM 22362297
OA gold
DA 2025-06-06
ER

PT J
AU Suzuki, K
   Kawataki, T
   Kanemaru, K
   Mitsuka, K
   Ogiwara, M
   Sato, H
   Kinouchi, H
AF Suzuki, Keiko
   Kawataki, Tomoyuki
   Kanemaru, Kazuya
   Mitsuka, Kentaro
   Ogiwara, Masakazu
   Sato, Hiroki
   Kinouchi, Hiroyuki
TI A case of complete clearance of chronic subdural hematoma accompanied by
   recurrent glioblastoma multiforme after administration of bevacizumab
SO NEUROSURGICAL REVIEW
LA English
DT Article
DE Bevacizumab; Chronic subdural hematoma; Glioblastoma; VEGF
ID ENDOTHELIAL GROWTH-FACTOR; THERAPY
AB The efficacy of bevacizumab, a humanized monoclonal antibody against vascular endothelial growth factor (VEGF), as an adjuvant therapy against various malignant tumors was recently established. Its pharmacological effects in malignant tumors, including gliomas, were speculated to involve neovascularization inhibition and vascular permeability. Recently, it has been reported that the outer membrane of chronic subdural hematoma (CSDH) contains high levels of VEGF, which were implicated in neovascularization of the outer membrane. Furthermore, studies suggested that VEGF has the etiology in CSDH development, although its involvement is not fully understood. Here, we report the first case of chronic subdural hematoma that was improved by bevacizumab administration for recurrent glioblastoma. The present case could contribute to the hypothesis that VEGF may be associated with CSDH. We also discuss the pathogenesis and mechanism of CSDH recurrence from the viewpoint of VEGF function.
C1 [Suzuki, Keiko; Kawataki, Tomoyuki; Kanemaru, Kazuya; Mitsuka, Kentaro; Ogiwara, Masakazu; Sato, Hiroki; Kinouchi, Hiroyuki] Univ Yamanashi, Fac Med, Dept Neurosurg, Chuo Ku, 1110 Shimokato, Kofu, Yamanashi 4093898, Japan.
C3 University of Yamanashi
RP Kawataki, T (corresponding author), Univ Yamanashi, Fac Med, Dept Neurosurg, Chuo Ku, 1110 Shimokato, Kofu, Yamanashi 4093898, Japan.
EM kawataki@yamanashi.ac.jp
RI Sato, Hiroki/IRZ-1683-2023
CR BENDER MB, 1974, ARCH NEUROL-CHICAGO, V31, P73, DOI 10.1001/archneur.1974.00490380021001
   Chinot OL, 2014, NEW ENGL J MED, V370, P709, DOI 10.1056/NEJMoa1308345
   Delgado-López PD, 2009, NEUROCIRUGIA, V20, P346
   Dran G, 2007, NEUROCHIRURGIE, V53, P477, DOI 10.1016/j.neuchi.2007.09.146
   Ferrara N, 2004, NAT REV DRUG DISCOV, V3, P391, DOI 10.1038/nrd1381
   Gilbert MR, 2014, NEW ENGL J MED, V370, P699, DOI 10.1056/NEJMoa1308573
   Hong HJ, 2009, SURG NEUROL, V71, P161, DOI 10.1016/j.surneu.2008.01.023
   Kalamatianos T, 2013, J NEUROSURG, V118, P353, DOI 10.3171/2012.10.JNS12327
   Khasraw M, 2012, ANN ONCOL, V23, P458, DOI 10.1093/annonc/mdr148
   Lee S, 2007, CELL, V130, P691, DOI 10.1016/j.cell.2007.06.054
   Nanko N, 2009, NEUROL MED-CHIR, V49, P379, DOI 10.2176/nmc.49.379
   Nguyen Teri D, 2007, Clin Adv Hematol Oncol, V5, P375
   PICHERT G, 1987, SCHWEIZ MED WSCHR, V117, P1856
   Pont LMEB, 2012, EUR J NEUROL, V19, P1397, DOI 10.1111/j.1468-1331.2012.03768.x
   Sandler A, 2006, NEW ENGL J MED, V355, P2542, DOI 10.1056/NEJMoa061884
   SENGER DR, 1983, SCIENCE, V219, P983, DOI 10.1126/science.6823562
   Shono T, 2001, J CLIN NEUROSCI, V8, P411, DOI 10.1054/jocn.2000.0951
   Skobe M, 2001, NAT MED, V7, P192, DOI 10.1038/84643
   Sun TFD, 2005, BRIT J NEUROSURG, V19, P327, DOI 10.1080/02688690500305332
   Takahashi S, 2011, NEUROL MED-CHIR, V51, P515, DOI 10.2176/nmc.51.515
   Weigel R, 2001, ACTA NEUROCHIR, V143, P811, DOI 10.1007/s007010170035
   Weigel R, 2014, J NEUROTRAUM, V31, P670, DOI 10.1089/neu.2013.2884
NR 22
TC 7
Z9 7
U1 1
U2 6
PU SPRINGER
PI NEW YORK
PA 233 SPRING ST, NEW YORK, NY 10013 USA
SN 0344-5607
EI 1437-2320
J9 NEUROSURG REV
JI Neurosurg. Rev.
PD JUL
PY 2016
VL 39
IS 3
BP 525
EP 529
DI 10.1007/s10143-016-0704-0
PG 5
WC Clinical Neurology; Surgery
WE Science Citation Index Expanded (SCI-EXPANDED)
SC Neurosciences & Neurology; Surgery
GA DO7BI
UT WOS:000377936800046
PM 26919835
DA 2025-06-06
ER

PT J
AU Nakagawa, T
   Kodera, T
   Kubota, T
AF Nakagawa, T
   Kodera, T
   Kubota, T
TI Expression of matrix metalloproteinases in the chronic subdural
   haematoma membrane
SO ACTA NEUROCHIRURGICA
LA English
DT Article
DE matrix metalloproteinase; chronic subdural haematoma
ID HEMATOMA; TISSUE; LOCALIZATION; GELATINASE; CAPSULE; CELLS; FORM
AB To study the role of matrix metalloproteinases (MMP) in the development of chronic subdural haematoma, we investigated the expression and activity of MMPs (MMP-1, -2, -3, -7 and -9) and tissue inhibitors of MMP (TTMP-1 and -2) in capsules of chronic subdural haematoma from 10 patients. Outer membranes of chronic subdural haematoma were immunostained for MMP-1, MMP-2, MMP-9, TIMP-1 and TIMP-2. Moreover, we confirmed MMP activity in membranes by SDS-PAGE zymography and in situ zymography. These results suggest that MMP degrades extracellular matrix in outer membranes of chronic subdural haematoma, which is thought to decrease their integrity followed by direct haemorrhage and exudation of oedematous fluid from membrane vessels into the haematoma cavity.
C1 Fukui Med Univ, Dept Neurosurg, Fukui 9101193, Japan.
   Fukui Kosei Hosp, Dept Neurosurg, Fukui, Japan.
C3 University of Fukui
RP Nakagawa, T (corresponding author), Fukui Med Univ, Dept Neurosurg, Fukui 9101193, Japan.
CR FUJISAWA H, 1991, SURG NEUROL, V35, P441, DOI 10.1016/0090-3019(91)90177-B
   GALIS ZS, 1995, FASEB J, V9, P974, DOI 10.1096/fasebj.9.10.7615167
   GLOVER D, 1976, J NEUROSURG, V45, P393, DOI 10.3171/jns.1976.45.4.0393
   HIBBS MS, 1985, J BIOL CHEM, V260, P2493
   LABADIE EL, 1976, J NEUROSURG, V45, P382, DOI 10.3171/jns.1976.45.4.0382
   LIOTTA LA, 1991, CELL, V64, P327, DOI 10.1016/0092-8674(91)90642-C
   OKADA Y, 1992, J BIOL CHEM, V267, P21712
   OKADA Y, 1988, FEBS LETT, V229, P157, DOI 10.1016/0014-5793(88)80817-2
   Pei DQ, 1999, J BIOL CHEM, V274, P8925, DOI 10.1074/jbc.274.13.8925
   SATO H, 1994, NATURE, V370, P61, DOI 10.1038/370061a0
   SATO S, 1975, J NEUROSURG, V43, P569, DOI 10.3171/jns.1975.43.5.0569
   TAKINO T, 1995, J BIOL CHEM, V270, P23013, DOI 10.1074/jbc.270.39.23013
   WATANABE S, 1972, J NEUROSURG, V37, P552, DOI 10.3171/jns.1972.37.5.0552
   WOESSNER JF, 1991, FASEB J, V5, P2145, DOI 10.1096/fasebj.5.8.1850705
   Yamashima T, 1978, Neurol Med Chir (Tokyo), V18, P743, DOI 10.2176/nmc.18pt2.743
   YAMASHIMA T, 1984, NEUROSURGERY, V15, P672, DOI 10.1227/00006123-198411000-00006
   YAMASHIMA T, 1983, J NEUROSURG, V59, P298, DOI 10.3171/jns.1983.59.2.0298
NR 17
TC 14
Z9 14
U1 0
U2 3
PU SPRINGER-VERLAG WIEN
PI VIENNA
PA SACHSENPLATZ 4-6, PO BOX 89, A-1201 VIENNA, AUSTRIA
SN 0001-6268
J9 ACTA NEUROCHIR
JI Acta Neurochir.
PY 2000
VL 142
IS 1
BP 61
EP 66
DI 10.1007/s007010050008
PG 6
WC Clinical Neurology; Surgery
WE Science Citation Index Expanded (SCI-EXPANDED)
SC Neurosciences & Neurology; Surgery
GA 279GD
UT WOS:000085035300018
PM 10664377
DA 2025-06-06
ER

PT J
AU Yang, WJ
   Chen, QF
   Yao, HJ
   Zhang, J
   Zhang, Q
   Fang, J
   Wu, G
   Hu, J
AF Yang, Weijian
   Chen, Qifang
   Yao, Haijun
   Zhang, Jun
   Zhang, Quan
   Fang, Jiang
   Wu, Gang
   Hu, Jin
TI Predicting the progression of chronic subdural hematoma based on skull
   density
SO FRONTIERS IN NEUROLOGY
LA English
DT Article
DE chronic subdural hematoma; skull density; midline shift; surgery;
   progression
AB Objective: The objective of this study was to investigate potential correlations between skull density and the progression of chronic subdural hematoma (CSDH).Methods: Patients with unilateral CSDH were retrospectively enrolled between January 2018 and December 2022. Demographic and clinical characteristics, as well as hematoma and skull density (Hounsfield unit, Hu), were collected and analyzed.Results: The study enrolled 830 patients with unilateral CSDH until the resolution of the CDSH or progressed with surgical treatment. Of the total, 488 patients (58.80%) necessitated surgical treatment. The study identified a significant correlation between the progression of CSDH and three variables: minimum skull density (MiSD), maximum skull density (MaSD), and skull density difference (SDD) (p < 0.001). Additionally, in the multivariable regression analysis, MiSD, MaSD, and SDD were independent predictors of CSDH progression. The MiSD + SDD model exhibited an accuracy of 0.88, as determined by the area under the receiver operating characteristic curve, with a sensitivity of 0.77 and specificity of 0.88. The model's accuracy was validated through additional analysis.Conclusion: The findings suggest a significant correlation between skull density and the CSDH progression.
C1 [Yang, Weijian; Chen, Qifang; Yao, Haijun; Zhang, Jun; Zhang, Quan; Fang, Jiang; Wu, Gang; Hu, Jin] Fudan Univ, Huashan Hosp, Shanghai Med Coll, Dept Neurosurg, Shanghai, Peoples R China.
   [Yang, Weijian; Chen, Qifang; Yao, Haijun; Zhang, Jun; Zhang, Quan; Fang, Jiang; Wu, Gang; Hu, Jin] Natl Ctr Neurol Disorders, Shanghai, Peoples R China.
   [Yang, Weijian; Chen, Qifang; Yao, Haijun; Zhang, Jun; Zhang, Quan; Fang, Jiang; Wu, Gang; Hu, Jin] Shanghai Key Lab Brain Funct Restorat & Neural Reg, Shanghai, Peoples R China.
   [Yang, Weijian; Chen, Qifang; Yao, Haijun; Zhang, Jun; Zhang, Quan; Fang, Jiang; Wu, Gang; Hu, Jin] Fudan Univ, Neurosurg Inst, Shanghai, Peoples R China.
   [Yang, Weijian; Zhang, Jun; Zhang, Quan; Fang, Jiang; Wu, Gang; Hu, Jin] Shanghai Clin Med Ctr Neurosurg, Shanghai, Peoples R China.
   [Chen, Qifang] Fudan Univ, Huashan Hosp, Shanghai Med Coll, Dept Nursing, Shanghai, Peoples R China.
   [Yao, Haijun] Fudan Univ, Huashan Hosp, Shanghai Med Coll, Dept Neurosurg & Neurocrit Care, Shanghai, Peoples R China.
C3 Fudan University; Fudan University; Fudan University; Fudan University
RP Wu, G; Hu, J (corresponding author), Fudan Univ, Huashan Hosp, Shanghai Med Coll, Dept Neurosurg, Shanghai, Peoples R China.; Wu, G; Hu, J (corresponding author), Natl Ctr Neurol Disorders, Shanghai, Peoples R China.; Wu, G; Hu, J (corresponding author), Shanghai Key Lab Brain Funct Restorat & Neural Reg, Shanghai, Peoples R China.; Wu, G; Hu, J (corresponding author), Fudan Univ, Neurosurg Inst, Shanghai, Peoples R China.; Wu, G; Hu, J (corresponding author), Shanghai Clin Med Ctr Neurosurg, Shanghai, Peoples R China.
EM woogangng@sina.com; hujin@fudan.edu.cn
FU The author(s) declare financial support was received for the research,
   authorship, and/or publication of this article. This work was funded by
   Research foundation of Huashan Hospital affiliated to Fudan University
   (2021QD026), Shanghai Shenkang Hospital De [2021QD026]; Research
   foundation of Huashan Hospital affiliated to Fudan University
   [SHDC22022210]; Shanghai Shenkang Hospital Development Center
   [YSPTZX202033]; Hainan Academician Innovation Platform Fund
FX We thank all the staffs in the Department of Radiology, Neurosurgery and
   Medical Record for their kind help.r The author(s) declare financial
   support was received for the research, authorship, and/or publication of
   this article. This work was funded by Research foundation of Huashan
   Hospital affiliated to Fudan University (2021QD026), Shanghai Shenkang
   Hospital Development Center promoted and optimized management of
   diagnosis and treatment technology in municipal hospitals (SHDC22022210
   and SHDC22022210) and Hainan Academician Innovation Platform Fund
   (YSPTZX202033).
CR Bechstein M, 2022, CLIN NEURORADIOL, V32, P923, DOI 10.1007/s00062-022-01138-1
   Bonasia S, 2020, AM J NEURORADIOL, V41, P1777, DOI 10.3174/ajnr.A6739
   Bounajem MT, 2021, J TRAUMA ACUTE CARE, V91, pE134, DOI 10.1097/TA.0000000000003404
   Catapano JS, 2022, J NEUROINTERV SURG, V14, P1279, DOI 10.1136/neurintsurg-2021-018073
   Catapano JS, 2020, FRONT NEUROL, V11, DOI 10.3389/fneur.2020.557233
   Christopher E, 2019, NEUROSURG REV, V42, P427, DOI 10.1007/s10143-018-0979-4
   Cutler C, 2022, WORLD NEUROSURG, V168, pE636, DOI 10.1016/j.wneu.2022.10.037
   Desir LL, 2023, CURR NEUROL NEUROSCI, V23, P109, DOI 10.1007/s11910-023-01262-6
   Feghali J, 2020, WORLD NEUROSURG, V141, P339, DOI 10.1016/j.wneu.2020.06.140
   Fiorella D, 2019, J NEUROINTERV SURG, V11, P912, DOI 10.1136/neurintsurg-2019-014730
   Greuter L, 2020, NEUROSURG FOCUS, V49, DOI 10.3171/2020.7.FOCUS20489
   Ha BJ, 2020, FRONT NEUROL, V11, DOI 10.3389/fneur.2020.538257
   Han MH, 2018, STROKE, V49, P1850, DOI 10.1161/STROKEAHA.118.021063
   Hendrickson Nathan R, 2018, Iowa Orthop J, V38, P25
   Jensen Thorbjorn Soren Ronn, 2022, J Neurosurg, V137, P799, DOI 10.3171/2021.10.JNS211608
   Laeke T, 2023, ACTA NEUROCHIR, V165, P49, DOI 10.1007/s00701-022-05435-z
   Lee L, 2016, J NEUROSURG, V124, P546, DOI 10.3171/2014.12.JNS142053
   Lucke-Wold Brandon P, 2016, Arch Emerg Med Crit Care, V1
   Mainka N, 2022, J CLIN MED, V11, DOI 10.3390/jcm11051178
   Mohan A, 2022, CLIN NEUROL NEUROSUR, V220, DOI 10.1016/j.clineuro.2022.107356
   Onyinzo C, 2022, J NEUROINTERV SURG, V14, P297, DOI 10.1136/neurintsurg-2021-017450
   Shapiro M, 2021, J NEUROINTERV SURG, V13, P471, DOI 10.1136/neurintsurg-2020-016798
   Shapiro M, 2022, J NEUROINTERV SURG, V14, P196, DOI 10.1136/neurintsurg-2020-017237
   Shen J, 2019, INJURY, V50, P1634, DOI 10.1016/j.injury.2019.08.019
   Solou M, 2022, DIAGNOSTICS, V12, DOI 10.3390/diagnostics12092060
   Wang D, 2021, J NEUROSURG, V134, P235, DOI 10.3171/2019.11.JNS192020
NR 26
TC 0
Z9 0
U1 0
U2 2
PU FRONTIERS MEDIA SA
PI LAUSANNE
PA AVENUE DU TRIBUNAL FEDERAL 34, LAUSANNE, CH-1015, SWITZERLAND
SN 1664-2295
J9 FRONT NEUROL
JI Front. Neurol.
PD OCT 20
PY 2023
VL 14
AR 1279292
DI 10.3389/fneur.2023.1279292
PG 8
WC Clinical Neurology; Neurosciences
WE Science Citation Index Expanded (SCI-EXPANDED)
SC Neurosciences & Neurology
GA X1YQ3
UT WOS:001096481500001
PM 37928152
OA Green Published, gold
DA 2025-06-06
ER

PT J
AU Zhu, BC
   Yu, XF
   Ou, YW
   Guo, XF
   Liu, WM
   Wu, L
AF Zhu, Bingcheng
   Yu, Xiaofan
   Ou, Yunwei
   Guo, Xufei
   Liu, Weiming
   Wu, Liang
TI Nutritional and inflammatory peripheral blood markers for risk
   assessment of chronic subdural hematoma: a case-control study
SO CLINICAL NEUROLOGY AND NEUROSURGERY
LA English
DT Article
DE Chronic subdural hematoma; Nutritional markers; Inflammatory; Albumin;
   Lymphocyte
ID ENDOTHELIAL GROWTH-FACTOR; ALBUMIN
AB Background: Some peripheral blood markers have been demonstrated to be correlated with the re-formation of chronic subdural hematoma (CSDH). The aim of this study was to identify the correlation between nutritional/ inflammatory peripheral blood markers and CSDH. Methods: 188 CSDH patients and 188 age-matched healthy controls were included in this research. The clinical characteristics and peripheral blood markers associated with nutritional or inflammatory status were obtained and analyzed. Conditional logistic regression analysis was applied to identify the potential CSDH risk factors. All the participants were divided into 3 groups based on the tertiles of change in risk factors. The Cochran-Armitage test and one way ANOVA were applied to identify the association between baseline characteristics and independent risk factors. Moreover, the net reclassification index (NRI) and integrated discrimination index (IDI) were calculated to evaluate the improvement in model performance after adding the independent risk factors in the conventional model. Results: The logistic regression analysis demonstrated that the increased albumin (OR, 0.615; 95 % CI,0.489-0.773; P < 0.001) and lymphocyte count (OR, 0.141; 95 %CI,0.025-0.796; P = 0.027) were associated with lower risk of CSDH. Moreover, addition of albumin and lymphocyte to conventional risk factors significantly improved the risk prediction of CSDH(NRI: 46.47 %, P < 0.001; IDI: 30.92 %, P < 0.001; NRI: 22.45 %, P = 0.027; IDI: 1.23 %, P = 0.037, respectively) Conclusion: The decreased albumin and lymphocyte levels were correlated with a high risk of chronic subdural hematoma. The nutritional and inflammatory serum markers should be put great attention because these markers may play roles in finding the cause of CSDH and predicting its risk.
C1 [Zhu, Bingcheng; Yu, Xiaofan; Ou, Yunwei; Guo, Xufei; Liu, Weiming; Wu, Liang] Capital Med Univ, Beijing Tiantan Hosp, Dept Neurosurg, Beijing, Peoples R China.
   [Liu, Weiming] China Natl Clin Res Ctr Neurol Dis, Beijing, Peoples R China.
   [Liu, Weiming] Peoples Hosp Ningxia Hui Autonomous Reg, Neurol Ctr, Yinchuan, Peoples R China.
   [Liu, Weiming; Wu, Liang] 119 South Four Ring West Rd, Beijing, Peoples R China.
C3 Capital Medical University; Capital Medical University
RP Liu, WM; Wu, L (corresponding author), 119 South Four Ring West Rd, Beijing, Peoples R China.
EM liuweimingnsok@sina.com; jasewl@sian.com
RI Chen, Shanshan/M-5985-2013; Liu, Weiming/E-7512-2015
OI Liu, Weiming/0000-0002-6245-6287
FU Capital?s Funds for Health Improvement and Research [2020-2-2045]
FX This work was supported by the Capital?s Funds for Health Improvement
   and Research (2020-2-2045) .
CR Asghar M, 2002, J ROY SOC MED, V95, P290, DOI 10.1258/jrsm.95.6.290
   Bakaloudi DR, 2020, NUTRIENTS, V12, DOI 10.3390/nu12103071
   Basolo A, 2021, FRONT ENDOCRINOL, V12, DOI 10.3389/fendo.2021.642568
   de Oliveira AJM, 2022, NEUROL SCI, V43, P427, DOI 10.1007/s10072-021-05241-y
   Eckart A, 2020, AM J MED, V133, P713, DOI 10.1016/j.amjmed.2019.10.031
   Edlmann E, 2017, J NEUROINFLAMM, V14, DOI 10.1186/s12974-017-0881-y
   Feghali J, 2020, WORLD NEUROSURG, V141, P339, DOI 10.1016/j.wneu.2020.06.140
   Frati A, 2004, J NEUROSURG, V100, P24, DOI 10.3171/jns.2004.100.1.0024
   Ge PC, 2020, STROKE, V51, P2472, DOI 10.1161/STROKEAHA.120.030027
   Greenland P, 2008, STAT MED, V27, P188, DOI 10.1002/sim.2976
   Hoeben A, 2004, PHARMACOL REV, V56, P549, DOI 10.1124/pr.56.4.3
   Hua C, 2016, J NEUROTRAUM, V33, P65, DOI 10.1089/neu.2014.3724
   Li JQ, 2021, CIRC J, V85, P385, DOI 10.1253/circj.CJ-20-0384
   Liu WC, 2021, ACTA NEUROCHIR, V163, P1061, DOI 10.1007/s00701-020-04638-6
   Liu XH, 2020, ACTA NEUROPATHOL COM, V8, DOI 10.1186/s40478-020-0888-y
   Mehta V, 2018, J CLIN NEUROSCI, V50, P7, DOI 10.1016/j.jocn.2018.01.050
   Miller A, 2001, Postepy Hig Med Dosw, V55, P17
   Nakaguchi H, 2001, J NEUROSURG, V95, P256, DOI 10.3171/jns.2001.95.2.0256
   Nanko N, 2009, NEUROL MED-CHIR, V49, P379, DOI 10.2176/nmc.49.379
   Núñez J, 2009, ATHEROSCLEROSIS, V206, P251, DOI 10.1016/j.atherosclerosis.2009.01.029
   Scerrati A, 2022, NUTR NEUROSCI, V25, P1756, DOI 10.1080/1028415X.2021.1895480
   Shono T, 2001, J CLIN NEUROSCI, V8, P411, DOI 10.1054/jocn.2000.0951
   Stanisic M, 2012, ACTA NEUROCHIR, V154, P113, DOI 10.1007/s00701-011-1203-2
   Uno M, 2022, NEUROL MED-CHIR, V63, P1, DOI 10.2176/jns-nmc.2022-0207
   Wang N, 2020, BMC NEUROL, V20, DOI 10.1186/s12883-020-01985-w
   Wang S, 2019, J CLIN NEUROSCI, V67, P46, DOI 10.1016/j.jocn.2019.06.026
   Wirth MD, 2018, BRAIN BEHAV IMMUN, V69, P296, DOI 10.1016/j.bbi.2017.12.003
   Yao XM, 2010, NEUROSCI LETT, V472, P179, DOI 10.1016/j.neulet.2010.02.002
   Zhang YD, 2020, CLIN NEUROL NEUROSUR, V191, DOI 10.1016/j.clineuro.2020.105738
   Zuo B, 2019, BRAIN BEHAV, V9, DOI 10.1002/brb3.1429
NR 30
TC 1
Z9 1
U1 2
U2 4
PU ELSEVIER
PI AMSTERDAM
PA RADARWEG 29, 1043 NX AMSTERDAM, NETHERLANDS
SN 0303-8467
EI 1872-6968
J9 CLIN NEUROL NEUROSUR
JI Clin. Neurol. Neurosurg.
PD APR
PY 2023
VL 227
AR 107640
DI 10.1016/j.clineuro.2023.107640
EA MAR 2023
PG 6
WC Clinical Neurology; Surgery
WE Science Citation Index Expanded (SCI-EXPANDED)
SC Neurosciences & Neurology; Surgery
GA 9X0LT
UT WOS:000949467200001
PM 36870089
DA 2025-06-06
ER

PT J
AU Akhtar, MS
   Khan, Z
   Kashif, M
   Alam, W
   Ali, H
   Ali, I
AF Akhtar, Muhammad Shaheer
   Khan, Zahid
   Kashif, Muhammad
   Alam, Waheed
   Ali, Haider
   Ali, Irfan
TI Outcomes of SUBGALEAL Drain Placement after two Burr-Holes Craniectomy
   for Chronic Subdural Hematoma
SO JCPSP-JOURNAL OF THE COLLEGE OF PHYSICIANS AND SURGEONS PAKISTAN
LA English
DT Article
DE Chronic subdural hematoma; Subdural drain; Subperiosteal drain;
   Burr-hole craniostomy
ID MANAGEMENT
AB Objective: To evaluate the efficacy and complications of subgaleal drain placement after two burr-holes evacuation of chronic subdural hematoma (CSDH).Study Design: Descriptive study.Place and Duration of Study: The Neurosurgical unit of the Lady Reading Hospital, Peshawar, from April to November 2021.Methodology: Sixty-four consecutive patients diagnosed with surgically significant unilateral chronic subdural hematoma were prospectively included after obtaining informed consent. All the patients underwent two burr-holes craniectomies and evacuation, followed by subgaleal drain placement. Patient demographics, pre-and postoperative clinical information including hematoma reso-lution and complications were collected.Results: This study included 44 (69%) males and 20 (31%) females with a mean age of 70.1 +/- 8 years. The most common presenting symptoms were headaches (70%) and confusion (68%). Eighteen patients (28%) were taking warfarin or other anticoagu-lants, whereas, 23 patients (36%) were taking antiplatelet medications at the time of presentation. Thirty-six (56.3%) patients had a history of head trauma. Warfarin use was statistically significant in the patients with no history of head injury. Fifty-five patients (85%) showed no significant recurrence on the 2 week postoperative computed tomography (CT) scan. None of the patients had intraparenchymal hematoma or contusion of iatrogenic origin on postoperative CT scans.Conclusion: Subgaleal drain placement after two burr-holes craniectomy led to high-resolution rates. However, no parenchymal injuries were attributed to the procedure.
C1 [Akhtar, Muhammad Shaheer; Khan, Zahid; Kashif, Muhammad; Alam, Waheed; Ali, Haider; Ali, Irfan] Lady Reading Hosp, Dept Neurosurg, Peshawar, Pakistan.
RP Khan, Z (corresponding author), Lady Reading Hosp, Dept Neurosurg, Peshawar, Pakistan.
EM neurosurgeonzahid@yahoo.com
CR Brennan PM, 2017, J NEUROSURG, V127, P732, DOI 10.3171/2016.8.JNS16134
   Chih ANW, 2017, MALAYS J MED SCI, V24, P21, DOI 10.21315/mjms2017.24.1.3
   Häni L, 2020, J NEUROSURG, V133, P1147, DOI 10.3171/2019.5.JNS19858
   Ishfaq A, 2017, JCPSP-J COLL PHYSICI, V27, P419, DOI 2656
   Kim Dong Han, 2016, Korean J Neurotrauma, V12, P94, DOI 10.13004/kjnt.2016.12.2.94
   Kitya D, 2018, NEUROSURG FOCUS, V45, DOI 10.3171/2018.7.FOCUS18253
   KUDO H, 1992, Neurologia Medico-Chirurgica, V32, P207, DOI 10.2176/nmc.32.207
   Link TW, 2019, NEUROSURGERY, V85, P801, DOI 10.1093/neuros/nyy521
   Mehta V, 2018, J CLIN NEUROSCI, V50, P7, DOI 10.1016/j.jocn.2018.01.050
   Nathan S, 2017, NEUROLOGY, V88, P1889, DOI 10.1212/WNL.0000000000003918
   Oh HJ, 2010, J KOREAN NEUROSURG S, V48, P518, DOI 10.3340/jkns.2010.48.6.518
   Santarius T, 2009, LANCET, V374, P1067, DOI 10.1016/S0140-6736(09)61115-6
   Srivatsan A, 2019, WORLD NEUROSURG, V122, P613, DOI 10.1016/j.wneu.2018.11.167
   Yadav Yad Ram, 2016, Asian J Neurosurg, V11, P214, DOI 10.4103/1793-5482.145096
   Yang WY, 2017, NEUROSURG CLIN N AM, V28, P205, DOI 10.1016/j.nec.2016.11.002
NR 15
TC 1
Z9 1
U1 0
U2 0
PU COLL PHYSICIANS & SURGEONS PAKISTAN
PI KARACHI
PA SEVENTH CENTRAL ST, DEFENCE HOUSING AUTHORITY, KARACHI, 75500, PAKISTAN
SN 1022-386X
EI 1681-7168
J9 JCPSP-J COLL PHYSICI
JI JCPSP-J. Coll. Physicians Surg.
PD APR
PY 2023
VL 33
IS 4
BP 460
EP 464
DI 10.29271/jcpsp.2023.04.460
PG 5
WC Medicine, General & Internal
WE Science Citation Index Expanded (SCI-EXPANDED)
SC General & Internal Medicine
GA D9MO0
UT WOS:000971898500019
PM 37190722
OA gold
DA 2025-06-06
ER

PT J
AU Kravtchouk, AD
   Likhterman, LB
   Potapov, AA
   El-Kadi, H
AF Kravtchouk, AD
   Likhterman, LB
   Potapov, AA
   El-Kadi, H
TI Postoperative complications of chronic subdural hematomas - Prevention
   and treatment
SO NEUROSURGERY CLINICS OF NORTH AMERICA
LA English
DT Article
ID TWIST-DRILL CRANIOSTOMY; CLOSED-SYSTEM DRAINAGE; TENSION PNEUMOCEPHALUS;
   BURR-HOLE; EVACUATION; ADULTS
AB The treatment of chronic subdural hematoma seems simple and effective; however, postoperative complications like recurrence of hematoma, pneumocephalus brain collapse, and intracervical hemorrhage still occur in some patients, and these complications are dependent on surgical technique, patient's age, and preexisting morbidity.
C1 NN Burdenko Neurosurg Res Inst, Dept Neurotrauma, Moscow 125047, Russia.
   Univ Pittsburgh, Sch Med, Dept Neurosurg, Pittsburgh, PA 15261 USA.
C3 Russian Academy of Medical Sciences; N.N.Burdenko National Medical
   Research Center of Neurosurgery; Pennsylvania Commonwealth System of
   Higher Education (PCSHE); University of Pittsburgh
RP Kravtchouk, AD (corresponding author), NN Burdenko Neurosurg Res Inst, Dept Neurotrauma, Fadeev St 5, Moscow 125047, Russia.
RI Potapov, Alexandr/H-6887-2016
OI Potapov, Alexander/0000-0001-8343-3511
CR ARBIT E, 1981, SURG NEUROL, V15, P175, DOI 10.1016/0090-3019(81)90133-6
   BREMER AM, 1982, NEUROSURGERY, V11, P284, DOI 10.1227/00006123-198208000-00017
   CAMEL M, 1986, J NEUROSURG, V65, P183, DOI 10.3171/jns.1986.65.2.0183
   CAMERON MM, 1978, J NEUROL NEUROSUR PS, V41, P834, DOI 10.1136/jnnp.41.9.834
   CAROLTON CK, 1983, NEUROSURGERY, V13, P153
   CARON JL, 1985, NEUROSURGERY, V16, P107, DOI 10.1227/00006123-198501000-00025
   DAVELLA D, 1986, J NEUROSURG, V65, P710, DOI 10.3171/jns.1986.65.5.0710
   EMONDS N, 1996, P ANN M AM ASS NEUR, P354
   Ernestus RI, 1997, SURG NEUROL, V48, P220, DOI 10.1016/S0090-3019(97)80031-6
   FIRSCHING R, 1989, Neurosurgical Review, V12, P207, DOI 10.1007/BF01790650
   FOROGLOW G, 1992, ICRAN, P148
   GRISOLI F, 1988, NEUROSURGERY, V23, P616, DOI 10.1227/00006123-198811000-00012
   HARDERS A, 1981, ADV NEUROSURG, V9, P338
   Ikeda K, 1986, Neurol Med Chir (Tokyo), V26, P792, DOI 10.2176/nmc.26.792
   IKEDA K, 1984, Neurologia Medico-Chirurgica, V24, P869, DOI 10.2176/nmc.24.869
   ISHIWATA Y, 1988, J NEUROSURG, V68, P58, DOI 10.3171/jns.1988.68.1.0058
   KAWAKAMI Y, 1985, Neurological Surgery, V13, P833
   KONOVALOV AN, 1990, ZH VOPR NEIROKHIR IM, V1, P29
   KRAVTCHOUK A, 1995, P M 95 THESS GREEC, P117
   LALONDE AA, 1948, NEW ENGL J MED, V239, P493, DOI 10.1056/NEJM194809302391401
   LAUMER R, 1989, NEUROSURGERY, V25, P991, DOI 10.1227/00006123-198912000-00026
   LAVANO A, 1990, CLIN NEUROL NEUROSUR, V92, P35, DOI 10.1016/0303-8467(90)90005-P
   MAGGIO W, 1991, BRAIN SURG, P1299
   MARKWALDER TM, 1986, ACTA NEUROCHIR, V79, P100, DOI 10.1007/BF01407452
   MARKWALDER TM, 1985, NEUROSURGERY, V16, P185, DOI 10.1227/00006123-198502000-00010
   MARKWALDER TM, 1981, J NEUROSURG, V54, P637, DOI 10.3171/jns.1981.54.5.0637
   MATSUMOTO M, 1993, RECENT ADVANCES IN NEUROTRAUMATOLOGY, P80
   MCKISSOCK W, 1960, LANCET, V1, P1365
   MIKI T, 1993, RECENT ADVANCES IN NEUROTRAUMATOLOGY, P153
   MODESTI LM, 1982, NEUROSURGERY, V10, P689, DOI 10.1227/00006123-198206010-00002
   Natale M, 1992, Minerva Anestesiol, V58, P183
   OKIMURA Y, 1993, RECENT ADVANCES IN NEUROTRAUMATOLOGY, P145
   PIOTROWSKI WP, 1966, UNFALLCHIRURGIE, V22, P110
   POTAPOV A, 1993, RECENT ADVANCES IN NEUROTRAUMATOLOGY, P110
   POTAPOV A, 1997, CHRONIC SUBDURAL HEM
   POTAPOV AA, 1998, RUSSIAN J NEUROSURGE, V11, P11
   PROBST C, 1988, J NEUROSURG, V68, P908, DOI 10.3171/jns.1988.68.6.0908
   RAMAMURTHI B, 1989, Neurosurgical Review, V12, P225, DOI 10.1007/BF01790653
   RICHTER HP, 1984, ACTA NEUROCHIR, V71, P179, DOI 10.1007/BF01401313
   ROBINSON RG, 1955, BMJ-BRIT MED J, V1, P21, DOI 10.1136/bmj.1.4904.21
   Sharma B S, 1989, Br J Neurosurg, V3, P381, DOI 10.3109/02688698909002819
   STROOBANDT G, 1995, ACTA NEUROCHIR, V137, P6, DOI 10.1007/BF02188772
   TABADDOR K, 1977, J NEUROSURG, V46, P220, DOI 10.3171/jns.1977.46.2.0220
   Trotter W, 1914, BRIT J SURG, V2, P271, DOI 10.1002/bjs.1800020608
   UENO K, 1991, Neurological Surgery, V19, P511
   VanHavenbergh T, 1996, BRIT J NEUROSURG, V10, P35
   WEIR BKA, 1983, CAN J NEUROL SCI, V10, P22, DOI 10.1017/S0317167100044516
   WEISSE A, 1994, ACTA NEUROCHIR, V127, P37, DOI 10.1007/BF01808544
   YAMAMOTO M, 1993, RECENT ADVANCES IN NEUROTRAUMATOLOGY, P157
   Zumkeller M, 1997, Wien Med Wochenschr, V147, P55
NR 50
TC 14
Z9 15
U1 0
U2 4
PU W B SAUNDERS CO
PI PHILADELPHIA
PA INDEPENDENCE SQUARE WEST CURTIS CENTER, STE 300, PHILADELPHIA, PA
   19106-3399 USA
SN 1042-3680
J9 NEUROSURG CLIN N AM
JI Neurosurg. Clin. N. Am.
PD JUL
PY 2000
VL 11
IS 3
BP 547
EP +
DI 10.1016/S1042-3680(18)30121-9
PG 7
WC Clinical Neurology; Surgery
WE Science Citation Index Expanded (SCI-EXPANDED)
SC Neurosciences & Neurology; Surgery
GA 342VM
UT WOS:000088665900024
PM 10918028
DA 2025-06-06
ER

PT J
AU Cechini, G
AF Cechini, Giulio
TI Chronic subdural hematoma pathophysiology: a unifying theory for a
   dynamic process
SO JOURNAL OF NEUROSURGICAL SCIENCES
LA English
DT Review
DE Hematoma; subdural; chronic; Membranes; Pathophysiology
ID ENDOTHELIAL GROWTH-FACTOR; CELL-ADHESION MOLECULES; SPONTANEOUS
   RESOLUTION; OUTER MEMBRANES; POSTOPERATIVE RECURRENCE; HEMORRHAGE;
   MECHANISM; RISK; NEOMEMBRANES; PREDICTORS
AB Chronic subdural hematoma pathophysiology has been extensively studied and discussed. In the last decades, optic and electron microscope observations have successfully described its histopathology and the ultrastructure of internal membranes. Moreover, recent biochemical studies have identified a number of important pathways involved in its development and evolution. Our aim was to review recent literature regarding histopathology, ultrastructure and biochemichal pathways and supply a unifying theory about chronic subdural hematoma pathophysiology. The starting point of chronic subdural hematoma is a mechanical injury. The evolution of the pathology is due to the exclusive anatomy of the dura-arachnoid interface. This is a mechanically weak layer. Fibroblasts contained in this region produce an inflammatory reaction with neoangiogenesis and fibrinolysis. Biochemical pathways involved in these reactions is complex and could contain a number of pharmacological targets. The hematoma evolves in different stages thus recent outlooks consider chronic subdural hematoma as a dynamic process. One of the key points for a good outcome and a low recurrence rate may be the timing of the surgical treatment in relation of hematoma natural history. Surgery performed during active inflammatory stages may be less effective in terms of clinical outcome and recurrence rate.
C1 [Cechini, Giulio] Univ Bari, Dept Neurol & Neuropsychiat Sci, Bari, Italy.
   [Cechini, Giulio] Univ Marche, Ancona, Italy.
C3 Universita degli Studi di Bari Aldo Moro; Marche Polytechnic University
RP Cechini, G (corresponding author), Via N Sauro 4, I-70017 Bari, Italy.
EM cecchinigiulio@hotmail.it
OI Cecchini, Giulio/0000-0002-8963-7811
CR Abouzari M, 2007, NEUROSURGERY, V61, P794, DOI 10.1227/01.NEU.0000298908.94129.67
   [Anonymous], NEUROSURGERY S
   AOKI N, 1984, NEUROSURGERY, V14, P545, DOI 10.1227/00006123-198405000-00003
   Baechli H, 2004, NEUROSURG REV, V27, P263, DOI 10.1007/s10143-004-0337-6
   BENDER M B, 1960, Trans Am Neurol Assoc, V85, P192
   Cuatico W, J NEUROSURG SCI, V35, P139
   De Bonis P, 2013, PLOS ONE, V8, DOI 10.1371/journal.pone.0068732
   Ducruet AF, 2012, NEUROSURG REV, V35, P155, DOI 10.1007/s10143-011-0349-y
   FRIEDE RL, 1978, AM J PATHOL, V92, P69
   Funai M, 2011, J NEUROTRAUM, V28, P1127, DOI 10.1089/neu.2010.1498
   Gandhoke GS, 2013, J CLIN NEUROSCI, V20, P1398, DOI 10.1016/j.jocn.2013.01.010
   GANNON WE, 1962, J NEUROSURG, V19, P865, DOI 10.3171/jns.1962.19.10.0865
   GOLDEN J, 1994, CLIN NEUROPATHOL, V13, P12
   Golias C, 2007, IN VIVO, V21, P757
   González-Amaro R, 1999, CRIT REV IMMUNOL, V19, P389
   González-Amaro R, 1998, DRUGS, V56, P977, DOI 10.2165/00003495-199856060-00003
   HAINES DE, 1993, NEUROSURGERY, V32, P111, DOI 10.1227/00006123-199301000-00017
   HART RG, 1995, STROKE, V26, P1471, DOI 10.1161/01.STR.26.8.1471
   HASEGAWA M, 1992, NEUROSURGERY, V31, P580, DOI 10.1227/00006123-199209000-00024
   Hohenstein A, 2005, J NEUROTRAUM, V22, P518, DOI 10.1089/neu.2005.22.518
   Hong HJ, 2009, SURG NEUROL, V71, P161, DOI 10.1016/j.surneu.2008.01.023
   Horikoshi T, 1998, NEUROL MED-CHIR, V38, P527, DOI 10.2176/nmc.38.527
   ITO H, 1987, J NEUROSURG, V66, P862, DOI 10.3171/jns.1987.66.6.0862
   ITO H, 1976, J NEUROSURG, V45, P26, DOI 10.3171/jns.1976.45.1.0026
   ITO H, 1978, J NEUROSURG, V48, P197, DOI 10.3171/jns.1978.48.2.0197
   Kalamatianos T, 2012, J NEUROSURG, V118, P1
   Katano H, 2006, J NEUROSURG, V104, P79, DOI 10.3171/jns.2006.104.1.79
   Lindvall P, 2009, J CLIN NEUROSCI, V16, P1287, DOI 10.1016/j.jocn.2009.01.001
   Liu WM, 2014, J NEUROSURG, V121, P665, DOI 10.3171/2014.5.JNS132715
   Miller JD, 2014, J NEUROSURG, V120, P1378, DOI 10.3171/2013.10.JNS13272
   Mori K, 1998, NEUROL MED-CHIR, V38, P697, DOI 10.2176/nmc.38.697
   MULLER W, 1990, NEUROSURG REV, V13, P305, DOI 10.1007/BF00346370
   Murakami H, 2002, J NEUROSURG, V96, P877, DOI 10.3171/jns.2002.96.5.0877
   Nagahori Takeshi, 1993, Neurological Surgery, V21, P697
   NAGANUMA H, 1986, NEUROSURGERY, V19, P794, DOI 10.1227/00006123-198611000-00013
   Nakagawa T, 2000, ACTA NEUROCHIR, V142, P61, DOI 10.1007/s007010050008
   Nakaguchi H, 2001, J NEUROSURG, V95, P256, DOI 10.3171/jns.2001.95.2.0256
   Nakamura S, 1989, Brain Inj, V3, P129, DOI 10.3109/02699058909004543
   Oike Y, 2004, BLOOD, V103, P3760, DOI 10.1182/blood-2003-04-1272
   Osuka K, 2013, NEUROSCI LETT, V534, P166, DOI 10.1016/j.neulet.2012.11.011
   Osuka K, 2012, BRAIN RES, V1489, P98, DOI 10.1016/j.brainres.2012.10.013
   Parlato C, 2000, SURG NEUROL, V53, P312, DOI 10.1016/S0090-3019(00)00200-7
   Pont LMEB, 2012, NEUROSURGERY, V70, P873, DOI 10.1227/NEU.0b013e31823672ad
   REYMOND MA, 1992, NEUROSURG REV, V15, P21, DOI 10.1007/BF02352062
   Rust T, 2006, J CLIN NEUROSCI, V13, P823, DOI 10.1016/j.jocn.2004.12.013
   Santarius T, 2009, LANCET, V374, P1067, DOI 10.1016/S0140-6736(09)61115-6
   SATO S, 1975, J NEUROSURG, V43, P569, DOI 10.3171/jns.1975.43.5.0569
   Shono T, 2001, J CLIN NEUROSCI, V8, P411, DOI 10.1054/jocn.2000.0951
   Stanisic M, 2013, ACTA NEUROCHIR, V155, P323, DOI 10.1007/s00701-012-1565-0
   Suzuki K, 1999, J TRAUMA, V46, P532, DOI 10.1097/00005373-199903000-00040
   Tanikawa M, 2001, ACTA NEUROCHIR, V143, P613, DOI 10.1007/s007010170067
   Torihashi K, 2008, NEUROSURGERY, V63, P1125, DOI 10.1227/01.NEU.0000335782.60059.17
   Ueda Y, 1988, Neurol Med Chir (Tokyo), V28, P236, DOI 10.2176/nmc.28.236
   Weigel R, 2003, J NEUROL NEUROSUR PS, V74, P937, DOI 10.1136/jnnp.74.7.937
   Weigel R, 2001, ACTA NEUROCHIR, V143, P811, DOI 10.1007/s007010170035
   Weigel R, 2007, NEUROSURGERY, V61, P788, DOI 10.1227/01.NEU.0000298907.56012.E8
   Weigel R, 2014, J NEUROTRAUM, V31, P670, DOI 10.1089/neu.2013.2884
   Wilberger JE, 2000, NEUROSURG CLIN N AM, V11, P435, DOI 10.1016/S1042-3680(18)30105-0
   YAMASHIMA T, 1985, J NEUROSURG, V62, P257, DOI 10.3171/jns.1985.62.2.0257
   YAMASHIMA T, 1983, J NEUROSURG, V59, P298, DOI 10.3171/jns.1983.59.2.0298
   Youmans Neurological Surgery, 2011, SET EXP CONS ON LIN
   Zumofen D, 2009, NEUROSURGERY, V64, P1116, DOI 10.1227/01.NEU.0000345633.45961.BB
NR 62
TC 11
Z9 11
U1 0
U2 15
PU EDIZIONI MINERVA MEDICA
PI TURIN
PA CORSO BRAMANTE 83-85 INT JOURNALS DEPT., 10126 TURIN, ITALY
SN 0390-5616
EI 1827-1855
J9 J NEUROSURG SCI
JI J. Neurosurg. Sci.
PD OCT
PY 2017
VL 61
IS 5
BP 536
EP 543
DI 10.23736/S0390-5616.16.03156-8
PG 8
WC Clinical Neurology; Surgery
WE Science Citation Index Expanded (SCI-EXPANDED)
SC Neurosciences & Neurology; Surgery
GA FG6VV
UT WOS:000410535700010
PM 25674850
DA 2025-06-06
ER

PT J
AU Ishfaq, A
AF Ishfaq, Asim
TI Outcome in Chronic Subdural Hematoma After Subdural vs. Subgaleal Drain
SO JCPSP-JOURNAL OF THE COLLEGE OF PHYSICIANS AND SURGEONS PAKISTAN
LA English
DT Article
DE Chronic subdural hematoma; Craniostomy; Subgaleal drain; Subdural drain
ID BURR-HOLE DRAINAGE; CT
AB Objective: To compare the outcome after surgery for chronic subdural hematoma when the drain is placed in subdural space or subgaleal space. Study Design: Quasi experimental study.
   Place and Duration of Study: Combined Military Hospital, Lahore, from July 2015 to June 2016.
   Methodology: Patients with chronic subdural hematoma of both genders and age, ranging between 55 to 85 years, were included. Patients on antiplatelet/anticoagulant therapy and acute on chronic subdural hematoma were excluded. Patients were divided in two equal groups each depending on whether drain was placed in subgaleal space (Group 1), and subdual space (Group 2), (n=31 patients each). Patients were positioned flat in bed after surgery. Clinical and radiological parameters and clinical outcome were compared between the two groups. Statistical test with significance of p <0.05 was utilized using Statistical Package of Social Sciences (SPSS version 17).
   Results: Median age of the 62 patients was 72 +/- 12.5 years. Headache was the most common symptom reported in both groups, (n=47,75.8%) patients. Median thickness of hematoma was 15 +/- 6.5 mm. Patients with subdural drain placement had more complications such as pneumocephalus 11 (35.4%) vs. 6 (19.3%), and intracerebral hemorrhage 4 (12.9%) vs. 2 (6.4%). Clinical outcome was good in both groups 27 (87%) in Group 1 and 28 (90%) in Group 2.
   Conclusion: Patients of both groups had good outcome after surgery. Complications like pneumocephalus and intracerebral hemorrhage were more common in subdural location of drain, though not reaching statistically significance level to favor one technique over another.
C1 [Ishfaq, Asim] Combined Mil Hosp, Dept Neurosurg, Lahore, Pakistan.
RP Ishfaq, A (corresponding author), Combined Mil Hosp, Dept Neurosurg, Lahore, Pakistan.
EM asimishfaq@gmail.com
CR Adhiyaman V, 2002, POSTGRAD MED J, V78, P71, DOI 10.1136/pmj.78.916.71
   Amirjamshidi A, 2007, J CLIN NEUROSCI, V14, P1240, DOI 10.1016/j.jocn.2006.03.030
   Aspegren OP, 2013, CLIN NEUROL NEUROSUR, V115, P981, DOI 10.1016/j.clineuro.2012.10.008
   Borger V, 2012, ACTA NEUROCHIR, V154, P1549, DOI 10.1007/s00701-012-1434-x
   Chen CW, 2004, J CLIN NEUROSCI, V11, P706, DOI 10.1016/j.jocn.2004.03.019
   Gazzeri R, 2007, ACTA NEUROCHIR, V149, P487, DOI 10.1007/s00701-007-1139-8
   Goto H, 2015, NEUROL MED-CHIR, V55, P173, DOI 10.2176/nmc.oa.2013-0390
   Han HJ, 2009, J KOREAN NEUROSURG S, V46, P87, DOI 10.3340/jkns.2009.46.2.87
   Hannan EL, 2001, JAMA-J AM MED ASSOC, V285, P2376
   Ishibashi Akira, 2011, Kurume Medical Journal, V58, P35
   Jang Kyoung-Min, 2015, Korean J Neurotrauma, V11, P75, DOI 10.13004/kjnt.2015.11.2.75
   Jung YG, 2015, J KOREAN NEUROSURG S, V57, P266, DOI 10.3340/jkns.2015.57.4.266
   Kim Dong Han, 2016, Korean J Neurotrauma, V12, P94, DOI 10.13004/kjnt.2016.12.2.94
   Miranda LB, 2011, J NEUROSURG, V114, P72, DOI 10.3171/2010.8.JNS10298
   MODESTI LM, 1982, NEUROSURGERY, V10, P689, DOI 10.1227/00006123-198206010-00002
   Patrick M, 2013, J NEUROSCI RURAL PRA, V4, P250
   Ramachandran R, 2007, SURG NEUROL, V67, P367, DOI 10.1016/j.surneu.2006.07.022
   Senturk S, 2010, SWISS MED WKLY, V140, P335, DOI smw-12867
   Taussky P, 2008, BRIT J NEUROSURG, V22, P279, DOI 10.1080/02688690701818885
   Youmans JR, 2011, NEUROLOGICAL SURG, P532
   Zumofen D, 2009, NEUROSURGERY, V64, P1116, DOI 10.1227/01.NEU.0000345633.45961.BB
NR 21
TC 15
Z9 15
U1 0
U2 2
PU COLL PHYSICIANS & SURGEONS PAKISTAN
PI KARACHI
PA SEVENTH CENTRAL ST, DEFENCE HOUSING AUTHORITY, KARACHI, 75500, PAKISTAN
SN 1022-386X
EI 1681-7168
J9 JCPSP-J COLL PHYSICI
JI JCPSP-J. Coll. Physicians Surg.
PD JUL
PY 2017
VL 27
IS 7
BP 419
EP 422
PG 4
WC Medicine, General & Internal
WE Science Citation Index Expanded (SCI-EXPANDED)
SC General & Internal Medicine
GA FE8KU
UT WOS:000408454800008
PM 28818164
DA 2025-06-06
ER

PT J
AU McClelland, S
   Won, EK
   Lam, CH
AF McClelland, Shearwood, III
   Won, Eun Kyung
   Lam, Cornelius H.
TI Utilization of recombinant activated Factor VII for intracranial
   hematoma evacuation in coagulopathic nonhemophilic neurosurgical
   patients with normal international normalized ratios
SO NEUROCRITICAL CARE
LA English
DT Article
DE recombinant activated Factor VII; international normalized ratio;
   chronic subdural hematoma; epidural hematoma; nonhemophilic
ID CENTRAL-NERVOUS-SYSTEM; HEMORRHAGES
AB Background Recombinant activated Factor VII (rFVIIa) has recently gained popularity for rapid reversal of coagulopathy during operative neurosurgery. Patients undergoing chronic subdural hematoma (CSDH) or epidural hematoma (EDH) evacuation often have their coagulation status judged by preoperative international normalized ratio (INR). We present our experience in two patients with significant clinical coagulopathy who were successfully reversed with rFVIIa in the setting of normal INR.
   Methods Patient one was a 79-year-old man with history of prostate cancer and three previous operative left CSDH evacuations, each complicated by coagulopathic bleeding, who presented with new-onset left EDH. Patient two was a 27-year-old woman with relapsed acute myelogenous leukemia with bilateral CSDH and mass effect on MRI. Neither patient had hemophilia, and preoperative INR was 1.2 in each case. Both patients underwent evacuation in the operating room, preceded by rFVIIa administration.
   Results Patient one underwent removal of his previous craniotomy flap followed by EDH evacuation. In patient two, coagulopathic bleeding upon surgical approach necessitated an additional dose of rFVIIa. Burrhole evacuation was well-tolerated with visible brain re-expansion following irrigation. Each case occurred with minimal blood loss and relatively easy hemostasis, with postoperative CT and clinical course revealing adequate evacuation. Neither patient experienced thromboembolic complications or required re-operation.
   Conclusion These two patients are the first to be examined for the use of rFVIIa for reversal of clinical coagulopathy in the setting of normal INR. Our experience suggests that normal INR should not be a deterrent for patients to receive rFVIIa in the setting of strong neurosurgical suspicion for underlying clinical coagulopathy.
C1 Univ Minnesota, Dept Neurosurg, Minneapolis, MN 55455 USA.
C3 University of Minnesota System; University of Minnesota Twin Cities
RP McClelland, S (corresponding author), Univ Minnesota, Dept Neurosurg, Mayo Mail Code 96,420 Delaware St SE, Minneapolis, MN 55455 USA.
EM mcc10285@umn.edu
CR Brody DL, 2005, NEUROCRIT CARE, V2, P263, DOI 10.1385/NCC:2:3:263
   Dunkley S M, 2003, Hematology, V8, P263, DOI 10.1080/10245330310001594252
   Enomoto TM, 2005, CRIT CARE CLIN, V21, P611, DOI 10.1016/j.ccc.2005.04.001
   Fewel ME, 2004, NEUROCRIT CARE, V1, P19, DOI 10.1385/NCC:1:1:19
   Hartmann M, 2006, J NEUROSURG, V104, P55, DOI 10.3171/ped.2006.104.1.55
   Huang WY, 2004, TRANSFUSION, V44, P1562, DOI 10.1111/j.1537-2995.2004.04080.x
   Johansson PI, 2006, J TRAUMA, V61, P1016, DOI 10.1097/01.ta.0000239261.48022.f1
   Karadimov D, 2003, J NEUROSURG ANESTH, V15, P330, DOI 10.1097/00008506-200310000-00008
   Lin J, 2003, J NEUROSURG, V98, P737, DOI 10.3171/jns.2003.98.4.0737
   Lucey MA, 2003, ANAESTH INTENS CARE, V31, P465
   Mayer SA, 2005, NEW ENGL J MED, V352, P777, DOI 10.1056/NEJMoa042991
   Mayer SA, 2005, STROKE, V36, P74, DOI 10.1161/01.STR.0000149628.80251.b8
   Mindikoglu AL, 2003, HEPATO-GASTROENTEROL, V50, P1697
   O'Connell KA, 2006, JAMA-J AM MED ASSOC, V295, P293, DOI 10.1001/jama.295.3.293
   Park P, 2003, NEUROSURGERY, V53, P34, DOI 10.1227/01.NEU.0000068830.54968.A8
   Powner DJ, 2005, NEUROSURGERY, V57, P823, DOI 10.1227/01.NEU.0000179915.74429.b2
   Putnam KG, 2005, HAEMOPHILIA, V11, P261, DOI 10.1111/j.1365-2516.2005.01098.x
   Pychynska-Pokorska Magdalena, 2004, Pediatr Crit Care Med, V5, P246, DOI 10.1097/01.PCC.0000123546.78900.67
   Roitberg B, 2005, NEUROSURGERY, V57, P832, DOI 10.1227/01.NEU.0000180816.80626.C2
   Segal S., 2003, Archives of Gynecology and Obstetrics, V268, P266, DOI 10.1007/s00404-002-0409-1
   Tawfick WA, 2006, VASCULAR, V14, P32, DOI 10.2310/6670.2006.00004
NR 21
TC 6
Z9 6
U1 0
U2 0
PU HUMANA PRESS INC
PI TOTOWA
PA 999 RIVERVIEW DRIVE SUITE 208, TOTOWA, NJ 07512 USA
SN 1541-6933
EI 1556-0961
J9 NEUROCRIT CARE
JI Neurocrit. Care
PY 2007
VL 7
IS 2
BP 136
EP 139
DI 10.1007/s12028-007-0040-x
PG 4
WC Critical Care Medicine; Clinical Neurology
WE Science Citation Index Expanded (SCI-EXPANDED)
SC General & Internal Medicine; Neurosciences & Neurology
GA 214MJ
UT WOS:000249741700007
PM 17846720
DA 2025-06-06
ER

PT J
AU Salih, M
   Shutran, M
   Young, M
   Vega, RA
   Stippler, M
   Papavassiliou, E
   Alterman, RL
   Thomas, A
   Taussky, P
   Moore, J
   Ogilvy, CS
AF Salih, Mira
   Shutran, Max
   Young, Michael
   Vega, Rafael A.
   Stippler, Martina
   Papavassiliou, Efstathios
   Alterman, Ron L.
   Thomas, Ajith
   Taussky, Philipp
   Moore, Justin
   Ogilvy, Christopher S.
TI Reduced recurrence of chronic subdural hematomas treated with open
   surgery followed by middle meningeal artery embolization compared to
   open surgery alone: a propensity score-matched analysis
SO JOURNAL OF NEUROSURGERY
LA English
DT Article
DE chronic subdural hematoma; open surgery alone; middle meningeal artery
   embolization following open surgery; outcome; recurrence; endovascular
   neurosurgery; vascular disorders
AB OBJECTIVE Middle meningeal artery embolization (MMAE) is an emerging endovascular treatment technique with proven promising results for chronic subdural hematomas (cSDHs). MMAE as an adjunct to open surgery is being uti-lized with the goal of preventing the recurrence of cSDH. However, the efficacy of MMAE following surgical evacuation of cSDH has not been clearly demonstrated. The authors sought to compare the outcomes of open surgery followed by MMAE versus open surgery alone.METHODS Patients who underwent surgical evacuation alone (open surgery-alone group) or MMAE along with open surgery for cSDH (adjunctive MMAE group) were identified at the authors' institution. Two balanced groups were ob- tained through propensity score matching. Primary outcomes included recurrence risk and reintervention rate. Second-ary outcomes included decrease in hematoma size and modified Rankin Scale (mRS) score at last follow-up. Variables in the two groups were compared by use of the Mann-Whitney U-test, paired-sample t-test, and Fisher's exact test.RESULTS A total of 345 cases of open surgery alone and 52 cases of open surgery with adjunctive MMAE were identi-fied. After control for subjective confounders, 146 patients treated with open surgery alone and 41 with adjunctive MMAE following open surgery with drain placement were included in the analysis. Before matching, the rebleeding risk and reintervention rate for open surgery trended higher in the open surgery alone than the open surgery plus MMAE group (14.4% vs 7.3%, p = 0.18; and 11.6% vs 4.9%, p = 0.17, respectively). No significant differences were seen in duration of radiographic or clinical follow-ups or decreases in hematoma size and mRS score at last follow-up. After one-to-one nearest neighbor propensity score matching, 26 pairs of cases were compared for outcomes. Rates of recurrence (7.7% vs 30.8%, p = 0.038) and overall reintervention (3.8% vs 23.1%, p = 0.049) after open surgery were found to be signifi- cantly lower in the adjunctive MMAE group than the open surgery-alone group. With one-to-many propensity score matching, 76 versus 37 cases were compared for open surgery alone versus adjunctive MMAE following open surgery. Similarly, the adjunctive MMAE group had significantly lower rates of recurrence (5.4% vs 19.7%, p = 0.037) and overall reintervention (2.7% vs 14.5%, p = 0.049).CONCLUSIONS Adjunctive MMAE following open surgery can lower the recurrence risks and reintervention rates for cSDH.
C1 [Salih, Mira; Shutran, Max; Young, Michael; Vega, Rafael A.; Stippler, Martina; Papavassiliou, Efstathios; Alterman, Ron L.; Thomas, Ajith; Taussky, Philipp; Moore, Justin; Ogilvy, Christopher S.] Harvard Med Sch, Beth Israel Deaconess Med Ctr, Brain Aneurysm Inst, Neurosurg Serv, Boston, MA USA.
   [Ogilvy, Christopher S.] Harvard Med Sch, Boston, MA 02115 USA.
C3 Harvard University; Harvard University Medical Affiliates; Beth Israel
   Deaconess Medical Center; Harvard Medical School; Harvard University;
   Harvard Medical School
RP Ogilvy, CS (corresponding author), Harvard Med Sch, Boston, MA 02115 USA.
EM cogilvy@bidmc.harvard.edu
RI Thomas, Ajith/AAX-9054-2020
OI Vega, Rafael/0000-0002-6444-6082; Young, Michael/0000-0002-9771-0572
CR Badhiwala JH, 2021, CLIN SPINE SURG, V34, P22, DOI 10.1097/BSD.0000000000001055
   Balser D, 2015, J NEUROSURG, V123, P1209, DOI 10.3171/2014.9.JNS141550
   Catapano JS, 2021, J NEUROSURG, V135, P1208, DOI 10.3171/2020.9.JNS202781
   Enriquez-Marulanda A, 2021, NEUROSURGERY, V89, P486, DOI 10.1093/neuros/nyab192
   Kim E, 2017, WORLD NEUROSURG, V101, P520, DOI 10.1016/j.wneu.2017.02.070
   Ng S, 2020, J NEUROINTERV SURG, V12, P695, DOI 10.1136/neurintsurg-2019-015421
   Onyinzo C, 2022, J NEUROINTERV SURG, V14, P297, DOI 10.1136/neurintsurg-2021-017450
   Santarius T, 2009, LANCET, V374, P1067, DOI 10.1016/S0140-6736(09)61115-6
   Shotar E, 2020, J NEUROINTERV SURG, V12, P1209, DOI 10.1136/neurintsurg-2020-016048
   Yang WY, 2017, NEUROSURG CLIN N AM, V28, P205, DOI 10.1016/j.nec.2016.11.002
NR 10
TC 16
Z9 16
U1 1
U2 2
PU AMER ASSOC NEUROLOGICAL SURGEONS
PI ROLLING MEADOWS
PA 5550 MEADOWBROOK DRIVE, ROLLING MEADOWS, IL 60008 USA
SN 0022-3085
EI 1933-0693
J9 J NEUROSURG
JI J. Neurosurg.
PD JUL
PY 2023
VL 139
IS 1
BP 124
EP 130
DI 10.3171/2022.11.JNS222024
PG 7
WC Clinical Neurology; Surgery
WE Science Citation Index Expanded (SCI-EXPANDED)
SC Neurosciences & Neurology; Surgery
GA N1VS1
UT WOS:001034977900002
PM 36681950
DA 2025-06-06
ER

PT J
AU Zheng, BJ
   Wang, CL
   Yao, JB
   Zhu, SY
   Meshcheryakova, S
   Shi, HZ
AF Zheng, Bingjie
   Wang, Chunlei
   Yao, Jinbiao
   Zhu, Shiyi
   Meshcheryakova, Svetlana
   Shi, Huaizhang
TI The Guidewire-assisted Drainage Catheter Placement in Chronic Subdural
   Hematoma
SO FRONTIERS IN SURGERY
LA English
DT Article
DE guidewire-assisted technique; chronic subdural hematoma; subdural drain;
   iatrogenic complications; intracranial hemorrhages
ID BURR-HOLE TREPANATION; CONTEMPORARY SURGERY; EVACUATION
AB Background: Chronic subdural hematoma (cSDH) is a common neurosurgical pathology associated with older age. The burr hole drainage is a predominant technique with a lower incidence of recurrence and morbidity. The blind placement of the subdural drain could result in intracerebral hemorrhage. This paper describes a simple and reliable technique for drainage catheter placement in cSDH to reduce intracerebral hemorrhage. Methods: Forty-nine consecutive patients with cSDH were treated with The Guidewire-assisted Drainage Catheter Placement Technique between July 2019 and June 2021. Epidemiological, clinical and radiographical data were collected and reviewed. The operative technique consists of an angular guidewire tip and catheter. Under the navigation of the guidewire, the catheter is inserted into the subdural space and the length of catheter remaining in the subdural space was 4-5 cm. The catheter was tunneled subcutaneously and fixed at the point where it emerged from the scalp. Results: Forty-nine consecutive patients underwent 55 The Guidewire-assisted Drainage Catheter Placement. The gender distribution was 37 men and 12 women. The mean age was 69.3 years. The patients presented with headache (31 patients), weakness of limbs (28 patients), speech disturbances (7 patients), and Altered behavior (6 patients). Neither intracerebral hemorrhages nor post-operative seizure occurred. Forty-seven patients were improved after the operation. The recurrence occurred in one patient. Conclusions: The Guidewire-assisted Drainage Catheter Placement Technique is a reliable method for the insertion of a subdural catheter to evacuate of the Chronic Subdural Hematoma, and is associated with an extremely low risk to cortical structures and cerebral veins.
C1 [Zheng, Bingjie; Wang, Chunlei; Yao, Jinbiao; Zhu, Shiyi; Shi, Huaizhang] Harbin Med Univ, Dept Neurosurg, Affiliated Hosp 1, Harbin, Peoples R China.
   [Meshcheryakova, Svetlana] Bashkir State Med Univ, Ufa, Russia.
C3 Harbin Medical University; Bashkir State Medical University
RP Shi, HZ (corresponding author), Harbin Med Univ, Dept Neurosurg, Affiliated Hosp 1, Harbin, Peoples R China.
EM shihuaizhang@hrbmu.edu.cn
RI 金华, 郑/GWM-7529-2022; Mescheryakova, Svetlana/HNB-7028-2023; Zhao,
   Yang/IXD-7496-2023
CR Baechli H, 2004, NEUROSURG REV, V27, P263, DOI 10.1007/s10143-004-0337-6
   Bellut D, 2012, WORLD NEUROSURG, V77, P111, DOI 10.1016/j.wneu.2011.05.036
   Brodbelt A, 2004, J NEUROL NEUROSUR PS, V75, P1209
   Fichtner J, 2015, J NEUROL SURG PART A, V76, P415, DOI 10.1055/s-0034-1396435
   Häni L, 2020, J NEUROSURG, V133, P1147, DOI 10.3171/2019.5.JNS19858
   KUDO H, 1992, Neurologia Medico-Chirurgica, V32, P207, DOI 10.2176/nmc.32.207
   Lega BC, 2010, J NEUROSURG, V113, P615, DOI 10.3171/2009.9.JNS08825
   Májovsky M, 2016, ACTA NEUROCHIR, V158, P1987, DOI 10.1007/s00701-016-2902-5
   Pavlov Vladislav, 2012, BMJ Case Rep, V2012, DOI 10.1136/bcr.12.2011.5397
   Rauhala M, 2020, ACTA NEUROCHIR, V162, P2033, DOI 10.1007/s00701-020-04398-3
   Rohde V, 2002, NEUROSURG REV, V25, P89, DOI 10.1007/s101430100182
   Santarius T, 2009, LANCET, V374, P1067, DOI 10.1016/S0140-6736(09)61115-6
   Schoedel P, 2016, WORLD NEUROSURG, V94, P465, DOI 10.1016/j.wneu.2016.07.027
   SELDINGER SI, 1953, ACTA RADIOL, V39, P368, DOI 10.3109/00016925309136722
   Soleman J, 2019, NEUROSURGERY, V85, pE825, DOI 10.1093/neuros/nyz095
   Weigel R, 2003, J NEUROL NEUROSUR PS, V74, P937, DOI 10.1136/jnnp.74.7.937
   Yadav YR, 2020, J NEUROL SURG PART A, V81, P330, DOI 10.1055/s-0039-1698388
   Zhang JJY, 2019, WORLD NEUROSURG, V131, pE392, DOI 10.1016/j.wneu.2019.07.168
   Zumofen D, 2009, NEUROSURGERY, V64, P1116, DOI 10.1227/01.NEU.0000345633.45961.BB
NR 19
TC 0
Z9 0
U1 0
U2 1
PU FRONTIERS MEDIA SA
PI LAUSANNE
PA AVENUE DU TRIBUNAL FEDERAL 34, LAUSANNE, CH-1015, SWITZERLAND
SN 2296-875X
J9 FRONT SURG
JI Front. Surg.
PD MAY 26
PY 2022
VL 9
AR 891119
DI 10.3389/fsurg.2022.891119
PG 5
WC Surgery
WE Science Citation Index Expanded (SCI-EXPANDED)
SC Surgery
GA 2D0RT
UT WOS:000811265100001
PM 35711696
OA Green Published, gold
DA 2025-06-06
ER

PT J
AU Bow, H
   Yang, XC
   Chotai, S
   Feldman, M
   Yu, H
   Englot, DJ
   Miga, MI
   Pruthi, S
   Dawant, BM
   Parker, SL
AF Bow, Hansen
   Yang, Xiaochen
   Chotai, Silky
   Feldman, Michael
   Yu, Hong
   Englot, Dario J.
   Miga, Michael I.
   Pruthi, Sumit
   Dawant, Benoit M.
   Parker, Scott L.
TI Initial Experience with Using a Structured Light 3D Scanner and Image
   Registration to Plan Bedside Subdural Evacuating Port System Placement
SO WORLD NEUROSURGERY
LA English
DT Article
DE 3D scanning; 3D printing; Chronic subdural hematoma; Image registration;
   SEPS
ID GUIDED NEUROSURGERY; HEMATOMA
AB BACKGROUND: Chronic subdural hematoma evacuation can be achieved in select patients through bedside placement of the Subdural Evacuation Port System (SEPS; Medtronic, Inc., Dublin, Ireland). This procedure involves drilling a burr hole at the thickest part of the hematoma. Identifying this location is often difficult, given the variable tilt of available imaging and distant anatomic landmarks. This paper evaluates the feasibility and accuracy of a bedside navigation system that relies on visible light-based 3-dimensional (3D) scanning and image registration to a pre-procedure computed tomography scan. The information provided by this system may increase accuracy of the burr hole location.
   METHODS: In Part 1, the accuracy of this system was evaluated using a rigid 3D printed phantom head with implanted fiducials. In Part 2, the navigation system was tested on 3 patients who underwent SEPS placement.
   RESULTS: The error in registration of this system was less than 2.5 mm when tested on a rigid 3D printed phantom head. Fiducials located in the posterior aspect of the head were difficult to reliably capture. For the 3 patients who underwent 5 SEPS placements, the distance between anticipated SEPS burr hole location based on registration and actual burr hole location was less than 1cm.
   CONCLUSIONS: A bedside cranial navigation system based on 3D scanning and image registration has been introduced. Such a system may increase the success rate of bedside procedures, such as SEPS placement. However, technical challenges such as the ability to scan hair and practical challenges such as minimization of patient movement during scans must be overcome.
C1 [Bow, Hansen; Chotai, Silky; Feldman, Michael; Yu, Hong; Englot, Dario J.; Parker, Scott L.] Vanderbilt Univ, Med Ctr, Dept Neurosurg, Nashville, TN 37235 USA.
   [Yang, Xiaochen; Miga, Michael I.; Dawant, Benoit M.] Vanderbilt Univ, Dept Elect Engn & Comp Sci, 221 Kirkland Hall, Nashville, TN 37235 USA.
   [Pruthi, Sumit] Vanderbilt Univ, Med Ctr, Dept Radiol, Nashville, TN 37232 USA.
C3 Vanderbilt University; Vanderbilt University; Vanderbilt University
RP Bow, H (corresponding author), Vanderbilt Univ, Med Ctr, Dept Neurosurg, Nashville, TN 37235 USA.
EM hansen.c.bow@vumc.org
RI Englot, Dario/C-3656-2013; Feldman, Michael/K-8987-2015; Parker,
   Scott/G-5882-2012; Yang, Xiaochen/IVH-7618-2023
CR Asfora WT, 2003, SURG NEUROL, V59, P329, DOI 10.1016/S0090-3019(03)00039-9
   Balser D, 2013, NEUROL RES, V35, P233, DOI 10.1179/1743132813Y.0000000166
   BESL PJ, 1992, IEEE T PATTERN ANAL, V14, P239, DOI 10.1109/34.121791
   Bow H, 2019, OPER NEUROSURG, V16, P496, DOI 10.1093/ons/opy142
   Cao A, 2008, MED PHYS, V35, P1593, DOI 10.1118/1.2870216
   Fan YF, 2014, MED PHYS, V41, DOI 10.1118/1.4895847
   HORN BKP, 1987, J OPT SOC AM A, V4, P629, DOI 10.1364/JOSAA.4.000629
   Kenning TJ, 2010, J NEUROSURG, V113, pA416, DOI 10.3171/2010.5.JNS1083
   Lübbers HT, 2012, BRIT J ORAL MAX SURG, V50, P171, DOI 10.1016/j.bjoms.2010.12.002
   Mascott CR, 2006, NEUROSURGERY, V59, P146, DOI 10.1227/01.NEU.0000220089.39533.4E
   Miga MI, 2003, IEEE T MED IMAGING, V22, P973, DOI 10.1109/TMI.2003.815868
   Raabe A, 2002, NEUROSURGERY, V50, P797, DOI 10.1097/00006123-200204000-00021
   Schicho K, 2007, J NEUROSURG, V106, P704, DOI 10.3171/jns.2007.106.4.704
   Singla A, 2013, CLIN NEUROL NEUROSUR, V115, P425, DOI 10.1016/j.clineuro.2012.06.005
   TABADDOR K, 1977, J NEUROSURG, V46, P220, DOI 10.3171/jns.1977.46.2.0220
   Winn HR, 2011, YOUMANS NEUROLOGICAL, P535
   Yang XC, 2019, J MED IMAGING, V6, DOI 10.1117/1.JMI.6.3.035002
   Yang XC, 2018, PROC SPIE, V10576, DOI 10.1117/12.2295229
NR 18
TC 5
Z9 5
U1 1
U2 8
PU ELSEVIER SCIENCE INC
PI NEW YORK
PA STE 800, 230 PARK AVE, NEW YORK, NY 10169 USA
SN 1878-8750
EI 1878-8769
J9 WORLD NEUROSURG
JI World Neurosurg.
PD MAY
PY 2020
VL 137
BP 350
EP 356
DI 10.1016/j.wneu.2020.01.203
PG 7
WC Clinical Neurology; Surgery
WE Science Citation Index Expanded (SCI-EXPANDED)
SC Neurosciences & Neurology; Surgery
GA LN2IR
UT WOS:000532767800004
PM 32032785
OA Green Accepted
DA 2025-06-06
ER

PT J
AU Ozevren, H
   Cetin, A
   Hattapoglu, S
   Baloglu, M
AF Ozevren, H.
   Cetin, A.
   Hattapoglu, S.
   Baloglu, M.
TI Burr hole and craniotomy in the treatment of subdural hematoma: A
   comparative study
SO NIGERIAN JOURNAL OF CLINICAL PRACTICE
LA English
DT Article
DE Burr hole drainage; chronic subdural hematoma; craniotomy
ID MANAGEMENT; RECURRENCE
AB Aim: This article aims to study the clinical outcomes in patients with chronic subdural hematoma (CSDH) who underwent burr hole drainage or craniotomy. Patients and Methods: The length of hospitalization, Glasgow outcome scales (GOS) of patients undergoing burr-hole drainage or craniotomy, were evaluated and compared statistically. In this study, we also evaluated the relationship by receiver operating characteristic (ROC) analysis. Results: The sex and age distribution and specific clinical parameters of the patients were investigated. In this study, we provide the evidence of the GOS and length of hospitalization findings of the patients and the superiority of burr hole drainage over craniotomy. Conclusions: Chronic subdural hematoma responds better to burr hole drainage with shorter hospitalization and improved Glasgow score.
C1 [Ozevren, H.] Dicle Univ, Sch Med, Dept Neurosurg, TR-21280 Diyarbakir, Turkey.
   [Cetin, A.] HSU Gaziyasargil Training & Res Hosp, Dept Neurosurg, Diyarbakir, Turkey.
   [Hattapoglu, S.] Dicle Univ, Sch Med, Dept Radiol, Diyarbakir, Turkey.
   [Baloglu, M.] HSU Gaziyasargil Training & Res Hosp, Dept Phys Med & Rehabil, Diyarbakir, Turkey.
C3 Dicle University; Dicle University
RP Ozevren, H (corresponding author), Dicle Univ, Sch Med, Dept Neurosurg, TR-21280 Diyarbakir, Turkey.
EM drozevren@gmail.com
RI Ozevren, Hüseyin/AAC-1236-2021; Cetin, Abdurrahman/U-1522-2018; Baloğlu,
   Murat/JEO-5303-2023
OI Ozevren, Huseyin/0000-0002-5437-4003
CR Abe Y, 2017, J NEUROSURG, V126, P1042, DOI 10.3171/2016.3.JNS152957
   Almenawer SA, 2014, ANN SURG, V259, P449, DOI 10.1097/SLA.0000000000000255
   Balser D, 2015, J NEUROSURG, V123, P1209, DOI 10.3171/2014.9.JNS141550
   Beck J, 2014, J NEUROSURG, V121, P1380, DOI 10.3171/2014.6.JNS14550
   Brennan PM, 2017, J NEUROSURG, V127, P732, DOI 10.3171/2016.8.JNS16134
   Cheng SY, 2014, INT J GERONTOL, V8, P37, DOI 10.1016/j.ijge.2014.01.001
   Ducruet AF, 2012, NEUROSURG REV, V35, P155, DOI 10.1007/s10143-011-0349-y
   FARHAT NETO JAMIL, 2015, Rev. Col. Bras. Cir., V42, P283, DOI 10.1590/0100-69912015005003
   Iliescu I A, 2015, J Med Life, V8 Spec Issue, P26
   Jang KM, 2020, SCI REP-UK, V10, DOI 10.1038/s41598-020-58250-w
   King JT, 2005, J NEUROTRAUM, V22, P947, DOI 10.1089/neu.2005.22.947
   Kolias AG, 2014, NAT REV NEUROL, V10, P570, DOI 10.1038/nrneurol.2014.163
   KOTWICA Z, 1987, ACTA NEUROCHIR, V85, P44, DOI 10.1007/BF01402369
   Kumer AA, 2016, J NEUROL STROKE, V5
   Liu WM, 2014, J NEUROSURG, V121, P665, DOI 10.3171/2014.5.JNS132715
   McGinity MJ, 2017, BRIT J NEUROSURG, V31, P714, DOI 10.1080/02688697.2017.1341041
   Mersha A, 2020, ETHIOP J HEALTH SCI, V30, P101, DOI 10.4314/ejhs.v30i1.13
   Mori K, 2001, NEUROL MED-CHIR, V41, P371, DOI 10.2176/nmc.41.371
   Ramachandran R, 2007, SURG NEUROL, V67, P367, DOI 10.1016/j.surneu.2006.07.022
   Santarius T, 2008, BRIT J NEUROSURG, V22, P529, DOI 10.1080/02688690802195381
   Shim Yong Woo, 2019, Korean J Neurotrauma, V15, P110, DOI 10.13004/kjnt.2019.15.e25
   Sousa EB, 2013, BMC SURG, V13, DOI 10.1186/1471-2482-13-5
   Torihashi K, 2008, NEUROSURGERY, V63, P1125, DOI 10.1227/01.NEU.0000335782.60059.17
   Weigel R, 2003, J NEUROL NEUROSUR PS, V74, P937, DOI 10.1136/jnnp.74.7.937
   Yang WY, 2017, NEUROSURG CLIN N AM, V28, P205, DOI 10.1016/j.nec.2016.11.002
NR 25
TC 4
Z9 4
U1 1
U2 2
PU WOLTERS KLUWER MEDKNOW PUBLICATIONS
PI MUMBAI
PA WOLTERS KLUWER INDIA PVT LTD , A-202, 2ND FLR, QUBE, C T S  NO 1498A-2
   VILLAGE MAROL, ANDHERI EAST, MUMBAI, Maharashtra, INDIA
SN 1119-3077
J9 NIGER J CLIN PRACT
JI Niger. J. Clin. Pract.
PD JUL
PY 2022
VL 25
IS 7
BP 1056
EP 1060
DI 10.4103/njcp.njcp_1511_21
PG 5
WC Medicine, General & Internal
WE Science Citation Index Expanded (SCI-EXPANDED)
SC General & Internal Medicine
GA 6G1CR
UT WOS:000884497900012
PM 35859465
DA 2025-06-06
ER

PT J
AU Mohammad, LM
   Abbas, M
   Ahmadian, R
   Shuttleworth, C
   Carlson, A
AF Mohammad, Laila Malani
   Abbas, Mohammad
   Ahmadian, Rosstin
   Shuttleworth, C.
   Carlson, Andrew
TI Summary Analysis of Patients with Cortical Spreading Depolarizations
   (CSD) from Trial (CSD in Chronic Subdural Hematoma (cSDH) Patients after
   evacuation)
SO JOURNAL OF NEUROSURGERY
LA English
DT Meeting Abstract
CT Annual Scientific Meeting of the
   American-Association-of-Neurological-Surgeons (AANS)
CY APR 13-17, 2019
CL San Diego, CA
SP Amer Assoc Neurol Surg
RI Carlson, Andrew/B-4369-2012; Mohammad, Laila/K-6409-2019
NR 0
TC 0
Z9 0
U1 0
U2 0
PU AMER ASSOC NEUROLOGICAL SURGEONS
PI ROLLING MEADOWS
PA 5550 MEADOWBROOK DRIVE, ROLLING MEADOWS, IL 60008 USA
SN 0022-3085
EI 1933-0693
J9 J NEUROSURG
JI J. Neurosurg.
PD JUL
PY 2019
VL 131
IS 1
MA 456
PG 1
WC Clinical Neurology; Surgery
WE Science Citation Index Expanded (SCI-EXPANDED); Conference Proceedings Citation Index - Science (CPCI-S)
SC Neurosciences & Neurology; Surgery
GA IJ3XR
UT WOS:000475838400267
DA 2025-06-06
ER

PT J
AU Bin Zahid, A
   Balser, D
   Thomas, R
   Mahan, MY
   Hubbard, ME
   Samadani, U
AF Bin Zahid, Abdullah
   Balser, David
   Thomas, Rebekah
   Mahan, Margaret Y.
   Hubbard, Molly E.
   Samadani, Uzma
TI Increase in brain atrophy after subdural hematoma to rates greater than
   associated with dementia
SO JOURNAL OF NEUROSURGERY
LA English
DT Article
DE chronic subdural hematoma; dementia; brain atrophy; longitudinal
   studies; head computed tomography scan; segmentation; trauma
ID EXPERIMENTAL INTRACEREBRAL HEMORRHAGE; ALZHEIMERS-DISEASE;
   SURGICAL-TREATMENT; INJURY; BIOMARKERS; MECHANISMS; MRI
AB OBJECTIVE Chronic subdural hematoma (cSDH) is a highly morbid condition associated with brain atrophy in the elderly. It has a reported 30% 1-year mortality rate. Approximately half of afflicted individuals report either no or relatively unremarkable trauma preceding their diagnosis, raising the possibility that cSDH is a manifestation of degenerative or inflammatory disease rather than trauma. The purpose of this study was to compare the rates of cerebral atrophy before and after cSDH to determine whether it is more likely that cSDH causes atrophy or that atrophy causes cSDH. The authors also compared atrophy rates in patients with cSDH to the rates in patients with and without dementia.
   METHODS The authors developed algorithmic segmentation analysis software to measure whole-brain, CSF, and intracranial space volumes. They then identified military veterans who had undergone at least 4 brain CT scans over a period of 10 years. Within this database, the authors identified 146 patients with 962 head CT scans who had received diagnoses of either cSDH, dementia, or no known dementia condition. Volumetric analyses of brains in 45 patients with dementia (dementia group) and 73 patients without dementia (nondementia group), in whom 262 and 519 head CT scans were obtained, respectively, were compared with 11 patients in whom 81 CT scans were obtained a mean of 4.21 years before a cSDH diagnosis and 17 patients in whom 100 scans were obtained a mean of 4.24 years after SDH. Longitudinal measures were then related to disease status and the time since first scan by using hierarchical models, and atrophy rates between the groups were compared.
   RESULTS Head CT scans from patients were obtained for an average time period of 4.21 years (SD 1.69) starting at a mean patient age of 74 years. Absolute brain volume loss for the 17 patients in the post-SDH group (13 were treated surgically) was significantly greater, at 16.32 ml/year, compared with 6.61 ml/year in patients with dementia, 5.33 ml/year in patients without dementia, and 3.57 ml/year in pre-SDH patients. The atrophy rate for these individuals prior to enrollment in the study was 2.32 ml/year (p = 0.001). In terms of brain volume normalized to cranial cavity size, the post-SDH group had an atrophy rate of 0.7801%/year, compared with 0.4467%/year in patients with dementia, 0.3474%/year in patients without dementia, and 0.2135%/year in the pre-SDH group.
   CONCLUSIONS Prior to development of a cSDH, the atrophy rates in patients who ultimately develop cSDH are similar to those of patients without dementia. After development of a cSDH, the atrophy rates increase to more than twice those of patients with dementia. Chronic subdural hematoma is thus associated with a significant increase in brain atrophy rate. These findings suggest the neurotoxic consequences of cSDH and may have implications for better understanding of the pathophysiology of cerebral atrophy and dementia.
C1 [Bin Zahid, Abdullah; Balser, David; Hubbard, Molly E.; Samadani, Uzma] Minneapolis VA Hlth Care Syst, Dept Surg, Minneapolis, MN USA.
   [Bin Zahid, Abdullah; Balser, David; Mahan, Margaret Y.; Hubbard, Molly E.; Samadani, Uzma] Univ Minnesota, Dept Neurosurg, Minneapolis, MN 55455 USA.
   [Bin Zahid, Abdullah; Balser, David; Thomas, Rebekah; Mahan, Margaret Y.; Hubbard, Molly E.; Samadani, Uzma] Hennepin Cty Med Ctr, Dept Surg, Minneapolis, MN 55415 USA.
C3 US Department of Veterans Affairs; Veterans Health Administration (VHA);
   Minneapolis VA Health Care System; University of Minnesota System;
   University of Minnesota Twin Cities; Hennepin County Medical Center
RP Samadani, U (corresponding author), Hennepin Cty Med Ctr, Minneapolis, MN 55415 USA.
EM uzma.samadani@hcmed.org
RI ; Balser, David/D-8121-2016
OI /0000-0002-7332-9523; Balser, David/0000-0002-4356-9307
FU US Department of Veterans Affairs Clinical Sciences Research and
   Development Program [I01 CX000887]
FX This work was supported by Merit Review Award #I01 CX000887 from the US
   Department of Veterans Affairs Clinical Sciences Research and
   Development Program, awarded to Dr. Samadani.
CR Altamura S, 2009, J ALZHEIMERS DIS, V16, P879, DOI 10.3233/JAD-2009-1010
   Balser D, 2015, J NEUROSURG, V123, P1209, DOI 10.3171/2014.9.JNS141550
   Balser D, 2013, NEUROL RES, V35, P233, DOI 10.1179/1743132813Y.0000000166
   Bateman RJ, 2012, NEW ENGL J MED, V367, P795, DOI 10.1056/NEJMoa1202753
   Bin Zahid A, 2016, J COMPUT ASSIST TOMO, V40, P827, DOI 10.1097/RCT.0000000000000435
   Chan D, 2003, LANCET, V362, P1121, DOI 10.1016/S0140-6736(03)14469-8
   Edlmann E, 2017, J NEUROINFLAMM, V14, DOI 10.1186/s12974-017-0881-y
   Felberg RA, 2002, ANN NEUROL, V51, P517, DOI 10.1002/ana.10160
   Fox NC, 1999, NEUROLOGY, V52, P1687, DOI 10.1212/WNL.52.8.1687
   Gelabert-González M, 2005, CLIN NEUROL NEUROSUR, V107, P223, DOI 10.1016/j.clineuro.2004.09.015
   Gorbach T, 2017, NEUROBIOL AGING, V51, P167, DOI 10.1016/j.neurobiolaging.2016.12.002
   Hampel H, 2010, NAT REV DRUG DISCOV, V9, P560, DOI 10.1038/nrd3115
   Henneman WJP, 2009, STROKE, V40, P492, DOI 10.1161/STROKEAHA.108.516286
   Hua Y, 2006, J NEUROSURG, V104, P305, DOI 10.3171/jns.2006.104.2.305
   Hua Y, 2007, STROKE, V38, P759, DOI 10.1161/01.STR.0000247868.97078.10
   ITO H, 1975, Neurologia Medico-Chirurgica, V15, P51, DOI 10.2176/nmc.15pt1.51
   Jack CR, 2008, NEUROLOGY, V70, P1740, DOI 10.1212/01.wnl.0000281688.77598.35
   Jack CR, 2016, JAMA NEUROL, V73, P1179, DOI 10.1001/jamaneurol.2016.2843
   Jack CR, 2009, BRAIN, V132, P1355, DOI 10.1093/brain/awp062
   Jeong Eun-Oh, 2016, Korean J Neurotrauma, V12, P112, DOI 10.13004/kjnt.2016.12.2.112
   Ju Min-Wook, 2015, Korean J Neurotrauma, V11, P87, DOI 10.13004/kjnt.2015.11.2.87
   Lee Kyeong-Seok, 2015, Korean J Neurotrauma, V11, P27, DOI 10.13004/kjnt.2015.11.2.27
   Martin RM, 2017, J NEUROSURG, V126, P796, DOI 10.3171/2016.3.JNS151781
   Mills E, 2010, FUTURE MED CHEM, V2, P51, DOI 10.4155/FMC.09.140
   Miranda LB, 2011, J NEUROSURG, V114, P72, DOI 10.3171/2010.8.JNS10298
   Mori K, 2001, NEUROL MED-CHIR, V41, P371, DOI 10.2176/nmc.41.371
   Sim YW, 2012, J KOREAN NEUROSURG S, V52, P234, DOI 10.3340/jkns.2012.52.3.234
   Suzuki K, 1999, J TRAUMA, V46, P532, DOI 10.1097/00005373-199903000-00040
   Tao ZQ, 2016, MED HYPOTHESES, V86, P43, DOI 10.1016/j.mehy.2015.11.027
   VANDENBERGHE R, 2016, ALZHEIMERS RES THER, V8
   Weigel R, 2003, J NEUROL NEUROSUR PS, V74, P937, DOI 10.1136/jnnp.74.7.937
   Weigel R, 2001, ACTA NEUROCHIR, V143, P811, DOI 10.1007/s007010170035
   Xi GH, 2006, LANCET NEUROL, V5, P53, DOI 10.1016/S1474-4422(05)70283-0
NR 33
TC 14
Z9 14
U1 1
U2 2
PU AMER ASSOC NEUROLOGICAL SURGEONS
PI ROLLING MEADOWS
PA 5550 MEADOWBROOK DRIVE, ROLLING MEADOWS, IL 60008 USA
SN 0022-3085
EI 1933-0693
J9 J NEUROSURG
JI J. Neurosurg.
PD DEC
PY 2018
VL 129
IS 6
BP 1579
EP 1587
DI 10.3171/2017.8.JNS17477
PG 9
WC Clinical Neurology; Surgery
WE Science Citation Index Expanded (SCI-EXPANDED)
SC Neurosciences & Neurology; Surgery
GA HE4YU
UT WOS:000453376800022
PM 29498578
OA Bronze
DA 2025-06-06
ER

PT J
AU Montano, N
   Stifano, V
   Skrap, B
   Mazzucchi, E
AF Montano, Nicola
   Stifano, Vito
   Skrap, Benjamin
   Mazzucchi, Edoardo
TI Management of residual subdural hematoma after burr-hole evacuation. The
   role of fluid therapy and review of the literature
SO JOURNAL OF CLINICAL NEUROSCIENCE
LA English
DT Review
DE Chronic subdural hematoma; Residual SDH treatment; Fluid therapy; CT
   scan
ID INDEPENDENT PREDICTORS; RISK-FACTORS; RECURRENCE; EPIDEMIOLOGY; DRAINAGE
AB A vast amount of literature has been published investigating the factors associated to the recurrence of a chronic subdural hematoma (SDH). However, little exists in the literature about the best medical management of the residual SDH in order to prevent the recurrence. Moreover only few studies quantitatively assess clinical and radiological outcomes of residual post-operative SDH. In this study, to our knowledge, we report the first series of chronic SDH with a quantitative outcomes analysis of the effects of fluid therapy on residual post-operative SDH. Moreover we discuss the pertinent literature. We reviewed clinical and outcome data of 39 patients (44 SDH; 12 F, 27 M) submitted to a burr-hole evacuation of a SDH. The mean age was 76.97 +/- 7.77 years. All patients had a minimum 3-month follow-up (FU). Post-operatively, an intravenous saline solution was started in all cases (2000 ml in 24 h) and administered for 3 days. Then an oral hydration with 21 per day of water was started and continued as outpatients. Glasgow Coma Scale (GCS), Karnofsky Performance Status (KPS), SDH volume and midline shift were evaluated pre-operatively, post-operatively and at FU. We found a statistically significant improvement of post-operative and at FU GCS and KPS compared to the pre-operative. SDH volume and midline shift were also statistically significant reduced in the post-operative and at FU. No complication occurred. Only 1 patient required a reoperation at 3 months FU for neurological worsening. Oral fluid therapy is a safe and effective treatment for residual SDH. (C) 2017 Elsevier Ltd. All rights reserved.
C1 [Montano, Nicola; Stifano, Vito; Skrap, Benjamin; Mazzucchi, Edoardo] Catholic Univ, Inst Neurosurg, Largo Agostino Gemelli 8, I-00168 Rome, Italy.
C3 Catholic University of the Sacred Heart
RP Montano, N (corresponding author), Catholic Univ, Inst Neurosurg, Largo Agostino Gemelli 8, I-00168 Rome, Italy.
EM nicolamontanomd@yahoo.it
RI Stifano, Vito/I-9032-2019; Mazzucchi, Edoardo/JBJ-7534-2023; Montano,
   Nicola/M-4565-2016
OI Montano, Nicola/0000-0002-4965-1950; Stifano, Vito/0000-0002-5509-9592;
   Mazzucchi, Edoardo/0000-0001-9469-0791
CR Chen JCT, 2000, NEUROSURG CLIN N AM, V11, P399, DOI 10.1016/S1042-3680(18)30101-3
   Chon KH, 2012, ACTA NEUROCHIR, V154, P1541, DOI 10.1007/s00701-012-1399-9
   Desai VR, 2017, NEUROSURG CLIN N AM, V28, P279, DOI 10.1016/j.nec.2016.11.010
   Ducruet AF, 2012, NEUROSURG REV, V35, P155, DOI 10.1007/s10143-011-0349-y
   Gebel JM, STROKE
   Gelabert-González M, 2005, CLIN NEUROL NEUROSUR, V107, P223, DOI 10.1016/j.clineuro.2004.09.015
   Hirashima Y, 2002, NEUROL MED-CHIR, V42, P53, DOI 10.2176/nmc.42.53
   Iliescu I A, 2015, J Med Life, V8 Spec Issue, P26
   Iliescu I A, 2015, J Med Life, V8, P278
   Jack A, 2015, CAN J NEUROL SCI, V42, P34, DOI 10.1017/cjn.2014.122
   Janowski M, 2012, PLOS ONE, V7, DOI 10.1371/journal.pone.0035634
   Ko BS, 2008, J KOREAN NEUROSURG S, V43, P11, DOI 10.3340/jkns.2008.43.1.11
   Park Min, 2015, Korean J Neurotrauma, V11, P131, DOI 10.13004/kjnt.2015.11.2.131
   Poulsen FR, 2014, CLIN NEUROL NEUROSUR, V123, P4, DOI 10.1016/j.clineuro.2014.05.003
   Son S, 2013, J KOREAN NEUROSURG S, V54, P211, DOI 10.3340/jkns.2013.54.3.211
   Tanweer O, 2016, WORLD NEUROSURG, V91, P29, DOI 10.1016/j.wneu.2016.03.062
   Torihashi K, 2008, NEUROSURGERY, V63, P1125, DOI 10.1227/01.NEU.0000335782.60059.17
   Xu M, 2016, WORLD NEUROSURG, V91, P23, DOI 10.1016/j.wneu.2016.03.067
   Yadav Yad R, 2016, Asian J Neurosurg, V11, P330
   Yamamoto H, 2003, J NEUROSURG, V98, P1217, DOI 10.3171/jns.2003.98.6.1217
   Yang AIL, 2012, BRAIN INJURY, V26, P1731, DOI 10.3109/02699052.2012.698364
   Yang WY, 2017, NEUROSURG CLIN N AM, V28, P205, DOI 10.1016/j.nec.2016.11.002
   Yu GJ, 2009, BRIT J NEUROSURG, V23, P606, DOI 10.3109/02688690903386983
NR 23
TC 3
Z9 4
U1 0
U2 1
PU ELSEVIER SCI LTD
PI OXFORD
PA THE BOULEVARD, LANGFORD LANE, KIDLINGTON, OXFORD OX5 1GB, OXON, ENGLAND
SN 0967-5868
EI 1532-2653
J9 J CLIN NEUROSCI
JI J. Clin. Neurosci.
PD DEC
PY 2017
VL 46
BP 26
EP 29
DI 10.1016/j.jocn.2017.08.041
PG 4
WC Clinical Neurology; Neurosciences
WE Science Citation Index Expanded (SCI-EXPANDED)
SC Neurosciences & Neurology
GA FM9CM
UT WOS:000415391600006
PM 28887078
DA 2025-06-06
ER

PT J
AU Bellut, D
   Woernle, CM
   Burkhardt, JK
   Kockro, RA
   Bertalanffy, H
   Krayenbühl, N
AF Bellut, David
   Woernle, Christoph Michael
   Burkhardt, Jan-Karl
   Kockro, Ralf Alfons
   Bertalanffy, Helmut
   Krayenbuehl, Niklaus
TI Subdural Drainage versus Subperiosteal Drainage in Burr-Hole Trepanation
   for Symptomatic Chronic Subdural Hematomas
SO WORLD NEUROSURGERY
LA English
DT Article
DE Burr-hole trepanation; Subdural drainage; Subdural hematoma;
   Subperiosteal drainage
ID TWIST-DRILL CRANIOSTOMY; SURGICAL-TREATMENT; POSTOPERATIVE RECURRENCE;
   RISK-FACTORS; COMPLICATIONS; SURGERY
AB BACKGROUND: Symptomatic chronic subdural hematoma (scSDH) is one of the most frequent diseases in neurosurgical practice, and its incidence is increasing. However, treatment modalities are still controversial.
   OBJECT: The aim of this retrospective single-center study is to compare for the first time two surgical methods in the treatment of subdural hematoma that have been proven to be efficient in previous studies in a direct comparison.
   METHODS: We analyzed the data of 143 scSDHs in 113 patients undergoing surgery for subdural hematoma with placement of subperiosteal or subdural drainage after double burr-hole trepanation for hematoma evacuation.
   RESULTS: Overall, there were no statistically significant differences regarding general patient characteristics, preoperative and postoperative symptoms, postoperative hematoma remnant, rates of recurrences, mortality, complications, and outcome at discharge and at 3-month follow up between the groups. There was a close to significant tendency of lower mortality after placement of subperiosteal drainage system and a tendency towards lower rate of recurrent hematoma after placement of subdural drainage system.
   CONCLUSIONS: Our study shows for the first time a direct comparison of two mainly used surgical techniques in the treatment of scSDH. Both methods proved to be highly effective, and general patient data, complications, outcome and mortality of both groups are equal or superior compared with previously published series. Because there is a clear tendency to less mortality and fewer serious complications, treatment with double burr-hole trepanation, irrigation, and placement of subperiosteal drainage is our treatment of choice in patients with predictable high risk of complications.
C1 [Bellut, David; Woernle, Christoph Michael; Burkhardt, Jan-Karl; Kockro, Ralf Alfons; Bertalanffy, Helmut; Krayenbuehl, Niklaus] Univ Zurich Hosp, Dept Neurosurg, CH-8091 Zurich, Switzerland.
C3 University of Zurich; University Zurich Hospital
RP Bellut, D (corresponding author), Univ Zurich Hosp, Dept Neurosurg, CH-8091 Zurich, Switzerland.
EM dbellut@gmail.com
OI Krayenbuehl, Niklaus/0000-0003-1089-221X
CR Baechli H, 2004, NEUROSURG REV, V27, P263, DOI 10.1007/s10143-004-0337-6
   CAMEL M, 1986, J NEUROSURG, V65, P183, DOI 10.3171/jns.1986.65.2.0183
   Chen JCT, 2000, NEUROSURG CLIN N AM, V11, P399, DOI 10.1016/S1042-3680(18)30101-3
   Gazzeri R, 2007, ACTA NEUROCHIR, V149, P487, DOI 10.1007/s00701-007-1139-8
   Gelabert-González M, 2005, CLIN NEUROL NEUROSUR, V107, P223, DOI 10.1016/j.clineuro.2004.09.015
   Han HJ, 2009, J KOREAN NEUROSURG S, V46, P87, DOI 10.3340/jkns.2009.46.2.87
   JENNETT B, 1975, LANCET, V1, P480
   Lee JK, 2009, J KOREAN NEUROSURG S, V46, P210, DOI 10.3340/jkns.2009.46.3.210
   MARKWALDER TM, 1981, J NEUROSURG, V55, P390, DOI 10.3171/jns.1981.55.3.0390
   Mori K, 2001, NEUROL MED-CHIR, V41, P371, DOI 10.2176/nmc.41.371
   Nakaguchi H, 2000, J NEUROSURG, V93, P791, DOI 10.3171/jns.2000.93.5.0791
   Nakaguchi H, 2001, J NEUROSURG, V95, P256, DOI 10.3171/jns.2001.95.2.0256
   Rohde V, 2001, SURG NEUROL, V56, P266, DOI 10.1016/S0090-3019(01)00594-8
   Santarius T, 2009, LANCET, V374, P1067, DOI 10.1016/S0140-6736(09)61115-6
   Smely C, 1997, ACTA NEUROCHIR, V139, P818, DOI 10.1007/BF01411399
   TABADDOR K, 1977, J NEUROSURG, V46, P220, DOI 10.3171/jns.1977.46.2.0220
   Taussky P, 2008, BRIT J NEUROSURG, V22, P279, DOI 10.1080/02688690701818885
   Virchow R., 1857, Verh Phys Med Ges Wurzburg, V7, P134
   Weigel R, 2003, J NEUROL NEUROSUR PS, V74, P937, DOI 10.1136/jnnp.74.7.937
   Zumofen D, 2009, NEUROSURGERY, V64, P1116, DOI 10.1227/01.NEU.0000345633.45961.BB
NR 20
TC 57
Z9 60
U1 0
U2 5
PU ELSEVIER SCIENCE INC
PI NEW YORK
PA STE 800, 230 PARK AVE, NEW YORK, NY 10169 USA
SN 1878-8750
EI 1878-8769
J9 WORLD NEUROSURG
JI World Neurosurg.
PD JAN
PY 2012
VL 77
IS 1
BP 111
EP 118
DI 10.1016/j.wneu.2011.05.036
PG 8
WC Clinical Neurology; Surgery
WE Science Citation Index Expanded (SCI-EXPANDED)
SC Neurosciences & Neurology; Surgery
GA 919DD
UT WOS:000302300300037
PM 22154148
OA Green Accepted
DA 2025-06-06
ER

PT J
AU Sucu, HK
   Akar, Ö
AF Sucu, Hasan Kamil
   Akar, Omer
TI Double-layer appearance after evacuation of a chronic subdural hematoma
SO BRITISH JOURNAL OF NEUROSURGERY
LA English
DT Article
DE chronic subdural hematoma; CT scan; subarachnoid space; surgical
   decompression
ID SURGICAL-TREATMENT; BRAIN REEXPANSION; RECURRENCE RATE; MANAGEMENT;
   DRAINAGE; MRI
AB Objective. To investigate the reason for and the course of the double-layer appearance in the postoperative computed tomographies (CTs) of chronic subdural hematoma (CSDHs). Methods. We reviewed CSDH cases that were operated on during the last 3 years, between January 2008 and December 2010. We checked the preoperative, early postoperative, and late postoperative CTs of these patients. We investigated the relationship between the formation of a double-layer appearance and the prognoses and demographic characteristics of the patients. Results. Our database included 119 cases. A double-layer appearance was found in the postoperative CTs of 34 cases. The mean age of double-layer cases was older (72.5 +/- 12.1) than that of the remaining 85 cases (63.1 +/- 17.8). We did not find any relationship between the double-layer appearance and the reoperation/recurrence/death rates. Conclusions. The double-layer appearance after evacuation of a CSDH might be caused by enlargement of the subarachnoid space and is not related to the presence of any residual hematoma. This appearance is not considered as a reason for reoperation.
C1 [Sucu, Hasan Kamil; Akar, Omer] Izmir Atatark Res & Training Hosp, Dept Neurosurg, TR-35361 Izmir, Turkey.
RP Sucu, HK (corresponding author), Izmir Atatark Res & Training Hosp, Dept Neurosurg, Pk 53, TR-35361 Izmir, Turkey.
EM hsucu@yahoo.com
RI Sucu, Hasan Kamil/AAP-1188-2020
OI Sucu, Hasan Kamil/0000-0002-2795-9049
CR Brant WE., 2007, Fundamentals of Diagnostic Radiology, V3rd
   DRAPKIN AJ, 1993, J NEUROSURG, V78, P525
   Fukuhara T, 1996, SURG NEUROL, V45, P570, DOI 10.1016/0090-3019(95)00471-8
   Gelabert-González M, 2005, CLIN NEUROL NEUROSUR, V107, P223, DOI 10.1016/j.clineuro.2004.09.015
   Hellwig D, 1996, SURG NEUROL, V45, P272, DOI 10.1016/0090-3019(95)00417-3
   Hong HJ, 2009, SURG NEUROL, V71, P161, DOI 10.1016/j.surneu.2008.01.023
   Kaminogo M, 1999, NEURORADIOLOGY, V41, P109, DOI 10.1007/s002340050714
   Kang MS, 2007, J KOREAN NEUROSURG S, V41, P11
   Kim JH, 2011, J KOREAN NEUROSURG S, V50, P103, DOI 10.3340/jkns.2011.50.2.103
   Kung WM, 2012, INJURY, V43, P598, DOI 10.1016/j.injury.2010.07.240
   MARKWALDER TM, 1981, J NEUROSURG, V55, P390, DOI 10.3171/jns.1981.55.3.0390
   MARKWALDER TM, 1981, J NEUROSURG, V54, P637, DOI 10.3171/jns.1981.54.5.0637
   Mori K, 2001, NEUROL MED-CHIR, V41, P371, DOI 10.2176/nmc.41.371
   Nakaguchi H, 2001, J NEUROSURG, V95, P256, DOI 10.3171/jns.2001.95.2.0256
   Ramachandran R, 2007, SURG NEUROL, V67, P367, DOI 10.1016/j.surneu.2006.07.022
   ROBINSON RG, 1984, J NEUROSURG, V61, P263, DOI 10.3171/jns.1984.61.2.0263
   Santarius T, 2010, WORLD NEUROSURG, V73, P747, DOI 10.1016/j.wneu.2010.03.031
   STROOBANDT G, 1995, ACTA NEUROCHIR, V137, P6, DOI 10.1007/BF02188772
   Tang JY, 2011, ACTA NEUROCHIR SUPPL, V111, P25, DOI 10.1007/978-3-7091-0693-8_5
   Tanikawa M, 2001, ACTA NEUROCHIR, V143, P613, DOI 10.1007/s007010170067
   Torihashi K, 2008, NEUROSURGERY, V63, P1125, DOI 10.1227/01.NEU.0000335782.60059.17
   VICTORATOS GC, 1981, SURG NEUROL, V15, P158, DOI 10.1016/0090-3019(81)90041-0
   Yanaka K, 1998, J NEUROSURG, V88, P937
NR 23
TC 4
Z9 4
U1 0
U2 1
PU INFORMA HEALTHCARE
PI LONDON
PA TELEPHONE HOUSE, 69-77 PAUL STREET, LONDON EC2A 4LQ, ENGLAND
SN 0268-8697
EI 1360-046X
J9 BRIT J NEUROSURG
JI Br. J. Neurosurg.
PD JAN
PY 2014
VL 28
IS 1
BP 93
EP 97
DI 10.3109/02688697.2013.804488
PG 5
WC Clinical Neurology; Surgery
WE Science Citation Index Expanded (SCI-EXPANDED)
SC Neurosciences & Neurology; Surgery
GA 304FB
UT WOS:000330731400016
PM 23768032
DA 2025-06-06
ER

PT J
AU Mohamed, S
   Villabona, A
   Kennion, O
   Padmananbhan, R
   Siddiqui, A
   Khan, S
   Prasad, M
   Mukerji, N
AF Mohamed, Saffwan
   Villabona, Alvaro
   Kennion, Oliver
   Padmananbhan, Rajeev
   Siddiqui, Aslam
   Khan, Shahid
   Prasad, Manjunath
   Mukerji, Nitin
TI Middle meningeal artery embolisation for chronic subdural haematomas:
   the first prospective UK study
SO BRITISH JOURNAL OF NEUROSURGERY
LA English
DT Article
DE Chronic subdural haematoma; middle meningeal artery; endovascular
   embolisation
AB Background/Objectives: MMA embolisation has emerged in recent years as a safe endovascular treatment for chronic subdural haematoma. We report the first UK series of endovascular treatment of chronic subdural haematomas. Design: Prospective case series. Subjects: All adult patients referred with midline shift <= 10 mm and GCS >= 13 were considered. Patients had to be mobile with a standard origin of Middle Meningeal and Ophthalmic arteries. Patients with GCS < 13 or profound weakness (MRC grade <= 3) were treated with burr hole drainage and placement of subdural drains. Methods: Patients were recruited over a 14-month period from 25 October 2020 to 25 December 21 through our electronic referral system. Patients' demographics, pre-morbid modified Rankin Score (mRS), symptoms; anticoagulation and co-morbidities were prospectively collected. Suitability for endovascular treatment was discussed with the interventional neuroradiologist and neurosurgeon. SQUID-12 embolic material was used for all MMA embolisations, which was performed under general anaesthetic. Baseline CT/MRI characteristics were collected. Further imaging was obtained at 7, 21, 90 and 180 days. Clinical assessment and mRS was completed at three months. Results: Fifteen patients underwent endovascular embolisation of MMA in the study period. Of these 13 were male, median age was 79 years. Median length of stay was four days. Follow-up CT at three months has demonstrated significant reduction in both midline shift (p = 0.002) and maximum thickness of haematoma (p = 0.001). Nine patients had reached the three months' follow-up period. All of them had complete or near-complete resolution of the CSDH. One patient required surgical rescue at two months post procedure due to progression of CSDH. We report one mortality due to COVID-19. Conclusions: For select patients, MMA embolisation is a safe alternative treatment option for chronic subdural haematoma. As we gain more experience, the procedure could be performed under local anaesthetic.
C1 [Mohamed, Saffwan; Villabona, Alvaro; Kennion, Oliver; Khan, Shahid; Prasad, Manjunath; Mukerji, Nitin] James Cook Univ Hosp, Dept Neurosurg, Marton Rd, Middlesbrough TS4 3BW, Cleveland, England.
   [Padmananbhan, Rajeev; Siddiqui, Aslam] James Cook Univ Hosp, Dept Neuroradiol, Middlesbrough, Cleveland, England.
C3 James Cook University Hospital; James Cook University Hospital
RP Mohamed, S (corresponding author), James Cook Univ Hosp, Dept Neurosurg, Marton Rd, Middlesbrough TS4 3BW, Cleveland, England.
EM Saffwan.Mohamed@doctors.org.uk
RI Mukerji, Nitin/AAF-8507-2020
CR Ban SP, 2018, RADIOLOGY, V286, P909, DOI 10.1148/radiol.2017170053
   Fantoni M, 2020, NEURORADIOLOGY, V62, P639, DOI 10.1007/s00234-020-02363-6
   Hutchinson PJ, 2020, NEW ENGL J MED, V383, P2616, DOI 10.1056/NEJMoa2020473
   Kan P, 2021, NEUROSURGERY, V88, P268, DOI 10.1093/neuros/nyaa379
   Laldjising ERA, 2020, CLIN NEUROL NEUROSUR, V195, DOI 10.1016/j.clineuro.2020.105899
   Link TW, 2018, INTERV NEURORADIOL, V24, DOI 10.1177/1591019918769336
   Mandai S, 2000, J NEUROSURG, V93, P686, DOI 10.3171/jns.2000.93.4.0686
   Matsumoto H, 2018, J CLIN NEUROSCI, V49, P40, DOI 10.1016/j.jocn.2017.11.009
   Moshayedi P, 2020, FRONT NEUROL, V11, DOI 10.3389/fneur.2020.00923
   Nakaguchi H, 2001, J NEUROSURG, V95, P256, DOI 10.3171/jns.2001.95.2.0256
   OMMAYA AK, 1969, LANCET, V2, P237
   Poulsen FR, 2014, CLIN NEUROL NEUROSUR, V123, P4, DOI 10.1016/j.clineuro.2014.05.003
   Qiu S, 2017, MEDICINE, V96, DOI 10.1097/MD.0000000000007290
   Ridwan S, 2019, WORLD NEUROSURG, V128, pE1010, DOI 10.1016/j.wneu.2019.05.063
   Santarius Thomas, 2010, Clin Neurosurg, V57, P112
   Soleman J, 2017, SWISS MED WKLY, V147, DOI [10.57187/smw.2017.14398, 10.4414/smw.2017.14398]
   Srivatsan A, 2019, WORLD NEUROSURG, V127, P97, DOI 10.1016/j.wneu.2019.03.210
   Srivatsan A, 2019, WORLD NEUROSURG, V122, P613, DOI 10.1016/j.wneu.2018.11.167
   Takizawa K, 2016, J NEUROSURG, V124, P1679, DOI 10.3171/2015.5.JNS1567
NR 19
TC 8
Z9 8
U1 0
U2 3
PU TAYLOR & FRANCIS LTD
PI ABINGDON
PA 2-4 PARK SQUARE, MILTON PARK, ABINGDON OR14 4RN, OXON, ENGLAND
SN 0268-8697
EI 1360-046X
J9 BRIT J NEUROSURG
JI Br. J. Neurosurg.
PD NOV 2
PY 2022
VL 36
IS 6
BP 786
EP 791
DI 10.1080/02688697.2022.2097200
EA JUL 2022
PG 6
WC Clinical Neurology; Surgery
WE Science Citation Index Expanded (SCI-EXPANDED)
SC Neurosciences & Neurology; Surgery
GA 7N0SE
UT WOS:000831110200001
PM 35892289
DA 2025-06-06
ER

PT J
AU Tekin, T
   Colak, A
   Kutlay, M
   Demircan, MN
AF Tekin, Tamer
   Colak, Ahmet
   Kutlay, Murat
   Demircan, Mehmet Nusret
TI Chronic Subdural Hematoma after Endoscopic Third Ventriculostomy: A Case
   Report and Literature Review
SO TURKISH NEUROSURGERY
LA English
DT Review
DE Complication; Endoscopic third ventriculostomy; Subdural hematoma
ID COMPLICATIONS; 3RD-VENTRICULOSTOMY; COLLECTION
AB Chronic subdural hematoma is a very rarely observed complication after endoscopic third ventriculostomy (ETV). A 21-year-old male patient was admitted to our clinic with complaining of headache, weakness and tremor. The fundoscopic examination revealed slightly indistinct border of the papilla and neurological examination findings were normal. The cranial computed tomographic (CT) and magnetic resonance imaging (MRI) findings demonstrated three-ventricular hydrocephalus due to aqueductal stenosis and ETV was performed. The symptoms got better after the operation. At 11/2 month postoperatively the patient reapplied to our clinic with a symptom of severe headache. Cranial BT imaging demonstrated enlargement of subdural hematoma. The hematoma was treated by burr-hole evacuation and drainage and totally disappeared in the postoperative period. The follow-up CT scan was evaluated as normal. Nowadays, ETV is accepted as a safe and an alternative method for the treatment of obstructive hydrocephalus instead of shunt operation. Chronic subdural hematoma is a rarely observed complication after ETV.
C1 [Tekin, Tamer] Van Mil Hosp, Dept Neurosurg, Van, Turkey.
   [Colak, Ahmet; Kutlay, Murat; Demircan, Mehmet Nusret] GATA Haydarpasa Training Hosp, Dept Neurosurg, Istanbul, Turkey.
C3 Yuzuncu Yil University; Van Training & Research Hospital; Istanbul
   Haydarpasa Sultan Abdulhamid Training & Research Hospital; Gulhane
   Military Medical Academy
RP Tekin, T (corresponding author), Van Mil Hosp, Dept Neurosurg, Van, Turkey.
EM tamer.tekin@yahoo.com.tr
CR Beni-Adani L, 2000, CHILD NERV SYST, V16, P402, DOI 10.1007/s003810000298
   Civelek E, 2007, TURK NEUROSURG, V17, P289
   Dusick JR, 2008, SURG NEUROL, V69, P5, DOI 10.1016/j.surneu.2007.08.024
   Ersahin Y, 2008, CHILD NERV SYST, V24, P943, DOI 10.1007/s00381-008-0589-5
   Freudenstein D, 2002, NEUROL MED-CHIR, V42, P554, DOI 10.2176/nmc.42.554
   Hader WJ, 2008, NEUROSURGERY S1, V63, pONS168
   Hader WJ, 2008, NEUROSURGERY S1, V63, pONS174
   Kamel MH, 2006, ACTA NEUROCHIR, V148, P591, DOI 10.1007/s00701-005-0715-z
   Kim BS, 2004, SURG NEUROL, V62, P64, DOI 10.1016/j.surneu.2003.07.001
   Kurschel S, 2007, CHILD NERV SYST, V23, P521, DOI 10.1007/s00381-006-0278-1
   Maeda Y, 2000, CHILD NERV SYST, V16, P312, DOI 10.1007/s003810050521
   Mohanty A, 1997, MINIM INVAS NEUROSUR, V40, P59, DOI 10.1055/s-2008-1053417
   Navarro R, 2006, CHILD NERV SYST, V22, P506, DOI 10.1007/s00381-005-0031-1
   Schroeder HWS, 2002, J NEUROSURG, V96, P1032, DOI 10.3171/jns.2002.96.6.1032
   Sgaramella E, 2004, ACTA NEUROCHIR, V146, P529, DOI 10.1007/s00701-004-0260-1
   Sgaramella E, 2003, MINIM INVAS NEUROSUR, V46, P354, DOI 10.1055/s-2003-812502
NR 16
TC 5
Z9 7
U1 0
U2 3
PU TURKISH NEUROSURGICAL SOC
PI BAHCELIEVLER
PA TASKENT CADDESI 13-4, BAHCELIEVLER, ANKARA 06500, TURKEY
SN 1019-5149
J9 TURK NEUROSURG
JI Turk. Neurosurg.
PD JAN
PY 2012
VL 22
IS 1
BP 119
EP 122
DI 10.5137/1019-5149.JTN.3336-10.0
PG 4
WC Clinical Neurology; Surgery
WE Science Citation Index Expanded (SCI-EXPANDED)
SC Neurosciences & Neurology; Surgery
GA 888VB
UT WOS:000300031600023
PM 22274985
OA Bronze
DA 2025-06-06
ER

PT J
AU Monteiro, GD
   Mutarelli, A
   Gonçalves, OR
   Marinheiro, G
   Santana, L
   Fukunaga, CK
   Cavalcante-Neto, JF
   Leite, M
   da Ponte, KF
   Leal, PRL
   Cristino, G
   Solla, DJF
   Günkan, A
   Ferreira, MY
   Ferreira, C
   Gordon, D
   Serulle, Y
AF de Almeida Monteiro, Gabriel
   Mutarelli, Antonio
   Goncalves, Ocilio Ribeiro
   Marinheiro, Gabriel
   Santana, Lais
   Fukunaga, Christian Ken
   Cavalcante-Neto, Joaquim Francisco
   Leite, Marianna
   da Ponte, Keven Ferreira
   Leal, Paulo Roberto Lacerda
   Cristino-Filho, Gerardo
   Solla, Davi Jorge Fontoura
   Gunkan, Ahmet
   Ferreira, Marcio Yuri
   Ferreira, Christian
   Gordon, David
   Serulle, Yafell
TI Middle meningeal artery embolization for chronic subdural hematoma: a
   meta-analysis of randomized controlled trials with trial sequential
   analysis
SO NEUROSURGICAL REVIEW
LA English
DT Review
DE Chronic subdural hematoma; Embolization; Middle meningeal artery; Onyx;
   Recurrence
ID MANAGEMENT; SURGERY
AB Middle meningeal artery embolization (MMAE) has gained attention as an innovative approach for chronic subdural hematoma (cSDH). It can be utilized either as a standalone treatment or as an adjunct to surgical evacuation, with the primary goal of reducing the risk of cSDH recurrence. Therefore, we aim to investigate the efficacy and safety of MMAE in cSDH patients. Databases were systematically searched for randomized controlled trials (RCTs) reporting the use of MMAE in cSDH patients. All statistical analyses were performed using Review Manager 5.4.1. We employed risk ratio (RR) and Mean Differences (MD) with 95% confidence intervals (CIs) as the measure of effect size using a random-effects model. We included seven RCTs (1,623 patients; mean age, 72.7 +/- 10.9 [MMAE group] and 72.3 +/- 11.0 [usual-care group] years; 74.9% [MMAE] and 77.3% [usual-care] were male). MMAE significantly reduced recurrence (RR 0.47, 95% CI: 0.34 to 0.65, p < 0.001). No statistically significant differences were observed in good (RR 1.01, 95% CI: 0.97 to 1.05, p = 0.77) and favorable functional outcome (RR 1.01, 95% CI: 0.96 to 1.07, p = 0.69). Hematoma volume was only significantly reduced in the adjunctive MMAE subgroup analysis (MD -6.49, 95% CI: -12.21 to -0.78, p = 0.03). No statistically significant differences were observed in adverse events (RR 0.97, 95% CI: 0.68 to 1.39, p = 0.885), serious adverse events (RR 0.78, 95% CI: 0.59 to 1.04, p = 0.09), and mortality (RR 0.98, 95% CI: 0.42 to 2.30, p = 0.97). MMAE significantly reduced recurrence risk compared to usual care, with benefits observed in adjunctive MMAE, including lower reoperation rates and reduced hematoma volume at 90 days. Functional outcomes at 90 days were not significantly different between groups. Similarly, adverse events and mortality rates were comparable between groups
C1 [de Almeida Monteiro, Gabriel; Marinheiro, Gabriel; da Ponte, Keven Ferreira; Leal, Paulo Roberto Lacerda; Cristino-Filho, Gerardo] Univ Fed Ceara, Sch Med, Ave Cmte Maurocelio Rocha Pontes,100 Jocely Dantas, BR-62042250 Sobral, Ceara, Brazil.
   [Mutarelli, Antonio] Fed Univ Mina Gerais, Sch Med, Belo Horizonte, Brazil.
   [Goncalves, Ocilio Ribeiro] Univ Fed Piaui, Teresina, Brazil.
   [Santana, Lais] Univ Sao Paulo, Sao Paulo, Brazil.
   [Fukunaga, Christian Ken] FMABC Univ Ctr, Fac Med, Sao Paulo, Brazil.
   [Cavalcante-Neto, Joaquim Francisco] Hosp Serv Publ Estadual, Dept Neurosurg, IAMSPE, Sao Paulo, Brazil.
   [Leite, Marianna] Santa Marcelina Coll, Sch Med, Sao Paulo, Brazil.
   [Solla, Davi Jorge Fontoura] Univ Sao Paulo, Hosp Clin Fac Med, Dept Neurol, Div Neurosurg, Sao Paulo, Brazil.
   [Gunkan, Ahmet] Unidade Gen Osorio, Radiol, Nova Friburgo, Brazil.
   [Ferreira, Marcio Yuri; Serulle, Yafell] Northwell Hlth, Dept Neurosurg, Lenox Hill Hosp, New York, NY USA.
   [Ferreira, Christian; Gordon, David] Northern Westchester & Phelps Hosp, Dept Neurosurg, Greenvale, NY USA.
C3 Universidade Federal do Ceara; Universidade Federal do Piaui;
   Universidade de Sao Paulo; Instituto de Assistencia Medica ao Servidor
   Publico Estadual (IAMSPE); Universidade de Sao Paulo; Northwell Health
RP Monteiro, GD (corresponding author), Univ Fed Ceara, Sch Med, Ave Cmte Maurocelio Rocha Pontes,100 Jocely Dantas, BR-62042250 Sobral, Ceara, Brazil.
EM gabrielmont00@gmail.com
RI Gunkan, Ahmet/JFB-1868-2023; Solla, Davi/E-6988-2013; Monteiro,
   Gabriel/KVB-5254-2024; Ferreira, Marcio Yuri de/ADD-2207-2022
OI Marinheiro, Gabriel/0009-0001-8040-6515; Fukunaga, Christian
   Ken/0009-0004-1900-9432; Gerardo Hidalgo Santos Jorge Leite,
   Marianna/0000-0001-5816-1438; Ribeiro Goncalves,
   Ocilio/0009-0008-6103-8420
CR Almenawer SA, 2014, ANN SURG, V259, P449, DOI 10.1097/SLA.0000000000000255
   Balser D, 2015, Actual and projected incidence rates for chronic subdural hematomas in united States veterans administration and civilian populations, DOI [10.3171/2014.9.JNS141550, DOI 10.3171/2014.9.JNS141550]
   Chari A, 2016, J NEUROTRAUM, V33, P1569, DOI 10.1089/neu.2015.4248
   Davies JM, 2024, NEW ENGL J MED, V391, P1890, DOI 10.1056/NEJMoa2313472
   Debs LH, 2024, J CLIN NEUROSCI, V128, DOI 10.1016/j.jocn.2024.110783
   Dian J, 2021, INTERV NEURORADIOL, V27, P577, DOI 10.1177/1591019921990962
   Edlmann E, 2017, J NEUROINFLAMM, V14, DOI 10.1186/s12974-017-0881-y
   Fiorella D, 2024, NEW ENGL J MED, DOI 10.1056/NEJMoa2409845
   Higgins J, 2019, Cochrane Handbook for Systematic Reviews of Interventions version 6.0
   Higgins J.P.T., 2011, Cochrane Handbook for Systematic Reviews ofInterventions. Version 5.1.0
   Ironside N, 2021, J NEUROINTERV SURG, V13, P951, DOI 10.1136/neurintsurg-2021-017352
   Jumah F, 2020, ACTA NEUROCHIR, V162, P499, DOI 10.1007/s00701-019-04161-3
   Lam Alexander, 2023, Surg Neurol Int, V14, P168, DOI 10.25259/SNI_208_2023
   Liu JM, 2024, NEW ENGL J MED, V391, P1901, DOI 10.1056/NEJMoa2401201
   Martinez-Perez R, 2023, NEUROLOGIA, V38, P124, DOI 10.1016/j.nrl.2020.04.023
   Moher D, 2009, BMJ-BRIT MED J, V339, DOI [10.1136/bmj.b2535, 10.1371/journal.pmed.1000097, 10.1186/2046-4053-4-1, 10.1136/bmj.b2700, 10.1016/j.ijsu.2010.02.007, 10.1016/j.ijsu.2010.07.299, 10.1136/bmj.i4086]
   Ng S, 2020, J NEUROINTERV SURG, V12, P695, DOI 10.1136/neurintsurg-2019-015421
   Perng PS, 2024, INTERV NEURORADIOL, DOI 10.1177/15910199241234407
   Sattari SA, 2023, NEUROSURGERY, V92, P1142, DOI 10.1227/neu.0000000000002365
   Soleman J, 2017, SWISS MED WKLY, V147, DOI [10.57187/smw.2017.14398, 10.4414/smw.2017.14398]
   Srivatsan A, 2019, WORLD NEUROSURG, V122, P613, DOI 10.1016/j.wneu.2018.11.167
   Sterne JAC, 2019, BMJ-BRIT MED J, V366, DOI 10.1136/bmj.l4898
   Sun T, 2024, NEUROSURG REV, V47, DOI 10.1007/s10143-024-02501-1
   Tudor T, 2024, STROKE-VASC INTERV N, V4, DOI 10.1161/SVIN.123.000906
   Wetterslev J, 2008, J CLIN EPIDEMIOL, V61, P64, DOI 10.1016/j.jclinepi.2007.03.013
   Zhang ZT, 2024, NEUROSURG REV, V47, DOI 10.1007/s10143-024-03107-3
NR 26
TC 0
Z9 0
U1 0
U2 0
PU SPRINGER
PI NEW YORK
PA ONE NEW YORK PLAZA, SUITE 4600, NEW YORK, NY, UNITED STATES
SN 0344-5607
EI 1437-2320
J9 NEUROSURG REV
JI Neurosurg. Rev.
PD APR 11
PY 2025
VL 48
IS 1
AR 358
DI 10.1007/s10143-025-03464-7
PG 13
WC Clinical Neurology; Surgery
WE Science Citation Index Expanded (SCI-EXPANDED)
SC Neurosciences & Neurology; Surgery
GA 1GW6Q
UT WOS:001464730000001
PM 40210750
DA 2025-06-06
ER

PT J
AU Musmar, B
   Roy, JM
   Spellicy, S
   Tjoumakaris, SI
   Gooch, MR
   Rosenwasser, RH
   Hasan, D
   Jabbour, P
AF Musmar, Basel
   Roy, Joanna M.
   Spellicy, Samantha
   Tjoumakaris, Stavropoula I.
   Gooch, Michael R.
   Rosenwasser, Robert H.
   Hasan, David
   Jabbour, Pascal
TI Statins and middle meningeal artery embolization: a literature review in
   the treatment of chronic subdural hematoma
SO JOURNAL OF NEUROSURGICAL SCIENCES
LA English
DT Review
DE Hydroxymethylglutaryl-CoA reductase inhibitors; Hematoma; subdural;
   chronic; Review
ID ENDOTHELIAL PROGENITOR CELLS; SURGICAL TREATMENTS; GROWTH-FACTOR;
   ATORVASTATIN; MANAGEMENT; ANGIOGENESIS; EXPRESSION; VEGF;
   CORTICOSTEROIDS; MOBILIZATION
AB Chronic subdural hematoma (cSDH) presents a multifaceted challenge in contemporary neurological practice, necessitating innovative therapeutic strategies. This comprehensive review explores the convergence of two promising interventions: statins and middle meningeal artery (MMA) Embolization. With cSDH incidence on the rise, particularly among the aging population and those with long-term anticoagulant usage, the traditional surgical avenues face limitations in recurrence rates and associated risk factors. Statins, heralded for their anti-inflammatory, vasculogenic, and angiogenic properties, are emerging as potential allies in cSDH management. Concurrently, MMA embolization offers a nuanced approach to target the neomembrane's blood supply, with evidence supporting its efficacy and safety. However, the synthesis of MMA embolization with statins remains relatively unexplored, presenting a complex interplay between inflammation modulation and blood supply interruption.
C1 [Musmar, Basel; Roy, Joanna M.; Tjoumakaris, Stavropoula I.; Gooch, Michael R.; Rosenwasser, Robert H.; Jabbour, Pascal] Thomas Jefferson Univ Hosp, Dept Neurosurg, Walnut St 901, Philadelphia, PA 19107 USA.
   [Spellicy, Samantha; Hasan, David] Duke Univ Hosp, Dept Neurosurg, Durham, NC USA.
C3 Thomas Jefferson University; Duke University
RP Jabbour, P (corresponding author), Thomas Jefferson Univ Hosp, Dept Neurosurg, Walnut St 901, Philadelphia, PA 19107 USA.
EM pascal.jabbour@jefferson.edu
RI ROSENWASSER, ROBERT/L-2482-2014
CR Almenawer SA, 2014, ANN SURG, V259, P449, DOI 10.1097/SLA.0000000000000255
   Asghar M, 2002, J ROY SOC MED, V95, P290, DOI 10.1258/jrsm.95.6.290
   Balt US, 2023, clinicaltrials.gov
   Ban SP, 2018, RADIOLOGY, V286, P909, DOI 10.1148/radiol.2017170053
   Bourgeois P, 1999, NEUROCHIRURGIE, V45, P124
   Brennan PM, 2017, J NEUROSURG, V127, P732, DOI 10.3171/2016.8.JNS16134
   Catapano JS, 2022, J NEUROINTERV SURG, V14, P1279, DOI 10.1136/neurintsurg-2021-018073
   Catapano JS, 2021, NEUROSURGERY, V88, pE505, DOI 10.1093/neuros/nyab036
   Catapano JS, 2021, J NEUROINTERV SURG, V13, P752, DOI 10.1136/neurintsurg-2020-016728
   Catapano JS, 2021, J NEUROINTERV SURG, V13, P657, DOI 10.1136/neurintsurg-2020-016552
   Cerenovus, 2023, Middle Meningeal Artery Embolization for the Treatment of Subdural Hematomas With TRUFILL N-BCA
   Chan DYC, 2017, BRIT J NEUROSURG, V31, P72, DOI 10.1080/02688697.2016.1208806
   Cousseau D, 2001, REV NEUROLOGIA, V32, P821, DOI 10.33588/rn.3209.2000458
   Delgado-López PD, 2009, NEUROCIRUGIA, V20, P346
   Edlmann E, 2017, J NEUROINFLAMM, V14, DOI 10.1186/s12974-017-0881-y
   Entezami P, 2019, Neurosurg Cases Rev, V2, P11
   Feng Chong, 2006, Semin Ophthalmol, V21, P29, DOI 10.1080/08820530500509382
   Ferrara N, 2003, NAT MED, V9, P669, DOI 10.1038/nm0603-669
   Fujitani S, 2017, J NEUROSURG, V126, P755, DOI 10.3171/2016.1.JNS152655
   Gernsback J, 2016, WORLD NEUROSURG, V95, P447, DOI 10.1016/j.wneu.2016.08.069
   Guidry BS, 2021, WORLD NEUROSURG, V149, pE281, DOI 10.1016/j.wneu.2021.02.036
   Hashimoto Takao, 2013, Surg Neurol Int, V4, P104, DOI 10.4103/2152-7806.116679
   Hohenstein A, 2005, J NEUROTRAUM, V22, P518, DOI 10.1089/neu.2005.22.518
   Housley SB, 2022, WORLD NEUROSURG, V168, pE376, DOI 10.1016/j.wneu.2022.10.027
   Hua C, 2016, J NEUROTRAUM, V33, P65, DOI 10.1089/neu.2014.3724
   Ironside N, 2021, J NEUROINTERV SURG, V13, P951, DOI 10.1136/neurintsurg-2021-017352
   Ivamoto HS, 2016, WORLD NEUROSURG, V86, P399, DOI 10.1016/j.wneu.2015.10.025
   Jiang RC, 2018, JAMA NEUROL, V75, P1338, DOI 10.1001/jamaneurol.2018.2030
   Joyce E, 2020, NEUROSURG FOCUS, V49, DOI 10.3171/2020.7.FOCUS20518
   Kan P, 2021, NEUROSURGERY, V88, P268, DOI 10.1093/neuros/nyaa379
   Kang Jiin, 2015, Korean J Neurotrauma, V11, P187, DOI 10.13004/kjnt.2015.11.2.187
   Killeffer JA, 2000, NEUROSURG CLIN N AM, V11, P407, DOI 10.1016/S1042-3680(18)30102-5
   Klein J, 2021, ACTA NEUROCHIR, V163, P1843, DOI 10.1007/s00701-021-04871-7
   Knopman J, 2018, JAMA NETW OPEN, V1, DOI 10.1001/jamanetworkopen.2018.3737
   Ko BS, 2008, J KOREAN NEUROSURG S, V43, P11, DOI 10.3340/jkns.2008.43.1.11
   Kureishi Y, 2000, NAT MED, V6, P1004, DOI 10.1038/79510
   Landmesser U, 2004, CIRCULATION, V110, P1933, DOI 10.1161/01.CIR.0000143232.67642.7A
   Li T, 2014, J NEUROL SCI, V341, P88, DOI 10.1016/j.jns.2014.04.009
   Lind CRP, 2003, J NEUROSURG, V99, P44, DOI 10.3171/jns.2003.99.1.0044
   Link TW, 2018, INTERV NEURORADIOL, V24, DOI 10.1177/1591019918769336
   Link TW, 2018, OPER NEUROSURG, V14, P556, DOI 10.1093/ons/opx154
   Liu WM, 2014, J NEUROSURG, V121, P665, DOI 10.3171/2014.5.JNS132715
   Liu Y, 2012, AM J MED SCI, V344, P220, DOI 10.1097/MAJ.0b013e31824998f9
   Llevadot J, 2001, J CLIN INVEST, V108, P399, DOI 10.1172/JCI200113131
   Matsumoto H, 2018, J CLIN NEUROSCI, V49, P40, DOI 10.1016/j.jocn.2017.11.009
   Medtronic Neurovascular Clinical Affairs, 2023, A Study of the Embolization of the Middle Meningeal Artery With ONYXTM Liquid Embolic System In the Treatment of Subacute and Chronic Subdural HEmatoma (EMBOLISE)
   Minami Y, 2009, EUR J CLIN INVEST, V39, P359, DOI 10.1111/j.1365-2362.2009.02110.x
   Monteiro GD, 2024, WORLD NEUROSURG, V188, P177, DOI [10.1016/J.WNEU.2024.05.069, 10.1016/j.wneu.2024.05.069]
   Moskala M, 2007, MICROSC MICROANAL, V13, P211, DOI 10.1017/S1431927607070286
   Musmar B, 2023, NEUROSURG REV, V46, DOI 10.1007/s10143-023-02165-3
   Ng S, 2020, J NEUROINTERV SURG, V12, P695, DOI 10.1136/neurintsurg-2019-015421
   Parlato C, 2000, SURG NEUROL, V53, P312, DOI 10.1016/S0090-3019(00)00200-7
   Pont LMEB, 2012, EUR J NEUROL, V19, P1397, DOI 10.1111/j.1468-1331.2012.03768.x
   Qiu S, 2017, MEDICINE, V96, DOI 10.1097/MD.0000000000007290
   Rajah GB, 2020, J NEUROINTERV SURG, V12, P1214, DOI 10.1136/neurintsurg-2020-016185
   Rudy RF, 2023, STROKE-VASC INTERV N, V3, DOI 10.1161/SVIN.122.000490
   Ruscica M, 2022, CARDIOVASC RES, V118, P3288, DOI 10.1093/cvr/cvac020
   Sahebkar A, 2015, METABOLISM, V64, P1466, DOI 10.1016/j.metabol.2015.08.002
   Sahyouni R, 2017, WORLD NEUROSURG, V108, P948, DOI 10.1016/j.wneu.2017.09.064
   Saito A, 2014, NEUROL MED-CHIR, V54, P357, DOI 10.2176/nmc.oa2013-0019
   Saito Hiroshi, 2019, NMC Case Rep J, V6, P105, DOI 10.2176/nmccrj.cr.2018-0275
   Santarius T, 2008, BRIT J NEUROSURG, V22, P529, DOI 10.1080/02688690802195381
   Santarius T, 2004, BRIT J NEUROSURG, V18, P328, DOI 10.1080/02688690400004845
   Santarius T, 2009, LANCET, V374, P1067, DOI 10.1016/S0140-6736(09)61115-6
   SCHACHENMAYR W, 1978, AM J PATHOL, V92, P53
   Shao HW, 2008, STEM CELLS, V26, P1376, DOI 10.1634/stemcells.2007-0785
   Shi M, 2021, FRONT NEUROSCI-SWITZ, V15, DOI 10.3389/fnins.2021.786513
   Sioutas GS, 2023, WORLD NEUROSURG, V176, pE83, DOI 10.1016/j.wneu.2023.04.127
   Song Y, 2013, CLINICS, V68, P1084, DOI 10.6061/clinics/2013(08)04
   Takahashi H, 2005, CLIN SCI, V109, P227, DOI 10.1042/CS20040370
   Tempaku A, 2015, INTERV NEURORADIOL, V21, P366, DOI 10.1177/1591019915583224
   Tudor T, 2024, Stroke
   Verma Y, 2024, INTERV NEURORADIOL, DOI 10.1177/15910199241298727
   Wada T, 2006, NEUROSURG REV, V29, P242, DOI 10.1007/s10143-006-0019-7
   Walter DH, 2002, CIRCULATION, V105, P3017, DOI 10.1161/01.CIR.0000018166.84319.55
   Wang D, 2016, J NEUROL SCI, V362, P91, DOI 10.1016/j.jns.2016.01.017
   Wang D, 2014, J NEUROL SCI, V336, P237, DOI 10.1016/j.jns.2013.11.005
   Waqas M, 2019, WORLD NEUROSURG, V126, P228, DOI 10.1016/j.wneu.2019.02.208
   Weigel R, 2007, NEUROSURGERY, V61, P788, DOI 10.1227/01.NEU.0000298907.56012.E8
   Weis M, 2002, CIRCULATION, V105, P739, DOI 10.1161/hc0602.103393
   Xu CS, 2017, EUR REV MED PHARMACO, V21, P809
   Xu M, 2016, WORLD NEUROSURG, V91, P23, DOI 10.1016/j.wneu.2016.03.067
   Xu WH, 2023, MEDICINE, V102, DOI 10.1097/MD.0000000000035379
NR 83
TC 0
Z9 0
U1 0
U2 0
PU EDIZIONI MINERVA MEDICA
PI TURIN
PA CORSO BRAMANTE 83-85 INT JOURNALS DEPT., 10126 TURIN, ITALY
SN 0390-5616
EI 1827-1855
J9 J NEUROSURG SCI
JI J. Neurosurg. Sci.
PD APR
PY 2025
VL 69
IS 2
BP 218
EP 224
DI 10.23736/S0390-5616.25.06426-4
PG 7
WC Clinical Neurology; Surgery
WE Science Citation Index Expanded (SCI-EXPANDED)
SC Neurosciences & Neurology; Surgery
GA 2QW6I
UT WOS:001489152300010
PM 40340286
DA 2025-06-06
ER

PT J
AU Neth, B
   Ighodaro, E
   Brinjikji, W
   Cloft, H
   Scharf, E
AF Neth, Bryan
   Ighodaro, Eseosa
   Brinjikji, Waleed
   Cloft, Harry
   Scharf, Eugene
TI Management of Chronic Subdural Hematoma in Patients Requiring
   Therapeutic Anticoagulation
SO NEUROLOGY
LA English
DT Meeting Abstract
C1 [Neth, Bryan; Ighodaro, Eseosa; Brinjikji, Waleed; Cloft, Harry; Scharf, Eugene] Mayo Clin, Rochester, MN USA.
C3 Mayo Clinic
NR 0
TC 0
Z9 0
U1 0
U2 0
PU LIPPINCOTT WILLIAMS & WILKINS
PI PHILADELPHIA
PA TWO COMMERCE SQ, 2001 MARKET ST, PHILADELPHIA, PA 19103 USA
SN 0028-3878
EI 1526-632X
J9 NEUROLOGY
JI Neurology
PD APR 13
PY 2021
VL 96
IS 15
SU S
MA 2010
PG 2
WC Clinical Neurology
WE Science Citation Index Expanded (SCI-EXPANDED)
SC Neurosciences & Neurology
GA XN1PC
UT WOS:000729283601240
DA 2025-06-06
ER

PT J
AU Gurses, ME
   Ulgen, M
   Gökalp, E
   Gecici, NN
   Gungor, A
   Türe, H
   Türe, U
AF Gurses, Muhammet Enes
   Ulgen, Meric
   Gokalp, Elif
   Gecici, Neslihan Nisa
   Gungor, Abuzer
   Ture, Hatice
   Ture, Ugur
TI Medical management of chronic subdural hematoma with low-dose
   hydrocortisone: a case series
SO NEUROSURGICAL REVIEW
LA English
DT Article
DE Chronic; Glucocorticoids; Hematoma; Hydrocortisone; Subdural
ID ENDOTHELIAL GROWTH-FACTOR; NONSURGICAL TREATMENT; DEXAMETHASONE;
   RECURRENCE; CORTICOSTEROIDS; PATHOGENESIS; THERAPY; SURGERY
AB Chronic subdural hematomas (cSDH) are often managed with a burr-hole craniostomy and drainage, but surgery is associated with elevated mortality, morbidity, and recurrence. Despite reports of steroid use for such patients, its efficacy and feasibility are still debated. We present our patient series treated with low-dose hydrocortisone. We retrospectively reviewed data from patients treated with hydrocortisone between 2017 and 2023. Demographics, clinical and radiological data were collected. Of 27 patients identified, nine required a burr-hole craniotomy for an average volume of 120.23 cm(3), average midline shift of 9 mm, and neurological deficits. Eighteen met the criteria for inclusion. The mean age was 78.5 years; 13 were male. None had severe symptoms requiring urgent intervention. Except for one with a Karnofsky Performance Scale score of 70, all could maintain normal activity before treatment. The mean baseline volume was 52.6 cm(3). Midline shift, present in six, averaged 6.8 mm. Patients underwent treatment for an average of 5.15 months. Nine had complete resolution within 3 months, while nine required longer treatment, including one who needed 9 months for a re-bleed after a fall. Paired t-tests indicated significant reductions in hematoma volumes at the second week (p = 0.01), first month (p < 0.0001), and third month (p < 0.0001) of treatment. No complications occurred and the post-treatment Karnofsky scores ranged from 90 to 100. Treatment for cSDH should be tailored to the patient. Low-dose hydrocortisone is safe and effective in asymptomatic patients, those with mild to moderate symptoms, and those who are either unsuitable for or decline surgical intervention.
C1 [Gurses, Muhammet Enes; Ulgen, Meric; Ture, Ugur] Yeditepe Univ, Sch Med, Dept Neurosurg, Istanbul, Turkiye.
   [Gurses, Muhammet Enes; Gokalp, Elif] Univ Southern Calif, Dept Neurol Surg, Los Angeles, CA USA.
   [Gokalp, Elif] Ankara Univ, Dept Neurosurg, Ankara, Turkiye.
   [Gecici, Neslihan Nisa] Univ Pittsburgh, Med Ctr, Dept Neurol Surg, Pittsburgh, PA USA.
   [Gungor, Abuzer] Istinye Univ, Neurosurg Clin, Istanbul, Turkiye.
   [Ture, Hatice] Yeditepe Univ, Sch Med, Dept Anesthesiol & Reanimat, Istanbul, Turkiye.
C3 Yeditepe University; University of Southern California; Ankara
   University; Pennsylvania Commonwealth System of Higher Education
   (PCSHE); University of Pittsburgh; Istinye University; Yeditepe
   University
RP Türe, U (corresponding author), Yeditepe Univ, Sch Med, Dept Neurosurg, Istanbul, Turkiye.
EM drture@yahoo.com
RI Gurses, Muhammet Enes/GWR-4954-2022; GÜNGÖR, ABUZER/F-4189-2019
OI Gurses, Muhammet Enes/0000-0001-7141-0654; Gungor,
   Abuzer/0000-0002-2792-7610
CR Al-Mefty O, 2023, NEW ENGL J MED, V388, P2289, DOI 10.1056/NEJMe2304797
   Almenawer SA, 2014, ANN SURG, V259, P449, DOI 10.1097/SLA.0000000000000255
   Annane D, 2009, JAMA-J AM MED ASSOC, V301, P2362, DOI 10.1001/jama.2009.815
   Balser D, 2015, J NEUROSURG, V123, P1209, DOI 10.3171/2014.9.JNS141550
   Ban SP, 2018, RADIOLOGY, V286, P909, DOI 10.1148/radiol.2017170053
   BENDER MB, 1974, ARCH NEUROL-CHICAGO, V31, P73, DOI 10.1001/archneur.1974.00490380021001
   Brennan Paul M, 2017, J Neurosurg, V127, P732, DOI [10.3171/2016.8.JNS16134.test, 10.3171/2016.8.JNS16134]
   Chen X, 2013, CRIT CARE, V17, DOI 10.1186/cc13067
   D'Abbondanza JA, 2014, NEUROL RES, V36, P176, DOI 10.1179/1743132813Y.0000000279
   Decaux O, 2002, REV MED INTERNE, V23, P788, DOI 10.1016/S0248-8663(02)00676-8
   Delgado-López PD, 2009, NEUROCIRUGIA, V20, P346
   Désir LL, 2021, CUREUS J MED SCIENCE, V13, DOI 10.7759/cureus.18868
   Di Cristofori Andrea, 2022, Surg Neurol Int, V13, P94, DOI 10.25259/SNI_911_2021
   Dran G, 2007, NEUROCHIRURGIE, V53, P477, DOI 10.1016/j.neuchi.2007.09.146
   Ducruet AF, 2012, NEUROSURG REV, V35, P155, DOI 10.1007/s10143-011-0349-y
   Edlmann E, 2017, J NEUROINFLAMM, V14, DOI 10.1186/s12974-017-0881-y
   Feghali J, 2020, WORLD NEUROSURG, V141, P339, DOI 10.1016/j.wneu.2020.06.140
   Gelabert-González M, 2005, CLIN NEUROL NEUROSUR, V107, P223, DOI 10.1016/j.clineuro.2004.09.015
   GLOVER D, 1976, J NEUROSURG, V45, P393, DOI 10.3171/jns.1976.45.4.0393
   Gurses Muhammet Enes, 2022, Surg Neurol Int, V13, P265, DOI 10.25259/SNI_186_2022
   Hara Mutsuya, 2009, Journal of Medical and Dental Sciences, V56, P101
   Harput MV, 2014, OPER NEUROSURG, V10, P426, DOI 10.1227/NEU.0000000000000355
   Heula AL, 2009, J NEUROL, V256, P66, DOI 10.1007/s00415-009-0048-6
   Holl DC, 2019, ACTA NEUROCHIR, V161, P1231, DOI 10.1007/s00701-019-03881-w
   Hong HJ, 2009, SURG NEUROL, V71, P161, DOI 10.1016/j.surneu.2008.01.023
   Hutchinson PJ, 2020, NEW ENGL J MED, V383, P2616, DOI 10.1056/NEJMoa2020473
   INGLIS K, 1946, BRAIN, V69, P157, DOI 10.1093/brain/69.3.157
   Ivamoto HS, 2016, WORLD NEUROSURG, V86, P399, DOI 10.1016/j.wneu.2015.10.025
   Jessurun CAC, 2022, WORLD NEUROSURG, V159, pE431, DOI 10.1016/j.wneu.2021.12.067
   Jiang RC, 2018, JAMA NEUROL, V75, P1338, DOI 10.1001/jamaneurol.2018.2030
   Joyce E, 2020, NEUROSURG FOCUS, V49, DOI 10.3171/2020.7.FOCUS20518
   KAWAKAMI Y, 1989, NEUROSURGERY, V25, P25, DOI 10.1227/00006123-198907000-00005
   Knopman J, 2018, JAMA NETW OPEN, V1, DOI 10.1001/jamanetworkopen.2018.3737
   Kolias AG, 2014, NAT REV NEUROL, V10, P570, DOI 10.1038/nrneurol.2014.163
   Kristof RA, 2008, J NEUROSURG, V108, P275, DOI 10.3171/JNS/2008/108/2/0275
   KURIHARA A, 1984, EUR J PHARMACOL, V101, P11, DOI 10.1016/0014-2999(84)90025-6
   MARKWALDER TM, 1981, J NEUROSURG, V55, P390, DOI 10.3171/jns.1981.55.3.0390
   Mehta V, 2018, J CLIN NEUROSCI, V50, P7, DOI 10.1016/j.jocn.2018.01.050
   MESSER EJ, 1975, ORAL SURG ORAL MED O, V40, P594, DOI 10.1016/0030-4220(75)90369-2
   Miah IP, 2020, J NEUROTRAUM, V37, P366, DOI 10.1089/neu.2019.6541
   Miah IP, 2023, NEW ENGL J MED, V388, P2230, DOI 10.1056/NEJMoa2216767
   Miranda LB, 2011, J NEUROSURG, V114, P72, DOI 10.3171/2010.8.JNS10298
   Moskala M, 2007, MICROSC MICROANAL, V13, P211, DOI 10.1017/S1431927607070286
   Murakami H, 2002, J NEUROSURG, V96, P877, DOI 10.3171/jns.2002.96.5.0877
   Nanko N, 2009, NEUROL MED-CHIR, V49, P379, DOI 10.2176/nmc.49.379
   OMMAYA AK, 1969, LANCET, V2, P237
   Pont LMEB, 2012, EUR J NEUROL, V19, P1397, DOI 10.1111/j.1468-1331.2012.03768.x
   Prud'homme M, 2016, CAN J NEUROL SCI, V43, P284, DOI 10.1017/cjn.2015.393
   Rauhala M, 2020, J NEUROSURG, V132, P1147, DOI 10.3171/2018.12.JNS183035
   Rodriguez B, 2023, FRONT NEUROL, V14, DOI 10.3389/fneur.2023.1086645
   Roquilly A, 2013, CRIT CARE, V17, DOI 10.1186/cc13138
   Roquilly A, 2011, JAMA-J AM MED ASSOC, V305, P1201, DOI 10.1001/jama.2011.360
   Rovlias Aristedis, 2015, Surg Neurol Int, V6, P127, DOI 10.4103/2152-7806.161788
   Sajanti J, 2003, J NEUROL NEUROSUR PS, V74, P522, DOI 10.1136/jnnp.74.4.522
   Sarkar C, 2002, ACTA NEUROCHIR, V144, P983, DOI 10.1007/s00701-002-0994-6
   Shono T, 2001, J CLIN NEUROSCI, V8, P411, DOI 10.1054/jocn.2000.0951
   STROOBANDT G, 1995, ACTA NEUROCHIR, V137, P6, DOI 10.1007/BF02188772
   Sun TFD, 2005, BRIT J NEUROSURG, V19, P327, DOI 10.1080/02688690500305332
   Thotakura AK, 2015, WORLD NEUROSURG, V84, P1968, DOI 10.1016/j.wneu.2015.08.044
   Virchow, 1858, Edinb Med J, V4, P204
   Wang D, 2021, J NEUROSURG, V134, P235, DOI 10.3171/2019.11.JNS192020
   Weigel R, 2003, J NEUROL NEUROSUR PS, V74, P937, DOI 10.1136/jnnp.74.7.937
   YAMASHIMA T, 1983, J NEUROSURG, V59, P298, DOI 10.3171/jns.1983.59.2.0298
   Zhang Y, 2017, WORLD NEUROSURG, V105, P115, DOI 10.1016/j.wneu.2017.05.135
NR 64
TC 4
Z9 4
U1 1
U2 2
PU SPRINGER
PI NEW YORK
PA ONE NEW YORK PLAZA, SUITE 4600, NEW YORK, NY, UNITED STATES
SN 0344-5607
EI 1437-2320
J9 NEUROSURG REV
JI Neurosurg. Rev.
PD AUG 30
PY 2024
VL 47
IS 1
AR 509
DI 10.1007/s10143-024-02763-9
PG 10
WC Clinical Neurology; Surgery
WE Science Citation Index Expanded (SCI-EXPANDED)
SC Neurosciences & Neurology; Surgery
GA E5U6X
UT WOS:001303657200006
PM 39212781
DA 2025-06-06
ER

PT J
AU Bartley, A
   Jakola, AS
   Bartek, J
   Sundblom, J
   Förander, P
   Marklund, N
   Tisell, M
AF Bartley, Andreas
   Jakola, Asgeir S.
   Bartek, Jiri, Jr.
   Sundblom, Jimmy
   Forander, Petter
   Marklund, Niklas
   Tisell, Magnus
TI The Swedish study of Irrigation-fluid temperature in the evacuation of
   Chronic subdural hematoma (SIC!): study protocol for a multicenter
   randomized controlled trial
SO TRIALS
LA English
DT Article
DE Chronic subdural hematoma; Surgical evacuation; Recurrence; Irrigation
   fluid; Temperature
ID COMPLICATIONS; DRAINAGE
AB Background: Chronic subdural hematoma (cSDH) is one of the most common conditions encountered in neurosurgical practice. Recurrence, observed in 5-30% of patients, is a major clinical problem. The temperature of the irrigation fluid used during evacuation of the hematoma might theoretically influence recurrence rates since irrigation fluid at body temperature (37 degrees C) may beneficially influence coagulation and cSDH solubility when compared to irrigation fluid at room temperature. Should no difference in recurrence rates be observed when comparing irrigation-fluid temperatures, there is no need for warmed fluids during surgery. Our main aim is to investigate the effect of irrigation-fluid temperature on recurrence rates and clinical outcomes after cSDH evacuation using a multicenter randomized controlled trial design.
   Methods: The study will be conducted in three neurosurgical departments with population-based catchment areas using a similar surgical strategy. In total, 600 patients fulfilling the inclusion criteria will randomly be assigned to either intraoperative irrigation with fluid at body temperature or room temperature. The power calculation is based on a retrospective study performed at our department showing a recurrence rate of 5% versus 12% when comparing irrigation fluid at body temperature versus fluid at room temperature (unpublished data). The primary endpoint is recurrence rate of cSDH analyzed at 6 months post treatment. Secondary endpoints are mortality rate, complications and health-related quality of life.
   Discussion: Irrigation-fluid temperature might influence recurrence rates in the evacuation of chronic subdural hematomas. We present a study protocol for a multicenter randomized controlled trial investigating our hypothesis that irrigation fluid at body temperature is superior to room temperature in reducing recurrence rates following evacuation of cSDH.
C1 [Bartley, Andreas; Jakola, Asgeir S.; Tisell, Magnus] Sahlgrens Univ Hosp, Dept Neurosurg, Bla Straket 5, S-41345 Gothenburg, Sweden.
   [Bartley, Andreas; Jakola, Asgeir S.; Tisell, Magnus] Univ Gothenburg, Sahlgrenska Acad, Dept Clin Neurosci, Inst Neurosci & Physiol, Box 430, S-40530 Gothenburg, Sweden.
   [Jakola, Asgeir S.] St Olavs Hosp, Dept Neurosurg, N-7006 Trondheim, Norway.
   [Sundblom, Jimmy; Marklund, Niklas] Uppsala Univ Hosp, Dept Neurosurg, Uppsala, Sweden.
   [Sundblom, Jimmy; Marklund, Niklas] Uppsala Univ, Sect Neurosurg, Dept Neurosci, Uppsala, Sweden.
   [Bartek, Jiri, Jr.; Forander, Petter] Karolinska Univ Hosp, Dept Neurosurg, Solna, Sweden.
   [Bartek, Jiri, Jr.; Forander, Petter] Karolinska Inst, Sect Neurosurg, Dept Clin Neurosci, Stockholm, Sweden.
   [Bartek, Jiri, Jr.] Rigshosp, Dept Neurosurg, Copenhagen Univ Hosp, Copenhagen, Denmark.
C3 Sahlgrenska University Hospital; University of Gothenburg; Norwegian
   University of Science & Technology (NTNU); Uppsala University; Uppsala
   University Hospital; Uppsala University; Karolinska Institutet;
   Karolinska University Hospital; Karolinska Institutet; Rigshospitalet;
   University of Copenhagen; Copenhagen University Hospital
RP Bartley, A (corresponding author), Sahlgrens Univ Hosp, Dept Neurosurg, Bla Straket 5, S-41345 Gothenburg, Sweden.; Bartley, A (corresponding author), Univ Gothenburg, Sahlgrenska Acad, Dept Clin Neurosci, Inst Neurosci & Physiol, Box 430, S-40530 Gothenburg, Sweden.
EM andreas.bartley@vgregion.se
RI Tisell, Magnus/AAG-4736-2020; Bartek, Jiri/G-5870-2014; Jakola,
   Asgeir/J-1738-2018
OI Bartek Jr., Jiri/0000-0002-2911-1914; Jakola, Asgeir/0000-0002-2860-9331
FU regional R&D grant (Vastra Gotalandsregionen, Sweden); Hjalmar Svensson
   research grant; Edit Jacobsson research grant
FX This study is funded by a regional R&D grant (Vastra Gotalandsregionen,
   Sweden), the Hjalmar Svensson research grant and the Edit Jacobsson
   research grant.
CR Adhiyaman V, 2017, QJM
   Asghar M, 2002, J ROY SOC MED, V95, P290, DOI 10.1258/jrsm.95.6.290
   Chan AW, 2013, BMJ-BRIT MED J, V346, DOI 10.1136/bmj.e7586
   Gazzeri R, 2007, ACTA NEUROCHIR, V149, P487, DOI 10.1007/s00701-007-1139-8
   Henning R, 2007, ACTA NEUROCHIR WIEN, V141, P171, DOI DOI 10.1007/s007010050282
   KUDO H, 1992, Neurologia Medico-Chirurgica, V32, P207, DOI 10.2176/nmc.32.207
   Ibañez FAL, 2011, WORLD NEUROSURG, V75, P709, DOI 10.1016/j.wneu.2010.11.010
   Liu WM, 2014, J NEUROSURG, V121, P665, DOI 10.3171/2014.5.JNS132715
   Reynolds L, 2008, BEST PRACT RES-CLIN, V22, P645, DOI 10.1016/j.bpa.2008.07.005
   ROHRER MJ, 1992, CRIT CARE MED, V20, P1402, DOI 10.1097/00003246-199210000-00007
   Santarius T, 2004, BRIT J NEUROSURG, V18, P328, DOI 10.1080/02688690400004845
   Santarius T, 2009, LANCET, V374, P1067, DOI 10.1016/S0140-6736(09)61115-6
   Watts DD, 1998, J TRAUMA, V44, P846, DOI 10.1097/00005373-199805000-00017
   Weigel R, 2003, J NEUROL NEUROSUR PS, V74, P937, DOI 10.1136/jnnp.74.7.937
   WILLIAMS A, 1990, HEALTH POLICY, V16, P199
   World Med Assoc, 2013, JAMA-J AM MED ASSOC, V310, P2191, DOI 10.1001/jama.2013.281053
   Yang AIL, 2012, BRAIN INJURY, V26, P1731, DOI 10.3109/02699052.2012.698364
   Yu GJ, 2009, BRIT J NEUROSURG, V23, P606, DOI 10.3109/02688690903386983
NR 18
TC 8
Z9 8
U1 1
U2 1
PU BMC
PI LONDON
PA CAMPUS, 4 CRINAN ST, LONDON N1 9XW, ENGLAND
EI 1745-6215
J9 TRIALS
JI Trials
PD OCT 11
PY 2017
VL 18
AR 471
DI 10.1186/s13063-017-2194-y
PG 6
WC Medicine, Research & Experimental
WE Science Citation Index Expanded (SCI-EXPANDED)
SC Research & Experimental Medicine
GA FJ6YQ
UT WOS:000412904300001
PM 29021000
OA gold, Green Published
DA 2025-06-06
ER

PT J
AU Kawabata, S
   Tani, S
   Imamura, H
   Adachi, H
   Sakai, N
AF Kawabata, Shuhei
   Tani, Shoichi
   Imamura, Hirotoshi
   Adachi, Hidemitsu
   Sakai, Nobuyuki
TI Postoperative Subdural Air Collection Is a Risk Factor for Chronic
   Subdural Hematoma after Surgical Clipping of Cerebral Aneurysms
SO NEUROLOGIA MEDICO-CHIRURGICA
LA English
DT Article
DE cerebral aneurysm; clipping; subdural hematoma; subdural air
ID CLINICAL CHARACTERISTICS; ARACHNOID PLASTY; RECURRENCE; COMPLICATIONS;
   BRAIN
AB The precise mechanism of the development of chronic subdural hematoma (CSDH) as a postoperative complication after aneurysmal clipping remains unclear. The purpose of this study was to identify the independent risk factors for CSDH after craniotomy for aneurysmal clipping and to elucidate the relationship between CSDH and subdural air (SDA) collection immediately after surgery. The medical records and radiologic data of 344 patients who underwent surgical clipping of unruptured aneurysms from July 2010 to July 2016 were retrospectively evaluated. Patient characteristics, aneurysm characteristics, and operation data were statistically analyzed to reveal their relationships with CSDH development. Among the 344 patients, 46 (13.4%) developed CSDH and 13 (3.8%) required subsequent burr-hole surgery for evacuation and irrigation. Multivariate analyses showed that advanced age (P < 0.0001), male sex (P = 0.035), and surgical clipping of multiple aneurysms (P = 0.037) were independent preoperative predictors of CSDH development. Advanced age (P = 0.0005) and postoperative SDA after clipping surgery (P < 0.0001) were independent postoperative predictors of CSDH development. Postoperative SDA and CSDH were not associated with the individual surgeon or operation time. Postoperative severe SDA was significantly associated with the ipsilateral development of CSDH, irrespective of the side of craniotomy. Postoperative SDA is an independent risk factor for CSDH after surgical clipping of unruptured aneurysms and is as important as advanced age, male sex, and surgical clipping of multiple aneurysms in predicting CSDH.
C1 [Kawabata, Shuhei; Tani, Shoichi; Imamura, Hirotoshi; Adachi, Hidemitsu; Sakai, Nobuyuki] Kobe City Med Ctr Gen Hosp, Dept Neurosurg, Kobe, Hyogo, Japan.
C3 Kobe City Medical Center General Hospital
RP Kawabata, S (corresponding author), Kobe City Med Ctr Gen Hosp, Dept Neurosurg, Chuo Ku, 2-2-1 Minatojimaminamimachi, Kobe, Hyogo 6500047, Japan.
EM shuuhei02@gmail.com
RI Kawabata, Shuhei/X-6442-2019
OI /0000-0003-1263-7167
CR Amirjamshidi A, 2007, BRIT J NEUROSURG, V21, P272, DOI 10.1080/02688690701272232
   Coffey CE, 1998, ARCH NEUROL-CHICAGO, V55, P169, DOI 10.1001/archneur.55.2.169
   Inamasu J, 2013, J CLIN NEUROSCI, V20, P1095, DOI 10.1016/j.jocn.2012.09.024
   KAYE JA, 1992, J AM GERIATR SOC, V40, P225, DOI 10.1111/j.1532-5415.1992.tb02073.x
   Lee WJ, 2015, J KOREAN NEUROSURG S, V57, P271, DOI 10.3340/jkns.2015.57.4.271
   Mino Y, 2006, ACTA NEUROCHIR, V148, P627, DOI 10.1007/s00701-006-0777-6
   Mori K, 2003, ACTA NEUROCHIR, V145, P533, DOI 10.1007/s00701-003-0026-1
   Mori K, 2001, NEUROL MED-CHIR, V41, P371, DOI 10.2176/nmc.41.371
   Nakaguchi H, 2000, J NEUROSURG, V93, P791, DOI 10.3171/jns.2000.93.5.0791
   Ohba S, 2013, NEUROSURG REV, V36, P145, DOI 10.1007/s10143-012-0396-z
   Ohno T, 2013, WORLD NEUROSURG, V80, P534, DOI 10.1016/j.wneu.2012.09.025
   Park J, 2016, J NEUROSURG, V124, P310, DOI 10.3171/2015.1.JNS14309
   Wada M, 2014, CLIN NEUROL NEUROSUR, V120, P49, DOI 10.1016/j.clineuro.2014.02.007
   WATANABE S, 1972, J NEUROSURG, V37, P552, DOI 10.3171/jns.1972.37.5.0552
   Yagi K, 2015, NEUROL MED-CHIR, V55, P493, DOI 10.2176/nmc.oa.2014-0455
   Yue NC, 1997, RADIOLOGY, V202, P33, DOI 10.1148/radiology.202.1.8988189
NR 16
TC 9
Z9 9
U1 0
U2 0
PU JAPAN NEUROSURGICAL SOC
PI TOKYO
PA 5-25-16 HONGO, BUNKYO-KU, TOKYO, 113-0033, JAPAN
SN 0470-8105
EI 1349-8029
J9 NEUROL MED-CHIR
JI Neurol. Med.-Chir.
PD JUN
PY 2018
VL 58
IS 6
BP 247
EP 253
DI 10.2176/nmc.oa.2018-0019
PG 7
WC Clinical Neurology; Surgery
WE Science Citation Index Expanded (SCI-EXPANDED)
SC Neurosciences & Neurology; Surgery
GA GJ5FE
UT WOS:000435406000003
PM 29760311
OA gold, Green Published
DA 2025-06-06
ER

PT J
AU Tanioka, S
   Sato, Y
   Tsuda, K
   Niwa, S
   Suzuki, H
AF Tanioka, Satoru
   Sato, Yu
   Tsuda, Kazuhiko
   Niwa, Shigehiko
   Suzuki, Hidenori
TI Prolonged Cerebral Hyperperfusion and Subcortical Low Intensity on
   Fluid-Attenuated Inversion Recovery Images: Unusual Manifestation After
   Removal of Organized Chronic Subdural Hematoma
SO WORLD NEUROSURGERY
LA English
DT Article
DE Cerebral hyperperfusion; Organized chronic subdural hematoma;
   Subcortical low intensity on fluid-attenuated inversion recovery images
ID WHITE-MATTER; SIGNAL INTENSITY; CRANIOTOMY
AB BACKGROUND: Cerebral hyperperfusion sometimes occurs after removal of chronic subdural hematoma (CSH) and usually resolves within a few days without any symptoms. Subcortical low intensity (SCLI) on fluid-attenuated inversion recovery (FLAIR) magnetic resonance images is rare and has been reported in some diseases other than CSH. A case of organized CSH who suffered prolonged neurologic deterioration, SCLI, and cerebral hyperperfusion postoperatively is described.
   CASE DESCRIPTION: An 81-year-old man, presenting with left hemiparesis, underwent craniotomy for right organized CSH after 2 burr-hole surgeries. After the craniotomy, the symptoms improved, but on postoperative day 2, left hemiparesis, hemispatial neglect, and hemiasomatognosia developed. Magnetic resonance imaging revealed SCLI on FLAIR images, and single-photon emission computed tomography with N-isopropyl-p-[I-123]-iodoamphetamine revealed cerebral hyperperfusion in the right hemispheric cortex. Antihypertensive treatment improved the symptoms gradually, which resolved completely 1 month postsurgery.
   CONCLUSIONS: A case of organized CSH, which showed postoperative neurologic deterioration associated with prolonged cerebral hyperperfusion and SCLI on FLAIR images, is reported. Prolonged cerebral hyperperfusion could be a cause of postoperative neurologic deterioration in organized CSH.
C1 [Tanioka, Satoru; Sato, Yu; Tsuda, Kazuhiko; Niwa, Shigehiko] Matsusaka Cent Gen Hosp, Dept Neurosurg, Matsusaka, Japan.
   [Suzuki, Hidenori] Mie Univ, Grad Sch Med, Dept Neurosurg, Tsu, Mie, Japan.
C3 Mie University
RP Tanioka, S (corresponding author), Matsusaka Cent Gen Hosp, Dept Neurosurg, Matsusaka, Japan.
EM satoru-tanioka@umin.net
RI Tanioka, Satoru/ABH-4629-2020
OI Tanioka, Satoru/0000-0002-4678-6163
CR Adachi M, 2009, AM J NEURORADIOL, V30, P906, DOI 10.3174/ajnr.A1498
   Callovini GM, 2014, NEUROL MED-CHIR, V54, P349, DOI 10.2176/nmc.oa2013-0099
   Dinc C, 2008, ACTA NEUROCHIR, V150, P497, DOI 10.1007/s00701-008-1512-2
   Etherton MR, 2016, CURR CARDIOL REP, V18, DOI 10.1007/s11886-016-0803-0
   FUJISAWA H, 1994, ACT NEUR S, V60, P193
   Imaizumi S, 2001, NEUROL MED-CHIR, V41, P19, DOI 10.2176/nmc.41.19
   Ivamoto HS, 2016, WORLD NEUROSURG, V86, P399, DOI 10.1016/j.wneu.2015.10.025
   KUHL DE, 1980, J NEUROSURG, V52, P309, DOI 10.3171/jns.1980.52.3.0309
   Lee JH, 2002, AM J NEURORADIOL, V23, P535
   Ogasawara K, 2000, SURG NEUROL, V54, P155, DOI 10.1016/S0090-3019(00)00281-0
   Ogasawara K, 1999, NEUROSURGERY, V45, P484, DOI 10.1097/00006123-199909000-00014
   Ogasawara K, 2004, NEUROSURGERY, V55, P1060, DOI 10.1227/01.NEU.0000140838.27450.63
   Okanishi T, 2007, J NEUROL SCI, V263, P218, DOI 10.1016/j.jns.2007.06.048
   Rocchi G, 2007, SURG NEUROL, V67, P374, DOI 10.1016/j.surneu.2006.08.066
   Schaller B, 2004, J CEREBR BLOOD F MET, V24, P351, DOI 10.1097/00004647-200404000-00001
   Tanioka S, 2016, WORLD NEUROSURG, V88, DOI 10.1016/j.wneu.2015.11.063
   Yadav Yad R, 2016, Asian J Neurosurg, V11, P330
NR 17
TC 5
Z9 5
U1 0
U2 1
PU ELSEVIER SCIENCE INC
PI NEW YORK
PA STE 800, 230 PARK AVE, NEW YORK, NY 10169 USA
SN 1878-8750
EI 1878-8769
J9 WORLD NEUROSURG
JI World Neurosurg.
PD MAY
PY 2017
VL 101
AR 8120
DI 10.1016/j.wneu.2017.03.089
PG 4
WC Clinical Neurology; Surgery
WE Science Citation Index Expanded (SCI-EXPANDED)
SC Neurosciences & Neurology; Surgery
GA EV7CR
UT WOS:000401932500132
PM 28359924
DA 2025-06-06
ER

PT J
AU Fotakopoulos, G
   Gatos, C
   Georgakopoulou, VE
   Spandidos, DA
   Trakas, N
   Sklapani, P
   Fountas, KN
AF Fotakopoulos, George
   Gatos, Charalampos
   Georgakopoulou, Vasiliki Epameinondas
   Spandidos, Demetrios A.
   Trakas, Nikolaos
   Sklapani, Pagona
   Fountas, Kostas N.
TI Effectiveness of a single burr hole as a surgical technique for the
   management of chronic subdural hematoma: A clinical case series study
SO EXPERIMENTAL AND THERAPEUTIC MEDICINE
LA English
DT Article
DE chronic subdural haematoma; recurrence; single burr hole; surgical
   evacuation
AB Chronic subdural haematoma (chSDH) commonly affects the elderly population, and a number of factors are related to its recurrence. As regards the procedure, the percentage of its involvement in the chSDH recurrence must be clarified. Thus, the present study aimed to investigate the factors related to chSDH recurrence and to determine the efficacy and contribution of the single burr hole technique in preventing hematoma recurrence. The present study represents a single-center, retrospective study of chSDH cases who underwent surgical evacuation via single burr hole technique. Statistical analyses were executed using the Statistical Package for the Social Sciences. The Shapiro-Wilk test was used for the evaluation of the normality of the distribution of variables. Fisher's exact test was used for the categorical variables, and continuous data were evaluated with the Mann-Whitney U test. In total, 166 patients were divided into two groups: Group A (154 patients, 92.8%) without hematoma recurrence, and Group B (12 patients, 7.2%) with hematoma recurrence. All patients were re-operated on, only when they had clinical and radiological deterioration. In the present study, the hematoma recurrence rate using single burr hole surgery for chSDH evacuation was 7.2%, and was relatively small compared with other procedures reported in the literature. Overall, the patients who underwent single burr hole surgery for chSDH evacuation had an increased risk of hematoma recurrence, when this was in combination with anticoagulant use, history of a brain stroke event, and mixed hematoma density observed in CT scans. Notably, in the case of recurrence, the potential interval for recurrence was 16 days following the initial surgical evacuation of the hematoma.
C1 [Fotakopoulos, George; Gatos, Charalampos; Fountas, Kostas N.] Univ Thessaly, Gen Univ Hosp Larisa, Sch Med, Dept Neurosurg, Mezourlo 1, Larisa 41221, Greece.
   [Georgakopoulou, Vasiliki Epameinondas] Natl & Kapodistrian Univ Athens, Dept Pathophysiol, Athens 11527, Greece.
   [Spandidos, Demetrios A.] Univ Crete, Sch Med, Lab Clin Virol, Iraklion 71003, Greece.
   [Trakas, Nikolaos; Sklapani, Pagona] Sismanogleio Hosp, Dept Biochem, Athens 15126, Greece.
C3 General University Hospital of Larissa; University of Thessaly; National
   & Kapodistrian University of Athens; University of Crete
RP Fotakopoulos, G (corresponding author), Univ Thessaly, Gen Univ Hosp Larisa, Sch Med, Dept Neurosurg, Mezourlo 1, Larisa 41221, Greece.
EM gfotakop@yahoo.gr
RI Georgakopoulou, Vasiliki/AAF-6885-2021
CR Catapano JS, 2020, FRONT NEUROL, V11, DOI 10.3389/fneur.2020.557233
   Chen FM, 2020, BMC NEUROL, V20, DOI 10.1186/s12883-020-01669-5
   Di Cristofori Andrea, 2022, Surg Neurol Int, V13, P94, DOI 10.25259/SNI_911_2021
   Fang HY, 2022, FRONT SURG, V9, DOI 10.3389/fsurg.2022.789118
   Gelabert-González M, 2005, CLIN NEUROL NEUROSUR, V107, P223, DOI 10.1016/j.clineuro.2004.09.015
   HAMILTON MG, 1993, NEUROSURGERY, V33, P67
   Javadi A, 2011, WORLD NEUROSURG, V75, P731, DOI 10.1016/j.wneu.2010.11.042
   Kostas F, 2019, INTERDISCIP NEUROSUR, V16, P70, DOI 10.1016/j.inat.2018.12.011
   KOTWICA Z, 1991, British Journal of Neurosurgery, V5, P461, DOI 10.3109/02688699108998474
   KRUPP WF, 1995, BRIT J NEUROSURG, V9, P619, DOI 10.1080/02688699550040909
   Kurokawa Y, 2005, SURG NEUROL, V64, P444, DOI 10.1016/j.surneu.2004.12.030
   Lind CRP, 2003, J NEUROSURG, V99, P44, DOI 10.3171/jns.2003.99.1.0044
   Liu LX, 2019, WORLD NEUROSURG, V132, pE506, DOI 10.1016/j.wneu.2019.08.089
   MARKWALDER TM, 1985, NEUROSURGERY, V16, P185, DOI 10.1227/00006123-198502000-00010
   Mehta V, 2018, J CLIN NEUROSCI, V50, P7, DOI 10.1016/j.jocn.2018.01.050
   Molina ES, 2020, CLIN NEUROL NEUROSUR, V195, DOI 10.1016/j.clineuro.2020.106020
   Pahatouridis D, 2013, NEUROSURG REV, V36, P151, DOI 10.1007/s10143-012-0412-3
   Salih M, 2023, WORLD NEUROSURG, V172, pE94, DOI 10.1016/j.wneu.2022.12.042
   Torihashi K, 2008, NEUROSURGERY, V63, P1125, DOI 10.1227/01.NEU.0000335782.60059.17
   Vuk A, 2010, ACTA CLIN CROAT, V49, P163
   Yadav Yad R, 2016, Asian J Neurosurg, V11, P330
   Yu SMZ, 2020, CLIN NEUROL NEUROSUR, V194, DOI 10.1016/j.clineuro.2020.105839
NR 22
TC 0
Z9 0
U1 1
U2 1
PU SPANDIDOS PUBL LTD
PI ATHENS
PA POB 18179, ATHENS, 116 10, GREECE
SN 1792-0981
EI 1792-1015
J9 EXP THER MED
JI Exp. Ther. Med.
PD JAN
PY 2025
VL 29
IS 1
AR 19
DI 10.3892/etm.2024.12769
PG 7
WC Medicine, Research & Experimental
WE Science Citation Index Expanded (SCI-EXPANDED)
SC Research & Experimental Medicine
GA O0Q1B
UT WOS:001368264900001
PM 39624590
OA gold, Green Published
DA 2025-06-06
ER

PT J
AU Hazra, AK
   Jimbo, H
   Ikeda, Y
   Nayyar, T
AF Hazra, Abhijit Kumar
   Jimbo, Hiroyuki
   Ikeda, Yukio
   Nayyar, Tanuj
TI Refractory Chronic Subdural Hematoma
SO NEUROSURGERY QUARTERLY
LA English
DT Article
DE chronic subdural hematoma; embolization; middle meningeal artery;
   refractory
ID SPONTANEOUS INTRACRANIAL HYPOTENSION; MIDDLE MENINGEAL ARTERY; BURR-HOLE
   CRANIOSTOMY; SUBGALEAL SUCTION DRAINAGE; TWIST-DRILL CRANIOSTOMY;
   CLOSED-SYSTEM DRAINAGE; POSTOPERATIVE RECURRENCE; THERAPEUTIC METHOD;
   SURGICAL-TREATMENT; NATURAL-HISTORY
AB Refractory chronic subdural hematoma is rare, and limited published literature exists possibly because of lack of large pool of patients with most investigators. Many therapeutic options have been reported to date. Embolization of middle meningeal artery is an interesting option for refractory chronic subdural hematoma. Multi-institutional studies with pooling of patients are necessary to generate evidence-based treatment guidelines.
C1 [Hazra, Abhijit Kumar; Jimbo, Hiroyuki; Ikeda, Yukio; Nayyar, Tanuj] Tokyo Med Univ, Dept Neurosurg, Hachioji Med Ctr, Tokyo 1930988, Japan.
C3 Tokyo Medical University
RP Ikeda, Y (corresponding author), Tokyo Med Univ, Dept Neurosurg, Hachioji Med Ctr, 1163 Tatemachi, Tokyo 1930988, Japan.
EM y-ikeda@tokyo-med.ac.jp
CR Amirjamshidi A, 2007, BRIT J NEUROSURG, V21, P272, DOI 10.1080/02688690701272232
   AOKI N, 1992, SURG NEUROL, V38, P253, DOI 10.1016/0090-3019(92)90034-K
   Asano Y, 1992, No To Shinkei, V44, P827
   Augustin J, 2003, NEUROCHIRURGIE, V49, P47
   Beatty RA, 1999, BRIT J NEUROSURG, V13, P60, DOI 10.1080/02688699944203
   Camel M, 2000, NEUROSURG CLIN N AM, V11, P515, DOI 10.1016/S1042-3680(18)30116-5
   Cuny E, 2001, NEUROCHIRURGIE, V47, P464
   Delgado-López PD, 2009, NEUROCIRUGIA, V20, P346
   Fujisawa H, 1998, ACTA NEUROCHIR, V140, P161, DOI 10.1007/s007010050077
   FUJISAWA H, 1995, J NEUROL NEUROSUR PS, V59, P388, DOI 10.1136/jnnp.59.4.388
   Gazzeri R, 2007, ACTA NEUROCHIR, V149, P487, DOI 10.1007/s00701-007-1139-8
   Gelabert-González M, 2005, CLIN NEUROL NEUROSUR, V107, P223, DOI 10.1016/j.clineuro.2004.09.015
   Gökmen M, 2008, ZBL NEUROCHIR, V69, P129, DOI 10.1055/s-2007-1004587
   Hara Mutsuya, 2009, Journal of Medical and Dental Sciences, V56, P101
   Hirashima Y, 2005, NEUROL MED-CHIR, V45, P621, DOI 10.2176/nmc.45.621
   HORIMOTO C, 1990, Neurological Surgery, V18, P507
   Ibrahim I, 2010, NEUROCHIRURGIE, V56, P23, DOI 10.1016/j.neuchi.2009.11.007
   Kannuki S, 2009, NEUROL SURG TOKYO, V37, P567
   KOGA H, 1986, Neurological Surgery, V14, P1319
   Kristof RA, 2008, J NEUROSURG, V108, P275, DOI 10.3171/JNS/2008/108/2/0275
   KRUPP WF, 1995, BRIT J NEUROSURG, V9, P619, DOI 10.1080/02688699550040909
   Kubo S, 2003, BRIT J NEUROSURG, V17, P547, DOI 10.1080/02688690310001626859
   Kubota M, 1998, J CLIN NEUROSCI, V5, P63, DOI 10.1016/S0967-5868(98)90204-1
   Laumer R, 2002, NEUROSURGERY, V50, P672, DOI 10.1097/00006123-200203000-00051
   Lee JY, 2004, SURG NEUROL, V61, P523, DOI 10.1016/j.surneu.2003.10.026
   Lee KS, 2004, BRAIN INJURY, V18, P351, DOI 10.1080/02699050310001645801
   Lindvall P, 2009, J CLIN NEUROSCI, V16, P1287, DOI 10.1016/j.jocn.2009.01.001
   Mandai S, 2000, J NEUROSURG, V93, P686, DOI 10.3171/jns.2000.93.4.0686
   MARKWALDER TM, 1986, ACTA NEUROCHIR, V79, P100, DOI 10.1007/BF01407452
   Matsumura A, 2001, J NEUROSURG, V95, P914
   Mikawa S, 2001, NEUROL SURG TOKYO, V29, P747
   Misra M, 1996, SURG NEUROL, V46, P378, DOI 10.1016/S0090-3019(96)00188-7
   Mohamed EEHH, 2003, BRIT J NEUROSURG, V17, P244, DOI 10.1080/0268869031000153134
   Mori K, 2001, NEUROL MED-CHIR, V41, P371, DOI 10.2176/nmc.41.371
   Murakami H, 2002, J NEUROSURG, V96, P877, DOI 10.3171/jns.2002.96.5.0877
   Murakami M, 2000, NEUROL MED-CHIR, V40, P484, DOI 10.2176/nmc.40.484
   Muramatsu M, 2005, NEUROL SURG TOKYO, V33, P965
   Nakaguchi H, 2000, J NEUROSURG, V93, P791, DOI 10.3171/jns.2000.93.5.0791
   Nakaguchi H, 2001, J NEUROSURG, V95, P256, DOI 10.3171/jns.2001.95.2.0256
   Ogasawara S, 2001, No To Shinkei, V53, P688
   Ohta Hirotsugu, 2005, Journal of UOEH, V27, P377
   PROBST C, 1988, J NEUROSURG, V68, P908, DOI 10.3171/jns.1988.68.6.0908
   Rocchi G, 2007, SURG NEUROL, V67, P374, DOI 10.1016/j.surneu.2006.08.066
   Sambasivan M, 1997, SURG NEUROL, V47, P418, DOI 10.1016/S0090-3019(97)00188-2
   Sato M, 1999, NEUROL SURG TOKYO, V27, P323
   SAVITZ MH, 2000, NEUROSURG FOCUS, V15, P9
   Stanisic M, 2005, ACTA NEUROCHIR, V147, P1249, DOI 10.1007/s00701-005-0616-1
   Takahashi K, 2002, NEUROL SURG TOKYO, V30, P535
   Takahashi T, 2007, NEUROL SURG TOKYO, V35, P799
   Takeda N, 2006, ACTA NEUROCHIR, V148, P541, DOI 10.1007/s00701-005-0689-x
   Tanaka T, 1998, NEUROL SURG TOKYO, V26, P339
   Torihashi K, 2008, NEUROSURGERY, V63, P1125, DOI 10.1227/01.NEU.0000335782.60059.17
   Voelker JL, 2000, NEUROSURG CLIN N AM, V11, P535, DOI 10.1016/S1042-3680(18)30119-0
   Weigel R, 2007, NEUROSURGERY, V61, P788, DOI 10.1227/01.NEU.0000298907.56012.E8
   White M, 2010, BRIT J NEUROSURG, V24, P257, DOI 10.3109/02688691003675218
   Wilberger JE, 2000, NEUROSURG CLIN N AM, V11, P435, DOI 10.1016/S1042-3680(18)30105-0
   Yasuda CL, 2003, ARQ NEURO-PSIQUIAT, V61, P1011, DOI 10.1590/S0004-282X2003000600023
   YOSHII K, 1987, Neurological Surgery, V15, P1065
   Zarkou S, 2009, NEUROLOGIST, V15, P299, DOI 10.1097/NRL.0b013e3181b65558
NR 59
TC 1
Z9 1
U1 1
U2 4
PU LIPPINCOTT WILLIAMS & WILKINS
PI PHILADELPHIA
PA TWO COMMERCE SQ, 2001 MARKET ST, PHILADELPHIA, PA 19103 USA
SN 1050-6438
EI 1534-4916
J9 NEUROSURG QUART
JI Neurosurg. Q.
PD AUG
PY 2011
VL 21
IS 3
BP 189
EP 193
DI 10.1097/WNQ.0b013e318212633b
PG 5
WC Neurosciences; Surgery
WE Science Citation Index Expanded (SCI-EXPANDED)
SC Neurosciences & Neurology; Surgery
GA 808UR
UT WOS:000294006600008
DA 2025-06-06
ER

PT J
AU Hohenstein, A
   Erber, R
   Schilling, L
   Weigel, R
AF Hohenstein, A
   Erber, R
   Schilling, L
   Weigel, R
TI Increased mRNA expression of VEGF within the hematoma and imbalance of
   angiopoietin-1 and-2 mRNA within the neomembranes of chronic subdural
   hematoma
SO JOURNAL OF NEUROTRAUMA
LA English
DT Article
DE angiogenic disease; angiopoetines; chronic subdural hematoma (CSH);
   cytokines; vascular endothelial growth factor (VEGF)
ID ENDOTHELIAL GROWTH-FACTOR; FINE-STRUCTURE; UP-REGULATION; NEUTROPHILS;
   CYTOKINES; SECRETION; ORIGIN; TISSUE; BLOOD; FLUID
AB The aim of the study was to determine the source of vascular endothelial growth factor (VEGF) in hematoma fluid of patients suffering from chronic subdural hematoma (CSH) and to identify the level of gene expression of the pro-angiogenic factors angiopoietin 1 (ANG-1) and ANG-2 in hematoma membranes. Samples of venous blood, hematoma fluid, and outer membrane were obtained during surgery for CSH. The numbers of mononuclear cells were determined in hematoma fluid and in venous blood samples taken from 11 patients. The concentration of VEGF was measured by ELISA technique in hematoma fluid and in plasma. RT-PCR methodology was used to study the expression of different mRNA species in 11 patients. The mRNA species analyzed include VEGF and its receptors, VEGFR-1 and VEGFR-2, and ANG-1, ANG-2 and their receptor, Tie-2. Glyceraldehyde-3-phosphate dehydrogenase (GAPDH) served as housekeeping gene and was used for semiquantitative analysis. The VEGF concentration was several hundred fold higher in the hematoma fluid than in corresponding plasma samples. A significant correlation was found between the number of neutrophils and the VEGF content in the hematoma fluid. The expression levels of VEGF, mainly VEGF(165) and VEGF(121) mRNA were highest in cells obtained from the hematoma fluid. In membrane samples, mRNA encoding for VEGF and its receptors was only inconsistently detected while the mRNA species encoding for ANG-1, ANG-2, and Tie-2 were found throughout all samples. The mean ratio of ANG-1/ANG-2 mRNA expression was 0.48 as opposed to 1.9 in a normal human brain tissue sample. The results suggest that the hematoma cells are the primary source of VEGF. A marked increase in the expression of ANG-2 mRNA over ANG-1 mRNA demonstrates a pro-angiogenic pattern in the hematoma membranes. Persistent activation of the ANG/Tie-2 system in addition to high levels of VEGF may keep the vasculature in a destabilized condition and may account for the continuous formation of new and immature blood vessels resulting in massive plasma extravasation and repeated bleeding episodes. Thus, the present study provides new evidence in favor of pro-angiogenic mechanisms playing an important role in the pathophysiology of CSH.
C1 Heidelberg Univ, Univ Hosp Mannheim, Fac Clin Med Mannheim, Dept Neurosurg, D-68135 Mannheim, Germany.
   Heidelberg Univ, Univ Hosp Mannheim, Fac Clin Med Mannheim, Div Neurosurg Res, D-68135 Mannheim, Germany.
C3 Ruprecht Karls University Heidelberg; Ruprecht Karls University
   Heidelberg
RP Heidelberg Univ, Univ Hosp Mannheim, Fac Clin Med Mannheim, Dept Neurosurg, Theodor Kutzer Ufer 1-3, D-68135 Mannheim, Germany.
EM ralf.weigel@nch.ma.uni-heidelberg.de
RI Erber, Ralf/AAF-3002-2020; Weigel, Ralf/HPD-2902-2023
CR AIELLO LP, 1994, NEW ENGL J MED, V331, P1480, DOI 10.1056/NEJM199412013312203
   Barleon B, 1997, CANCER RES, V57, P5421
   Chen JCT, 2000, NEUROSURG CLIN N AM, V11, P399, DOI 10.1016/S1042-3680(18)30101-3
   Choi SJ, 2002, AM J REPROD IMMUNOL, V48, P70, DOI 10.1034/j.1600-0897.2002.01071.x
   Damert A, 1997, CANCER RES, V57, P3860
   DIAZFLORES L, 1994, HISTOL HISTOPATHOL, V9, P807
   Ferrara N, 2003, NAT MED, V9, P669, DOI 10.1038/nm0603-669
   Ferrara N, 1999, J MOL MED, V77, P527, DOI 10.1007/s001099900019
   FRIEDE RL, 1978, AM J PATHOL, V92, P69
   Fujisawa H, 1998, ACTA NEUROCHIR, V140, P161, DOI 10.1007/s007010050077
   Gunsilius E, 2000, ONCOLOGY-BASEL, V58, P169, DOI 10.1159/000012095
   ITO H, 1988, SURG NEUROL, V30, P175, DOI 10.1016/0090-3019(88)90269-8
   ITO H, 1976, J NEUROSURG, V45, P26, DOI 10.3171/jns.1976.45.1.0026
   Jelkmann W, 2001, CLIN CHEM, V47, P617
   Jones N, 2001, NAT REV MOL CELL BIO, V2, P257, DOI 10.1038/35067005
   Kasama T, 2000, CLIN EXP IMMUNOL, V121, P533, DOI 10.1046/j.1365-2249.2000.01272.x
   Koehne P, 2000, AM J PHYSIOL-HEART C, V279, pH817, DOI 10.1152/ajpheart.2000.279.2.H817
   Kostelijk EH, 1996, THROMB HAEMOSTASIS, V76, P1086
   Krenkel G., 2001, International Journal of Molecular Sciences, V2, DOI 10.3390/i2020057
   Leibovitz A, 2001, MED HYPOTHESES, V57, P616, DOI 10.1054/mehy.2001.1429
   Loh Joon-Khim, 1998, Kaohsiung Journal of Medical Sciences, V14, P25
   Mandriota SJ, 1998, CIRC RES, V83, P852, DOI 10.1161/01.RES.83.8.852
   Marti HH, 2000, AM J PATHOL, V156, P965, DOI 10.1016/S0002-9440(10)64964-4
   Matsumoto K, 1999, NEUROL RES, V21, P277, DOI 10.1080/01616412.1999.11740931
   Menon C, 2003, AM J PHYSIOL-HEART C, V284, pH317, DOI 10.1152/ajpheart.00971.2001
   Mori K, 1996, NEUROL RES, V18, P126
   Nakamura S, 1989, Brain Inj, V3, P129, DOI 10.3109/02699058909004543
   Neufeld Gera, 1994, Progress in Growth Factor Research, V5, P89, DOI 10.1016/0955-2235(94)90019-1
   PARK JE, 1993, MOL BIOL CELL, V4, P1317, DOI 10.1091/mbc.4.12.1317
   SAITO K, 1989, J NEUROSURG, V70, P68, DOI 10.3171/jns.1989.70.1.0068
   Sarkar C, 2002, ACTA NEUROCHIR, V144, P983, DOI 10.1007/s00701-002-0994-6
   SCHACHENMAYR W, 1978, AM J PATHOL, V92, P53
   Shen BQ, 1998, J BIOL CHEM, V273, P29979, DOI 10.1074/jbc.273.45.29979
   Shono T, 2001, J CLIN NEUROSCI, V8, P411, DOI 10.1054/jocn.2000.0951
   SOKER S, 1993, J BIOL CHEM, V268, P7685
   Stoodley M, 2000, NEUROSURG CLIN N AM, V11, P425, DOI 10.1016/S1042-3680(18)30104-9
   Suzuki K, 1999, J TRAUMA, V46, P532, DOI 10.1097/00005373-199903000-00040
   Suzuki M, 1998, ACTA NEUROCHIR, V140, P51, DOI 10.1007/s007010050057
   Thurston G, 2000, NAT MED, V6, P460, DOI 10.1038/74725
   TISCHER E, 1991, J BIOL CHEM, V266, P11947
   Vaquero J, 2002, ACTA NEUROCHIR, V144, P343, DOI 10.1007/s007010200047
   Webb NJA, 1998, CYTOKINE, V10, P254, DOI 10.1006/cyto.1997.0297
   Weigel R, 2003, J NEUROL NEUROSUR PS, V74, P937, DOI 10.1136/jnnp.74.7.937
   Weigel R, 2001, ACTA NEUROCHIR, V143, P811, DOI 10.1007/s007010170035
   Werther K, 2002, SCAND J CLIN LAB INV, V62, P343, DOI 10.1080/00365510260296492
   YAMASHIMA T, 1983, J NEUROSURG, V59, P298, DOI 10.3171/jns.1983.59.2.0298
   Yancopoulos GD, 2000, NATURE, V407, P242, DOI 10.1038/35025215
NR 47
TC 103
Z9 108
U1 0
U2 4
PU MARY ANN LIEBERT, INC
PI NEW ROCHELLE
PA 140 HUGUENOT STREET, 3RD FL, NEW ROCHELLE, NY 10801 USA
SN 0897-7151
EI 1557-9042
J9 J NEUROTRAUM
JI J. Neurotrauma
PD MAY
PY 2005
VL 22
IS 5
BP 518
EP 528
DI 10.1089/neu.2005.22.518
PG 11
WC Critical Care Medicine; Clinical Neurology; Neurosciences
WE Science Citation Index Expanded (SCI-EXPANDED)
SC General & Internal Medicine; Neurosciences & Neurology
GA 928TQ
UT WOS:000229295000002
PM 15892598
DA 2025-06-06
ER

PT J
AU Yadav, YR
   Bajaj, J
   Ratre, S
   Yadav, N
   Parihar, V
AF Yadav, Yad R.
   Bajaj, Jitin
   Ratre, Shailendra
   Yadav, Nishtha
   Parihar, Vijay
TI A Novel Brain Retractor for Endoscopic Evacuation of Chronic Subdural
   Hematoma
SO NEUROLOGY INDIA
LA English
DT Article
DE Brain retractor; chronic; endoscopy; hematoma; subdural hematoma
ID ASSISTED EVACUATION; MANAGEMENT; SURGERY; REMOVAL
AB Background: Endoscopic chronic subdural hematoma (CSDH) evacuation is a safe and effective alternative to the conventional burr hole technique. Although a rigid endoscope has the advantage of good visualization, there are risks of brain damage due to limited space to accommodate the scope and frequent lens soiling. Objective: This technical note describes a novel brain retractor to overcome the limitations of rigid endoscopy. Methods: The novel brain retractor (by senior author) was made by dividing a silicon tube longitudinally into two halves, and tapered for easy introduction in the operative cavity. Sutures were placed at the outer end of the retractor to prevent migration and to assist in angulation. Results: The novel retractor along with endoscopic assistance was used in 362 CSDH procedures. Endoscopy combined with this retractor provided additional help in complete removal of hematoma in organized/solid clots, septa, bridging vessels, and rapid expansion of brain in 83, 23, 21, and 24 patients, respectively (n = 151, 44%). Although there were three deaths (due to poor preoperative status), and two recurrences, there were no retractor-induced complications. Conclusions: The novel brain retractor assists endoscope in proper visualization of complete hematoma cavity by gentle and dynamic brain retraction, helps in thorough irrigation of hematoma cavity, protects the brain, and prevents lens soiling. It allows easy insertion of the endoscope and instruments using bimanual technique even in patients with a small width of hematoma cavity.
C1 [Yadav, Yad R.; Bajaj, Jitin; Ratre, Shailendra; Parihar, Vijay] NSCB Med Coll, Dept Neurosurg, Jabalpur, Madhya Pradesh, India.
   [Yadav, Nishtha] NSCB Med Coll, Dept Neuroradiol & Imaging, Jabalpur, Madhya Pradesh, India.
   [Yadav, Yad R.] NSCB Med Coll, Superspecial Hosp, Jabalpur 482003, Madhya Pradesh, India.
   [Yadav, Yad R.] NSCB Med Coll, Neurosurg Dept, Jabalpur 482003, Madhya Pradesh, India.
RP Yadav, YR (corresponding author), NSCB Med Coll, Superspecial Hosp, Jabalpur 482003, Madhya Pradesh, India.; Yadav, YR (corresponding author), NSCB Med Coll, Neurosurg Dept, Jabalpur 482003, Madhya Pradesh, India.
EM yadavyrns@gmail.com
RI BAJAJ, JITIN/N-6601-2016; Yadav, Yad Ram/AFV-9882-2022
OI BAJAJ, JITIN/0000-0002-1638-0015; Yadav, Yad Ram/0000-0003-0877-4206
CR Beez T, 2018, CUREUS J MED SCIENCE, V10, DOI 10.7759/cureus.2258
   Berhouma M, 2014, ACTA NEUROCHIR, V156, P2359, DOI 10.1007/s00701-014-2219-1
   Boyaci S, 2016, TURK NEUROSURG, V26, P871, DOI 10.5137/1019-5149.JTN.14113-15.2
   Guan F, 2019, CHINESE MED J-PEKING, V132, P1359, DOI 10.1097/CM9.0000000000000249
   Huang CJ, 2020, J NEUROL SURG PART A, V81, P549, DOI 10.1055/s-0040-1715121
   Ishikawa Toshihito, 2017, No Shinkei Geka, V45, P667, DOI 10.11477/mf.1436203572
   Kawasaki T, 2018, ACTA NEUROCHIR, V160, P241, DOI 10.1007/s00701-017-3399-2
   Májovsky M, 2016, ACTA NEUROCHIR, V158, P1987, DOI 10.1007/s00701-016-2902-5
   Masopust V, 2003, MINIM INVAS NEUROSUR, V46, P374, DOI 10.1055/s-2003-812507
   Miki Koichi, 2016, No Shinkei Geka, V44, P747, DOI 10.11477/mf.1436203368
   Mobbs R, 2009, J CLIN NEUROSCI, V16, P701, DOI 10.1016/j.jocn.2008.06.023
   RODZIEWICZ GS, 1995, SURG NEUROL, V43, P569, DOI 10.1016/0090-3019(95)00005-4
   Shiomi N, 2002, NEUROL SURG TOKYO, V30, P717
   Takahashi S, 2011, NEUROL MED-CHIR, V51, P515, DOI 10.2176/nmc.51.515
   Wakuta N, 2019, WORLD NEUROSURG, V124, pE241, DOI 10.1016/j.wneu.2018.12.078
   Yadav YR, 2011, NEUROL INDIA, V59, P74, DOI 10.4103/0028-3886.76870
   Yadav YR, 2020, J NEUROL SURG PART A, V81, P330, DOI 10.1055/s-0039-1698388
   Yadav Yad Ram, 2016, Asian J Neurosurg, V11, P214, DOI 10.4103/1793-5482.145096
   Yadav YR, 2013, TURK NEUROSURG, V23, P50, DOI 10.5137/1019-5149.JTN.6655-12.1
   Yan KX, 2017, NEUROL RES, V39, P803, DOI 10.1080/01616412.2017.1321709
   Yan KX, 2016, NEUROL RES, V38, P467, DOI 10.1080/01616412.2016.1139772
   Zhang JB, 2018, BRAIN RES, V1678, P245, DOI 10.1016/j.brainres.2017.10.017
NR 22
TC 4
Z9 4
U1 0
U2 1
PU WOLTERS KLUWER MEDKNOW PUBLICATIONS
PI MUMBAI
PA WOLTERS KLUWER INDIA PVT LTD , A-202, 2ND FLR, QUBE, C T S  NO 1498A-2
   VILLAGE MAROL, ANDHERI EAST, MUMBAI, Maharashtra, INDIA
SN 0028-3886
EI 1998-4022
J9 NEUROL INDIA
JI Neurol. India
PD JAN-FEB
PY 2023
VL 71
IS 1
BP 122
EP 128
DI 10.4103/0028-3886.370434
PG 7
WC Neurosciences
WE Science Citation Index Expanded (SCI-EXPANDED)
SC Neurosciences & Neurology
GA K9KX0
UT WOS:001019562500022
PM 36861585
DA 2025-06-06
ER

PT J
AU Zhang, XJ
   Sha, Z
   Feng, DY
   Wu, CR
   Tian, Y
   Wang, D
   Wang, JP
   Jiang, RC
AF Zhang, Xinjie
   Sha, Zhuang
   Feng, Dongyi
   Wu, Chenrui
   Tian, Ye
   Wang, Dong
   Wang, Junping
   Jiang, Rongcai
TI Establishment and validation of a CT-based prediction model for the good
   dissolution of mild chronic subdural hematoma with atorvastatin
   treatment
SO NEURORADIOLOGY
LA English
DT Article
DE Chronic subdural hematoma; Atorvastatin treatment; Prediction model;
   Computed tomography; Nomogram
ID TEXTURE; RECURRENCE; SELECTION
AB PurposeTo develop and validate a prediction model based on imaging data for the prognosis of mild chronic subdural hematoma undergoing atorvastatin treatment.MethodsWe developed the prediction model utilizing data from patients diagnosed with CSDH between February 2019 and November 2021. Demographic characteristics, medical history, and hematoma characteristics in non-contrast computed tomography (NCCT) were extracted upon admission to the hospital. To reduce data dimensionality, a backward stepwise regression model was implemented to build a prognostic prediction model. We calculated the area under the receiver operating characteristic curve (AUC) of the prognostic prediction model by a tenfold cross-validation procedure.ResultsMaximum thickness, volume, mean density, morphology, and kurtosis of the hematoma were identified as the most significant predictors of good hematoma dissolution in mild CSDH patients undergoing atorvastatin treatment. The prediction model exhibited good discrimination, with an area under the curve (AUC) of 0.82 (95% confidence interval [CI], 0.74-0.90) and good calibration (p = 0.613). The validation analysis showed the AUC of the final prognostic prediction model is 0.80 (95% CI 0.71-0.86) and it has good prediction performance.ConclusionThe imaging data-based prediction model has demonstrated great prediction accuracy for good hematoma dissolution in mild CSDH patients undergoing atorvastatin treatment. The study results emphasize the importance of imaging data evaluation in the management of CSDH patients.
C1 [Zhang, Xinjie; Sha, Zhuang; Feng, Dongyi; Wu, Chenrui; Tian, Ye; Wang, Dong; Jiang, Rongcai] Tianjin Med Univ, Dept Neurosurg, Gen Hosp, Anshan Rd 154, Tianjin 300070, Peoples R China.
   [Zhang, Xinjie] Sichuan Univ, West China Univ Hosp 2, Dept Pediat Neurosurg, Chengdu, Sichuan, Peoples R China.
   [Sha, Zhuang; Feng, Dongyi; Wu, Chenrui; Tian, Ye; Wang, Dong; Jiang, Rongcai] Tianjin Med Univ, Tianjin Neurol Inst, Key Lab Post Neuroinjury Neuro Repair & Regenerat, Minist Educ,Gen Hosp, Anshan Rd 154, Tianjin 300070, Peoples R China.
   [Wang, Junping] Tianjin Med Univ, Dept Radiol, Gen Hosp, Anshan Rd 154, Tianjin 300070, Peoples R China.
   [Wang, Junping] Tianjin Med Univ, Tianjin Key Lab Funct Imaging, Gen Hosp, Anshan Rd 154, Tianjin 300070, Peoples R China.
C3 Tianjin Medical University; Sichuan University; Tianjin Medical
   University; Ministry of Education - China; Tianjin Medical University;
   Tianjin Medical University
RP Jiang, RC (corresponding author), Tianjin Med Univ, Dept Neurosurg, Gen Hosp, Anshan Rd 154, Tianjin 300070, Peoples R China.; Jiang, RC (corresponding author), Tianjin Med Univ, Tianjin Neurol Inst, Key Lab Post Neuroinjury Neuro Repair & Regenerat, Minist Educ,Gen Hosp, Anshan Rd 154, Tianjin 300070, Peoples R China.; Wang, JP (corresponding author), Tianjin Med Univ, Dept Radiol, Gen Hosp, Anshan Rd 154, Tianjin 300070, Peoples R China.; Wang, JP (corresponding author), Tianjin Med Univ, Tianjin Key Lab Funct Imaging, Gen Hosp, Anshan Rd 154, Tianjin 300070, Peoples R China.
EM wangjunping_tj@163.com; jiang116216@163.com
RI Sha, Zhuang/JEP-2257-2023; Zhang, Xiaohong/AAG-4134-2019; Wu,
   Chenrui/HGF-0472-2022
OI Sha, Zhuang/0000-0002-8110-1481; Wu, Chenrui/0000-0002-4933-6918; Zhang,
   Xinjie/0000-0002-9540-7860
FU National Natural Science Foundation of China
FX No Statement Available
CR Ahmed OE, 2023, EGYPT J NEUROL PSYCH, V59, DOI 10.1186/s41983-023-00648-0
   APFELBAUM RI, 1974, J NEUROSURG, V40, P336, DOI 10.3171/jns.1974.40.3.0336
   Colombani C, 2013, J DAIRY SCI, V96, P575, DOI 10.3168/jds.2011-5225
   Edlmann E, 2017, J NEUROINFLAMM, V14, DOI 10.1186/s12974-017-0881-y
   FRIEDE RL, 1978, AM J PATHOL, V92, P69
   Holl DC, 2018, WORLD NEUROSURG, V116, P402, DOI 10.1016/j.wneu.2018.05.037
   Jensen TSR, 2020, ACTA NEUROCHIR, V162, P2007, DOI 10.1007/s00701-020-04472-w
   Jiang RC, 2018, JAMA NEUROL, V75, P1338, DOI 10.1001/jamaneurol.2018.2030
   Kanazawa T, 2020, J CLIN NEUROSCI, V72, P270, DOI 10.1016/j.jocn.2019.11.019
   Kanazawa T, 2020, J CLIN NEUROSCI, V71, P144, DOI 10.1016/j.jocn.2019.08.098
   Karibe Hiroshi, 2011, No Shinkei Geka, V39, P1149
   Khorasanizadeh M, 2021, J NEUROSURG, V137, P235, DOI 10.3171/2021.8.JNS211691
   Killeffer JA, 2000, NEUROSURG CLIN N AM, V11, P407, DOI 10.1016/S1042-3680(18)30102-5
   Kramer AA, 2007, CRIT CARE MED, V35, P2052, DOI 10.1097/01.CCM.0000275267.64078.B0
   Lee L, 2016, J NEUROSURG, V124, P546, DOI 10.3171/2014.12.JNS142053
   Li YH, 2023, J NEUROTRAUM, V40, P250, DOI 10.1089/neu.2022.0277
   Liu WM, 2014, J NEUROSURG, V121, P665, DOI 10.3171/2014.5.JNS132715
   Lubner MG, 2017, RADIOGRAPHICS, V37, P1483, DOI 10.1148/rg.2017170056
   Manickam A, 2017, WORLD NEUROSURG, V100, P256, DOI 10.1016/j.wneu.2017.01.031
   Nakaguchi H, 2001, J NEUROSURG, V95, P256, DOI 10.3171/jns.2001.95.2.0256
   Ng F, 2013, RADIOLOGY, V266, P177, DOI 10.1148/radiol.12120254
   Santarius T, 2004, BRIT J NEUROSURG, V18, P328, DOI 10.1080/02688690400004845
   Sauerbrei W, 2007, STAT MED, V26, P5512, DOI 10.1002/sim.3148
   Shan YC, 2021, J CLIN MED, V10, DOI 10.3390/jcm10112524
   Shen QJ, 2018, EUR RADIOL, V28, P4389, DOI 10.1007/s00330-018-5364-8
   Shimamura N, 2009, J NEUROTRAUM, V26, P1929, DOI [10.1089/neu.2009.0879, 10.1089/neu.2009-0879]
   Thomas R, 2019, ABDOM RADIOL, V44, P2501, DOI 10.1007/s00261-018-1832-5
   Verschuren L, 2005, ARTERIOSCL THROM VAS, V25, P161, DOI 10.1161/01.ATV.0000148866.29829.19
   Vickers AJ, 2008, BMC MED INFORM DECIS, V8, DOI 10.1186/1472-6947-8-53
   Wang D, 2016, J NEUROL SCI, V362, P91, DOI 10.1016/j.jns.2016.01.017
   Zhang Jianning, 2021, Chin Neurosurg J, V7, P47, DOI 10.1186/s41016-021-00263-z
   Zhang XJ, 2021, FRONT AGING NEUROSCI, V13, DOI 10.3389/fnagi.2021.726592
NR 32
TC 0
Z9 0
U1 0
U2 1
PU SPRINGER
PI NEW YORK
PA ONE NEW YORK PLAZA, SUITE 4600, NEW YORK, NY, UNITED STATES
SN 0028-3940
EI 1432-1920
J9 NEURORADIOLOGY
JI Neuroradiology
PD JUL
PY 2024
VL 66
IS 7
BP 1113
EP 1122
DI 10.1007/s00234-024-03340-z
EA APR 2024
PG 10
WC Clinical Neurology; Neuroimaging; Radiology, Nuclear Medicine & Medical
   Imaging
WE Science Citation Index Expanded (SCI-EXPANDED)
SC Neurosciences & Neurology; Radiology, Nuclear Medicine & Medical Imaging
GA TD7I2
UT WOS:001198506900001
PM 38587561
DA 2025-06-06
ER

PT J
AU Mortezaei, A
   Al-Saidi, N
   Ghorbi, L
   Taghlabi, KM
   Hajikarimloo, B
   Habibi, MA
   Mohammadzadeh, I
   Rahmani, R
   Srinivasan, VM
   Burkhardt, JK
   Faraji, AH
AF Mortezaei, Ali
   Al-Saidi, Nadir
   Ghorbi, Leila
   Taghlabi, Khaled M.
   Hajikarimloo, Bardia
   Habibi, Mohammad Amin
   Mohammadzadeh, Ibrahim
   Rahmani, Redi
   Srinivasan, Visish M.
   Burkhardt, Jan-Karl
   Faraji, Amir H.
TI Comparative analysis of Onyx, squid, and n-BCA in middle meningeal
   artery embolization for chronic subdural hematoma: a meta-analysis of
   randomized controlled trials
SO NEURORADIOLOGY
LA English
DT Review; Early Access
DE Embolic agents; Middle meningeal artery embolization; Chronic subdural
   hematoma; Onyx; Squid; n-BCA
ID RECURRENCE
AB Background Selection of an embolic agent for middle meningeal artery embolization (MMAE) in a chronic subdural hematoma (cSDH) is a subject of debate and is limited to observational data. We report the first meta-analysis that exclusively assessed randomized controlled trials (RCTs) to address this gap. Methods A systematic review and meta-analysis was conducted, incorporating all available RCTs that compared MMAE plus standard of care (SOC) versus SOC alone for cSDH usingeither Onyx, n-BCA, and Squid as embolic agent for embolization. Primary outcomes were the rate of hematoma recurrence/progression and the need for reoperation. Secondary outcomes included serious adverse events (SAE), all-cause mortality, functional independence (defined as a Modified Rankin Scale (mRS) score of 0-2), and the rate of successful embolization. To assess heterogeneity, a fixed-effect or random-effects model was applied, depending on statistical significance (I-2>50%, P < 0.1). Results Four RCTs, with 894 patients in the MMAE plus SOC group and 914 patients in the SOC alone group, were identified and met our standard for analysis. Results revealed significant superiority of n-BCA compared to Onyx and Squid in lower all-cause mortality at last follow-up. There was no significant difference in using Onyx, Squid, and n-BCA in recurrence at the last follow-up (P = 0.36), reoperation at the last follow-up (P = 0.55), and successful embolization (P = 0.52), and 90-day functional independence (P = 0.076) between trials. Additionally, further analysis on safety outcomes showed no significant difference between embolic agents in SAE at last follow-up (P = 0.78), embolization-related complications (P = 0.087), new onset ischemic stroke (P = 0.98), and deep venous thrombosis (P = 0.94). Conclusion This meta-analysis of RCTs suggests that while n-BCA is associated with lower all-cause mortality compared to Onyx and Squid in MMAE for cSDH, all three embolic agents demonstrate comparable efficacy and safety.
C1 [Mortezaei, Ali; Ghorbi, Leila] Gonabad Univ Med Sci, Gonabad, Iran.
   [Mortezaei, Ali; Taghlabi, Khaled M.; Faraji, Amir H.] Houston Methodist, Houston, TX 77030 USA.
   [Al-Saidi, Nadir] Cent Michigan Univ, Mt Pleasant, MI USA.
   [Hajikarimloo, Bardia] Univ Virginia, Charlottesville, VA USA.
   [Habibi, Mohammad Amin] Univ Tehran Med Sci, Tehran, Iran.
   [Mohammadzadeh, Ibrahim] Shahid Beheshti Univ Med Sci, Dept Immunol, Tehran, Iran.
   [Rahmani, Redi; Srinivasan, Visish M.; Burkhardt, Jan-Karl] Univ Penn, Philadelphia, PA 19104 USA.
C3 Houston Methodist; Central Michigan University; University of Virginia;
   Tehran University of Medical Sciences; Shahid Beheshti University
   Medical Sciences; University of Pennsylvania
RP Mortezaei, A (corresponding author), Gonabad Univ Med Sci, Gonabad, Iran.; Mortezaei, A (corresponding author), Houston Methodist, Houston, TX 77030 USA.; Burkhardt, JK (corresponding author), Univ Penn, Philadelphia, PA 19104 USA.
EM alimortezaei97@yahoo.com; alsaidi.nadir@gmail.com;
   Lyla.ghorbi@gmail.com; ktaghlabi@houstonmethodist.org;
   kjh7vp@uvahealth.org; mohammad.habibi1392@yahoo.com;
   ibrahim.mdz7777@gmail.com; redi.rahmani@pennmedicine.upenn.edu;
   visishs@upenn.edu; jan.burkhardt@pennmedicine.upenn.edu;
   ahfaraji@houstonmethodist.org
RI Mohammadzadeh, Ibrahim/MIO-4272-2025; Rahmani, Redi/IUP-4040-2023;
   Habibi, Mohammad Amin/HHZ-2808-2022
CR Abouzari M, 2007, NEUROSURGERY, V61, P794, DOI 10.1227/01.NEU.0000298908.94129.67
   Behzadi Faraz, 2022, J Cerebrovasc Endovasc Neurosurg, V24, P144, DOI 10.7461/jcen.2022.E2021.12.003
   Chen H, 2023, Middle meningeal artery embolization as standalone treatment versus combined with surgical evacuation for chronic subdural hematomas: systematic review and meta-analysis, DOI [10.3171/2023.7.JNS231262, DOI 10.3171/2023.7.JNS231262]
   COHEN J, 1960, EDUC PSYCHOL MEAS, V20, P37, DOI 10.1177/001316446002000104
   Cumpston MS, 2022, J PUBLIC HEALTH-UK, V44, pE588, DOI 10.1093/pubmed/fdac036
   Davies JM, 2024, NEW ENGL J MED, V391, P1890, DOI 10.1056/NEJMoa2313472
   Ellens Nathaniel R, 2024, J Cerebrovasc Endovasc Neurosurg, V26, P11, DOI 10.7461/jcen.2023.E2023.04.002
   Fiorella D, 2024, NEW ENGL J MED, DOI 10.1056/NEJMoa2409845
   Kan P, 2024, NEW ENGL J MED, DOI 10.1056/NEJMe2410915
   Kellner C., 2021, J NeuroInterventional Surg, V13, pA104, DOI [10.1136/neurintsurg-2021-SNIS.170, DOI 10.1136/NEURINTSURG-2021-SNIS.170]
   Ku J, 2023, AM J NEURORADIOL, V44, P297, DOI 10.3174/ajnr.A7796
   Liu JM, 2024, NEW ENGL J MED, V391, P1901, DOI 10.1056/NEJMoa2401201
   Luo DH, 2018, STAT METHODS MED RES, V27, P1785, DOI 10.1177/0962280216669183
   Moshayedi P, 2020, FRONT NEUROL, V11, DOI 10.3389/fneur.2020.00923
   Ng S, 2020, J NEUROINTERV SURG, V12, P695, DOI 10.1136/neurintsurg-2019-015421
   Oh HJ, 2010, J KOREAN NEUROSURG S, V48, P518, DOI 10.3340/jkns.2010.48.6.518
   Petrov A, 2021, J CLIN MED, V10, DOI 10.3390/jcm10194436
   Salem MM, 2025, NEUROSURGERY, V96, P1067, DOI 10.1227/neu.0000000000003218
   Shotar E, 2024, J NEUROINTERV SURG, DOI 10.1136/jnis-2023-021249
   Sioutas GS, 2023, INTERV NEURORADIOL, DOI 10.1177/15910199231183132
   Tudor T, 2024, STROKE-VASC INTERV N, V4, DOI 10.1161/SVIN.123.000906
NR 21
TC 0
Z9 0
U1 1
U2 1
PU SPRINGER
PI NEW YORK
PA ONE NEW YORK PLAZA, SUITE 4600, NEW YORK, NY, UNITED STATES
SN 0028-3940
EI 1432-1920
J9 NEURORADIOLOGY
JI Neuroradiology
PD 2025 MAY 20
PY 2025
DI 10.1007/s00234-025-03651-9
EA MAY 2025
PG 10
WC Clinical Neurology; Neuroimaging; Radiology, Nuclear Medicine & Medical
   Imaging
WE Science Citation Index Expanded (SCI-EXPANDED)
SC Neurosciences & Neurology; Radiology, Nuclear Medicine & Medical Imaging
GA 2UH2C
UT WOS:001491475300001
PM 40392287
DA 2025-06-06
ER

PT J
AU Aslan, A
   Eser, O
   Cosar, M
   Albayrak, R
AF Aslan, Adem
   Eser, Olcay
   Cosar, Murat
   Albayrak, Ramazan
TI Salmonella-Infected Chronic Subdural Hematoma
SO TURKISH JOURNAL OF MEDICAL SCIENCES
LA English
DT Article
DE Chronic subdural hematoma; infected subdural hematoma; Salmonella typhi
ID MENINGITIS; ABSCESS; TYPHI
AB We present herein a case in which salmonella infected a pre-existing chronic subdural hematoma. A one-year-old male infant was admitted to our hospital with complaints of loss of consciousness, seizure, and left hemiparesis. Irrigation and drainage through two burr-holes were performed to the left frontoparietal region with the diagnosis of chronic subdural hematoma according to CT findings. Operative findings revealed an infected subdural hematoma. Salmonella typhi grew in cultures of the subdural hematoma. According to the result of the culture antibiogram, ciprofloxacin therapy was initiated. Because of continued lethargy six days after the operation, a contrasted MRI was performed. The patient was reoperated with drainage and irrigation according to the MRI result. The antibiotic therapy was changed to a combination of vancomycin and meropenem. The following physical and neurological examinations of the patient were uneventful and the patient was discharged after six weeks of antibiotic therapy. The follow-up CT and neurological examination were normal after six months.
C1 [Aslan, Adem; Eser, Olcay; Cosar, Murat] Afyon Kocatepe Univ, Fac Med, Dept Neurosurg, Afyon, Turkey.
   [Albayrak, Ramazan] Afyon Kocatepe Univ, Fac Med, Dept Radiol, Afyon, Turkey.
C3 Afyon Kocatepe University; Afyon Kocatepe University
RP Aslan, A (corresponding author), Afyon Kocatepe Univ, Fac Med, Dept Neurosurg, TR-03200 Afyon, Turkey.
EM ademaslan@aku.edu.tr
RI ASLAN, ADEM/KLD-3804-2024
OI ASLAN, ADEM/0000-0001-9432-5399
CR Hanel RA, 2000, SURG NEUROL, V53, P86, DOI 10.1016/S0090-3019(99)00161-5
   HIRANO A, 1995, NEUROL SURG TOKYO, V23, P643
   Huang DB, 2005, LANCET INFECT DIS, V5, P341, DOI 10.1016/S1473-3099(05)70138-9
   Iplikcioglu A C, 1991, J Neurosurg Sci, V35, P165
   KAMINOGO M, 1984, Neurological Surgery, V12, P353
   KINSELLA TR, 1987, PEDIATR INFECT DIS J, V6, P476, DOI 10.1097/00006454-198705000-00014
   NELSON SJ, 1982, CLIN PEDIATR, V21, P709, DOI 10.1177/000992288202101201
   RODRIGUEZ RE, 1986, REV INFECT DIS, V8, P31
   Sawauchi S, 1998, J CLIN NEUROSCI, V5, P233, DOI 10.1016/S0967-5868(98)90048-0
   Visudhiphan P, 1998, T ROY SOC TROP MED H, V92, P181, DOI 10.1016/S0035-9203(98)90739-8
   WESSALOWSKI R, 1993, PEDIATR INFECT DIS J, V12, P683, DOI 10.1097/00006454-199308000-00010
NR 11
TC 4
Z9 4
U1 0
U2 2
PU Tubitak Scientific & Technological Research Council Turkey
PI ANKARA
PA ATATURK BULVARI NO 221, KAVAKLIDERE, TR-06100 ANKARA, TURKIYE
SN 1300-0144
EI 1303-6165
J9 TURK J MED SCI
JI Turk. J. Med. Sci.
PD FEB
PY 2009
VL 39
IS 1
BP 139
EP 142
DI 10.3906/sag-0705-20
PG 4
WC Medicine, General & Internal
WE Science Citation Index Expanded (SCI-EXPANDED)
SC General & Internal Medicine
GA 427UY
UT WOS:000264805800023
OA Bronze
DA 2025-06-06
ER

PT J
AU Wong, G
AF Wong, G.
TI TEMPORAL RESOLUTION PATTERN AFTER MIDDLE MENINGEAL EMBOLIZATION FOR
   CHRONIC SUBDURAL HEMATOMA
SO INTERNATIONAL JOURNAL OF STROKE
LA English
DT Meeting Abstract
C1 [Wong, G.] Chinese Univ Hong Kong, Neurosurg, Hong Kong, Peoples R China.
C3 Chinese University of Hong Kong
NR 0
TC 0
Z9 0
U1 0
U2 0
PU SAGE PUBLICATIONS LTD
PI LONDON
PA 1 OLIVERS YARD, 55 CITY ROAD, LONDON EC1Y 1SP, ENGLAND
SN 1747-4930
EI 1747-4949
J9 INT J STROKE
JI Int. J. Stroke
PD OCT
PY 2022
VL 17
IS 3_SUPPL
SU 3_
SI SI
MA P286
BP 255
EP 255
PG 1
WC Clinical Neurology; Peripheral Vascular Disease
WE Science Citation Index Expanded (SCI-EXPANDED)
SC Neurosciences & Neurology; Cardiovascular System & Cardiology
GA 5R1FS
UT WOS:000874264500584
DA 2025-06-06
ER

PT J
AU Wang, DD
   Wang, H
   Xu, M
   Chen, P
   Yu, B
   Wen, JK
   Zhang, HZ
   Zeng, W
   He, SW
   Wang, CZ
AF Wang, Dongdong
   Wang, Hui
   Xu, Min
   Chen, Pin
   Yu, Bo
   Wen, Jinkun
   Zhang, Hengzhu
   Zeng, Wei
   He, Shiwei
   Wang, Cunzu
TI The effect of atorvastatin on recurrence of chronic subdural hematoma
   after novel YL-1 puncture needle surgery
SO CLINICAL NEUROLOGY AND NEUROSURGERY
LA English
DT Article
DE Atorvastatin; Chronic subdural hematoma; Recurrence; YL-1 puncture
   needle surgery
ID CRANIOSTOMY; MANAGEMENT
AB Objective: Chronic subdural hematoma (CSDH) is a common neurological disorder with a high recurrence rate. This study investigates the effect that atorvastatin has when used as a postoperative adjuvant therapy on the prevention of CSDH recurrence after YL-1 puncture needle surgery.
   Patients and methods: A retrospective analysis of 516 CSDH patients who underwent YL-1 puncture needle surgery was undertaken. Baseline characteristics including sex, age, history of injury, past medical histories (anticoagulation, liver dysfunction, heart diseases, malignant tumors, diabetes, hemodialysis, and chronic alcoholism), and computed tomography (CT) or magnetic resonance imaging (MRI) diagnostic indicators (bilateral, mixed density or signal, maximum hematoma width, and brain atrophy) were recorded. Differences in recurrence rates were compared between two groups: one with atorvastatin after surgery and one without. Results: 516 patients (429 men and 87 women), aged 14-98 years (mean age, 67.09 +/- 11.74 years) were included in the study. YL-1 puncture needle surgery was performed 610 times. 94 patients had bilateral surgery, totaling 184 procedures. 301 patients with 360 procedures were treated with atorvastatin after surgery, of which 25 had recurrent CSDH; recurrence rate: 7.0 % (25/360). 215 patients with 250 procedures had surgery without subsequent atorvastatin, of which 14 had recurrent CSDH; recurrence rate: 5.6 % (14/250). Univariate analysis indicated no statistically significant difference in recurrence rates between groups (P > 0.05). Baseline characteristics of the two groups (age, sex, history of injury, past medical histories, CT or MRI diagnostic indicators) also showed no statistical difference (all P > 0.05).
   Conclusions: YL-1 puncture needle surgery with irrigation and closed-system drainage is an effective surgical treatment for CSDH. Atorvastatin has no statistically significant effect on the prevention of CSDH recurrence after surgery.
C1 [Wang, Dongdong; Wang, Hui; He, Shiwei] Dalian Med Univ, Sch Clin Med, 9 West Sect,Lvshun South Rd, Dalian 116000, Liaoning, Peoples R China.
   [Wang, Dongdong; Wang, Hui; Chen, Pin; Yu, Bo; Wen, Jinkun; Zhang, Hengzhu; Zeng, Wei; He, Shiwei; Wang, Cunzu] Yangzhou Univ, Clin Med Coll, Northern Jiangsu Peoples Hosp, Dept Neurosurg, 98 Nantong West Rd, Yangzhou 225001, Jiangsu, Peoples R China.
   [Xu, Min] Nanjing Univ Chinese Med, Kunshan Affiliated Hosp, Tradit Chinese Med Hosp Kunshan, Dept Neurosurg, 189 Chaoyang Rd, Kunshan 215300, Jiangsu, Peoples R China.
C3 Dalian Medical University; Yangzhou University; Nanjing University of
   Chinese Medicine
RP Wang, CZ (corresponding author), Yangzhou Univ, Clin Med Coll, Northern Jiangsu Peoples Hosp, Dept Neurosurg, 98 Nantong West Rd, Yangzhou 225001, Jiangsu, Peoples R China.
EM neurosurgeonwang@126.com
RI Qiu, Sen/V-5718-2018; wang, huifu/I-6262-2013
CR Almenawer SA, 2014, ANN SURG, V259, P449, DOI 10.1097/SLA.0000000000000255
   Araújo FA, 2010, BIOMED PHARMACOTHER, V64, P29, DOI 10.1016/j.biopha.2009.03.003
   Cechini G, 2017, J NEUROSURG SCI, V61, P536, DOI 10.23736/S0390-5616.16.03156-8
   Chari A, 2014, J NEUROSURG, V121, P176, DOI 10.3171/2014.4.JNS131212
   Chen L, 2017, NEUROL SCI, V38, P109, DOI 10.1007/s10072-016-2717-4
   Chiang KH, 2015, PLOS ONE, V10, DOI 10.1371/journal.pone.0136405
   Edlmann E, 2017, J NEUROINFLAMM, V14, DOI 10.1186/s12974-017-0881-y
   Fu SL, 2018, J CLIN NEUROSCI, V56, P16, DOI 10.1016/j.jocn.2017.07.034
   Hua C, 2016, J NEUROTRAUM, V33, P65, DOI 10.1089/neu.2014.3724
   Jiang RC, 2018, JAMA NEUROL, V75, P1338, DOI 10.1001/jamaneurol.2018.2030
   Kageyama H, 2013, J NEUROSURG, V119, P332, DOI 10.3171/2013.3.JNS122162
   Kolias AG, 2014, NAT REV NEUROL, V10, P570, DOI 10.1038/nrneurol.2014.163
   Kutty SA, 2014, TURK NEUROSURG, V24, P494, DOI 10.5137/1019-5149.JTN.8830-13.1
   Pripp AH, 2014, PLOS ONE, V9, DOI 10.1371/journal.pone.0090149
   Qiu S, 2017, MEDICINE, V96, DOI 10.1097/MD.0000000000007290
   Quan W, 2015, BRAIN RES, V1625, P84, DOI 10.1016/j.brainres.2015.08.017
   Tang RR, 2018, WORLD NEUROSURG, V117, pE425, DOI 10.1016/j.wneu.2018.06.047
   Thotakura AK, 2015, WORLD NEUROSURG, V84, P1968, DOI 10.1016/j.wneu.2015.08.044
   Wan Y, 2017, J CRANIOFAC SURG, V28, P646, DOI 10.1097/SCS.0000000000003462
   Wang B, 2012, J NEUROL SCI, V319, P117, DOI 10.1016/j.jns.2012.04.015
   Wang D, 2014, J NEUROL SCI, V336, P237, DOI 10.1016/j.jns.2013.11.005
   Xu M, 2020, ACTA NEUROL BELG, V120, P37, DOI 10.1007/s13760-018-0914-z
   Xu M, 2016, WORLD NEUROSURG, V91, P23, DOI 10.1016/j.wneu.2016.03.067
   Yan KX, 2016, NEUROL RES, V38, P467, DOI 10.1080/01616412.2016.1139772
   Zou H, 2017, ONCOTARGET, V8, P27541, DOI 10.18632/oncotarget.15092
NR 25
TC 4
Z9 5
U1 0
U2 5
PU ELSEVIER
PI AMSTERDAM
PA RADARWEG 29, 1043 NX AMSTERDAM, NETHERLANDS
SN 0303-8467
EI 1872-6968
J9 CLIN NEUROL NEUROSUR
JI Clin. Neurol. Neurosurg.
PD MAR
PY 2021
VL 202
AR 106548
DI 10.1016/j.clineuro.2021.106548
EA FEB 2021
PG 5
WC Clinical Neurology; Surgery
WE Science Citation Index Expanded (SCI-EXPANDED)
SC Neurosciences & Neurology; Surgery
GA RC7IS
UT WOS:000632970600001
PM 33609954
DA 2025-06-06
ER

PT J
AU Hernandez, NS
   Sindewald, RW
   Brandel, MG
   Wali, AR
   Murthy, NK
   Steinberg, JA
   Pannell, JS
   Khalessi, AA
   Santiago-Dieppa, DR
AF Hernandez, Nicholas S.
   Sindewald, Ryan W.
   Brandel, Michael G.
   Wali, Arvin R.
   Murthy, Nikhil K.
   Steinberg, Jeffrey A.
   Pannell, Jeffrey S.
   Khalessi, Alexander A.
   Santiago-Dieppa, David R.
TI The middle meningeal artery Patency After Coil Embolization (PACE)
   score: A novel descriptor of angiographic occlusion
SO INTERVENTIONAL NEURORADIOLOGY
LA English
DT Article; Early Access
DE MMA embolization; coil embolization; chronic subdural hematoma
AB Introduction A scoring system to characterize the efficacy of middle meningeal artery (MMA) embolization is lacking and would help predict the likelihood of subdural hematoma resolution.Methods We developed a simple angiographic classification system ranging from 0 to 3 for quantifying MMA Patency After Coil Embolization (PACE) based residual flow distal to the embolization. MMA embolizations using coils at our institution were used to validate the PACE score system using procedural angiograms. Follow-up CT scans following embolization were reviewed for acute blood products, and to characterize long-term resolution.Results 60 patients were included in the study, with a total of 80 subdural hematomas with follow-up imaging that were available for analysis. 37 patients had a PACE score of 0, 18 had a PACE score of 1, 4 had a PACE score of 2, and 1 had a PACE score of 3. The presence of acute blood products was significantly lower in PACE 0 compared to PACE 1, 2, or 3. The cross-sectional area of the chronic subdural collections was statistically lower on follow-up CT scans after coil embolization.Conclusions Coil embolization of the MMA may reduce the incidence of acute blood products after embolization and decrease the cross-sectional area of chronic subdural hematoma on long-term follow-up. Lower PACE scores may correlate with lower rates of acute blood products after the procedure and increased resolution of chronic subdural hematoma on follow-up. A larger cohort is required to characterize the superiority between the PACE scores.
C1 [Hernandez, Nicholas S.; Sindewald, Ryan W.; Brandel, Michael G.; Wali, Arvin R.; Murthy, Nikhil K.; Steinberg, Jeffrey A.; Pannell, Jeffrey S.; Khalessi, Alexander A.; Santiago-Dieppa, David R.] UC San Diego Hlth, Dept Neurol Surg, 9300 Campus Point Dr, La Jolla, CA 92037 USA.
RP Santiago-Dieppa, DR (corresponding author), UC San Diego Hlth, Dept Neurol Surg, 9300 Campus Point Dr, La Jolla, CA 92037 USA.
EM drsantiagodieppa@health.ucsd.edu
OI Hernandez, Nicholas/0000-0002-2180-1056
CR Amar AP., 2006, Neurosurgery, V59, pS162
   Catapano JS, 2021, J NEUROINTERV SURG, V13, P657, DOI 10.1136/neurintsurg-2020-016552
   Fiorella D, 2019, J NEUROINTERV SURG, V11, P912, DOI 10.1136/neurintsurg-2019-014730
   Grüter BE, 2021, NEUROSURG REV, V44, P2571, DOI 10.1007/s10143-020-01464-3
   Iyer AM, 2023, INTERV NEURORADIOL, DOI 10.1177/15910199231217144
   Jai S, 2024, CAN J NEUROL SCI, V51, P357, DOI 10.1017/cjn.2023.249
   Kim H, 2024, J KOREAN NEUROSURG S, V67, P146, DOI 10.3340/jkns.2023.0105
   Kutty Sarvesh, 2022, Surg Neurol Int, V13, P497, DOI 10.25259/SNI_731_2022
   Ma L, 2024, NEUROSURGERY, V95, P1395, DOI 10.1227/neu.0000000000003023
   Marshman LAG, 2015, CLIN NEUROL NEUROSUR, V131, P1, DOI 10.1016/j.clineuro.2015.01.009
   Rauhala M, 2020, ACTA NEUROCHIR, V162, P2033, DOI 10.1007/s00701-020-04398-3
   Saito Hiroshi, 2019, NMC Case Rep J, V6, P105, DOI 10.2176/nmccrj.cr.2018-0275
   Scoville JP, 2022, INTERV NEURORADIOL, DOI 10.1177/15910199221104631
   Shotar E, 2022, CLIN NEURORADIOL, V32, P57, DOI 10.1007/s00062-021-00996-5
   Wali Arvin R, 2023, J Cerebrovasc Endovasc Neurosurg, V25, P214, DOI 10.7461/jcen.2023.E2022.08.001
   Wessels L, 2024, J NEUROSURG, V140, P1683, DOI 10.3171/2023.11.JNS231698
NR 16
TC 0
Z9 0
U1 0
U2 0
PU SAGE PUBLICATIONS INC
PI THOUSAND OAKS
PA 2455 TELLER RD, THOUSAND OAKS, CA 91320 USA
SN 1591-0199
EI 2385-2011
J9 INTERV NEURORADIOL
JI Interv. Neuroradiol.
PD 2024 DEC 23
PY 2024
DI 10.1177/15910199241308324
EA DEC 2024
PG 7
WC Clinical Neurology; Radiology, Nuclear Medicine & Medical Imaging
WE Science Citation Index Expanded (SCI-EXPANDED)
SC Neurosciences & Neurology; Radiology, Nuclear Medicine & Medical Imaging
GA Q1K1F
UT WOS:001382350500001
PM 39716843
OA Green Accepted
DA 2025-06-06
ER

PT J
AU Gavish, I
   Levi, L
   Rikier, A
   Kirshner, D
   Hatib, A
   Zaaroor, M
   Brenner, B
AF Gavish, I
   Levi, L.
   Rikier, A.
   Kirshner, D.
   Hatib, A.
   Zaaroor, M.
   Brenner, B.
TI Warfarin treated patients have increased mortality following chronic
   subdural hematoma
SO JOURNAL OF THROMBOSIS AND HAEMOSTASIS
LA English
DT Meeting Abstract
C1 [Gavish, I] HeEmek Med Ctr, Haifa, Israel.
   [Levi, L.; Rikier, A.; Zaaroor, M.] Dept Neurosurg, Haifa, Israel.
   [Kirshner, D.; Hatib, A.; Zaaroor, M.] Technion Israel Inst Technol, Bruce Rappaport Fac Med, IL-31096 Haifa, Israel.
   [Brenner, B.] Thrombosis & Hemostasis Unit, Haifa, Israel.
C3 Technion Israel Institute of Technology; Rappaport Faculty of Medicine
NR 0
TC 0
Z9 0
U1 0
U2 0
PU WILEY-BLACKWELL
PI HOBOKEN
PA 111 RIVER ST, HOBOKEN 07030-5774, NJ USA
SN 1538-7933
EI 1538-7836
J9 J THROMB HAEMOST
JI J. Thromb. Haemost.
PD JUL
PY 2011
VL 9
SU 2
SI SI
BP 226
EP 226
PG 1
WC Hematology; Peripheral Vascular Disease
WE Science Citation Index Expanded (SCI-EXPANDED)
SC Hematology; Cardiovascular System & Cardiology
GA 800DU
UT WOS:000293340800693
DA 2025-06-06
ER

PT J
AU Kan, P
   Maragkos, GA
   Srivatsan, A
   Srinivasan, V
   Johnson, J
   Burkhardt, JK
   Robinson, TM
   Salem, MM
   Chen, S
   Riina, HA
   Tanweer, O
   Levy, EI
   Spiotta, AM
   Al Kasab, S
   Lena, J
   Gross, BA
   Cherian, J
   Cawley, CM
   Howard, BM
   Khalessi, AA
   Pandey, AS
   Ringer, AJ
   Hanel, R
   Ortiz, RA
   Langer, D
   Kelly, CM
   Jankowitz, BT
   Ogilvy, CS
   Moore, JM
   Levitt, MR
   Binning, M
   Grandhi, R
   Siddiq, F
   Thomas, AJ
AF Kan, Peter
   Maragkos, Georgios A.
   Srivatsan, Aditya
   Srinivasan, Visish
   Johnson, Jeremiah
   Burkhardt, Jan-Karl
   Robinson, Timothy M.
   Salem, Mohamed M.
   Chen, Stephen
   Riina, Howard A.
   Tanweer, Omar
   Levy, Elad, I
   Spiotta, Alejandro M.
   Al Kasab, Sami
   Lena, Jonathan
   Gross, Bradley A.
   Cherian, Jacob
   Cawley, C. Michael
   Howard, Brian M.
   Khalessi, Alexander A.
   Pandey, Aditya S.
   Ringer, Andrew J.
   Hanel, Ricardo
   Ortiz, Rafael A.
   Langer, David
   Kelly, Cory M.
   Jankowitz, Brian T.
   Ogilvy, Christopher S.
   Moore, Justin M.
   Levitt, Michael R.
   Binning, Mandy
   Grandhi, Ramesh
   Siddiq, Farhan
   Thomas, Ajith J.
TI Middle Meningeal Artery Embolization for Chronic Subdural Hematoma: A
   Multi-Center Experience of 154 Consecutive Embolizations
SO NEUROSURGERY
LA English
DT Article
DE Chronic subdural hematoma; Chronic subdural hemorrhage; Middle meningeal
   artery embolization; Refractory subdural hematoma; Refractory subdural
   hemorrhage
ID INDEPENDENT PREDICTORS; SURGICAL-TREATMENT; RECURRENCE; OUTCOMES;
   SURGERY; DRAINS
AB BACKGROUND: Middle meningeal artery (MMA) embolization has emerged as a promising treatment for chronic subdural hematoma (cSDH).
   OBJECTIVE: To determine the safety and efficacy of MMA embolization.
   METHODS: Consecutive patients who underwent MMA embolization for cSDH (primary treatment or recurrence after conventional surgery) at 15 centers were included. Clinical details and follow-up were collected prospectively. Primary clinical and radiographic outcomes were the proportion of patients requiring additional surgical treatment within 90 d after index treatment and proportion with > 50% cSDH thickness reduction on follow-up computed tomography imaging within 90 d. National Institute of Health Stroke Scale and modified Rankin Scale were also clinical outcomes.
   RESULTS: A total of 138 patients were included (mean age: 69.8, 29% female). A total of 15 patients underwent bilateral interventions for 154 total embolizations (66.7% primary treatment). At presentation, 30.4% and 23.9% of patients were on antiplatelet and anticoagulation therapy, respectively. Median admission cSDH thickness was 14 mm. A total of 46.1% of embolizations were performed under general anesthesia, and 97.4% of procedures were successfully completed. A total of 70.2% of embolizations used particles, and 25.3% used liquid embolics with no significant outcome difference between embolization materials (P > .05). On last follow-up (mean 94.9 d), median cSDH thickness was 4 mm (71% median thickness reduction). A total of 70.8% of patients had >50% improvement on imaging (31.9% improved clinically), and 9 patients (6.5%) required further cSDH treatment. There were 16 complications with 9 (6.5%) because of continued hematoma expansion. Mortality rate was 4.4%, mostly unrelated to the index procedure but because of underlying comorbidities.
   CONCLUSION: MMA embolization may provide a safe and efficacious minimally invasive alternative to conventional surgical techniques.
C1 [Kan, Peter; Srivatsan, Aditya; Srinivasan, Visish; Johnson, Jeremiah; Burkhardt, Jan-Karl] Baylor Coll Med, Dept Neurosurg, 7200 Cambridge St,Suite 9A, Houston, TX 77030 USA.
   [Maragkos, Georgios A.; Robinson, Timothy M.; Salem, Mohamed M.; Ogilvy, Christopher S.; Moore, Justin M.; Thomas, Ajith J.] Harvard Med Sch, Beth Israel Deaconess Med Ctr, Neurosurg Serv, Boston, MA 02115 USA.
   [Chen, Stephen] Baylor Coll Med, Dept Radiol, Houston, TX 77030 USA.
   [Riina, Howard A.; Tanweer, Omar] NYU, Dept Neurosurg, Langone Med Ctr, 550 1St Ave, New York, NY 10016 USA.
   [Levy, Elad, I] Univ Buffalo State Univ New York, Dept Neurosurg, Buffalo, NY USA.
   [Spiotta, Alejandro M.; Al Kasab, Sami; Lena, Jonathan] Med Coll South Carolina, Dept Neurosurg, Charleston, SC USA.
   [Gross, Bradley A.] Univ Pittsburgh, Dept Neurol Surg, Med Ctr, Pittsburgh, PA 15260 USA.
   [Cherian, Jacob; Cawley, C. Michael; Howard, Brian M.] Emory Univ, Sch Med, Dept Neurosurg, Atlanta, GA USA.
   [Khalessi, Alexander A.] Univ Calif San Diego, Dept Neurosurg, La Jolla, CA 92093 USA.
   [Pandey, Aditya S.] Univ Michigan, Dept Neurosurg, Ann Arbor, MI 48109 USA.
   [Ringer, Andrew J.] Good Samaritan Hosp, TriHlth Neurosci Inst, Mayfield Clin, Cincinnati, OH USA.
   [Hanel, Ricardo] Baptist Neurol Inst, Lyerly Neurosurg, Jacksonville, FL USA.
   [Ortiz, Rafael A.; Langer, David] Lenox Hill Hosp, Dept Neurosurg, New York, NY 10021 USA.
   [Kelly, Cory M.; Levitt, Michael R.] Univ Washington, Dept Neurol Surg, Seattle, WA 98195 USA.
   [Jankowitz, Brian T.] Cooper Neurosci Inst, Camden, NJ USA.
   [Binning, Mandy] Drexel Univ, Coll Med, Dept Neurosurg, Philadelphia, PA 19104 USA.
   [Grandhi, Ramesh] Univ Utah, Clin Neurosci Ctr, Dept Neurosurg, Salt Lake City, UT USA.
   [Siddiq, Farhan] Univ Missouri, Dept Neurosurg, Columbia, MT USA.
C3 Baylor College of Medicine; Harvard University; Harvard University
   Medical Affiliates; Beth Israel Deaconess Medical Center; Harvard
   Medical School; Baylor College of Medicine; New York University; NYU
   Langone Medical Center; State University of New York (SUNY) System;
   University at Buffalo, SUNY; Pennsylvania Commonwealth System of Higher
   Education (PCSHE); University of Pittsburgh; Emory University;
   University of California System; University of California San Diego;
   University of Michigan System; University of Michigan; Good Samaritan
   Hospital - Cincinnati; Northwell Health; University of Washington;
   University of Washington Seattle; Drexel University; Utah System of
   Higher Education; University of Utah; University of Missouri System;
   University of Missouri Columbia
RP Kan, P (corresponding author), Baylor Coll Med, Dept Neurosurg, 7200 Cambridge St,Suite 9A, Houston, TX 77030 USA.
EM ptkan@utmb.edu
RI Srinivasan, Visish/H-9811-2019; Ringer, Andrew/AHB-4786-2022; Srivatsan,
   Aditya/ABA-1900-2020; Siddiqui, Adnan/AAG-9781-2019; Thomas,
   Ajith/AAX-9054-2020; Maragkos, Georgios/ACI-9597-2022
OI Levitt, Michael/0000-0003-3612-3347; Srivatsan,
   Aditya/0000-0001-5596-0613; Ringer, Andrew/0000-0002-2524-3426; HOWARD,
   BRIAN/0000-0001-9134-0817; Maragkos, Georgios/0000-0003-2156-7391
CR Alcalá-Cerra G, 2014, WORLD NEUROSURG, V82, DOI 10.1016/j.wneu.2014.08.012
   Amirjamshidi A, 2007, BRIT J NEUROSURG, V21, P272, DOI 10.1080/02688690701272232
   Ban SP, 2018, RADIOLOGY, V286, P909, DOI 10.1148/radiol.2017170053
   Borger V, 2012, ACTA NEUROCHIR, V154, P1549, DOI 10.1007/s00701-012-1434-x
   Ernestus RI, 1997, SURG NEUROL, V48, P220, DOI 10.1016/S0090-3019(97)80031-6
   Hashimoto Takao, 2013, Surg Neurol Int, V4, P104, DOI 10.4103/2152-7806.116679
   Hirai S, 2004, INTERV NEURORADIOL, V10, P101, DOI 10.1177/15910199040100S218
   Ishihara H, 2007, Interv Neuroradiol, V13 Suppl 1, P141
   Jung YG, 2015, J KOREAN NEUROSURG S, V57, P266, DOI 10.3340/jkns.2015.57.4.266
   Kalamatianos T, 2013, J NEUROSURG, V118, P353, DOI 10.3171/2012.10.JNS12327
   Killeffer JA, 2000, NEUROSURG CLIN N AM, V11, P407, DOI 10.1016/S1042-3680(18)30102-5
   Kim E, 2017, WORLD NEUROSURG, V101, P520, DOI 10.1016/j.wneu.2017.02.070
   Leroy HA, 2015, J CLIN NEUROSCI, V22, P1895, DOI 10.1016/j.jocn.2015.03.064
   Link TW, 2019, NEUROSURGERY, V85, P801, DOI 10.1093/neuros/nyy521
   Link TW, 2018, WORLD NEUROSURG, V118, pE570, DOI 10.1016/j.wneu.2018.06.241
   Liu WM, 2014, J NEUROSURG, V121, P665, DOI 10.3171/2014.5.JNS132715
   Mandai S, 2000, J NEUROSURG, V93, P686, DOI 10.3171/jns.2000.93.4.0686
   Matsumoto H, 2018, NEUROSURG REV, V41, P447, DOI 10.1007/s10143-017-0861-9
   Matsumoto H, 2018, J CLIN NEUROSCI, V49, P40, DOI 10.1016/j.jocn.2017.11.009
   Mino Masaki, 2010, Surg Neurol Int, V1, P78, DOI 10.4103/2152-7806.73801
   Mori K, 2001, NEUROL MED-CHIR, V41, P371, DOI 10.2176/nmc.41.371
   Oh HJ, 2010, J KOREAN NEUROSURG S, V48, P518, DOI 10.3340/jkns.2010.48.6.518
   Pont LMEB, 2012, EUR J NEUROL, V19, P1397, DOI 10.1111/j.1468-1331.2012.03768.x
   Poulsen FR, 2014, CLIN NEUROL NEUROSUR, V123, P4, DOI 10.1016/j.clineuro.2014.05.003
   Qiu S, 2017, MEDICINE, V96, DOI 10.1097/MD.0000000000007290
   Santarius Thomas, 2010, Clin Neurosurg, V57, P112
   Santarius T, 2010, WORLD NEUROSURG, V73, P747, DOI 10.1016/j.wneu.2010.03.031
   Santarius T, 2009, LANCET, V374, P1067, DOI 10.1016/S0140-6736(09)61115-6
   Seçkin H, 2006, SURG NEUROL, V66, P411, DOI 10.1016/j.surneu.2005.12.025
   Srivatsan A, 2019, WORLD NEUROSURG, V122, P613, DOI 10.1016/j.wneu.2018.11.167
   Stanisic M, 2012, INFLAMM RES, V61, P845, DOI 10.1007/s00011-012-0476-0
   Stoodley M, 2000, NEUROSURG CLIN N AM, V11, P425, DOI 10.1016/S1042-3680(18)30104-9
   Sun TFD, 2005, BRIT J NEUROSURG, V19, P327, DOI 10.1080/02688690500305332
   Thotakura AK, 2015, WORLD NEUROSURG, V84, P1968, DOI 10.1016/j.wneu.2015.08.044
   Torihashi K, 2008, NEUROSURGERY, V63, P1125, DOI 10.1227/01.NEU.0000335782.60059.17
   Tsukamoto Y, 2011, ACTA NEUROCHIR, V153, P1145, DOI 10.1007/s00701-010-0891-3
   Van der Veken J, 2014, ACTA NEUROCHIR, V156, P981, DOI 10.1007/s00701-014-2042-8
   Weigel R, 2003, J NEUROL NEUROSUR PS, V74, P937, DOI 10.1136/jnnp.74.7.937
   Wilberger JE, 2000, NEUROSURG CLIN N AM, V11, P435, DOI 10.1016/S1042-3680(18)30105-0
   Yadav Yad R, 2016, Asian J Neurosurg, V11, P330
   YAMASHIMA T, 1984, NEUROSURGERY, V15, P672, DOI 10.1227/00006123-198411000-00006
   Yu JL, 2016, INT J MED SCI, V13, P790, DOI 10.7150/ijms.16489
NR 42
TC 163
Z9 169
U1 3
U2 15
PU LIPPINCOTT WILLIAMS & WILKINS
PI PHILADELPHIA
PA TWO COMMERCE SQ, 2001 MARKET ST, PHILADELPHIA, PA 19103 USA
SN 0148-396X
EI 1524-4040
J9 NEUROSURGERY
JI Neurosurgery
PD FEB
PY 2021
VL 88
IS 2
BP 268
EP 277
DI 10.1093/neuros/nyaa379
PG 10
WC Clinical Neurology; Surgery
WE Science Citation Index Expanded (SCI-EXPANDED)
SC Neurosciences & Neurology; Surgery
GA PW3CN
UT WOS:000610550900022
PM 33026434
DA 2025-06-06
ER

PT J
AU Tang, GQ
   Chen, JB
   Li, B
   Fang, S
AF Tang, Guoqiang
   Chen, Jiabei
   Li, Bin
   Fang, Song
TI The Efficacy of Adjuvant Corticosteroids in Surgical Management of
   Chronic Subdural Hematoma: A Systematic Review and Meta-Analysis
SO FRONTIERS IN NEUROLOGY
LA English
DT Review
DE intracranial hemorrhage; subdural hematoma; steroids; surgery;
   recurrence
ID RISK-FACTORS; RECURRENCE; GROWTH
AB Objective: This systematic review aimed to assess the efficacy of adjuvant corticosteroids in managing patients with chronic subdural hematoma (CSDH) undergoing surgical intervention.Methods: We searched for eligible studies electronically on the databases of PubMed, Embase, and Google Scholar. The last date of the search was 15th Jun 2021. Outcomes were pooled to calculate risk ratios (RR) with 95% confidence intervals (CI).Results: Eleven studies were included. Four of them were randomized controlled trials (RCTs). Six studies reported data on good neurological outcomes but with variable definitions. Combining all studies, we noted no statistically significant difference in good neurological outcome with the use of adjuvant corticosteroids (RR: 0.91 95% CI: 0.74, 1.12 I-2 = 92% p = 0.39). Similar results were obtained on subgroup analysis based on definition and study type. However, the use of adjuvant corticosteroids was associated with a significantly reduced risk of recurrence (RR: 0.51 95% CI: 0.40, 0.64 I-2 = 0% p < 0.0001). The meta-analysis also demonstrated no statistically significant difference in mortality rates with the use of adjuvant corticosteroids (RR: 1.01 95% CI: 0.47, 2.21 I-2 = 76% p = 0.97). The results did not differ between RCTs and non-RCTs. Limited studies reported data on complications, and pooled analysis indicated no significant increase in infectious, gastrointestinal, and neurological complications with the use of adjuvant corticosteroids.Conclusion: The use of corticosteroids with surgery for CSDH might be associated with a reduction in recurrence rate. However, corticosteroids do not improve functional outcomes or mortality rates. Future studies should assess the impact of different corticosteroid regimens on patient outcomes, and should use standardized reporting of neurological outcomes with uniform follow-up duration.
C1 [Tang, Guoqiang; Chen, Jiabei; Li, Bin; Fang, Song] Chenzhou 1 Peoples Hosp, Dept Neurosurg, Chenzhou, Peoples R China.
RP Fang, S (corresponding author), Chenzhou 1 Peoples Hosp, Dept Neurosurg, Chenzhou, Peoples R China.
EM fangs2021@126.com
RI Tang, Guoqiang/P-3802-2018
FU Chenzhou City-level Science and Technology Plan Project [ZDYF2020109]
FX Funding The current study was funded by Chenzhou City-level Science and
   Technology Plan Project (Grant number: ZDYF2020109).
CR Adhiyaman V, 2017, QJM-INT J MED, V110, P375, DOI [10.1093/qjmed/hcw231, 10.1093/qjmed/hcx143]
   Balser D, 2015, J NEUROSURG, V123, P1209, DOI 10.3171/2014.9.JNS141550
   Bartek J, 2018, WORLD NEUROSURG, V113, pE555, DOI 10.1016/j.wneu.2018.02.094
   Chan D.Y.C., 2015, Chinese Neurosurg J, V1, P2, DOI [10.1186/s41016-015-0005-4, DOI 10.1186/S41016-015-0005-4]
   Chen FM, 2020, BMC NEUROL, V20, DOI 10.1186/s12883-020-01669-5
   Chen JW, 2021, FRONT NEUROL, V12, DOI 10.3389/fneur.2021.660885
   Cofano F, 2020, FRONT NEUROL, V11, DOI 10.3389/fneur.2020.560269
   Cumpston M, 2019, COCHRANE DB SYST REV, DOI 10.1002/14651858.ED000142
   Delgado-López PD, 2009, NEUROCIRUGIA, V20, P346
   dos Santos RG, 2019, REV ASSOC MED BRAS, V65, P834, DOI 10.1590/1806-9282.65.6.834
   Dran G, 2007, NEUROCHIRURGIE, V53, P477, DOI 10.1016/j.neuchi.2007.09.146
   Edlmann E, 2017, J NEUROINFLAMM, V14, DOI 10.1186/s12974-017-0881-y
   Feghali J, 2020, WORLD NEUROSURG, V141, P339, DOI 10.1016/j.wneu.2020.06.140
   GLOVER D, 1976, J NEUROSURG, V45, P393, DOI 10.3171/jns.1976.45.4.0393
   He C, 2021, NEUROSURG REV, V44, P479, DOI 10.1007/s10143-019-01218-w
   Holl DC, 2019, ACTA NEUROCHIR, V161, P1231, DOI 10.1007/s00701-019-03881-w
   Hong HJ, 2009, SURG NEUROL, V71, P161, DOI 10.1016/j.surneu.2008.01.023
   Huang JH, 2020, EXPERT OPIN PHARMACO, V21, P435, DOI 10.1080/14656566.2020.1713095
   Hutchinson PJ, 2020, NEW ENGL J MED, V383, P2616, DOI 10.1056/NEJMoa2020473
   Kim SY, 2013, J CLIN EPIDEMIOL, V66, P408, DOI 10.1016/j.jclinepi.2012.09.016
   Kostas F, 2019, INTERDISCIP NEUROSUR, V16, P70, DOI 10.1016/j.inat.2018.12.011
   Laldjising ERA, 2020, CLIN NEUROL NEUROSUR, V195, DOI 10.1016/j.clineuro.2020.105899
   Link TW, 2019, NEUROSURGERY, V85, P801, DOI 10.1093/neuros/nyy521
   Liu WM, 2014, J NEUROSURG, V121, P665, DOI 10.3171/2014.5.JNS132715
   Lodewijkx R, 2021, J NEUROTRAUM, V38, P2572, DOI 10.1089/neu.2020.7564
   Lutz K, 2019, WORLD NEUROSURG, V132, pE283, DOI 10.1016/j.wneu.2019.08.175
   Manson SC, 2009, RESP MED, V103, P975, DOI 10.1016/j.rmed.2009.01.003
   Mebberson K, 2020, J CLIN NEUROSCI, V71, P153, DOI 10.1016/j.jocn.2019.08.095
   Miah IP, 2020, J NEUROTRAUM, V37, P366, DOI 10.1089/neu.2019.6541
   Moher D, 2009, BMJ-BRIT MED J, V339, DOI [10.1136/bmj.b2535, 10.1371/journal.pmed.1000097, 10.1186/2046-4053-4-1, 10.1136/bmj.b2700, 10.1016/j.ijsu.2010.02.007, 10.1016/j.ijsu.2010.07.299, 10.1136/bmj.i4086]
   Ng S, 2021, J NEUROTRAUM, V38, P1484, DOI 10.1089/neu.2020.7560
   Ohba S, 2013, NEUROSURG REV, V36, P145, DOI 10.1007/s10143-012-0396-z
   Pang CH, 2015, J NEUROSURG, V123, P65, DOI 10.3171/2014.12.JNS141189
   Qian ZR, 2017, BRIT J NEUROSURG, V31, P84, DOI 10.1080/02688697.2016.1260686
   Rauhala M, 2020, ACTA NEUROCHIR, V162, P1467, DOI 10.1007/s00701-020-04278-w
   Santarius T, 2009, LANCET, V374, P1067, DOI 10.1016/S0140-6736(09)61115-6
   Shen J, 2019, WORLD NEUROSURG, V130, pE133, DOI 10.1016/j.wneu.2019.06.016
   Sun TFD, 2005, BRIT J NEUROSURG, V19, P327, DOI 10.1080/02688690500305332
   You WD, 2018, ACTA NEUROCHIR, V160, P893, DOI 10.1007/s00701-018-3513-0
NR 39
TC 2
Z9 2
U1 0
U2 7
PU FRONTIERS MEDIA SA
PI LAUSANNE
PA AVENUE DU TRIBUNAL FEDERAL 34, LAUSANNE, CH-1015, SWITZERLAND
SN 1664-2295
J9 FRONT NEUROL
JI Front. Neurol.
PD JAN 13
PY 2022
VL 12
AR 744266
DI 10.3389/fneur.2021.744266
PG 11
WC Clinical Neurology; Neurosciences
WE Science Citation Index Expanded (SCI-EXPANDED)
SC Neurosciences & Neurology
GA YO7SL
UT WOS:000748136200001
PM 35095713
OA gold, Green Published
DA 2025-06-06
ER

PT J
AU Wu, LY
   Zhu, Y
   Huang, QY
   Chen, SC
   Zhou, HY
   Xu, ZH
   Li, B
   Chen, HB
   Lv, JH
AF Wu, Liyang
   Zhu, Yvmei
   Huang, Qiuyong
   Chen, Shuchao
   Zhou, Haoyang
   Xu, Zihao
   Li, Bo
   Chen, Hongbo
   Lv, Junhui
TI Research on imaging biomarkers for chronic subdural hematoma recurrence
SO MEDICAL & BIOLOGICAL ENGINEERING & COMPUTING
LA English
DT Article; Early Access
DE Chronic subdural hematoma (CSDH); Radiomics; CT image analysis; Machine
   learning; Imaging biomarkers
ID TWIST-DRILL CRANIOSTOMY; INDEPENDENT PREDICTORS; POSTOPERATIVE
   RECURRENCE; RISK-FACTORS; RADIOMICS; PATHOGENESIS; REOPERATION; SYSTEM;
   VOLUME
AB This study utilizes radiomics to explore imaging biomarkers for predicting the recurrence of chronic subdural hematoma (CSDH), aiming to improve the prediction of CSDH recurrence risk. Analyzing CT scans from 64 patients with CSDH, we extracted 107 radiomic features and employed recursive feature elimination (RFE) and the XGBoost algorithm for feature selection and model construction. The feature selection process identified six key imaging biomarkers closely associated with CSDH recurrence: flatness, surface area to volume ratio, energy, run entropy, small area emphasis, and maximum axial diameter. The selection of these imaging biomarkers was based on their significance in predicting CSDH recurrence, revealing deep connections between postoperative variables and recurrence. After feature selection, there was a significant improvement in model performance. The XGBoost model demonstrated the best classification performance, with the average accuracy improving from 46.82% (before feature selection) to 80.74% and the AUC value increasing from 0.5864 to 0.7998. These results prove that precise feature selection significantly enhances the model's predictive capability. This study not only reveals imaging biomarkers for CSDH recurrence but also provides valuable insights for future personalized treatment strategies.
   The most important imaging features of recurrent Chronic Subdural Hematoma (CSDH) have been successfully identified. These features can be the imaging biomarkers for CSDH recurrence. The features include flatness, surface area to volume ratio, energy, run entropy, small area emphasis, and maximum axial diameter.A CSDH recurrence prediction model was constructed using selected imaging biomarkers and XGBoost. The AUC of the new model reaches 0.7998 after feature selection, compared to 0.7239 before feature selection.The clinical significance and the role in predicting CSDH recurrence of these imaging biomarkers was discussed.
C1 [Wu, Liyang; Zhu, Yvmei; Huang, Qiuyong; Chen, Shuchao; Zhou, Haoyang; Chen, Hongbo] Guilin Univ Elect Technol, Sch Life & Environm Sci, Guilin 541004, Peoples R China.
   [Xu, Zihao; Li, Bo; Lv, Junhui] Zhejiang Univ, Sir Run Run Shaw Hosp, Med Coll, Dept Neurosurg, Hangzhou 310016, Peoples R China.
   [Chen, Hongbo] Guangxi Human Physiol Informat Noninvas Detect Eng, Guilin 541004, Peoples R China.
   [Chen, Hongbo] Guangxi Coll & Univ, Key Lab Biomed Sensors & Intelligent Instruments, Guilin 541004, Peoples R China.
   [Chen, Hongbo] Guangxi Key Lab Metab Reprogramming & Intelligent, Guilin 541004, Peoples R China.
C3 Guilin University of Electronic Technology; Zhejiang University
RP Chen, HB (corresponding author), Guilin Univ Elect Technol, Sch Life & Environm Sci, Guilin 541004, Peoples R China.; Lv, JH (corresponding author), Zhejiang Univ, Sir Run Run Shaw Hosp, Med Coll, Dept Neurosurg, Hangzhou 310016, Peoples R China.; Chen, HB (corresponding author), Guangxi Human Physiol Informat Noninvas Detect Eng, Guilin 541004, Peoples R China.; Chen, HB (corresponding author), Guangxi Coll & Univ, Key Lab Biomed Sensors & Intelligent Instruments, Guilin 541004, Peoples R China.; Chen, HB (corresponding author), Guangxi Key Lab Metab Reprogramming & Intelligent, Guilin 541004, Peoples R China.
EM hongbochen@163.com; 3415030@zju.edu.cn
RI Lv, Junhui/CAF-6028-2022; xu, zihao/JDM-7099-2023; Chen,
   Hong-Bo/I-2349-2013
FU National Natural Science Foundation of China [82260358]
FX The study was partially supported by project grants from the National
   Natural Science Foundation of China (82260358).
CR Aerts HJWL, 2014, NAT COMMUN, V5, DOI 10.1038/ncomms5006
   Altaf I, 2018, PAK J MED SCI, V34, P194, DOI 10.12669/pjms.341.13735
   Bi WL, 2019, CA-CANCER J CLIN, V69, P127, DOI 10.3322/caac.21552
   Chen Q, 2021, AGING DIS, V12, P143, DOI 10.14336/AD.2020.0421
   Chen TQ, 2016, KDD'16: PROCEEDINGS OF THE 22ND ACM SIGKDD INTERNATIONAL CONFERENCE ON KNOWLEDGE DISCOVERY AND DATA MINING, P785, DOI 10.1145/2939672.2939785
   Chen X, 2020, INT J RADIAT ONCOL, V108, pE722
   Chen XW, 2007, ICMLA 2007: SIXTH INTERNATIONAL CONFERENCE ON MACHINE LEARNING AND APPLICATIONS, PROCEEDINGS, P429, DOI 10.1109/ICMLA.2007.35
   Chon KH, 2012, ACTA NEUROCHIR, V154, P1541, DOI 10.1007/s00701-012-1399-9
   Court LE, 2016, TRANSL CANCER RES, V5, P340, DOI 10.21037/tcr.2016.06.17
   Davnall F, 2012, INSIGHTS IMAGING, V3, P573, DOI 10.1007/s13244-012-0196-6
   Duerinck J, 2022, NEUROSURGERY, V91, P304, DOI 10.1227/neu.0000000000001997
   Durgamahanthi V, 2021, INTELLIGENT COMPUTIN
   Baé ME, 2011, ACTA NEUROCHIR, V153, P1097, DOI 10.1007/s00701-010-0903-3
   Feghali J, 2020, WORLD NEUROSURG, V141, P339, DOI 10.1016/j.wneu.2020.06.140
   Gaist D, 2017, JAMA-J AM MED ASSOC, V317, P836, DOI 10.1001/jama.2017.0639
   Gu H, 2020, FRONT ONCOL, V10, DOI 10.3389/fonc.2020.567736
   Harris CR, 2020, NATURE, V585, P357, DOI 10.1038/s41586-020-2649-2
   Hood L, 2011, NAT REV CLIN ONCOL, V8, P184, DOI 10.1038/nrclinonc.2010.227
   Huang YH, 2014, INJURY, V45, P1327, DOI 10.1016/j.injury.2014.02.023
   Hunter JD, 2007, COMPUT SCI ENG, V9, P90, DOI 10.1109/MCSE.2007.55
   Kanazawa T, 2020, J CLIN NEUROSCI, V72, P270, DOI 10.1016/j.jocn.2019.11.019
   Kawabata S, 2018, NEUROL MED-CHIR, V58, P247, DOI 10.2176/nmc.oa.2018-0019
   Kolias AG, 2014, NAT REV NEUROL, V10, P570, DOI 10.1038/nrneurol.2014.163
   Kristof RA, 2008, J NEUROSURG, V108, P275, DOI 10.3171/JNS/2008/108/2/0275
   Larasati DA., 2021, J Res Comput Sci, V1, P1
   Leroy HA, 2015, J CLIN NEUROSCI, V22, P1895, DOI 10.1016/j.jocn.2015.03.064
   Liu ZY, 2019, THERANOSTICS, V9, P1303, DOI 10.7150/thno.30309
   McKinney W., 2011, Python for High Performance and Scientific Computing, V14, P1
   Motiei-Langroudi R, 2018, J NEUROSURG, V129, P1143, DOI 10.3171/2017.6.JNS17130
   Motoie R, 2018, WORLD NEUROSURG, V118, pE87, DOI 10.1016/j.wneu.2018.06.124
   Muhtadi S, 2021, 2021 13 BIOM ENG INT
   Ohba S, 2013, NEUROSURG REV, V36, P145, DOI 10.1007/s10143-012-0396-z
   Oliver JA, 2015, TRANSL ONCOL, V8, P524, DOI 10.1016/j.tranon.2015.11.013
   Pedregosa F, 2011, J MACH LEARN RES, V12, P2825
   Reiazi R, 2021, COMPUT BIOL MED, V133, DOI 10.1016/j.compbiomed.2021.104400
   Rizzo Stefania, 2018, Eur Radiol Exp, V2, P36, DOI 10.1186/s41747-018-0068-z
   Schwarz F, 2015, CLIN NEUROL NEUROSUR, V138, P66, DOI 10.1016/j.clineuro.2015.08.002
   Sjåvik K, 2020, J NEUROSURG, V133, P1113, DOI 10.3171/2016.12.JNS161713
   Stanisic M, 2017, NEUROSURGERY, V81, P752, DOI 10.1093/neuros/nyx090
   Stanisic M, 2013, ACTA NEUROCHIR, V155, P323, DOI 10.1007/s00701-012-1565-0
   Sushmithawathi K., 2022, J Trends Comput Sci Smart Technol, V3, P287, DOI [10.36548/jtcsst.2021.4.004, DOI 10.36548/JTCSST.2021.4.004]
   Takei J, 2023, CLIN NEUROL NEUROSUR, V227, DOI 10.1016/j.clineuro.2023.107678
   Thibault G, 2013, INT J PATTERN RECOGN, V27, DOI 10.1142/S0218001413570024
   van Griethuysen JJM, 2017, CANCER RES, V77, pE104, DOI 10.1158/0008-5472.CAN-17-0339
   Xia YF, 2017, EXPERT SYST APPL, V78, P225, DOI 10.1016/j.eswa.2017.02.017
   Yamamoto H, 2003, J NEUROSURG, V98, P1217, DOI 10.3171/jns.2003.98.6.1217
   You CG, 2018, CLIN NEUROL NEUROSUR, V166, P56, DOI 10.1016/j.clineuro.2018.01.029
   You WD, 2018, ACTA NEUROCHIR, V160, P893, DOI 10.1007/s00701-018-3513-0
   Zhang WC, 2023, SYMMETRY-BASEL, V15, DOI 10.3390/sym15101834
   Zieba M, 2016, EXPERT SYST APPL, V58, P93, DOI 10.1016/j.eswa.2016.04.001
NR 50
TC 1
Z9 1
U1 3
U2 4
PU SPRINGER HEIDELBERG
PI HEIDELBERG
PA TIERGARTENSTRASSE 17, D-69121 HEIDELBERG, GERMANY
SN 0140-0118
EI 1741-0444
J9 MED BIOL ENG COMPUT
JI Med. Biol. Eng. Comput.
PD 2024 NOV 6
PY 2024
DI 10.1007/s11517-024-03232-7
EA NOV 2024
PG 12
WC Computer Science, Interdisciplinary Applications; Engineering,
   Biomedical; Mathematical & Computational Biology; Medical Informatics
WE Science Citation Index Expanded (SCI-EXPANDED)
SC Computer Science; Engineering; Mathematical & Computational Biology;
   Medical Informatics
GA L4S8E
UT WOS:001350639800002
PM 39500853
DA 2025-06-06
ER

PT J
AU Pirzad, AF
   Pirzad, A
AF Pirzad, Ahamad Fawad
   Pirzad, Ahmad
TI Mini invasive Surgery (craniostomy) for chronic subdural hematoma:
   Applied Research
SO JOURNAL OF NEUROSURGERY
LA English
DT Meeting Abstract
CT Annual Scientific Meeting of the
   American-Association-of-Neurological-Surgeons (AANS)
CY MAY 02-06, 2015
CL Washington, DC
SP Amer Assoc Neurol Surg
NR 0
TC 0
Z9 0
U1 0
U2 1
PU AMER ASSOC NEUROLOGICAL SURGEONS
PI ROLLING MEADOWS
PA 5550 MEADOWBROOK DRIVE, ROLLING MEADOWS, IL 60008 USA
SN 0022-3085
EI 1933-0693
J9 J NEUROSURG
JI J. Neurosurg.
PD AUG
PY 2015
VL 123
IS 2
MA 503
BP A480
EP A480
PG 1
WC Clinical Neurology; Surgery
WE Science Citation Index Expanded (SCI-EXPANDED); Conference Proceedings Citation Index - Science (CPCI-S)
SC Neurosciences & Neurology; Surgery
GA CS6OV
UT WOS:000362200800039
DA 2025-06-06
ER

PT J
AU Oka, K
   Kageyama, H
   Toyooka, T
   Tsuzuki, N
AF Oka, Kazunari
   Kageyama, Hiroshi
   Toyooka, Terushige
   Tsuzuki, Nobusuke
TI New Medical Therapy of Chronic Subdural Hematoma with Tranexiamic Acid
   Without Operations
SO JOURNAL OF NEUROSURGERY
LA English
DT Meeting Abstract
CT Annual Meeting of the American-Association-of-Neurological-Surgeons
   (AANS)
CY APR 14-18, 2012
CL Miami, FL
SP Amer Assoc Neurol Surg (AANS)
NR 0
TC 0
Z9 0
U1 0
U2 0
PU AMER ASSOC NEUROLOGICAL SURGEONS
PI ROLLING MEADOWS
PA 5550 MEADOWBROOK DRIVE, ROLLING MEADOWS, IL 60008 USA
SN 0022-3085
J9 J NEUROSURG
JI J. Neurosurg.
PD AUG
PY 2012
VL 117
IS 2
BP A404
EP A405
PG 2
WC Clinical Neurology; Surgery
WE Science Citation Index Expanded (SCI-EXPANDED); Conference Proceedings Citation Index - Science (CPCI-S)
SC Neurosciences & Neurology; Surgery
GA 978ST
UT WOS:000306766800100
DA 2025-06-06
ER

PT J
AU Abecassis, IJ
   Kim, LJ
AF Abecassis, Isaac Josh
   Kim, Louis J.
TI Craniotomy for Treatment of Chronic Subdural Hematoma
SO NEUROSURGERY CLINICS OF NORTH AMERICA
LA English
DT Article
DE Chronic subdural hematoma; Craniotomy; Burr hole craniostomy
ID TWIST-DRILL CRANIOSTOMY; RETROSPECTIVE ANALYSIS; SURGICAL TREATMENTS;
   MEMBRANECTOMY; DRAINAGE; EVACUATION; EXPERIENCE; MANAGEMENT; SURGERY
AB Chronic subdural hematomas are commonly encountered pathologies in neurologic surgery. Primary management for a symptomatic lesion usually entails surgical intervention. There is controversy regarding ideal modality selection among twist drill craniostomy, bur hole craniostomy, and craniotomy. Variations of the craniotomy include a minicraniotomy (usually defined as 30-40 mm diameter), minicraniectomy, and with or without either a partial or full membranectomy. In addition to medical complications, potential surgical complications include recurrence, seizures, intraparenchymal hemorrhage, and infection. Prior studies are summarized as well as rates of mortality, morbidity, reaccumulation requiring repeat operation, and clinical outcomes.
C1 [Abecassis, Isaac Josh; Kim, Louis J.] Univ Washington, Harborview Med Ctr, Dept Neurol Surg, 325 9th Ave,Box 359924, Seattle, WA 98104 USA.
   [Kim, Louis J.] Univ Washington, West Hosp 1, Harborview Med Ctr, Dept Radiol, 325 9th Ave,1st Floor, Seattle, WA 98104 USA.
C3 Harborview Medical Center; University of Washington; University of
   Washington Seattle; Harborview Medical Center; University of Washington;
   University of Washington Seattle
RP Abecassis, IJ (corresponding author), Univ Washington, Harborview Med Ctr, Dept Neurol Surg, 325 9th Ave,Box 359924, Seattle, WA 98104 USA.
EM abecassi@u.washington.edu
RI Kim, Louis/F-1781-2011
CR Almenawer SA, 2014, ANN SURG, V259, P449, DOI 10.1097/SLA.0000000000000255
   Asfora WT, 2003, SURG NEUROL, V59, P329, DOI 10.1016/S0090-3019(03)00039-9
   Beatty RA, 1999, BRIT J NEUROSURG, V13, P60, DOI 10.1080/02688699944203
   Callovini GM, 2014, NEUROL MED-CHIR, V54, P349, DOI 10.2176/nmc.oa2013-0099
   Chari A, 2014, J NEUROSURG, V121, P176, DOI 10.3171/2014.4.JNS131212
   Delgado-López PD, 2009, NEUROCIRUGIA, V20, P346
   Ducruet AF, 2012, NEUROSURG REV, V35, P155, DOI 10.1007/s10143-011-0349-y
   Ernestus RI, 1997, SURG NEUROL, V48, P220, DOI 10.1016/S0090-3019(97)80031-6
   FOGELHOLM R, 1975, J NEUROSURG, V42, P43, DOI 10.3171/jns.1975.42.1.0043
   GJERRIS F, 1974, J NEUROSURG, V40, P639, DOI 10.3171/jns.1974.40.5.0639
   Godlewski B, 2013, NEUROL MED-CHIR, V53, P26, DOI 10.2176/nmc.53.26
   Grobelny BT, 2009, J NEUROSURG, V111, P1257, DOI 10.3171/2009.6.JNS0928
   HAMILTON MG, 1993, NEUROSURGERY, V33, P67
   Horn EM, 2006, SURG NEUROL, V65, P150, DOI 10.1016/j.surneu.2005.05.030
   Huang KT, 2016, NEUROCRIT CARE, V24, P294, DOI 10.1007/s12028-015-0194-x
   Ivamoto HS, 2016, WORLD NEUROSURG, V86, P399, DOI 10.1016/j.wneu.2015.10.025
   Kim JH, 2011, J KOREAN NEUROSURG S, V50, P103, DOI 10.3340/jkns.2011.50.2.103
   Lee JK, 2009, J KOREAN NEUROSURG S, V46, P210, DOI 10.3340/jkns.2009.46.3.210
   Lee JY, 2004, SURG NEUROL, V61, P523, DOI 10.1016/j.surneu.2003.10.026
   Lee KS, 2004, BRAIN INJURY, V18, P351, DOI 10.1080/02699050310001645801
   Lega BC, 2010, J NEUROSURG, V113, P615, DOI 10.3171/2009.9.JNS08825
   Lindvall P, 2009, J CLIN NEUROSCI, V16, P1287, DOI 10.1016/j.jocn.2009.01.001
   MARKWALDER TM, 1981, J NEUROSURG, V55, P390, DOI 10.3171/jns.1981.55.3.0390
   Mohamed EEHH, 2003, BRIT J NEUROSURG, V17, P244, DOI 10.1080/0268869031000153134
   Mondorf Y, 2009, BRIT J NEUROSURG, V23, P612, DOI 10.3109/02688690903370297
   NOMURA S, 1994, J NEUROSURG, V81, P910, DOI 10.3171/jns.1994.81.6.0910
   Rabinstein AA, 2010, J NEUROSURG, V112, P455, DOI 10.3171/2009.7.JNS09392
   Regan JM, 2015, PLOS ONE, V10, DOI 10.1371/journal.pone.0115085
   Rocchi G, 2007, SURG NEUROL, V67, P374, DOI 10.1016/j.surneu.2006.08.066
   Tanikawa M, 2001, ACTA NEUROCHIR, V143, P613, DOI 10.1007/s007010170067
   Tokmak M, 2007, J NEUROSURG, V107, P290, DOI 10.3171/JNS-07/08/0290
   Unterhofer C, 2016, WORLD NEUROSURG, V92, P31, DOI 10.1016/j.wneu.2016.04.081
   Van der Veken J, 2014, ACTA NEUROCHIR, V156, P981, DOI 10.1007/s00701-014-2042-8
   Weigel R, 2003, J NEUROL NEUROSUR PS, V74, P937, DOI 10.1136/jnnp.74.7.937
   White M, 2010, BRIT J NEUROSURG, V24, P257, DOI 10.3109/02688691003675218
NR 35
TC 28
Z9 36
U1 1
U2 3
PU W B SAUNDERS CO-ELSEVIER INC
PI PHILADELPHIA
PA 1600 JOHN F KENNEDY BOULEVARD, STE 1800, PHILADELPHIA, PA 19103-2899 USA
SN 1042-3680
EI 1558-1349
J9 NEUROSURG CLIN N AM
JI Neurosurg. Clin. N. Am.
PD APR
PY 2017
VL 28
IS 2
BP 229
EP +
DI 10.1016/j.nec.2016.11.005
PG 10
WC Clinical Neurology; Surgery
WE Science Citation Index Expanded (SCI-EXPANDED)
SC Neurosciences & Neurology; Surgery
GA ES1AJ
UT WOS:000399260000006
PM 28325457
DA 2025-06-06
ER

PT J
AU Zhu, BC
   Ou, YW
   Guo, XF
   Liu, WM
   Wu, L
AF Zhu, Bingcheng
   Ou, Yunwei
   Guo, Xufei
   Liu, Weiming
   Wu, Liang
TI A low prognostic nutritional index is associated with chronic subdural
   hematoma recurrence
SO NEUROSURGICAL REVIEW
LA English
DT Article
DE Chronic subdural hematoma; Prognostic nutritional index; Elderly;
   Recurrence; Nutrition; Inflammation
ID EPIDEMIOLOGY; ALBUMIN
AB Chronic subdural hematoma (CSDH) is a common neurosurgical condition. Inflammation has been found to play an essential role in the formation of CSDHs, and the prognostic nutritional index (PNI), a nutritional and inflammatory baseline marker, plays a role in predicting the prognosis of many diseases. We aimed to identify the relationship between PNI and CSDH recurrence. This study retrospectively analyzed 261 CSDH patients who underwent burr hole evacuation in Beijing Tiantan Hospital from August 2013 to March 2018. The PNI was calculated as 5 * lymphocyte count (10(9)/L) + serum albumin concentration (g/L), and these markers were obtained from the peripheral blood test on the day of discharge from the hospital. Recurrence was defined as operated hematoma enlargement accompanied by newly emerging neurological disorders. The comparison of baseline characteristics demonstrated that patients with bilateral hematoma and low levels of albumin, lymphocytes, and PNI were more likely to be recurrent. After adjusting for age, sex, and other important variables, decreased PNI levels were associated with an increased risk of CSDH (OR, 0.803, 95% CI: 0.715-0.902, p = 0.001). The addition of PNI to conventional risk factors significantly improved the risk prediction of CSDH (net reclassification index: 71.12%, p = 0.001; integrated discrimination index: 10.94%, p = 0.006). A low PNI level is associated with an increased risk of CSDH recurrence. As an easily obtainable nutritional and inflammatory marker, PNI may play a significant role in predicting the recurrence of CSDH patients.
C1 [Zhu, Bingcheng; Ou, Yunwei; Guo, Xufei; Liu, Weiming; Wu, Liang] Capital Med Univ, Beijing Tiantan Hosp, Dept Neurosurg, Beijing, Peoples R China.
   [Liu, Weiming] China Natl Clin Res Ctr Neurol Dis, Beijing, Peoples R China.
   [Liu, Weiming] Peoples Hosp Ningxia Hui Autonomous Reg, Neurol Ctr, Yinchuan, Peoples R China.
C3 Capital Medical University; Capital Medical University
RP Liu, WM; Wu, L (corresponding author), Capital Med Univ, Beijing Tiantan Hosp, Dept Neurosurg, Beijing, Peoples R China.; Liu, WM (corresponding author), China Natl Clin Res Ctr Neurol Dis, Beijing, Peoples R China.; Liu, WM (corresponding author), Peoples Hosp Ningxia Hui Autonomous Reg, Neurol Ctr, Yinchuan, Peoples R China.
EM liuweimingnsok@sina.com; jasewl@sina.com
RI Liu, Weiming/O-7968-2019; Chen, Shanshan/M-5985-2013; Liu,
   Weiming/E-7512-2015
OI Liu, Weiming/0000-0002-6245-6287
FU Capital's Funds for Health Improvement and Research [2020-2-2045]
FX This work was supported by the Capital's Funds for Health Improvement
   and Research (2020-2-2045).
CR Almenawer SA, 2014, ANN SURG, V259, P449, DOI 10.1097/SLA.0000000000000255
   BUZBY GP, 1980, AM J SURG, V139, P160, DOI 10.1016/0002-9610(80)90246-9
   de Oliveira AJM, 2022, NEUROL SCI, V43, P427, DOI 10.1007/s10072-021-05241-y
   Edlmann E, 2022, FRONT NEUROL, V13, DOI 10.3389/fneur.2022.952308
   Edlmann E, 2017, J NEUROINFLAMM, V14, DOI 10.1186/s12974-017-0881-y
   Evans DC, 2012, J AM GERIATR SOC, V60, P1465, DOI 10.1111/j.1532-5415.2012.04075.x
   Feghali J, 2020, WORLD NEUROSURG, V141, P339, DOI 10.1016/j.wneu.2020.06.140
   Feng L, 2022, THER ADV CHRONIC DIS, V13, DOI 10.1177/20406223221102739
   Hayasaka K, 2020, GEN THORAC CARDIOVAS, V68, P1163, DOI 10.1007/s11748-020-01366-7
   Hu X, 2020, CLIN CHIM ACTA, V509, P210, DOI 10.1016/j.cca.2020.06.025
   Hutchinson PJ, 2020, NEW ENGL J MED, V383, P2616, DOI 10.1056/NEJMoa2020473
   Ishida S, 2014, J MED INVESTIG, V61, P361, DOI 10.2152/jmi.61.361
   Lærum-Onsager E, 2021, INT J BEHAV NUTR PHY, V18, DOI 10.1186/s12966-021-01123-w
   Li YY, 2022, NUTR NEUROSCI, V25, P690, DOI 10.1080/1028415X.2020.1804097
   Miller A, 2001, Postepy Hig Med Dosw, V55, P17
   Nakaguchi H, 2001, J NEUROSURG, V95, P256, DOI 10.3171/jns.2001.95.2.0256
   Oishi M, 2001, NEUROL MED-CHIR, V41, P382, DOI 10.2176/nmc.41.382
   Okada S, 2017, ANN THORAC SURG, V104, P296, DOI 10.1016/j.athoracsur.2017.01.085
   Okadome K, 2020, ANN SURG, V271, P693, DOI 10.1097/SLA.0000000000002985
   Ou YW, 2019, WORLD NEUROSURG, V126, pE1412, DOI 10.1016/j.wneu.2019.03.111
   Scerrati A, 2022, NUTR NEUROSCI, V25, P1756, DOI 10.1080/1028415X.2021.1895480
   Shen J, 2019, INJURY, V50, P1634, DOI 10.1016/j.injury.2019.08.019
   Shimizu K, 2018, GERIATR GERONTOL INT, V18, P1173, DOI 10.1111/ggi.13436
   Sim JH, 2021, CANCERS, V13, DOI 10.3390/cancers13112508
   Stanisic M, 2012, ACTA NEUROCHIR, V154, P113, DOI 10.1007/s00701-011-1203-2
   Sugawara K, 2020, J GERIATR ONCOL, V11, P989, DOI 10.1016/j.jgo.2020.02.007
   Takamizawa Y, 2020, BMC CANCER, V20, DOI 10.1186/s12885-020-07560-3
   Tamura R, 2021, J NEUROL SCI, V429, DOI 10.1016/j.jns.2021.118066
   Torihashi K, 2008, NEUROSURGERY, V63, P1125, DOI 10.1227/01.NEU.0000335782.60059.17
   Wang N, 2020, BMC NEUROL, V20, DOI 10.1186/s12883-020-01985-w
   Xiang WW, 2020, FRONT NEUROL, V11, DOI 10.3389/fneur.2020.00599
   Yang WY, 2017, NEUROSURG CLIN N AM, V28, P205, DOI 10.1016/j.nec.2016.11.002
   Yao XM, 2010, NEUROSCI LETT, V472, P179, DOI 10.1016/j.neulet.2010.02.002
   Zhang YD, 2020, CLIN NEUROL NEUROSUR, V191, DOI 10.1016/j.clineuro.2020.105738
   Zhu FL, 2022, ECLINICALMEDICINE, V43, DOI 10.1016/j.eclinm.2021.101234
   Zuo B, 2019, BRAIN BEHAV, V9, DOI 10.1002/brb3.1429
NR 36
TC 0
Z9 0
U1 1
U2 2
PU SPRINGER
PI NEW YORK
PA ONE NEW YORK PLAZA, SUITE 4600, NEW YORK, NY, UNITED STATES
SN 0344-5607
EI 1437-2320
J9 NEUROSURG REV
JI Neurosurg. Rev.
PD JUN 9
PY 2023
VL 46
IS 1
AR 139
DI 10.1007/s10143-023-02042-z
PG 10
WC Clinical Neurology; Surgery
WE Science Citation Index Expanded (SCI-EXPANDED)
SC Neurosciences & Neurology; Surgery
GA I6NK3
UT WOS:001003929500001
PM 37296275
DA 2025-06-06
ER

PT J
AU Hung, A
   Ran, K
   Das, O
   Ejimogu, E
   Yang, WY
   Caplan, J
   Gonzalez, F
   Xu, RS
AF Hung, Alice
   Ran, Kathleen
   Das, Oishika
   Ejimogu, Emeka
   Yang, Wuyang
   Caplan, Justin
   Gonzalez, Fernando
   Xu, Risheng
TI Transradial approach for middle meningeal artery embolization is a safe
   alternative to transfemoral approach in patients with chronic subdural
   hematoma: A single-center retrospective comparative study
SO CLINICAL NEUROLOGY AND NEUROSURGERY
LA English
DT Article
DE Middle meningeal artery embolization; Chronic subdural hematoma;
   Transradial; Transfemoral
ID ACCESS
AB Background: Transradial approach (TRA) has been increasingly utilized in various neuroendovascular interventions as a safe alternative to the transfemoral approach (TFA). As middle meningeal artery (MMA) embolization emerges as an effective therapy for treating chronic subdural hematomas (cSDH), some studies have explored using TRA. In this study, we compared procedural times and post-operative outcomes between those with TRA and TFA. Methods: This is a single-institution retrospective study of patients undergoing MMA embolization for cSDH. The cohort was divided into the TRA and TFA subgroups. Baseline characteristics, procedural times, and immediate outcomes were compared. Univariate analysis was performed. Results: We performed 62 MMA embolizations for treatment of cSDH, of which 37 (59.7 %) were performed transradial and 25 (40.3 %) were performed transfemoral. Those who underwent TRA were significantly younger than those who had TFA (p = 0.02). For patients who underwent unilateral MMA embolization, those with TRA had significantly shorter duration of procedure compared to the TRF group (p = 0.01). This difference was not observed in the bilateral MMA embolization subgroup. Only three patients had access site complications, and all were in the TFA group. There was no significant difference in length of hospital stay. Conclusion: As MMA embolization for cSDH becomes more prevalent, efforts to optimize the safety and efficacy of the technical aspects become critical. In this study we demonstrate that TRA is a safe and efficient alternative to traditional TFA in those undergoing unilateral MMA embolization.
C1 [Hung, Alice; Ran, Kathleen; Das, Oishika; Ejimogu, Emeka; Yang, Wuyang; Caplan, Justin; Gonzalez, Fernando; Xu, Risheng] Johns Hopkins Univ, Sch Med, Dept Neurosurg, Baltimore, MD USA.
C3 Johns Hopkins University
RP Xu, RS (corresponding author), 1800 Orleans St,Zayed Tower Suite 6132, Baltimore, MD 21287 USA.
EM rxu4@jhmi.edu
RI Yang, Wuyang/HJP-9492-2023
OI Das, Oishika/0009-0000-2763-9072
CR Ban SP, 2018, RADIOLOGY, V286, P909, DOI 10.1148/radiol.2017170053
   Catapano JS, 2021, J NEUROINTERV SURG, V13, P657, DOI 10.1136/neurintsurg-2020-016552
   Catapano JS, 2020, J NEUROINTERV SURG, V12, P611, DOI 10.1136/neurintsurg-2019-015569
   Chen SH, 2019, J NEUROINTERV SURG, V11, P796, DOI 10.1136/neurintsurg-2018-014620
   Chen SH, 2019, J NEUROINTERV SURG, V11, P874, DOI 10.1136/neurintsurg-2018-014485
   Choi SW, 2023, J NEUROSURG, V139, P157, DOI 10.3171/2022.9.JNS221642
   Dicpinigaitis AJ, 2021, J CLIN NEUROSCI, V94, P70, DOI 10.1016/j.jocn.2021.10.001
   Ironside N, 2018, WORLD NEUROSURG, V120, P550, DOI 10.1016/j.wneu.2018.08.121
   Kan P, 2021, NEUROSURGERY, V88, P268, DOI 10.1093/neuros/nyaa379
   Khan NR, 2021, J NEUROINTERV SURG, V13, P552, DOI 10.1136/neurintsurg-2020-016448
   Khanna O, 2019, STROKE, V50, P2587, DOI 10.1161/STROKEAHA.119.025811
   Krothapalli N, 2022, FRONT NEUROL, V13, DOI 10.3389/fneur.2022.990722
   Link TW, 2018, INTERV NEURORADIOL, V24, DOI 10.1177/1591019918769336
   Msheik A., 2023, Surg Neurol Int, V14, DOI [10.25259/SNI10962022, DOI 10.25259/SNI10962022]
   Narsinh KH, 2021, J NEUROINTERV SURG, V13, P1132, DOI 10.1136/neurintsurg-2021-017325
   Rajah GB, 2020, J NEUROINTERV SURG, V12, P1214, DOI 10.1136/neurintsurg-2020-016185
   Rajah GB, 2020, J NEUROINTERV SURG, V12, P436, DOI 10.1136/neurintsurg-2019-015493
   Rudy RF, 2023, STROKE-VASC INTERV N, V3, DOI 10.1161/SVIN.122.000490
   Schwarz J, 2021, J NEUROSURG, V135, P1627, DOI 10.3171/2020.10.JNS202856
   Sioutas GS, 2023, INTERV NEURORADIOL, DOI 10.1177/15910199231183132
NR 20
TC 1
Z9 1
U1 1
U2 1
PU ELSEVIER
PI AMSTERDAM
PA RADARWEG 29, 1043 NX AMSTERDAM, NETHERLANDS
SN 0303-8467
EI 1872-6968
J9 CLIN NEUROL NEUROSUR
JI Clin. Neurol. Neurosurg.
PD NOV
PY 2024
VL 246
AR 108525
DI 10.1016/j.clineuro.2024.108525
EA SEP 2024
PG 4
WC Clinical Neurology; Surgery
WE Science Citation Index Expanded (SCI-EXPANDED)
SC Neurosciences & Neurology; Surgery
GA F3O2C
UT WOS:001308942700001
PM 39241693
DA 2025-06-06
ER

PT J
AU Ahn, JH
   Jun, HS
   Kim, JH
   Oh, JK
   Song, JH
   Chang, IB
AF Ahn, Jun Hyong
   Jun, Hyo Sub
   Kim, Ji Hee
   Oh, Jae Keun
   Song, Joon Ho
   Chang, In Bok
TI Analysis of Risk Factor for the Development of Chronic Subdural Hematoma
   in Patients with Traumatic Subdural Hygroma
SO JOURNAL OF KOREAN NEUROSURGICAL SOCIETY
LA English
DT Article
DE Chronic subdural hematoma; Subdural hygroma
ID FINE-STRUCTURE; NEOMEMBRANES; EVOLUTION; ORIGIN; FATE
AB Objective : Although a high incidence of chronic subdural hematoma (CSDH) following traumatic subdural hygroma (SDG) has been reported, no study has evaluated risk factors for the development of CSDH. Therefore, we analyzed the risk factors contributing to formation of CSDH in patients with traumatic SDG.
   Methods : We retrospectively reviewed patients admitted to Hallym University Hospital with traumatic head injury from January 2004 through December 2013. A total of 45 patients with these injuries in which traumatic SDG developed during the follow-up period were analyzed. All patients were divided into two groups based on the development of CSDH, and the associations between the development of CSDH and independent variables were investigated.
   Results : Thirty-one patients suffered from bilateral SDG, whereas 14 had unilateral SDG. Follow-up computed tomography scans revealed regression of SDG in 25 of 45 patients (55.6%), but the remaining 20 patients (44.4%) suffered from transition to CSDH. Eight patients developed bilateral CSDH, and 12 patients developed unilateral CSDH. Hemorrhage-free survival rates were significantly lower in the male and bilateral SDG group (log-rank test; p=0.043 and p=0.013, respectively). Binary logistic regression analysis revealed male (OR, 7.68; 95% CI 1.18-49.78; p=0.033) and bilateral SDG (OR, 8.04; 95% CI 1.41-45.7; p=0.019) were significant risk factors for development of CSDH.
   Conclusion : The potential to evolve into CSDH should be considered in patients with traumatic SDG, particularly male patients with bilateral SDG.
C1 [Ahn, Jun Hyong; Jun, Hyo Sub; Kim, Ji Hee; Oh, Jae Keun; Song, Joon Ho; Chang, In Bok] Hallym Univ, Sacred Heart Hosp, Dept Neurosurg, 22 Gwanpyeong Ro,170Beon Gil, Anyang 14068, South Korea.
C3 Hallym University
RP Chang, IB (corresponding author), Hallym Univ, Sacred Heart Hosp, Dept Neurosurg, 22 Gwanpyeong Ro,170Beon Gil, Anyang 14068, South Korea.
EM nscib71@hanmail.net
RI Kim, Hee-Jin/P-1903-2015
OI Kim, Ji Hee/0000-0001-6937-8093
CR APFELBAUM RI, 1974, J NEUROSURG, V40, P336, DOI 10.3171/jns.1974.40.3.0336
   Baechli H, 2004, NEUROSURG REV, V27, P263, DOI 10.1007/s10143-004-0337-6
   Caldarelli M, 2002, ACTA NEUROCHIR, V144, P581, DOI 10.1007/s00701-002-0947-0
   DANDY WE, 1946, ARCH SURG-CHICAGO, V52, P421, DOI 10.1001/archsurg.1946.01230050428003
   FRENCH BN, 1978, SURG NEUROL, V9, P145
   FRIEDE RL, 1978, AM J PATHOL, V92, P69
   FUJIOKA S, 1981, Neurologia Medico-Chirurgica, V21, P1153
   HASEGAWA M, 1992, NEUROSURGERY, V31, P580, DOI 10.1227/00006123-199209000-00024
   KAUFMAN HH, 1984, ACTA NEUROCHIR, V72, P197, DOI 10.1007/BF01406870
   Kawaguchi T, 1998, NEUROSURGERY, V43, P1033, DOI 10.1097/00006123-199811000-00017
   KAWANO N, 1988, Neurological Surgery, V16, P747
   Lee KS, 2000, J KOREAN MED SCI, V15, P560, DOI 10.3346/jkms.2000.15.5.560
   LEE KS, 1994, BRIT J NEUROSURG, V8, P551, DOI 10.3109/02688699409002947
   Lee KS, 2000, BRAIN INJURY, V14, P355
   Nakaguchi H, 2001, J NEUROSURG, V95, P256, DOI 10.3171/jns.2001.95.2.0256
   OHNO K, 1986, Bulletin of Tokyo Medical and Dental University, V33, P99
   OHNO K, 1987, J NEUROL NEUROSUR PS, V50, P1694, DOI 10.1136/jnnp.50.12.1694
   PARK CK, 1994, ACTA NEUROCHIR, V127, P41, DOI 10.1007/BF01808545
   Park SH, 2008, J CLIN NEUROSCI, V15, P868, DOI 10.1016/j.jocn.2007.08.003
   Sambasivan M, 1997, SURG NEUROL, V47, P418, DOI 10.1016/S0090-3019(97)00188-2
   SCHACHENMAYR W, 1978, AM J PATHOL, V92, P53
   Sohn IT, 1997, J Korean Neurosurg Soc, V26, P87
   Sousa EB, 2013, BMC SURG, V13, DOI 10.1186/1471-2482-13-5
   SPALLONE A, 1989, EUR NEUROL, V29, P18, DOI 10.1159/000116370
   STONE JL, 1981, NEUROSURGERY, V8, P542, DOI 10.1227/00006123-198105000-00005
   WATANABE S, 1972, J NEUROSURG, V37, P552, DOI 10.3171/jns.1972.37.5.0552
   Yamada H, 1979, No To Shinkei, V31, P115
NR 27
TC 12
Z9 14
U1 1
U2 5
PU KOREAN NEUROSURGICAL SOC
PI SEOUL
PA #402 POSCO # OFFICE BUILDING 151 SUNHWA-DONG, JUNG-GU, SEOUL, 100-130,
   SOUTH KOREA
SN 2005-3711
EI 1598-7876
J9 J KOREAN NEUROSURG S
JI J. Korean. Neurosurg. Soc.
PD NOV
PY 2016
VL 59
IS 6
BP 622
EP 627
DI 10.3340/jkns.2016.59.6.622
PG 6
WC Clinical Neurology; Surgery
WE Science Citation Index Expanded (SCI-EXPANDED)
SC Neurosciences & Neurology; Surgery
GA ED2JX
UT WOS:000388671500014
PM 27847577
OA Green Published, Green Submitted, gold
DA 2025-06-06
ER

PT J
AU Woitzik, J
   Barth, M
   Tuettenberg, J
AF Woitzik, Johannes
   Barth, Martin
   Tuettenberg, Jochen
TI Persistent postpartum headache from a chronic subdural hematoma after
   peridural anesthesia
SO OBSTETRICS AND GYNECOLOGY
LA English
DT Article
ID DURAL PUNCTURE
AB Background: Postpartum headache after peridural anesthesia is usually attributed to accidental perforation of the dura causing postlumbar puncture headache.
   Case: In a patient with persistent headache after peridural anesthesia for labor, a chronic subdural hematoma was diagnosed 5 weeks postpartum.
   Conclusion: Caution is warranted in patients with peridural anesthesia for labor who present with unusually persistent headache.
C1 Univ Heidelberg, Dept Neurosurg, Fac Clin Med, Univ Hosp Mannheim, D-68167 Mannheim, Germany.
C3 Ruprecht Karls University Heidelberg
RP Woitzik, J (corresponding author), Univ Heidelberg, Dept Neurosurg, Fac Clin Med, Univ Hosp Mannheim, Theodor Kutzer Ufer 1-3, D-68167 Mannheim, Germany.
EM johannes.woitzik@nch.ma.uni-heidelberg.de
RI Barth, Martin/E-8265-2014; Woitzik, Johannes/IUP-1627-2023
OI Tuettenberg, Jochen/0000-0001-9087-7188; Woitzik,
   Johannes/0000-0002-1865-4606
CR Adhiyaman V, 2002, POSTGRAD MED J, V78, P71, DOI 10.1136/pmj.78.916.71
   Davies JM, 2001, BRIT J ANAESTH, V86, P720, DOI 10.1093/bja/86.5.720
   Diemunsch P, 1998, CAN J ANAESTH, V45, P328, DOI 10.1007/BF03012023
   Lee KS, 1998, BRAIN INJURY, V12, P901
   Nolte CH, 2004, AM J EMERG MED, V22, P241, DOI 10.1016/j.ajem.2004.02.032
   SCHMIDT A, 1992, ANAESTHESIST, V41, P276
NR 6
TC 6
Z9 6
U1 0
U2 1
PU LIPPINCOTT WILLIAMS & WILKINS
PI PHILADELPHIA
PA 530 WALNUT ST, PHILADELPHIA, PA 19106-3621 USA
SN 0029-7844
J9 OBSTET GYNECOL
JI Obstet. Gynecol.
PD SEP
PY 2006
VL 108
IS 3
BP 808
EP 809
DI 10.1097/01.AOG.0000214944.15388.56
PN 2
PG 2
WC Obstetrics & Gynecology
WE Science Citation Index Expanded (SCI-EXPANDED)
SC Obstetrics & Gynecology
GA 175UC
UT WOS:000247038500041
PM 17018511
DA 2025-06-06
ER

PT J
AU Gastone, P
   Fabrizia, C
   Homére, M
   Francesco, C
   Alberto, M
   Nicola, D
AF Gastone, P
   Fabrizia, C
   Homére, M
   Francesco, C
   Alberto, M
   Nicola, D
TI Chronic subdural hematoma:: Results of a homogeneous series of 159
   patients operated on by residents
SO NEUROLOGY INDIA
LA English
DT Article
DE chronic subdural hematoma; surgical training; head injury
ID CLOSED-SYSTEM DRAINAGE; SURGICAL-TREATMENT; CRANIOTOMY; RECURRENCE
AB Aims: A series of cases with chronic subdural hematoma operated upon by residents in neurosurgery is analysed. Materials and Methods: 159 patients treated between 1998 and 2001 were included in the study. Mean age was 76.4 years and male/female ratio was 1.7/1. The patients were classified both on admission and at discharge according to the Markwalder scale. The standard operative procedure consisted of an enlarged single burr-hole, rinsing the subdural space with iso-osmotic saline solution and insertion of a subdural drain. Conclusion: In CSDH, operation by the residents is safe and the results are comparable to those of the major series of the literature as the surgical procedure is standardized.
C1 Univ Florence, Neurosurg Clin, I-50121 Florence, Italy.
C3 University of Florence
RP Osped CTO, Neurosurg Clin, Largo P Palagi 1, I-50139 Florence, Italy.
EM dilorenzo@unifi.it
RI Cacciola, Francesco/AAV-1559-2021
OI Cacciola, Francesco/0000-0001-6290-9189
CR Drapkin A J, 1991, Br J Neurosurg, V5, P467, DOI 10.3109/02688699108998475
   Ernestus RI, 1997, SURG NEUROL, V48, P220, DOI 10.1016/S0090-3019(97)80031-6
   HAMILTON MG, 1993, NEUROSURGERY, V33, P67
   KOTWICA Z, 1991, British Journal of Neurosurgery, V5, P461, DOI 10.3109/02688699108998474
   Lind CRP, 2003, J NEUROSURG, V99, P44, DOI 10.3171/jns.2003.99.1.0044
   MARKWALDER TM, 1981, J NEUROSURG, V55, P390, DOI 10.3171/jns.1981.55.3.0390
   Mellergard P, 1996, ACTA NEUROCHIR, V138, P708, DOI 10.1007/BF01411476
   Mori K, 2001, NEUROL MED-CHIR, V41, P371, DOI 10.2176/nmc.41.371
   Nakajima H, 2002, SURG NEUROL, V58, P385, DOI 10.1016/S0090-3019(02)00921-7
   Penchet G, 1998, NEUROCHIRURGIE, V44, P247
   RICHTER HP, 1984, ACTA NEUROCHIR, V71, P179, DOI 10.1007/BF01401313
   Sambasivan M, 1997, SURG NEUROL, V47, P418, DOI 10.1016/S0090-3019(97)00188-2
   Suzuki K, 1998, SURG NEUROL, V50, P231, DOI 10.1016/S0090-3019(97)00339-X
   Weigel R, 2003, J NEUROL NEUROSUR PS, V74, P937, DOI 10.1136/jnnp.74.7.937
NR 14
TC 18
Z9 23
U1 0
U2 0
PU WOLTERS KLUWER MEDKNOW PUBLICATIONS
PI MUMBAI
PA WOLTERS KLUWER INDIA PVT LTD , A-202, 2ND FLR, QUBE, C T S  NO 1498A-2
   VILLAGE MAROL, ANDHERI EAST, MUMBAI, 400059, INDIA
SN 0028-3886
EI 1998-4022
J9 NEUROL INDIA
JI Neurol. India
PD DEC
PY 2004
VL 52
IS 4
BP 475
EP 477
PG 3
WC Neurosciences
WE Science Citation Index Expanded (SCI-EXPANDED)
SC Neurosciences & Neurology
GA 887RV
UT WOS:000226324100013
PM 15626837
DA 2025-06-06
ER

PT J
AU Catapano, J
   Nguyen, C
   Baranoski, JF
   Cole, TS
   Majmundar, NJ
   Wilkinson, DA
   Fredrickson, V
   Cavalcanti, DD
   Ducruet, AF
   Albuquerque, F
AF Catapano, Joshua
   Nguyen, Candice
   Baranoski, Jacob F.
   Cole, Tyler S.
   Majmundar, Neil J.
   Wilkinson, D. Andrew
   Fredrickson, Vance
   Cavalcanti, Daniel D.
   Ducruet, Andrew F.
   Albuquerque, Felipe
TI Middle Meningeal Artery Embolization for Chronic Subdural Hematoma: An
   Institutional Analysis
SO NEUROSURGERY
LA English
DT Meeting Abstract
RI wilkinson, D./L-8009-2017; Demchuk, Andrew/E-1103-2012; Majmundar,
   Neil/AAH-9695-2020; Cavalcanti, Daniel/C-9213-2012
NR 0
TC 0
Z9 0
U1 0
U2 2
PU OXFORD UNIV PRESS INC
PI CARY
PA JOURNALS DEPT, 2001 EVANS RD, CARY, NC 27513 USA
SN 0148-396X
EI 1524-4040
J9 NEUROSURGERY
JI Neurosurgery
PD DEC
PY 2020
VL 67
SU 1
MA 432
BP 146
EP 146
PG 1
WC Clinical Neurology; Surgery
WE Science Citation Index Expanded (SCI-EXPANDED)
SC Neurosciences & Neurology; Surgery
GA QF1DD
UT WOS:000616638600328
DA 2025-06-06
ER

PT J
AU Tariq, J
   Bhatti, SN
AF Tariq, Jibran
   Bhatti, Sajid Nazir
TI Adjunctive postoperative course of dexamethasone in chronic subdural
   hematoma: Effect on surgical outcome
SO PAKISTAN JOURNAL OF MEDICAL SCIENCES
LA English
DT Article
DE Chronic subdural hematoma; Recurrence; Dexamethasone
AB Objectives: To compare the effect of burrhole craniostomy with and without a postoperative course of dexamethasone on recurrence rate of chronic subdural hematoma (CSDH). Methods: The study was conducted at the Department of Neurosurgery, Pakistan Institute of Medical Sciences, Islamabad, from September 2017 till May 2018. Adult patients diagnosed with CSDH and advised burrhole craniostomy were enrolled in this prospective randomized controlled trial. Participants were randomized into Group-1 (receiving two weeks dexamethasone), and Group-2 (no dexamethasone). Clinical assessment and Brain CT were done preoperatively, second postoperative day, sixth and twelfth postoperative week, with outcome assessed at twelfth postoperative week. Complications of treatment and recurrence rate were recorded. Results: Ninety-two (n=92, 46 in each group) patients were enrolled. Improvement in neurological (95.7% vs 93.5%; P=0.646) and radiological outcome (95.7% vs 93.5%; P=0.646) was similar in both groups. Complication rate was higher in Group-1 but not significantly different (58.7% vs 43.5%; P=0.535). Most frequent complication was pneumocephalus, with mortality rate equal (n=one). Recurrence was observed in 2.2% (n=1/46) patients in Group-1 and 4.3% (n=2/46) in Group-2 (P=0.557), which was not statistically significant. Conclusions: Neurological and radiological outcome, and mortality rates were similar in both groups. The recurrence rate was lower and complications slightly higher in Group-1 but these were not statistically significant.
C1 [Tariq, Jibran] Pak Int Med Coll, Peshawar Inst Med Sci, Dept Surg, Peshawar, Pakistan.
   [Bhatti, Sajid Nazir] Shaheed Zulfiqar Ali Bhutto Med Univ, Pakistan Inst Med Sci, Dept Neurosurg, Islamabad, Pakistan.
C3 Pakistan Institute of Medical Sciences
RP Tariq, J (corresponding author), Pak Int Med Coll, Peshawar Inst Med Sci, Dept Surg, Peshawar, Pakistan.
EM jtariq.ns@gmail.com
CR Abe Y, 2017, J NEUROSURG, V126, P1042, DOI 10.3171/2016.3.JNS152957
   Brennan Paul M, 2017, J Neurosurg, V127, P732, DOI [10.3171/2016.8.JNS16134.test, 10.3171/2016.8.JNS16134]
   Delgado-López PD, 2009, NEUROCIRUGIA, V20, P346
   Dran G, 2007, NEUROCHIRURGIE, V53, P477, DOI 10.1016/j.neuchi.2007.09.146
   Edlmann E, 2017, J NEUROINFLAMM, V14, DOI 10.1186/s12974-017-0881-y
   Emich S, 2014, TRIALS, V15, DOI 10.1186/1745-6215-15-6
   Holl DC, 2018, WORLD NEUROSURG, V116, P402, DOI 10.1016/j.wneu.2018.05.037
   Hutchinson PJ, 2020, NEW ENGL J MED, V383, P2616, DOI 10.1056/NEJMoa2020473
   Kostas F, 2019, INTERDISCIP NEUROSUR, V16, P70, DOI 10.1016/j.inat.2018.12.011
   Li FB, 2017, J NEUROL SCI, V377, P149, DOI 10.1016/j.jns.2017.04.013
   Matsumoto H, 2018, J CLIN NEUROSCI, V49, P40, DOI 10.1016/j.jocn.2017.11.009
   Mebberson K, 2020, J CLIN NEUROSCI, V71, P153, DOI 10.1016/j.jocn.2019.08.095
   Min Kyung Hyun, 2012, Korean J Audiol, V16, P65, DOI 10.7874/kja.2012.16.2.65
   Pont LMEB, 2012, NEUROSURGERY, V70, P873, DOI 10.1227/NEU.0b013e31823672ad
   Qian ZR, 2017, BRIT J NEUROSURG, V31, P84, DOI 10.1080/02688697.2016.1260686
   Quan W, 2015, BRAIN RES, V1625, P84, DOI 10.1016/j.brainres.2015.08.017
   Santarius Thomas, 2010, Clin Neurosurg, V57, P112
   Schmidt L, 2015, PLOS ONE, V10, DOI 10.1371/journal.pone.0140450
   Stanisic M, 2012, INFLAMM RES, V61, P845, DOI 10.1007/s00011-012-0476-0
   Sun TFD, 2005, BRIT J NEUROSURG, V19, P327, DOI 10.1080/02688690500305332
   Uno M, 2017, NEUROL MED-CHIR, V57, P402, DOI 10.2176/nmc.ra.2016-0337
   Yadav Yad R, 2016, Asian J Neurosurg, V11, P330
NR 22
TC 4
Z9 4
U1 0
U2 0
PU PROFESSIONAL MEDICAL PUBLICATIONS
PI SADDAR
PA PANORAMA CENTRE, RM 522, 5TH FLOOR, BLDG 2, RAJA GHAZANFAR ALI RD, PO
   BOX 8766, SADDAR, KARACHI 00000, PAKISTAN
SN 1682-024X
EI 1681-715X
J9 PAK J MED SCI
JI Pak. J. Med. Sci.
PD NOV-DEC
PY 2021
VL 37
IS 7
BP 1877
EP 1882
DI 10.12669/pjms.37.7.3374
PG 6
WC Medicine, General & Internal
WE Science Citation Index Expanded (SCI-EXPANDED)
SC General & Internal Medicine
GA WX0QY
UT WOS:000718310900029
PM 34912411
OA gold, Green Published
DA 2025-06-06
ER

PT J
AU Kurabe, S
   Ozawa, T
   Watanabe, T
   Aiba, T
AF Kurabe, Satoshi
   Ozawa, Tsunenori
   Watanabe, Toru
   Aiba, Toyotaka
TI Efficacy and safety of postoperative early mobilization for chronic
   subdural hematoma in elderly patients
SO ACTA NEUROCHIRURGICA
LA English
DT Article
DE Chronic subdural hematoma; Early mobilization; Postoperative
   complications; Recurrence
ID CLOSED-SYSTEM DRAINAGE; RECURRENCE; CRANIOSTOMY; POSTURE
AB The incidences of chronic subdural hematoma (CSDH) will probably increase with the aging of the population; thus, postoperative care of elderly CSDH patients may play a more important role in surgical management. The aim of this study was to evaluate the efficacy of and adverse effects after postoperative early mobilization (EM) for elderly CSDH patients.
   This is a single-institution historical control study. One hundred eighty-two patients with CSDH aged 65 years and older underwent one burr-hole surgery between 2001 and 2008. This institution has prospectively conducted an EM protocol after surgery since 2005. The emphasis of the EM was helping patients not only to an upright position but also to walk beginning the day of operation. The incidences of postoperative complications and recurrence of CSDH were compared between the EM group (n = 91; 76.5 +/- 6.5 years old) and a delayed mobilization (DM) group (n = 91; 77.9 +/- 7.5 years old).
   Postoperative complications, such as pneumonia and urinary tract infection, was observed in 24 (26.4%) in the DM group and 11 (12.1%) in the EM group (p < 0.05). The rate of recurrence did not differ between the two groups (6.6% and 8.8%, respectively; p = 0.58).
   The results suggest that EM after one burr-hole surgery prevents postoperative complications without increasing the risk of recurrence in CSDH patients a parts per thousand yen65 years of age.
C1 [Kurabe, Satoshi; Ozawa, Tsunenori; Watanabe, Toru; Aiba, Toyotaka] Niigata Prefectural Shibata Hosp, Dept Neurosurg, Niigata 9578588, Japan.
RP Kurabe, S (corresponding author), Niigata Prefectural Shibata Hosp, Dept Neurosurg, 1-2-8 Honcho, Niigata 9578588, Japan.
EM skurabe@bri.niigata-u.ac.jp
CR Abouzari M, 2007, NEUROSURGERY, V61, P794, DOI 10.1227/01.NEU.0000298908.94129.67
   [Anonymous], WORLD POP PROSP 2008
   CHOUDHURY AR, 1994, ACTA NEUROCHIR, V129, P15, DOI 10.1007/BF01400867
   KUDO H, 1992, Neurologia Medico-Chirurgica, V32, P207, DOI 10.2176/nmc.32.207
   MARKWALDER TM, 1981, J NEUROSURG, V55, P390, DOI 10.3171/jns.1981.55.3.0390
   Miele VJ, 2005, SURG NEUROL, V63, P420, DOI 10.1016/j.surneu.2004.06.023
   Nakaguchi H, 2000, J NEUROSURG, V93, P791, DOI 10.3171/jns.2000.93.5.0791
   Nakajima H, 2002, SURG NEUROL, V58, P385, DOI 10.1016/S0090-3019(02)00921-7
   Ramachandran R, 2007, SURG NEUROL, V67, P367, DOI 10.1016/j.surneu.2006.07.022
   SVIEN HJ, 1964, J NEUROSURG, V21, P172, DOI 10.3171/jns.1964.21.3.0172
   WAKAI S, 1990, NEUROSURGERY, V26, P771, DOI 10.1227/00006123-199005000-00006
NR 11
TC 56
Z9 60
U1 0
U2 3
PU SPRINGER WIEN
PI WIEN
PA SACHSENPLATZ 4-6, PO BOX 89, A-1201 WIEN, AUSTRIA
SN 0001-6268
J9 ACTA NEUROCHIR
JI Acta Neurochir.
PD JUL
PY 2010
VL 152
IS 7
BP 1171
EP 1174
DI 10.1007/s00701-010-0627-4
PG 4
WC Clinical Neurology; Surgery
WE Science Citation Index Expanded (SCI-EXPANDED)
SC Neurosciences & Neurology; Surgery
GA 612SH
UT WOS:000278922300009
PM 20336332
DA 2025-06-06
ER

PT J
AU Nakagawa, I
   Kotsugi, M
   Yokoyama, S
   Maeoka, R
   Tamura, K
   Takeshima, Y
   Matsuda, R
   Yamada, S
   Nishimura, F
   Park, YS
   Nakase, H
AF Nakagawa, Ichiro
   Kotsugi, Masashi
   Yokoyama, Shohei
   Maeoka, Ryosuke
   Tamura, Kentaro
   Takeshima, Yasuhiro
   Matsuda, Ryosuke
   Yamada, Shuichi
   Nishimura, Fumihiko
   Park, Young-Soo
   Nakase, Hiroyuki
TI Extensive Roles and Technical Advances of Middle Meningeal Artery
   Embolization for Chronic Subdural Hematoma
SO NEUROLOGIA MEDICO-CHIRURGICA
LA English
DT Article
DE middle meningeal artery embolization; chronic subdural hematoma
ID RECURRENCE; EVACUATION; BLOOD
AB Chronic subdural hematoma (CSDH) is a common pathology that typically affects the elderly in Japan, an aging society. Burr-hole irrigation is the standard treatment, but middle meningeal artery (MMA) embolization is a minimally invasive alternative. MMA embolization for CSDH has frequently been re-ported in recent years, and many technical innovations to improve clinical outcomes have been de-scribed. Embolic materials reaching more distally are found to avoid recurrences after MMA emboliza-tion. As a result, various studies have described the superiority of embolizing the anterior and poste-rior branches of the MMA, the advantages of embolic materials reaching beyond the midline, and a high degree of distal penetration using a "sugar rush technique" in which 5% soluble glucose is in-jected through an intermediate catheter during MMA embolization. Radiographically, reports have de-scribed the importance of a "bright falx" sign obtained by infiltrating embolic material beyond the midline and post-embolization enhancement of the dura, capsular membrane, septations, and sub-dural hematoma fluid as indicators of the spread of embolic materials. This review provides an over-view of the current status and future challenges in MMA embolization for CSDH, focusing on technical aspects to improve clinical outcomes.
C1 [Nakagawa, Ichiro; Kotsugi, Masashi; Yokoyama, Shohei; Maeoka, Ryosuke; Tamura, Kentaro; Takeshima, Yasuhiro; Matsuda, Ryosuke; Yamada, Shuichi; Nishimura, Fumihiko; Park, Young-Soo; Nakase, Hiroyuki] Nara Med Univ, Dept Neurosurg, Kashihara, Nara, Japan.
   [Nakagawa, Ichiro] Nara Med Univ, Dept Neurosurg, 840 Shijo Cho, Kashihara, Nara 6348522, Japan.
C3 Nara Medical University; Nara Medical University
RP Nakagawa, I (corresponding author), Nara Med Univ, Dept Neurosurg, 840 Shijo Cho, Kashihara, Nara 6348522, Japan.
EM nakagawa@naramed-u.ac.jp
RI Matsuda, Ryosuke/ADP-5440-2022; Tamura, Kentaro/AAU-2354-2021; Nakagawa,
   Ichiro/IVU-7050-2023
OI Nakagawa, Ichiro/0000-0002-1340-3293
FU Grants-in-Aid for Scientific Research [22K09214] Funding Source: KAKEN
CR Abdollahifard S., 2022, INTERV NEURORADIOL, DOI 10.1177/15910199221125977
   Abouzari M, 2009, NEUROSURG REV, V32, P479, DOI 10.1007/s10143-009-0215-3
   Adusumilli G, 2022, J NEUROINTERV SURG, V14, P1027, DOI 10.1136/neurintsurg-2021-018430
   Al-Mufti F, 2021, AM J NEURORADIOL, V42, P916, DOI 10.3174/ajnr.A7077
   Ban SP, 2018, RADIOLOGY, V286, P909, DOI 10.1148/radiol.2017170053
   Barros G, 2021, CUREUS J MED SCIENCE, V13, DOI 10.7759/cureus.20609
   Catapano JS, 2022, AM J NEURORADIOL, V43, P1148, DOI 10.3174/ajnr.A7572
   Catapano JS, 2022, J NEUROINTERV SURG, V14, P1279, DOI 10.1136/neurintsurg-2021-018073
   Catapano JS, 2021, J NEUROSURG, V135, P1208, DOI 10.3171/2020.9.JNS202781
   Catapano JS, 2021, J NEUROINTERV SURG, V13, P657, DOI 10.1136/neurintsurg-2020-016552
   Dofuku S, 2022, NEUROL MED-CHIR, V63, P17, DOI 10.2176/jns-nmc.2022-0164
   Drake M, 2022, TRIALS, V23, DOI 10.1186/s13063-022-06842-4
   Enriquez-Marulanda A, 2021, NEUROSURGERY, V89, P486, DOI 10.1093/neuros/nyab192
   Entezami P, 2019, HEADACHE, V59, P615, DOI 10.1111/head.13519
   Fan GX, 2020, FRONT NEUROL, V11, DOI 10.3389/fneur.2020.00824
   Fuentes AM, 2023, NEUROSURGERY, V92, P144, DOI 10.1227/neu.0000000000002151
   Gomez-Paz S, 2021, INTERV NEURORADIOL, V27, P571, DOI 10.1177/1591019920982816
   HAINES DE, 1993, NEUROSURGERY, V32, P111, DOI 10.1227/00006123-199301000-00017
   Haldrup M, 2020, ACTA NEUROCHIR, V162, P777, DOI 10.1007/s00701-020-04266-0
   Han MH, 2017, J NEUROSURG, V127, P1117, DOI 10.3171/2016.8.JNS16867
   Hoenning A, 2022, TRIALS, V23, DOI 10.1186/s13063-022-06506-3
   Housley SB, 2022, INTERV NEURORADIOL, Patent No. 15910199221138152
   Housley SB, 2023, J NEUROINTERV SURG, V15, P943, DOI 10.1136/jnis-2022-019427
   Hubbard ZS, 2022, INTERV NEURORADIOL, V28, P639, DOI 10.1177/15910199211065197
   Ironside N, 2021, J NEUROINTERV SURG, V13, P951, DOI 10.1136/neurintsurg-2021-017352
   Joyce E, 2020, NEUROSURG FOCUS, V49, DOI 10.3171/2020.7.FOCUS20518
   Jumah F, 2020, ACTA NEUROCHIR, V162, P499, DOI 10.1007/s00701-019-04161-3
   Khorasanizadeh M, 2022, WORLD NEUROSURG, V165, pE581, DOI 10.1016/j.wneu.2022.06.099
   Khorasanizadeh M, 2021, J NEUROSURG, V137, P235, DOI 10.3171/2021.8.JNS211691
   Killeffer JA, 2000, NEUROSURG CLIN N AM, V11, P407, DOI 10.1016/S1042-3680(18)30102-5
   Kosaka T, 2020, WORLD NEUROSURG, V133, P256, DOI 10.1016/j.wneu.2019.10.035
   Krothapalli N, 2022, FRONT NEUROL, V13, DOI 10.3389/fneur.2022.990722
   Kwon CS, 2018, WORLD NEUROSURG, V109, pE707, DOI 10.1016/j.wneu.2017.10.058
   Lee S, 2022, J NEUROSURG, V136, P1273, DOI 10.3171/2021.5.JNS21109
   Link TW, 2018, INTERV NEURORADIOL, V24, DOI 10.1177/1591019918769336
   Majidi S, 2022, NEUROSURGERY, V90, P533, DOI 10.1227/neu.0000000000001882
   Mandai S, 2000, J NEUROSURG, V93, P686, DOI 10.3171/jns.2000.93.4.0686
   Martinez-Gutierrez JC, 2022, NEUROSURGERY
   Mino Masaki, 2010, Surg Neurol Int, V1, P78, DOI 10.4103/2152-7806.73801
   Mir O, 2022, J STROKE CEREBROVASC, V31, DOI 10.1016/j.jstrokecerebrovasdis.2022.106318
   Mureb MC, 2020, WORLD NEUROSURG, V139, P265
   Nakagawa I, 2019, WORLD NEUROSURG, V126, pE473, DOI 10.1016/j.wneu.2019.02.074
   Naveed MZ, 2021, J NEUROINTERV SURG, V13, P964, DOI 10.1136/neurintsurg-2020-016953
   Ng S, 2020, J NEUROINTERV SURG, V12, P695, DOI 10.1136/neurintsurg-2019-015421
   Nia AM, 2022, WORLD NEUROSURG, V164, pE568, DOI 10.1016/j.wneu.2022.05.011
   Nomura Sadahiro, 2022, Surg Neurol Int, V13, P516, DOI 10.25259/SNI_886_2022
   Okuma Y, 2022, NEUROCHIRURGIE, V68, P123, DOI 10.1016/j.neuchi.2021.02.008
   Onyinzo C, 2022, J NEUROINTERV SURG, V14, P297, DOI 10.1136/neurintsurg-2021-017450
   ORLIN JR, 1991, ANAT RECORD, V230, P22, DOI 10.1002/ar.1092300104
   Osuka K, 2017, NEUROSURGERY, V80, P571, DOI 10.1093/neuros/nyw100
   Otsuji Ryosuke, 2022, NMC Case Rep J, V9, P151, DOI 10.2176/jns-nmc.2022-0007
   Paro MR, 2023, OPER NEUROSURG, V24, P3, DOI 10.1227/ons.0000000000000446
   Piergallini L, 2019, WORLD NEUROSURG, V128, P606, DOI 10.1016/j.wneu.2019.04.246
   Rajah GB, 2020, J NEUROINTERV SURG, V12, P1214, DOI 10.1136/neurintsurg-2020-016185
   Rajah GB, 2020, J NEUROINTERV SURG, V12, P436, DOI 10.1136/neurintsurg-2019-015493
   Saito Hiroshi, 2019, NMC Case Rep J, V6, P105, DOI 10.2176/nmccrj.cr.2018-0275
   Samarage HM, 2025, BRIT J NEUROSURG, V39, P228, DOI 10.1080/02688697.2022.2159927
   Samarage HM, 2022, NEUROSURGERY, V91, P389, DOI 10.1227/neu.0000000000002038
   Sato Mizuto, 2022, Surg Neurol Int, V13, P186, DOI 10.25259/SNI_73_2022
   Schwarz J, 2021, J NEUROSURG, V135, P1627, DOI 10.3171/2020.10.JNS202856
   Scoville JP, 2022, INTERV NEURORADIOL, DOI 10.1177/15910199221104631
   Seok JH, 2022, J CEREBROVASC ENDOVA
   Shigematsu T, 2021, OPER NEUROSURG, V21, pE274, DOI 10.1093/ons/opab144
   Shotar E, 2022, CLIN NEURORADIOL
   Shotar E, 2022, CLIN NEURORADIOL, V32, P57, DOI 10.1007/s00062-021-00996-5
   Souter J, 2022, CHILD NERV SYST, V38, P1861, DOI 10.1007/s00381-022-05639-9
   Srivatsan A, 2019, WORLD NEUROSURG, V122, P613, DOI 10.1016/j.wneu.2018.11.167
   Tabibian Borna Ethan, 2021, Surg Neurol Int, V12, P438, DOI 10.25259/SNI_183_2021
   Tavakkoli Armin, 2022, Radiol Case Rep, V17, P1470, DOI 10.1016/j.radcr.2021.12.012
   Tempaku A, 2015, INTERV NEURORADIOL, V21, P366, DOI 10.1177/1591019915583224
   Wilseck ZM, 2022, INTERV NEURORADIOL, DOI 10.1177/15910199221107250
   YAMASHIMA T, 1984, NEUROSURGERY, V15, P672, DOI 10.1227/00006123-198411000-00006
   Yazawa O, 2022, CHILD NERV SYST, V38, P1397, DOI 10.1007/s00381-021-05418-y
   Yokoya Shigeomi, 2020, Asian J Neurosurg, V15, P421, DOI 10.4103/ajns.AJNS_341_19
NR 74
TC 4
Z9 5
U1 0
U2 3
PU JAPAN NEUROSURGICAL SOC
PI TOKYO
PA 5-25-16 HONGO, BUNKYO-KU, TOKYO, 113-0033, JAPAN
SN 0470-8105
EI 1349-8029
J9 NEUROL MED-CHIR
JI Neurol. Med.-Chir.
PD AUG
PY 2023
VL 63
IS 8
BP 327
EP 333
DI 10.2176/jns-nmc.2023-0017
EA JUN 2023
PG 7
WC Clinical Neurology; Surgery
WE Science Citation Index Expanded (SCI-EXPANDED)
SC Neurosciences & Neurology; Surgery
GA P2HF5
UT WOS:001009654300001
PM 37286481
OA gold
DA 2025-06-06
ER

PT J
AU Peng, ZY
   Xue, Y
   Wang, F
AF Peng, Zeyu
   Xue, Yan
   Wang, Fei
TI Misdiagnosis of Chronic Subdural Hematoma in Children
SO JOURNAL OF CRANIOFACIAL SURGERY
LA English
DT Article
DE Chronic subdural hematoma; Misdiagnosis; child
AB Chronic subdural hematoma is a common intracranial disease in elderly individuals, but in very rare cases, it can also develop in children. Some subdural hematomas are prone to misdiagnosis as epidural hematomas, which can affect the surgical approach and patient prognosis. We report a case of a 12-year-old male child with a misdiagnosed subdural hematoma as an epidural hematoma. We reviewed the data of this misdiagnosed patient with chronic subdural hematoma, analyzed relevant imaging information, identified the reasons for misdiagnosis, and summarized our experience to enhance our understanding of this condition.
C1 [Peng, Zeyu; Wang, Fei] Weifang Med Univ, Affiliated Hosp, Weifang 261000, Shandong, Peoples R China.
   [Xue, Yan] Weifang Municipal Govt Hosp, Weifang, Peoples R China.
C3 Shandong Second Medical University
RP Wang, F (corresponding author), Weifang Med Univ, Affiliated Hosp, Weifang 261000, Shandong, Peoples R China.
EM pzy2022123@163.com; 253041023@qq.com; 18863692050@163.com
CR Deora H, 2022, CHILD NERV SYST, V38, P123, DOI 10.1007/s00381-021-05341-2
   Mauer UM, 2007, NERVENARZT, V78, P177, DOI 10.1007/s00115-006-2226-4
   Wang HK, 2010, PEDIATR EMERG CARE, V26, P667, DOI 10.1097/PEC.0b013e3181f05475
   Yay MO., 2021, Subdural Hematoma
NR 4
TC 0
Z9 0
U1 0
U2 3
PU LIPPINCOTT WILLIAMS & WILKINS
PI PHILADELPHIA
PA TWO COMMERCE SQ, 2001 MARKET ST, PHILADELPHIA, PA 19103 USA
SN 1049-2275
EI 1536-3732
J9 J CRANIOFAC SURG
JI J. Craniofac. Surg.
PD OCT
PY 2023
VL 34
IS 7
BP E717
EP E719
DI 10.1097/SCS.0000000000009703
PG 3
WC Surgery
WE Science Citation Index Expanded (SCI-EXPANDED)
SC Surgery
GA U0QN5
UT WOS:001081939500037
PM 37646350
DA 2025-06-06
ER

PT J
AU Wu, L
   Guo, XF
   Ou, YW
   Yu, XF
   Zhu, BC
   Yang, C
   Liu, WM
AF Wu, Liang
   Guo, Xufei
   Ou, Yunwei
   Yu, Xiaofan
   Zhu, Bingcheng
   Yang, Cheng
   Liu, Weiming
TI Efficacy analysis of neuroendoscopy-assisted burr-hole evacuation for
   chronic subdural hematoma: a systematic review and meta-analysis
SO NEUROSURGICAL REVIEW
LA English
DT Review
DE chronic subdural hematoma; neuroendoscopy; burr-hole evacuation;
   recurrence; clinical outcome; meta-analysis
ID POSTOPERATIVE RECURRENCE; ENDOSCOPIC MANAGEMENT; SUBACUTE; DRAINAGE;
   SINGLE; EPIDEMIOLOGY; EXPERIENCE; PLACEMENT; SURGERY
AB The purpose of this study was to compare neuroendoscopy-assisted burr-hole evacuation with conventional burr-hole evacuation in the treatment of chronic subdural hematoma (CSDH), and to evaluate the curative effect of neuroendoscopy. This study follows PRISMA guidelines and uses the keywords "chronic subdural hematoma," "neuroendoscopies," "neuroendoscopy," "endoscopy," "endoscopic neurosurgery," and "neuroendoscopic surgery" to conduct an electronic search of online databases, including PubMed, Embase, Web of Science, and Cochrane Library. There were no restrictions on language or publication year. This meta-analysis involved 948 patients in six studies. The results showed that the recurrence rate in the neuroendoscopy group was significantly lower than that in the conventional burr-hole group (3.1% vs. 13.8%, P<0.001). Compared with the control group, the neuroendoscopy group had a longer operation time (P<0.001) and a shorter postoperative drainage time (P<0.001). In addition, there was no significant difference in hospital stay (P=0.14), mortality (P=0.39), postoperative morbidity (P=0.12), or 6-month neurological outcomes (P=0.32) between the two groups. It should be noted that the comparison of neurological outcomes was based on 269 patients (6/106 vs. 14/163). Compared with conventional burr-hole evacuation, neuroendoscopy-assisted burr-hole evacuation reduces the recurrence rate of CSDH and shortens the postoperative drainage time. However, the neuroendoscopy group did not have lower mortality or morbidity or better functional outcomes. In the future, randomized controlled trials are needed to further evaluate the efficacy and safety of neuroendoscopic surgery.
C1 [Wu, Liang; Guo, Xufei; Ou, Yunwei; Yu, Xiaofan; Zhu, Bingcheng; Liu, Weiming] Capital Med Univ, Beijing Tiantan Hosp, Dept Neurosurg, Beijing, Peoples R China.
   [Ou, Yunwei] Capital Med Univ, Beijing Neurosurg Inst, Beijing, Peoples R China.
   [Ou, Yunwei; Liu, Weiming] China Natl Clin Res Ctr Neurol Dis, Beijing, Peoples R China.
   [Liu, Weiming] Ningxia Med Univ, Peoples Hosp Ningxia Hui Autonomous Reg, Clin Med Coll 3, Neurol Ctr, Yinchuan, Peoples R China.
   [Ou, Yunwei] Beihang Univ, Beijing Adv Innovat Ctr Big Data Based Precis Med, Beijing, Peoples R China.
   [Yang, Cheng] Ningxia Med Univ, Clin Med Coll 3, Yinchuan, Peoples R China.
C3 Capital Medical University; Capital Medical University; Beijing
   Neurosurgical Institute; Capital Medical University; Ningxia Medical
   University; Beihang University; Ningxia Medical University
RP Liu, WM (corresponding author), Capital Med Univ, Beijing Tiantan Hosp, Dept Neurosurg, Beijing, Peoples R China.; Liu, WM (corresponding author), China Natl Clin Res Ctr Neurol Dis, Beijing, Peoples R China.; Liu, WM (corresponding author), Ningxia Med Univ, Peoples Hosp Ningxia Hui Autonomous Reg, Clin Med Coll 3, Neurol Ctr, Yinchuan, Peoples R China.
EM liuweimingnsok@sina.com
RI Chen, Shanshan/M-5985-2013; Liu, Weiming/E-7512-2015
OI Liu, Weiming/0000-0002-6245-6287
FU National Natural Science Foundation of China [81502150]; Capital's Funds
   for Health Improvement and Research [2020-2-2045]
FX This work was supported by the National Natural Science Foundation of
   China (81502150) and the Capital's Funds for Health Improvement and
   Research (2020-2-2045).
CR Almenawer SA, 2014, ANN SURG, V259, P449, DOI 10.1097/SLA.0000000000000255
   Amano T, 2021, J CLIN NEUROSCI, V92, P78, DOI 10.1016/j.jocn.2021.07.058
   Balser D, 2015, J NEUROSURG, V123, P1209, DOI 10.3171/2014.9.JNS141550
   Berhouma M, 2014, ACTA NEUROCHIR, V156, P2359, DOI 10.1007/s00701-014-2219-1
   Boyaci S, 2016, TURK NEUROSURG, V26, P871, DOI 10.5137/1019-5149.JTN.14113-15.2
   Cai Q, 2019, NEUROPSYCH DIS TREAT, V15, P385, DOI 10.2147/NDT.S193548
   Cenic A, 2005, CAN J NEUROL SCI, V32, P501, DOI 10.1017/S0317167100004510
   Cokluk C, 2014, J CLIN ANAL MED, V5
   Du B, 2020, FRONT NEUROL, V10, DOI 10.3389/fneur.2019.01408
   Ducruet AF, 2012, NEUROSURG REV, V35, P155, DOI 10.1007/s10143-011-0349-y
   Fang HY, 2022, FRONT SURG, V9, DOI 10.3389/fsurg.2022.789118
   Feghali J, 2020, WORLD NEUROSURG, V141, P339, DOI 10.1016/j.wneu.2020.06.140
   Furtado LMF, 2021, CUREUS J MED SCIENCE, V13, DOI 10.7759/cureus.12755
   Friedrich JO, 2007, BMC MED RES METHODOL, V7, DOI 10.1186/1471-2288-7-5
   Guan F., 2019, CHINESE MED J-PEKING, V99, P695
   HAINES DE, 1993, NEUROSURGERY, V32, P111, DOI 10.1227/00006123-199301000-00017
   Hellwig D, 1996, SURG NEUROL, V45, P272, DOI 10.1016/0090-3019(95)00417-3
   Hozo SP, 2005, BMC Medical Research Methodology, V5, P13, DOI [DOI 10.1186/1471-2288-5-13, 10/dt5pn6]
   Huang CJ, 2020, J NEUROL SURG PART A, V81, P549, DOI 10.1055/s-0040-1715121
   Ichimura S, 2020, TURK NEUROSURG, V30, P701, DOI 10.5137/1019-5149.JTN.27918-19.4
   Ivamoto HS, 2016, WORLD NEUROSURG, V86, P399, DOI 10.1016/j.wneu.2015.10.025
   Kaliaperumal C, 2012, ACTA NEUROCHIR, V154, P2083, DOI 10.1007/s00701-012-1483-1
   KARAKHAN VB, 1988, VESTN KHIR IM GREKOV, V140, P102
   Katsuki M, 2020, NEUROL MED-CHIR, V60, P126, DOI 10.2176/nmc.oa.2019-0203
   Kwon TH, 2000, J NEUROSURG, V93, P796, DOI 10.3171/jns.2000.93.5.0796
   Lind CRP, 2003, J NEUROSURG, V99, P44, DOI 10.3171/jns.2003.99.1.0044
   Májovsky M, 2016, ACTA NEUROCHIR, V158, P1987, DOI 10.1007/s00701-016-2902-5
   Matsumoto H, 2017, WORLD NEUROSURG, V107, P706, DOI 10.1016/j.wneu.2017.08.101
   Miranda LB, 2011, J NEUROSURG, V114, P72, DOI 10.3171/2010.8.JNS10298
   Mobbs R, 2009, J CLIN NEUROSCI, V16, P701, DOI 10.1016/j.jocn.2008.06.023
   Nakaguchi H, 2000, J NEUROSURG, V93, P791, DOI 10.3171/jns.2000.93.5.0791
   Ohba S, 2013, NEUROSURG REV, V36, P145, DOI 10.1007/s10143-012-0396-z
   Ou YW, 2019, WORLD NEUROSURG, V126, pE1412, DOI 10.1016/j.wneu.2019.03.111
   Ridwan S, 2019, WORLD NEUROSURG, V128, pE1010, DOI 10.1016/j.wneu.2019.05.063
   Rocchi G, 2007, SURG NEUROL, V67, P374, DOI 10.1016/j.surneu.2006.08.066
   Safain M, 2013, J NEUROSURG, V118, P694, DOI 10.3171/2012.11.JNS12689
   Shen J, 2019, INJURY, V50, P1634, DOI 10.1016/j.injury.2019.08.019
   Singh Harnarayan, 2022, Surg Neurol Int, V13, P8, DOI 10.25259/SNI_963_2021
   Sivaraju L, 2018, NEUROSURG REV, V41, P165, DOI 10.1007/s10143-017-0831-2
   Slim K, 2003, ANZ J SURG, V73, P712, DOI 10.1046/j.1445-2197.2003.02748.x
   Song P, 2021, AM J TRANSL RES, V13, P12235
   Takahashi S, 2011, NEUROL MED-CHIR, V51, P515, DOI 10.2176/nmc.51.515
   Teo C, 1996, CHILD NERV SYST, V12, P248
   Virchow R., 1857, Negot Phys Med Soc Wrzburg, V7, P134
   Weigel R, 2003, J NEUROL NEUROSUR PS, V74, P937, DOI 10.1136/jnnp.74.7.937
   Yadav YR, 2020, J NEUROL SURG PART A, V81, P330, DOI 10.1055/s-0039-1698388
   Yan KX, 2017, NEUROL RES, V39, P803, DOI 10.1080/01616412.2017.1321709
   Yan KX, 2016, NEUROL RES, V38, P467, DOI 10.1080/01616412.2016.1139772
   Yang WY, 2017, NEUROSURG CLIN N AM, V28, P205, DOI 10.1016/j.nec.2016.11.002
   Zhang JB, 2020, BRAIN RES BULL, V161, P94, DOI 10.1016/j.brainresbull.2020.04.014
   Zhang JB, 2018, BRAIN RES, V1678, P245, DOI 10.1016/j.brainres.2017.10.017
NR 51
TC 9
Z9 9
U1 1
U2 7
PU SPRINGER
PI NEW YORK
PA ONE NEW YORK PLAZA, SUITE 4600, NEW YORK, NY, UNITED STATES
SN 0344-5607
EI 1437-2320
J9 NEUROSURG REV
JI Neurosurg. Rev.
PD APR 28
PY 2023
VL 46
IS 1
AR 98
DI 10.1007/s10143-023-02007-2
PG 12
WC Clinical Neurology; Surgery
WE Science Citation Index Expanded (SCI-EXPANDED)
SC Neurosciences & Neurology; Surgery
GA E8WR1
UT WOS:000978284900001
PM 37115314
DA 2025-06-06
ER

PT J
AU Meggyesy, M
   Xia, YX
   Williams, G
   Lee, R
   Kim, E
   Biswas, D
   Xu, RS
   Gonzalez, LF
   Luciano, M
AF Meggyesy, Michael
   Xia, Yuanxuan
   Williams, Gwendolyn
   Lee, Ryan
   Kim, Enoch
   Biswas, Dipankar
   Xu, Risheng
   Gonzalez, L. Fernando
   Luciano, Mark
TI Middle Meningeal Artery Embolization in Chronic Subdural Hematoma in
   Post Shunted Normal Pressure Hydrocephalus
SO WORLD NEUROSURGERY
LA English
DT Article
DE Embolization; Endovascular; Hydrocephalus; Middle meningeal artery; NPH;
   SDH; Shunt; VPS
AB  BACKGROUND: Shunted hydrocephalus patients are at an inherent risk of developing chronic subdural hematomas (cSDHs) from overdrainage. The preliminary results of three much-anticipated clinical trials (STEM, EMBOLISE, MAGIC- MT) have recently been presented, showing efficacy of middle meningeal artery embolization (MMA-E) in reducing observational failure and the need for reoperation in non- shunted patients, but the effect of this procedure in shunted patients remains to be further investigated. In this series, we present our institution's experience with MMAE in shunted normal pressure hydrocephalus patients in comparison to standard of care ([SOC).  METHODS: We compared nine patients with normal pressure hydrocephalus, ventriculoperitoneal shunt, and shunt-induced cSDHs receiving SOC, shunt adjustment with or without burr hole drainage, to seven patients receiving SOC with MMA-E. Hematoma size and age of patients were matched. Patients were followed with serial head computed tomography scans. Symptoms, hematoma size, time to resolution, resolution status, and embolization details were monitored.  RESULTS: Six of seven SDH patients receiving MMA-E resolved. One patient showed residual but stable 3 mm cSDH after reinitiation of hydrocephalus treatment. The median time to resolution was 139.5 and 89 days for SOC without and with surgery, and 309 or 88 days for SOC without and with surgery plus MMA-E. One MMA-E patient was lost to follow-up and presented more than one year later with decreasing SDH that resolved by post-MMA-E day 504.  CONCLUSIONS: MMA-E in shunt-induced cSDHs has not shown increased resolution speed compared to SOC and liberal use of MMA-E on this cohort may need to be further investigated.
C1 [Meggyesy, Michael; Xia, Yuanxuan; Williams, Gwendolyn; Biswas, Dipankar; Xu, Risheng; Gonzalez, L. Fernando; Luciano, Mark] Johns Hopkins Univ, Sch Med, Dept Neurosurg, Baltimore, MD 21205 USA.
   [Williams, Gwendolyn] Wayne State Univ, Dept Chem Engn & Mat Sci, Detroit, MI USA.
   [Lee, Ryan] Vanderbilt Univ, Med Ctr, Dept Neurol Surg, Nashville, TN USA.
   [Kim, Enoch] LSU Hlth Shreveport, Dept Neurosurg, Shreveport, LA USA.
C3 Johns Hopkins University; Wayne State University; Vanderbilt University;
   Louisiana State University System; Louisiana State University Health
   Sciences Center at Shreveport
RP Luciano, M (corresponding author), Johns Hopkins Univ, Sch Med, Dept Neurosurg, Baltimore, MD 21205 USA.
EM markluciano@jh.edu
OI Biswas, Dipankar/0000-0002-5594-2236
CR Arthur A ea, 2024, ISC 2024
   Balser D, 2015, J NEUROSURG, V123, P1209, DOI 10.3171/2014.9.JNS141550
   Ban SP, 2018, RADIOLOGY, V286, P909, DOI 10.1148/radiol.2017170053
   Court J, 2019, CLIN NEUROL NEUROSUR, V186, DOI 10.1016/j.clineuro.2019.105464
   Davies JM ea, 2024, ISC 2024
   Hashimoto Takao, 2013, Surg Neurol Int, V4, P104, DOI 10.4103/2152-7806.116679
   Health NIo, 2023, The SQUID trial for the embolization of the middle meningeal artery for treatment of chronic subdural hematoma (STEM)
   Hutchinson PJ, 2020, NEW ENGL J MED, V383, P2616, DOI 10.1056/NEJMoa2020473
   Ironside N, 2021, J NEUROINTERV SURG, V13, P951, DOI 10.1136/neurintsurg-2021-017352
   Kan P, 2021, NEUROSURGERY, V88, P268, DOI 10.1093/neuros/nyaa379
   Link TW, 2019, NEUROSURGERY, V85, P801, DOI 10.1093/neuros/nyy521
   Mandai S, 2000, J NEUROSURG, V93, P686, DOI 10.3171/jns.2000.93.4.0686
   Mao Y ea, 2024, ISC 2024
   Meggyesy M, 2024, Treatment of shunt-induced cSDH in normal pressure hydrocephalus
   Mehta V, 2018, J CLIN NEUROSCI, V50, P7, DOI 10.1016/j.jocn.2018.01.050
   Miah IP, 2021, NEURORADIOLOGY, V63, P27, DOI 10.1007/s00234-020-02558-x
   MOUSSA AH, 1978, J NEUROL NEUROSUR PS, V41, P759, DOI 10.1136/jnnp.41.8.759
   Rauhala M, 2020, ACTA NEUROCHIR, V162, P2033, DOI 10.1007/s00701-020-04398-3
   Ryu SM, 2018, WORLD NEUROSURG, V120, pE855, DOI 10.1016/j.wneu.2018.08.177
   SAMUELSON S, 1972, J NEUROSURG, V37, P548, DOI 10.3171/jns.1972.37.5.0548
   Sundström N, 2018, J NEUROSURG, V129, P797, DOI 10.3171/2017.5.JNS17481
   Tempaku A, 2015, INTERV NEURORADIOL, V21, P366, DOI 10.1177/1591019915583224
   Wang B, 2024, ANN INDIAN ACAD NEUR, V27, DOI 10.4103/aian.aian_818_23
   Wei Q, 2021, FRONT NEUROL, V12, DOI 10.3389/fneur.2021.651362
   Weigel R, 2003, J NEUROL NEUROSUR PS, V74, P937, DOI 10.1136/jnnp.74.7.937
   Williams MA, 2020, J NEUROSURG, V132, P1773, DOI 10.3171/2019.2.JNS183538
NR 26
TC 0
Z9 0
U1 0
U2 0
PU ELSEVIER SCIENCE INC
PI NEW YORK
PA STE 800, 230 PARK AVE, NEW YORK, NY 10169 USA
SN 1878-8750
EI 1878-8769
J9 WORLD NEUROSURG
JI World Neurosurg.
PD MAR
PY 2025
VL 195
AR 123576
DI 10.1016/j.wneu.2024.123576
EA JAN 2025
PG 6
WC Clinical Neurology; Surgery
WE Science Citation Index Expanded (SCI-EXPANDED)
SC Neurosciences & Neurology; Surgery
GA W6U3J
UT WOS:001419895100001
PM 39675669
OA hybrid
DA 2025-06-06
ER

PT J
AU Alp, A
   Yildiz, MI
   Eroglu, EÖ
   Isikay, AI
   Ayhan, Y
   Ertugrul, A
AF Alp, Anil
   Yildiz, M. Irem
   Ozcelik Eroglu, Elcin
   Isikay, A. Ilkay
   Ayhan, Yavuz
   Ertugrul, Ayguen
TI Recurrent Psychotic Depression Associated with Chronic Subdural
   Haematoma: A Case Report
SO NOROPSIKIYATRI ARSIVI-ARCHIVES OF NEUROPSYCHIATRY
LA English
DT Article
DE Depression; pneumocephalus; psychosis; subdural hematoma
AB Chronic subdural hematomas (CSDH) with isolated psychiatric presentation are rare. In this paper, we report a case of 77 -year -oldfemale patient who had psychotic depression after repetitive head trauma without any neurological symptoms. The brain magnetic resonance imaging revealed an 20 mm subdural hematoma in the right frontoparietal region and a 7 mm subdural hematoma in the left frontal region. The psychiatric symptoms improved within the first week after evacuation but relapsed with the occurrence of right sided pneumocephalus. In the follow up, with the disappearance of the pneumocephalus, the psychiatric symptoms improved. It should be kept in mind that isolated psychiatric symptoms can be seen due to subdural hematoma and evacuation of the hematoma has an important role in improving the psychiatric symptoms.
C1 [Alp, Anil; Yildiz, M. Irem; Ozcelik Eroglu, Elcin; Ayhan, Yavuz; Ertugrul, Ayguen] Hacettepe Univ, Dept Psychiat, Fac Med, Ankara, Turkiye.
   [Isikay, A. Ilkay] Hacettepe Univ, Dept Brain & Nerve Surg, Fac Med, Ankara, Turkiye.
C3 Hacettepe University; Hacettepe University
RP Alp, A (corresponding author), Hacettepe Univ, Dept Psychiat, Fac Med, Ankara, Turkiye.
EM anil_alp@hacettepe.edu.tr
RI isikay, ilkay/HTL-5521-2023; AYHAN, YAVUZ/I-9150-2013; yıldız,
   mevhibe/AAB-4998-2021; Alp, Anil/HTR-7466-2023
OI Alp, Anil/0000-0003-3133-1067
CR Aarsland D, 2020, J CLIN PSYCHIAT, V81, DOI 10.4088/JCP.AD19038BR1C
   ALARCON RD, 1983, AM J PSYCHIAT, V140, P1360
   BLACK DW, 1984, BRIT J PSYCHIAT, V145, P200, DOI 10.1192/bjp.145.2.200
   Devinsky O, 2009, NEUROLOGY, V72, P80, DOI 10.1212/01.wnl.0000338625.47892.74
   Elie M, 1996, J GERIATR PSYCH NEUR, V9, P100, DOI 10.1177/089198879600900206
   Fleiss NA., 1945, Psychiatric manifestations of chronic subdural hematoma, DOI [10.1007/BF01562207.pdf, DOI 10.1007/BF01562207.PDF]
   Kar SK, 2015, INDIAN J PSYCHOL MED, V37, P239, DOI 10.4103/0253-7176.155656
   Kung WM, 2020, MOL IMAGING, V19, DOI 10.1177/1536012120914773
   Loreto F, 2023, ANN CLIN TRANSL NEUR, V10, P619, DOI 10.1002/acn3.51749
   Mehta V, 2018, J CLIN NEUROSCI, V50, P7, DOI 10.1016/j.jocn.2018.01.050
   NAGATOMO I, 1990, JPN J PSYCHIAT NEUR, V44, P703
   Pearce D, 2022, NEUROSCI BIOBEHAV R, V134, DOI 10.1016/j.neubiorev.2022.104529
   Reeves SJ, 2012, NEUROSCI BIOBEHAV R, V36, P2274, DOI 10.1016/j.neubiorev.2012.08.001
   Sahyouni R, 2017, WORLD NEUROSURG, V108, P948, DOI 10.1016/j.wneu.2017.09.064
   SATO T, 1987, JPN J PSYCHIAT NEUR, V41, P663
   Soleman J, 2017, SWISS MED WKLY, V147, DOI [10.57187/smw.2017.14398, 10.4414/smw.2017.14398]
NR 16
TC 0
Z9 0
U1 1
U2 1
PU  TURKISH NEUROPSYCHIATRY ASSOC-TURK NOROPSIKIYATRI  DERNEGI
PI ISTANBUL
PA MESRUTIYET MAH HALASKARGAZI CAD SITE APT NO 128-1 SISLI, ISTANBUL,
   Turkiye
SN 1300-0667
EI 1309-4866
J9 NOROPSIKIYATRI ARS
JI Noropsikiyatri Ars.
PD JUN
PY 2024
VL 61
IS 2
BP 180
EP 183
DI 10.29399/npa.28519
PG 4
WC Clinical Neurology
WE Science Citation Index Expanded (SCI-EXPANDED)
SC Neurosciences & Neurology
GA TY1Z9
UT WOS:001244741800014
PM 38868841
OA Green Published
DA 2025-06-06
ER

PT J
AU Kim, JK
   Kim, SW
   Kim, SH
AF Kim, Jong Kyu
   Kim, Seok Won
   Kim, Sung Hoon
TI Intracerebral Hemorrhage Following Evacuation of a Chronic Subdural
   Hematoma
SO JOURNAL OF KOREAN NEUROSURGICAL SOCIETY
LA English
DT Article
DE Chronic subdural hematoma; Complication; Intracerebral hemorrhage
ID HYGROMA
AB Burr hole drainage has been widely used to treat chronic subdural hematomas (SDH), and most of them are easily treated by simple trephination and drainage. However, various complications, such as, hematoma recurrence, infection, seizure, cerebral edema, tension pneumocephalus and failure of the brain to expand due to cerebro-cranial disproportion may develop after chronic SDH drainage. Among them, intracerebral hemorrhage after evacuation of a recurrent chronic SDH is very rare. Here, we report a fatal case of delayed intracerebral hemorrhage caused by coagulopathy following evacuation of a chronic SDH. Possible pathogenic mechanisms of this unfavorable complication are discussed and a review of pertinent literature is included.
C1 [Kim, Jong Kyu; Kim, Seok Won] Chosun Univ, Coll Med, Dept Neurosurg, Kwangju 501717, South Korea.
   [Kim, Sung Hoon] Yonsei Univ Wonju Coll Med, Wonju Christian Hosp, Dept Rehabil, Wonju, South Korea.
C3 Chosun University; Yonsei University
RP Kim, SW (corresponding author), Chosun Univ, Sch Med, Dept Neurosurg, 365 Pilmun Daero, Kwangju 501717, South Korea.
EM chosunns@chosun.ac.kr
OI kim, sunghoon/0000-0002-1570-3230
CR COOK AW, 1962, J NEUROSURG, V19, P419, DOI 10.3171/jns.1962.19.5.0419
   DAVELLA D, 1986, J NEUROSURG, V65, P710, DOI 10.3171/jns.1986.65.5.0710
   Harada Katsuhiko, 1992, Neurologia Medico-Chirurgica, V32, P969, DOI 10.2176/nmc.32.969
   HUBSCHMANN OR, 1980, NEUROSURGERY, V6, P233
   KAWAKAMI Y, 1989, NEUROSURGERY, V25, P25, DOI 10.1227/00006123-198907000-00005
   Kim SW, 2007, J KOREAN NEUROSURG S, V41, P267, DOI 10.3340/jkns.2007.41.4.267
   Kim SS, 2007, J KOREAN NEUROSURG S, V41, P261, DOI 10.3340/jkns.2007.41.4.261
   Lee KS, 1998, BRAIN INJURY, V12, P595, DOI 10.1080/026990598122359
   MODESTI LM, 1982, NEUROSURGERY, V10, P689, DOI 10.1227/00006123-198206010-00002
   Mori K, 2001, NEUROL MED-CHIR, V41, P371, DOI 10.2176/nmc.41.371
   Tindall G T, 1976, Clin Neurosurg, V23, P465
   Turgut M, 1998, J Neurosurg Sci, V42, P61
NR 12
TC 11
Z9 11
U1 0
U2 6
PU KOREAN NEUROSURGICAL SOC
PI SEOUL
PA #402 POSCO # OFFICE BUILDING 151 SUNHWA-DONG, JUNG-GU, SEOUL, 100-130,
   SOUTH KOREA
SN 2005-3711
J9 J KOREAN NEUROSURG S
JI J. Korean. Neurosurg. Soc.
PD FEB
PY 2013
VL 53
IS 2
BP 108
EP 111
DI 10.3340/jkns.2013.53.2.108
PG 4
WC Clinical Neurology; Surgery
WE Science Citation Index Expanded (SCI-EXPANDED)
SC Neurosciences & Neurology; Surgery
GA 112GU
UT WOS:000316581500008
PM 23560175
OA Green Published, gold
DA 2025-06-06
ER

PT J
AU Heit, J
   Haerian, H
   Copeland, K
   Honce, J
AF Heit, Jeremy
   Haerian, Hafez
   Copeland, Karen
   Honce, Justin
TI Performance of RAPID SDH for detection of both Acute and Chronic
   Subdural Hematomas
SO STROKE
LA English
DT Meeting Abstract
CT International Stroke Conference and State-of-the-Science Stroke Nursing
   Symposium
CY FEB 05-07, 2025
CL Los Angeles, CA
NR 0
TC 0
Z9 0
U1 0
U2 0
PU LIPPINCOTT WILLIAMS & WILKINS
PI PHILADELPHIA
PA TWO COMMERCE SQ, 2001 MARKET ST, PHILADELPHIA, PA 19103 USA
SN 0039-2499
EI 1524-4628
J9 STROKE
JI Stroke
PD FEB
PY 2025
VL 56
SU 1
MA WMP63
DI 10.1161/str.56.suppl_1.WMP63
PG 2
WC Clinical Neurology; Peripheral Vascular Disease
WE Science Citation Index Expanded (SCI-EXPANDED); Conference Proceedings Citation Index - Science (CPCI-S)
SC Neurosciences & Neurology; Cardiovascular System & Cardiology
GA Y9Y1V
UT WOS:001435578701329
DA 2025-06-06
ER

PT J
AU Fukutake, T
   Mine, S
   Yamakami, I
   Yamaura, A
   Hattori, T
AF Fukutake, T
   Mine, S
   Yamakami, I
   Yamaura, A
   Hattori, T
TI Roller coaster headache and subdural hematoma
SO NEUROLOGY
LA English
DT Article
DE roller coaster; headache; chronic subdural hematoma; MRI
C1 Chiba Univ, Sch Med, Dept Neurol, Chiba 2608670, Japan.
   Chiba Univ, Sch Med, Dept Neurosurg, Chiba 2608670, Japan.
C3 Chiba University; Chiba University
RP Fukutake, T (corresponding author), Chiba Univ, Sch Med, Dept Neurol, 1-8-1 Inohana, Chiba 2608670, Japan.
CR AUER LM, 1989, HDB CLIN NEUROLOGY 2, V54, P345
   BOABBAS Y, 1995, NEW ENGL J MED, V332, P1585, DOI 10.1056/NEJM199506083322317
   CAMERON MM, 1978, J NEUROL NEUROSUR PS, V41, P834, DOI 10.1136/jnnp.41.9.834
   FERNANDES CMB, 1994, J TRAUMA, V37, P1007, DOI 10.1097/00005373-199412000-00024
   FOGELHOLM R, 1975, ACTA NEUROCHIR, V32, P247, DOI 10.1007/BF01405457
   OMMAYA AK, 1969, LANCET, V2, P237
   Snyder RW, 1997, AM J MED, V102, P488, DOI 10.1016/S0002-9343(97)89445-4
NR 7
TC 29
Z9 29
U1 0
U2 3
PU LIPPINCOTT WILLIAMS & WILKINS
PI PHILADELPHIA
PA 530 WALNUT ST, PHILADELPHIA, PA 19106-3621 USA
SN 0028-3878
J9 NEUROLOGY
JI Neurology
PD JAN 11
PY 2000
VL 54
IS 1
BP 264
EP 264
DI 10.1212/WNL.54.1.264
PG 1
WC Clinical Neurology
WE Science Citation Index Expanded (SCI-EXPANDED)
SC Neurosciences & Neurology
GA 273VE
UT WOS:000084727900054
PM 10636168
DA 2025-06-06
ER

PT J
AU Miele, VJ
   Sadrolhefazi, A
   Bailes, JE
AF Miele, VJ
   Sadrolhefazi, A
   Bailes, JE
TI Influence of head position on the effectiveness of twist drill
   craniostomy for chronic subdural hematoma
SO SURGICAL NEUROLOGY
LA English
DT Article
DE chronic subdural hematoma; head position; treatment; twist drill
   craniostomy
ID SYSTEM
AB Background: Twist drill craniostomy with closed system drainage (TDC-CSD) is a well-accepted treatment of chronic subdural hematomas (CSDH). Although this intervention has a long track record of effectiveness, little is known of its relationship with the head position of the patient (flat vs elevated). This study evaluated if the position of the patient's head influences outcome.
   Methods: The database of a University Hospital Center was queried for patients who had CSDH treated by TDC-CSD between January 1997 and March 2001. Identified patients were grouped into 2 categories: head of bed (HOB) at 30% and HOB flat while undergoing treatment. Outcomes were then evaluated with regard to amount of drainage, complications, recurrence, and length of hospital stay (LOS).
   Results: Forty-four patients were identified who received TDC-CSD treatment of CSDH. Of these, 24 patients had flat HOB and 20 had HOB elevated to 30 degrees. Although patients with elevated HOB had higher amounts of drainage (239 vs 166 mL), this figure did not reach statistical significance (P = .23). The number of recurrences and complications likewise did not reach statistical significance. Despite these findings, a statistically significant difference in LOS was found between the groups (flat = 5.5 days, elevated = 8.1 days, P = .03). This was believed secondary to bias resulting from placing the HOB of healthier patients (based on Glasgow Coma Scale) flat.
   Conclusions: Elevation of the patient's head during TDC-CSD treatment of CSDH does not seem to impact the amount of drainage, recurrence frequency, or complication rate. Although a statistically significant difference in LOS was observed based on this variable, it appeared to be the result of bias in patient selection for HOB elevation. (c) 2005 Elsevier Inc. All rights reserved.
C1 W Virginia Univ, Sch Med, Dept Neurosurg, Morgantown, WV 26506 USA.
C3 West Virginia University
RP W Virginia Univ, Sch Med, Dept Neurosurg, Morgantown, WV 26506 USA.
EM lesvin@adelphia.net
CR ALEXANDER EM, 1995, J AM GERIATR SOC, V43, P138, DOI 10.1111/j.1532-5415.1995.tb06378.x
   BENDER MB, 1974, ARCH NEUROL-CHICAGO, V31, P73, DOI 10.1001/archneur.1974.00490380021001
   FOGELHOLM R, 1975, J NEUROSURG, V42, P43, DOI 10.3171/jns.1975.42.1.0043
   Gardner WJ., 1932, ARCH NEURO PSYCHIATR, V27, P847, DOI [10.1001/archneurpsyc.1932.02230160088009, DOI 10.1001/ARCHNEURPSYC.1932.02230160088009]
   HAMILTON MG, 1993, NEUROSURGERY, V33, P67
   KUDO H, 1992, Neurologia Medico-Chirurgica, V32, P207, DOI 10.2176/nmc.32.207
   MARKWALDER TM, 1981, J NEUROSURG, V55, P390, DOI 10.3171/jns.1981.55.3.0390
   MARKWALDER TM, 1981, J NEUROSURG, V54, P637, DOI 10.3171/jns.1981.54.5.0637
   Putnam TJ, 1925, ARCH SURG-CHICAGO, V11, P329, DOI 10.1001/archsurg.1925.01120150002001
   SATO S, 1975, J NEUROSURG, V43, P569, DOI 10.3171/jns.1975.43.5.0569
   Stoodley M, 2000, NEUROSURG CLIN N AM, V11, P425, DOI 10.1016/S1042-3680(18)30104-9
   WEIR B, 1980, J NEUROSURG, V53, P512, DOI 10.3171/jns.1980.53.4.0512
   WEIR B, 1971, J NEUROSURG, V34, P528, DOI 10.3171/jns.1971.34.4.0528
   WEIR DM, 1983, J CLIN LAB IMMUNOL, V10, P1
NR 14
TC 26
Z9 27
U1 0
U2 0
PU ELSEVIER SCIENCE INC
PI NEW YORK
PA 360 PARK AVE SOUTH, NEW YORK, NY 10010-1710 USA
SN 0090-3019
J9 SURG NEUROL
JI Surg. Neurol.
PD MAY
PY 2005
VL 63
IS 5
BP 420
EP 423
DI 10.1016/j.surneu.2004.06.023
PG 4
WC Clinical Neurology; Surgery
WE Science Citation Index Expanded (SCI-EXPANDED)
SC Neurosciences & Neurology; Surgery
GA 929FX
UT WOS:000229328600006
PM 15883061
DA 2025-06-06
ER

PT J
AU Javadi, A
   Amirjamshidi, A
   Aran, S
   Hosseini, SH
AF Javadi, Amirhossein
   Amirjamshidi, Abbas
   Aran, Shima
   Hosseini, Seyyed Hamed
TI A Randomized Controlled Trial Comparing the Outcome of Burr-Hole
   Irrigation with and without Drainage in the Treatment of Chronic
   Subdural Hematoma: A Preliminary Report
SO WORLD NEUROSURGERY
LA English
DT Article
DE Burr hole; Burr hole drainage; Chronic subdural hematoma; Recurrence
ID CLOSED-SYSTEM DRAINAGE; TWIST-DRILL CRANIOSTOMY; LOCAL
   HYPERFIBRINOLYSIS; SURGICAL-MANAGEMENT; MEMBRANECTOMY; RECURRENCE;
   DEXAMETHASONE; EVACUATION; EXPERIENCE; EXUDATION
AB BACKGROUND: Burr-hole is the most frequently used neurosurgical treatment for chronic subdural hematoma (CSDH). Few data can be found in the literature confirming the impact of using drainage after evacuation and irrigation of the cavity containing CSDH on the outcome of the patients. It is not clear whether installing such a drainage system would reduce the recurrence rate.
   OBJECTIVE: The aim of this study was to compare the postoperative recurrence rates and the chance of occurrence of other possible complications between a group treated by burr-hole irrigation without drainage (BI-D) and burr hole-irrigation with drainage (BI + D).
   MATERIALS AND METHODS: Forty patients experiencing CSDH were included in a randomized controlled trial conducted between June 2007 and July 2009. All underwent surgery and were analyzed in this preliminary report. Twenty patients were assigned to BI + D group and the other 20 to the BD-I group. Inclusion and exclusion criteria are defined, and the cases happened to be well matched. All the epidemiologic, clinical, radiologic, procedure-related, and outcome variables were saved in the data sheaths and analyzed by the use of SPSS v 14. The patients were followed by an independent observer, who visited the patients at 1- and 6-month intervals.
   RESULTS: There were 28 male and 12 female patients (2.3:1) with the age range between 18 and 96 years (mean, 67 years; SD, 18 years). Glasgow coma scale scores varied between 9 and 15 in 37 patients and less than 9 in the other 3 patients. A history of head trauma was established in 25 patients. Limb weakness, loss of consciousness, and headache were the most common presentations. Recurrence occurred in one patient (5%) in BI + D and in none of the patients in BI-D group after 1-month follow up, without significant statistical difference (P = 0.31). At the end of 6 months there was one more recurrence (5%) in BI-D group, and the recurrence rates became equal. Both patients who experience a recurrence used antiplatelet drugs, and the one in BI-D group also had diabetes. The morbidity and mortality rates were greater in BI + D group, but these finding were not statistically significant (P = 0.37 and 0.73, respectively). There were no significant differences between the two surgical approaches regarding their relation with the recurrence of CSDH, the patient's morbidity, or mortality. The relative risk was greater for BI + D when the primary and secondary outcome measures were taken into account, but it was not significant statistically.
   CONCLUSION: Type of surgical technique does not seem to be a main variable improving the outcome of such patients and may act as a confounding factor. Age, neurological status, and comorbidities seem to have more significant impact upon the surgical outcome.
C1 [Javadi, Amirhossein; Amirjamshidi, Abbas; Aran, Shima; Hosseini, Seyyed Hamed] Univ Tehran Med Sci, Sina Hosp, Tehran, Iran.
C3 Tehran University of Medical Sciences
RP Amirjamshidi, A (corresponding author), Univ Tehran Med Sci, Sina Hosp, Tehran, Iran.
EM abamirjamshidi@yahoo.com
RI Hosseini, Hamed/G-3921-2011; JAVADI, SEYED AMIRHOSSEIN/O-9551-2014
OI JAVADI, SEYED AMIRHOSSEIN/0000-0001-8043-7445; Hosseini,
   Hamed/0000-0003-2368-6749
CR AOKI N, 1984, NEUROSURGERY, V14, P545, DOI 10.1227/00006123-198405000-00003
   Asano Y, 1992, No To Shinkei, V44, P827
   Asghar M, 2002, J ROY SOC MED, V95, P290, DOI 10.1258/jrsm.95.6.290
   CAMEL M, 1986, J NEUROSURG, V65, P183, DOI 10.3171/jns.1986.65.2.0183
   Delgado-López PD, 2009, NEUROCIRUGIA, V20, P346
   El-Kadi H, 2000, NEUROSURG CLIN N AM, V11, P553, DOI 10.1016/S1042-3680(18)30122-0
   Ernestus RI, 1997, SURG NEUROL, V48, P220, DOI 10.1016/S0090-3019(97)80031-6
   Erol FS, 2005, J CLIN NEUROSCI, V12, P261, DOI 10.1016/j.jocn.2003.09.012
   FOGELHOLM R, 1975, ACTA NEUROCHIR, V32, P247, DOI 10.1007/BF01405457
   Fujisawa H, 1998, ACTA NEUROCHIR, V140, P161, DOI 10.1007/s007010050077
   Gelabert-González M, 2005, CLIN NEUROL NEUROSUR, V107, P223, DOI 10.1016/j.clineuro.2004.09.015
   Gökmen M, 2008, ZBL NEUROCHIR, V69, P129, DOI 10.1055/s-2007-1004587
   Gurelik M, 2007, CAN J NEUROL SCI, V34, P84, DOI 10.1017/S0317167100005849
   HAMILTON MG, 1993, NEUROSURGERY, V33, P67
   Horn EM, 2006, SURG NEUROL, V65, P150, DOI 10.1016/j.surneu.2005.05.030
   ITO H, 1976, J NEUROSURG, V45, P26, DOI 10.3171/jns.1976.45.1.0026
   ITO H, 1978, J NEUROSURG, V48, P197, DOI 10.3171/jns.1978.48.2.0197
   KOTWICA Z, 1991, British Journal of Neurosurgery, V5, P461, DOI 10.3109/02688699108998474
   Kristof RA, 2008, J NEUROSURG, V108, P275, DOI 10.3171/JNS/2008/108/2/0275
   KRUPP WF, 1995, BRIT J NEUROSURG, V9, P619, DOI 10.1080/02688699550040909
   Kuroki T, 2001, ACTA NEUROCHIR, V143, P1041, DOI 10.1007/s007010170010
   Kwon TH, 2000, J NEUROSURG, V93, P796, DOI 10.3171/jns.2000.93.5.0796
   Labadie E L, 1974, Can J Neurol Sci, V1, P222
   LAUMER R, 1989, NEUROSURGERY, V25, P991, DOI 10.1227/00006123-198912000-00026
   Lee JY, 2004, SURG NEUROL, V61, P523, DOI 10.1016/j.surneu.2003.10.026
   Lim Dong-Jun, 1995, Journal of Korean Medical Science, V10, P373
   MARKWALDER TM, 1981, J NEUROSURG, V55, P390, DOI 10.3171/jns.1981.55.3.0390
   MARKWALDER TM, 1985, NEUROSURGERY, V16, P185, DOI 10.1227/00006123-198502000-00010
   Matsumori K, 1987, Neurol Med Chir (Tokyo), V27, P498, DOI 10.2176/nmc.27.498
   Muzii V F, 2005, J Neurosurg Sci, V49, P41
   Nakajima H, 2002, SURG NEUROL, V58, P385, DOI 10.1016/S0090-3019(02)00921-7
   NOMURA S, 1994, J NEUROSURG, V81, P910, DOI 10.3171/jns.1994.81.6.0910
   Okada Y, 2002, SURG NEUROL, V57, P405, DOI 10.1016/S0090-3019(02)00720-6
   RAM Z, 1993, ACTA NEUROCHIR, V120, P40, DOI 10.1007/BF02001467
   Reinges MHT, 2000, J NEUROL NEUROSUR PS, V69, P40, DOI 10.1136/jnnp.69.1.40
   RICHTER HP, 1984, ACTA NEUROCHIR, V71, P179, DOI 10.1007/BF01401313
   Rocchi G, 2007, SURG NEUROL, V67, P374, DOI 10.1016/j.surneu.2006.08.066
   Sambasivan M, 1997, SURG NEUROL, V47, P418, DOI 10.1016/S0090-3019(97)00188-2
   Santarius T, 2009, LANCET, V374, P1067, DOI 10.1016/S0140-6736(09)61115-6
   Sato M, 1999, NEUROL SURG TOKYO, V27, P323
   Sun TFD, 2005, BRIT J NEUROSURG, V19, P327, DOI 10.1080/02688690500305332
   Suzuki K, 1998, SURG NEUROL, V50, P231, DOI 10.1016/S0090-3019(97)00339-X
   Suzuki K, 1999, J TRAUMA, V46, P532, DOI 10.1097/00005373-199903000-00040
   SVIEN HJ, 1964, J NEUROSURG, V21, P172, DOI 10.3171/jns.1964.21.3.0172
   TABADDOR K, 1977, J NEUROSURG, V46, P220, DOI 10.3171/jns.1977.46.2.0220
   Tokmak M, 2007, J NEUROSURG, V107, P290, DOI 10.3171/JNS-07/08/0290
   Tsutsumi K, 1997, J NEUROSURG, V87, P870, DOI 10.3171/jns.1997.87.6.0870
   WAKAI S, 1990, NEUROSURGERY, V26, P771, DOI 10.1227/00006123-199005000-00006
   Weigel R, 2003, J NEUROL NEUROSUR PS, V74, P937, DOI 10.1136/jnnp.74.7.937
   Weigel R, 2001, ACTA NEUROCHIR, V143, P811, DOI 10.1007/s007010170035
   Zakaraia AM, 2008, SURG NEUROL, V69, P608, DOI 10.1016/j.surneu.2007.01.054
NR 51
TC 62
Z9 64
U1 0
U2 3
PU ELSEVIER SCIENCE INC
PI NEW YORK
PA 360 PARK AVE SOUTH, NEW YORK, NY 10010-1710 USA
SN 1878-8750
EI 1878-8769
J9 WORLD NEUROSURG
JI World Neurosurg.
PD MAY-JUN
PY 2011
VL 75
IS 5-6
BP 731
EP 736
DI 10.1016/j.wneu.2010.11.042
PG 6
WC Clinical Neurology; Surgery
WE Science Citation Index Expanded (SCI-EXPANDED)
SC Neurosciences & Neurology; Surgery
GA 792VX
UT WOS:000292779600039
PM 21704944
DA 2025-06-06
ER

PT J
AU Mandai, S
   Sakurai, M
   Matsumoto, Y
AF Mandai, S
   Sakurai, M
   Matsumoto, Y
TI Middle meningeal artery embolization for refractory chronic subdural
   hematoma - Case report
SO JOURNAL OF NEUROSURGERY
LA English
DT Article
DE subdural hematoma; embolization; middle meningeal artery
ID CLOSED-SYSTEM DRAINAGE; ADULTS
AB The authors present a case of refractory chronic subdural hematoma (CSH) in a 59-year-old man with coagulopathy due to liver cirrhosis. The patient was successfully treated by embolization of the middle meningeal artery after several drainage procedures. This new therapeutic approach to recurrent CSH is discussed.
C1 Kagawa Prefectural Cent Hosp, Dept Neurosurg, Takamatsu, Kagawa 7600017, Japan.
RP Mandai, S (corresponding author), Kagawa Prefectural Cent Hosp, Dept Neurosurg, 5-4-16 Bancho, Takamatsu, Kagawa 7600017, Japan.
CR ARBIT E, 1981, SURG NEUROL, V15, P175, DOI 10.1016/0090-3019(81)90133-6
   KINJO T, 1991, Neurological Surgery, V19, P991
   Nagahori Takeshi, 1993, Neurological Surgery, V21, P697
   ROBINSON RG, 1984, J NEUROSURG, V61, P263, DOI 10.3171/jns.1984.61.2.0263
   Sato M, 1999, NEUROL SURG TOKYO, V27, P323
   Suzuki K, 1998, SURG NEUROL, V50, P231, DOI 10.1016/S0090-3019(97)00339-X
   Tanaka T, 1998, NEUROL SURG TOKYO, V26, P339
   Tanaka T, 1997, NEUROL SURG TOKYO, V25, P701
   Tsutsumi K, 1997, J NEUROSURG, V87, P870, DOI 10.3171/jns.1997.87.6.0870
NR 9
TC 131
Z9 141
U1 0
U2 4
PU AMER ASSOC NEUROLOGICAL SURGEONS
PI CHARLOTTESVILLE
PA UNIV VIRGINIA, 1224 WEST MAIN ST, STE 450, CHARLOTTESVILLE, VA 22903 USA
SN 0022-3085
J9 J NEUROSURG
JI J. Neurosurg.
PD OCT
PY 2000
VL 93
IS 4
BP 686
EP 688
DI 10.3171/jns.2000.93.4.0686
PG 3
WC Clinical Neurology; Surgery
WE Science Citation Index Expanded (SCI-EXPANDED)
SC Neurosciences & Neurology; Surgery
GA 357BH
UT WOS:000089478300021
PM 11014549
DA 2025-06-06
ER

PT J
AU Carmont, MR
   Mahattanakul, W
   Pigott, T
AF Carmont, MR
   Mahattanakul, W
   Pigott, T
TI Acquisition of a chronic subdural haematoma during training for
   competitive race walking?
SO BRITISH JOURNAL OF SPORTS MEDICINE
LA English
DT Article
ID HEMATOMA; INJURY
AB A 65 year old man, anticoagulated for cardiac problems, developed hemiparesis while training for race walking. A computed tomography scan showed a chronic subdural haematoma. This is the first report of a chronic subdural haematoma possibly caused by the jarring action of race walking.
C1 Walton Ctr Neurol & Neurosurg, Liverpool L9 7U, Merseyside, England.
C3 Walton Centre
RP Carmont, MR (corresponding author), Walton Ctr Neurol & Neurosurg, Lower Lane, Liverpool L9 7U, Merseyside, England.
CR CRUIKSHANK JK, 1980, LANCET, V1, P626
   JONES NR, 1986, AUST NZ J SURG, V56, P907, DOI 10.1111/j.1445-2197.1986.tb01853.x
   Keller TM, 1998, BRIT J SPORT MED, V32, P338, DOI 10.1136/bjsm.32.4.338
   LINDSAY KW, 1980, BRIT MED J, V281, P789, DOI 10.1136/bmj.281.6243.789
   Pothe H, 1964, Beitr Neurochir, V8, P232
   Ross RT, 1999, MIL MED, V164, P68, DOI 10.1093/milmed/164.1.68
   Sawauchi S, 1996, NEUROL SURG TOKYO, V24, P905
   Snyder RW, 1997, AM J MED, V102, P488, DOI 10.1016/S0002-9343(97)89445-4
NR 8
TC 10
Z9 10
U1 0
U2 0
PU BRITISH MED JOURNAL PUBL GROUP
PI LONDON
PA BRITISH MED ASSOC HOUSE, TAVISTOCK SQUARE, LONDON WC1H 9JR, ENGLAND
SN 0306-3674
J9 BRIT J SPORT MED
JI Br. J. Sports Med.
PD AUG
PY 2002
VL 36
IS 4
BP 306
EP 307
DI 10.1136/bjsm.36.4.306
PG 2
WC Sport Sciences
WE Science Citation Index Expanded (SCI-EXPANDED)
SC Sport Sciences
GA 580RU
UT WOS:000177249300022
PM 12145124
OA Bronze, Green Published
DA 2025-06-06
ER

PT J
AU Panourias, IG
   Skandalakis, PN
AF Panourias, Ioannis G.
   Skandalakis, Panajiotis N.
TI Contralateral acute epidural haematoma following evacuation of a chronic
   subdural haematoma with burr-hole craniostomy and continuous closed
   system drainage: a rare complication
SO CLINICAL NEUROLOGY AND NEUROSURGERY
LA English
DT Article
DE chronic subdural haematoma; contralateral acute epidural haematoma;
   burr-hole craniostomy; closed system drainage; complication
ID TWIST-DRILL CRANIOSTOMY; SPONTANEOUS RESOLUTION; SURGICAL-TREATMENT;
   IRRIGATION
AB Chronic subdural haematoma (CSDH) is one of the most frequent causes for neurosurgical intervention. Although the prognosis is generally good and treatment modalities are well established, some devastating intracranial haematomas can complicate its evacuation. The authors report here a case of an acute epidural haematoma occurring after evacuation of a contralateral chronic subdural haematoma (CSDH) with burr-hole craniostomy and continuous closed system drainage without irrigation. Since this is a rare, but potentially life-threatening, complication, clinicians should suspect its occurrence when an unexpected postoperative course is demonstrated. (c) 2005 Elsevier B.V. All rights reserved.
C1 Univ Thessaly, Sch Med, Dept Neurosurg, Volos 38221, Greece.
   Univ Athens, Sch Med, GR-11527 Athens, Greece.
C3 University of Thessaly; Athens Medical School; National & Kapodistrian
   University of Athens
RP Panourias, IG (corresponding author), Univ Thessaly, Sch Med, Dept Neurosurg, 80 Kyprou St, Volos 38221, Greece.
EM i.panourias@med.uth.gr
CR Adhiyaman V, 2002, POSTGRAD MED J, V78, P71, DOI 10.1136/pmj.78.916.71
   Aung T. H., 1999, Hong Kong Medical Journal, V5, P383
   ELLIS G L, 1990, Emergency Medicine Clinics of North America, V8, P281
   Ernestus RI, 1997, SURG NEUROL, V48, P220, DOI 10.1016/S0090-3019(97)80031-6
   Goyal A, 2002, BRIT J NEUROSURG, V16, P294, DOI 10.1080/02688690220148914
   Harada Katsuhiko, 1992, Neurologia Medico-Chirurgica, V32, P969, DOI 10.2176/nmc.32.969
   Kravtchouk AD, 2000, NEUROSURG CLIN N AM, V11, P547, DOI 10.1016/S1042-3680(18)30121-9
   KRUPP WF, 1995, BRIT J NEUROSURG, V9, P619, DOI 10.1080/02688699550040909
   Kuroki T, 2001, ACTA NEUROCHIR, V143, P1041, DOI 10.1007/s007010170010
   Liang CL, 2001, INJURY, V32, P499, DOI 10.1016/S0020-1383(01)00031-6
   LILANG PC, 2002, INT J CARE INJURED, V33, P345
   MODESTI LM, 1982, NEUROSURGERY, V10, P689, DOI 10.1227/00006123-198206010-00002
   Mori K, 2003, ACTA NEUROCHIR, V145, P533, DOI 10.1007/s00701-003-0026-1
   Mori K, 2001, NEUROL MED-CHIR, V41, P371, DOI 10.2176/nmc.41.371
   NAGANUMA H, 1986, NEUROSURGERY, V19, P794, DOI 10.1227/00006123-198611000-00013
   Okada Y, 2002, SURG NEUROL, V57, P405, DOI 10.1016/S0090-3019(02)00720-6
   Parlato C, 2000, SURG NEUROL, V53, P312, DOI 10.1016/S0090-3019(00)00200-7
   Ravenel JG, 2000, EMERG RADIOL, V7, P111
   RICHTER HP, 1984, ACTA NEUROCHIR, V71, P179, DOI 10.1007/BF01401313
   Rohde V, 2002, NEUROSURG REV, V25, P89, DOI 10.1007/s101430100182
   Sambasivan M, 1997, SURG NEUROL, V47, P418, DOI 10.1016/S0090-3019(97)00188-2
   Sharma B S, 1989, Br J Neurosurg, V3, P381, DOI 10.3109/02688698909002819
   Shenoy SN, 2003, NEUROL INDIA, V51, P291
   Smely C, 1997, ACTA NEUROCHIR, V139, P818, DOI 10.1007/BF01411399
   Sousa J, 2004, J CLIN NEUROSCI, V11, P794, DOI 10.1016/j.jocn.2003.12.003
   Su TM, 2001, J TRAUMA, V50, P557, DOI 10.1097/00005373-200103000-00025
   Suzuki K, 1998, SURG NEUROL, V50, P231, DOI 10.1016/S0090-3019(97)00339-X
   Weigel R, 2003, J NEUROL NEUROSUR PS, V74, P937, DOI 10.1136/jnnp.74.7.937
   Williams GR, 2001, J CLIN NEUROSCI, V8, P551, DOI 10.1054/jocn.2000.0926
   YAMADA Y, 1989, NO SHINKEI GEKA, V17, P713
   Yonezawa Kazuki, 1992, Neurological Surgery, V20, P1013
   Yoshino Y, 2000, SURG NEUROL, V53, P601, DOI 10.1016/S0090-3019(00)00240-8
   Zingale A, 1997, J Neurosurg Sci, V41, P169
NR 33
TC 10
Z9 10
U1 0
U2 0
PU ELSEVIER SCIENCE BV
PI AMSTERDAM
PA PO BOX 211, 1000 AE AMSTERDAM, NETHERLANDS
SN 0303-8467
EI 1872-6968
J9 CLIN NEUROL NEUROSUR
JI Clin. Neurol. Neurosurg.
PD JUN
PY 2006
VL 108
IS 4
BP 396
EP 399
DI 10.1016/j.clineuro.2004.12.014
PG 4
WC Clinical Neurology; Surgery
WE Science Citation Index Expanded (SCI-EXPANDED)
SC Neurosciences & Neurology; Surgery
GA 043GY
UT WOS:000237589600012
PM 16644405
DA 2025-06-06
ER

PT J
AU Sousa, EB
   Brandao, LFS
   Tavares, CB
   Borges, IBC
   Neto, NGF
   Kessler, IM
AF Sousa, Emerson B.
   Brandao, Laise F. S.
   Tavares, Cleciton B.
   Borges, Igor B. C.
   Freire Neto, Nelson G.
   Kessler, Iruena M.
TI Epidemiological characteristics of 778 patients who underwent surgical
   drainage of chronic subdural hematomas in Brasilia, Brazil
SO BMC SURGERY
LA English
DT Article
DE Chronic subdural hematoma; Outcome; Surgery; Recurrence; Burr hole;
   Craniotomy; Epidemiology; Brazil
ID BURR-HOLE; MANAGEMENT; RECURRENCE
AB Background: Chronic subdural hematomas (CSDHs) are common in neurosurgical practice. There are no publications that report large series of the epidemiological characteristics of this pathology in Brazil. The purpose is to describe a large series of surgical cases and analyze the epidemiological and clinical characteristics.
   Methods: We retrospectively analyzed patients with CSDH admitted into Neurosurgical Services at the Hospital de Base do Distrito Federal, Brasilia, Brazil from 2006 to 2011. Age, sex, clinical feature, etiology, surgical procedure, side, clinical outcome, and recurrence were reviewed. Statistical tests were used to analyze data, and P < 0.05 was considered statistically significant.
   Results: The series included 778 patients. There were 643 (82.6%) male patients with a mean age of 64.3 +/- 15.9 (range, 14-93) years. The principal symptom was headache (58.9%). The most frequent origin was a fall (282 cases, 36.2%), but the origin remained unclear in 281 (36.1%) patients. Mild head injury occurred in 540 (69.4%) cases. Burr holes with drainage were used as the surgical procedure in 96.5% patients, and 687 (88.3%) patients had a positive outcome. Mortality was 0%. Recurrence was observed in 42 cases.
   Conclusions: The occurrence of CSDHs is more common in elderly men. Treatment with burr holes and drainage is a simple and safe method for treatment. In our experience, CSDH presents decreased morbidity and mortality.
C1 [Sousa, Emerson B.; Tavares, Cleciton B.; Borges, Igor B. C.; Freire Neto, Nelson G.] Hosp Base Distrito Fed, Neurosurg Serv, Brasilia, DF, Brazil.
   [Sousa, Emerson B.; Freire Neto, Nelson G.; Kessler, Iruena M.] Univ Brasilia, Dept Med, Brasilia, DF, Brazil.
   [Brandao, Laise F. S.] Univ Catolica Brasilia, Dept Posgrad Gerontol, Brasilia, DF, Brazil.
C3 Universidade de Brasilia; Universidade Catolica de Brasilia
RP Sousa, EB (corresponding author), Hosp Base Distrito Fed, Neurosurg Serv, Brasilia, DF, Brazil.
EM emerson_brand@hotmail.com
RI Sousa, Emerson/AAP-3586-2020; Tavares, Cleciton/AAA-2055-2021
OI KESSLER, IRUENA/0000-0002-0224-3765
CR Antunes Filho GD, 2006, ARQ BRASILEIRO NEURO, V25, P156
   Asghar M, 2002, J ROY SOC MED, V95, P290, DOI 10.1258/jrsm.95.6.290
   Baechli H, 2004, NEUROSURG REV, V27, P263, DOI 10.1007/s10143-004-0337-6
   Ducruet AF, 2012, NEUROSURG REV, V35, P155, DOI 10.1007/s10143-011-0349-y
   Gelabert-González M, 2005, CLIN NEUROL NEUROSUR, V107, P223, DOI 10.1016/j.clineuro.2004.09.015
   Gurelik M, 2007, CAN J NEUROL SCI, V34, P84, DOI 10.1017/S0317167100005849
   HAINES DE, 1993, NEUROSURGERY, V32, P111, DOI 10.1227/00006123-199301000-00017
   Hanley JP, 2004, J CLIN PATHOL, V57, P1132, DOI 10.1136/jcp.2003.008904
   MARKWALDER TM, 1981, J NEUROSURG, V55, P390, DOI 10.3171/jns.1981.55.3.0390
   MARKWALDER TM, 1981, J NEUROSURG, V54, P637, DOI 10.3171/jns.1981.54.5.0637
   Misra M, 1996, SURG NEUROL, V46, P378, DOI 10.1016/S0090-3019(96)00188-7
   Mori K, 2001, NEUROL MED-CHIR, V41, P371, DOI 10.2176/nmc.41.371
   Nakajima H, 2002, SURG NEUROL, V58, P385, DOI 10.1016/S0090-3019(02)00921-7
   NOMURA S, 1994, J NEUROSURG, V81, P910, DOI 10.3171/jns.1994.81.6.0910
   Ramachandran R, 2007, SURG NEUROL, V67, P367, DOI 10.1016/j.surneu.2006.07.022
   Rust T, 2006, J CLIN NEUROSCI, V13, P823, DOI 10.1016/j.jocn.2004.12.013
   Salomao J F, 1990, Arq Neuropsiquiatr, V48, P91
   Santarius T, 2008, BRIT J NEUROSURG, V22, P529, DOI 10.1080/02688690802195381
   SPALLONE A, 1989, EUR NEUROL, V29, P18, DOI 10.1159/000116370
   Talbot LA, 2005, BMC PUBLIC HEALTH, V5, DOI 10.1186/1471-2458-5-86
   Williams GR, 2001, J CLIN NEUROSCI, V8, P551, DOI 10.1054/jocn.2000.0926
   Yasuda CL, 2003, ARQ NEURO-PSIQUIAT, V61, P1011, DOI 10.1590/S0004-282X2003000600023
NR 22
TC 45
Z9 47
U1 0
U2 2
PU BIOMED CENTRAL LTD
PI LONDON
PA 236 GRAYS INN RD, FLOOR 6, LONDON WC1X 8HL, ENGLAND
SN 1471-2482
J9 BMC SURG
JI BMC Surg.
PD MAR 1
PY 2013
VL 13
AR 5
DI 10.1186/1471-2482-13-5
PG 7
WC Surgery
WE Science Citation Index Expanded (SCI-EXPANDED)
SC Surgery
GA 118SD
UT WOS:000317045200001
PM 23452673
OA Green Published, gold
DA 2025-06-06
ER

PT J
AU Tran, DK
   Tretiakov, P
   Brock, J
   Chen, J
   Vadera, S
AF Tran, Diem Kieu
   Tretiakov, Peter
   Brock, Julia
   Chen, Jefferson
   Vadera, Sumeet
TI Novel Use of Dual-Lumen Catheter for Irrigation and Drainage After
   Evacuation of Chronic Subdural Hematoma
SO WORLD NEUROSURGERY
LA English
DT Article
DE Chronic; Drain; Evacuation; Hematoma; Subdural
ID BURR-HOLE; MANAGEMENT
AB BACKGROUND: Chronic subdural hematoma (cSDH) is an intracranial pathology most commonly affecting elderly patients. Patients may present with worsening headache, seizures, weakness, balance and gait problems, and memory deficits. Even in patients undergoing hematoma evacuation, there is a substantial risk for recurrence. The authors present the first use of an irrigating external ventricular drain in the United States in the perioperative management of a patient with cSDH treated with craniotomy (IRRAS, Stockholm, Sweden).
   CASE DESCRIPTION: An 82-year-old male presented with right-sided weakness, confusion, and right-sided neglect with expressive aphasia. He was found to have a large 2.5-cm cSDH with a 9-mm left-to-right midline shift. The patient was treated with a minicraniotomy to evacuate the hematoma and placement of an irrigating drain in the subdural space. The patient was discharged home on postoperative day 3 without complication. He was at neurologic baseline 2 weeks later on follow-up.
   CONCLUSIONS: The use of an irrigating drain for perioperative management of cSDH is a novel means to prevent recurrence and warrants further exploration.
C1 [Tran, Diem Kieu; Tretiakov, Peter; Chen, Jefferson; Vadera, Sumeet] Univ Calif Irvine, Dept Neurol Surg, Irvine, CA 92697 USA.
   [Brock, Julia] Univ Calif Los Angeles, Dept Neurol Surg, Los Angeles, CA USA.
C3 University of California System; University of California Irvine;
   University of California System; University of California Los Angeles
RP Tran, DK (corresponding author), Univ Calif Irvine, Dept Neurol Surg, Irvine, CA 92697 USA.
EM diemkt@uci.edu
RI chen, jeff/AAR-7375-2020; Krol, Oscar/JVD-6133-2023
CR [Anonymous], 2010, NEUROSURGERY
   Carlsen JG, 2011, BRIT J NEUROSURG, V25, P388, DOI 10.3109/02688697.2011.558945
   Cenic A, 2005, CAN J NEUROL SCI, V32, P501, DOI 10.1017/S0317167100004510
   FOGELHOLM R, 1975, ACTA NEUROCHIR, V32, P247, DOI 10.1007/BF01405457
   Gazzeri R, 2007, ACTA NEUROCHIR, V149, P487, DOI 10.1007/s00701-007-1139-8
   Ishfaq A, 2017, JCPSP-J COLL PHYSICI, V27, P419, DOI 2656
   Ishibashi Akira, 2011, Kurume Medical Journal, V58, P35
   Kiymaz N, 2007, MED SCI MONITOR, V13, pCR240
   Lee JY, 2004, SURG NEUROL, V61, P523, DOI 10.1016/j.surneu.2003.10.026
   Lega BC, 2010, J NEUROSURG, V113, P615, DOI 10.3171/2009.9.JNS08825
   Ou YW, 2019, WORLD NEUROSURG, V126, pE1412, DOI 10.1016/j.wneu.2019.03.111
   Santarius T, 2008, BRIT J NEUROSURG, V22, P529, DOI 10.1080/02688690802195381
   Santarius T, 2010, WORLD NEUROSURG, V73, P747, DOI 10.1016/j.wneu.2010.03.031
   Santarius T, 2009, LANCET, V374, P1067, DOI 10.1016/S0140-6736(09)61115-6
   SCHACHENMAYR W, 1978, AM J PATHOL, V92, P53
   Sjåvik K, 2020, J NEUROSURG, V133, P1113, DOI 10.3171/2016.12.JNS161713
   Soleman J, 2019, NEUROSURGERY, V85, pE825, DOI 10.1093/neuros/nyz095
   Sousa EB, 2013, BMC SURG, V13, DOI 10.1186/1471-2482-13-5
   SVIEN HJ, 1964, J NEUROSURG, V21, P172, DOI 10.3171/jns.1964.21.3.0172
   Weigel R, 2003, J NEUROL NEUROSUR PS, V74, P937, DOI 10.1136/jnnp.74.7.937
   Williams GR, 2001, J CLIN NEUROSCI, V8, P551, DOI 10.1054/jocn.2000.0926
NR 21
TC 8
Z9 8
U1 0
U2 4
PU ELSEVIER SCIENCE INC
PI NEW YORK
PA STE 800, 230 PARK AVE, NEW YORK, NY 10169 USA
SN 1878-8750
EI 1878-8769
J9 WORLD NEUROSURG
JI World Neurosurg.
PD DEC
PY 2019
VL 132
BP 343
EP 346
DI 10.1016/j.wneu.2019.08.225
PG 4
WC Clinical Neurology; Surgery
WE Science Citation Index Expanded (SCI-EXPANDED)
SC Neurosciences & Neurology; Surgery
GA JN5VR
UT WOS:000496966300183
PM 31505285
DA 2025-06-06
ER

PT J
AU Abdelfatah, M
AF Abdelfatah, Mohamed
TI Management of Chronic Subdural Hematoma in Patients with Intractable
   Thrombocytopenia
SO TURKISH NEUROSURGERY
LA English
DT Article
DE Chronic subdural hematoma; Intractable thrombocytopenia; Burr hole;
   Platelet transfusion
ID BURR-HOLE; REFRACTORINESS; TRANSFUSION; DRAINAGE
AB AIM: Currently, the platelet count threshold for platelet transfusion, that is commonly used prior to surgical evacuation of chronic subdural hematoma (CSDH), is 100,000 per microliter. This study was done to show the outcome of the surgical evacuation of CSDH in patients with intractable thrombocytopenia (platelet count which did not reach 100,000 per microliter after platelet transfusions).
   MATERIAL and METHODS: This study retrospectively reviewed the data of patients who were admitted to our university hospitals with symptomatic CSDH and intractable thrombocytopenia from January 2007 to January 2016.
   RESULTS: Forty-one patients were included in this study. There was no incidence of intraoperative or postoperative acute bleeding in any patient.
   CONCLUSION: Evacuation of CSDH in thrombocytopenic patients, without reaching a platelet count of 100,000 per microliter, is an option. Further randomized controlled trials are needed to determine the correct platelet count threshold prior to evacuation of CSDH.
C1 [Abdelfatah, Mohamed] Ain Shams Univ, Dept Neurosurg, Cairo, Egypt.
C3 Egyptian Knowledge Bank (EKB); Ain Shams University
RP Abdelfatah, M (corresponding author), Ain Shams Univ, Dept Neurosurg, Cairo, Egypt.
EM mohamed_abdelrahman@med.asu.edu.eg
RI AbdelFatah, Mohamed/AAP-4625-2021
OI AbdelFatah, Mohamed/0000-0003-3432-0988
CR Blumberg Neil, 2010, F1000 Med Rep, V2, P5, DOI 10.3410/M2-5
   CHAN KH, 1989, J NEUROSURG, V71, P38, DOI 10.3171/jns.1989.71.1.0038
   Kaufman RM, 2015, ANN INTERN MED, V162, P205, DOI 10.7326/M14-1589
   Kerkhoffs JLH, 2008, TRANSFUSION, V48, P1959, DOI 10.1111/j.1537-2995.2008.01799.x
   Legler TJ, 1997, ANN HEMATOL, V74, P185, DOI 10.1007/s002770050280
   Liumbruno G, 2009, BLOOD TRANSFUS-ITALY, V7, P132, DOI 10.2450/2009.0005-09
   MARKWALDER TM, 1981, J NEUROSURG, V55, P390, DOI 10.3171/jns.1981.55.3.0390
   Okada Y, 2002, SURG NEUROL, V57, P405, DOI 10.1016/S0090-3019(02)00720-6
NR 8
TC 3
Z9 3
U1 0
U2 0
PU TURKISH NEUROSURGICAL SOC
PI BAHCELIEVLER
PA TASKENT CADDESI 13-4, BAHCELIEVLER, ANKARA 06500, TURKEY
SN 1019-5149
J9 TURK NEUROSURG
JI Turk. Neurosurg.
PY 2018
VL 28
IS 3
BP 400
EP 404
DI 10.5137/1019-5149.JTN.18825-16.1
PG 5
WC Clinical Neurology; Surgery
WE Science Citation Index Expanded (SCI-EXPANDED)
SC Neurosciences & Neurology; Surgery
GA GJ3WT
UT WOS:000435231900009
PM 27858397
OA Bronze
DA 2025-06-06
ER

PT J
AU Shimogawa, T
AF Shimogawa, Takafumi
TI Therapeutic Strategy For Chronic Subdural Hematoma Associated With
   Cerebrospinal Fluid Hypovolemia
SO STROKE
LA English
DT Meeting Abstract
CT American-Heart-Association/American-Stroke-Association International
   Stroke Conference / Nursing Symposium
CY FEB 06-08, 2013
CL Honolulu, HI
SP Amer Heart Assoc, Amer Stroke Assoc
DE Surgery
C1 [Shimogawa, Takafumi] Kyushu Rosai Hosp, Kitakyushu, Fukuoka, Japan.
NR 0
TC 0
Z9 0
U1 0
U2 0
PU LIPPINCOTT WILLIAMS & WILKINS
PI PHILADELPHIA
PA 530 WALNUT ST, PHILADELPHIA, PA 19106-3621 USA
SN 0039-2499
EI 1524-4628
J9 STROKE
JI Stroke
PD FEB
PY 2013
VL 44
IS 2
SU S
PG 1
WC Clinical Neurology; Peripheral Vascular Disease
WE Science Citation Index Expanded (SCI-EXPANDED); Conference Proceedings Citation Index - Science (CPCI-S)
SC Neurosciences & Neurology; Cardiovascular System & Cardiology
GA 301NY
UT WOS:000330540201641
DA 2025-06-06
ER

PT J
AU Liu, E
   Zhou, A
   Tilbury, N
   Radic, J
AF Liu, Eva
   Zhou, Amy
   Tilbury, Natalie
   Radic, Julia
TI Chronic Subdural Hematoma Drainage under Local vs General Anesthesia:
   Systematic Review and MetaAnalysis
SO JOURNAL OF THE AMERICAN COLLEGE OF SURGEONS
LA English
DT Meeting Abstract
CT 9th Annual Sessions of the American-College-of-Surgeons (ACS)
CY OCT 22-25, 2023
CL Boston, MA
SP Amer Coll Surg
C1 [Liu, Eva; Zhou, Amy; Tilbury, Natalie; Radic, Julia] Univ Saskatchewan, Saskatoon, SK, Canada.
C3 University of Saskatchewan
NR 0
TC 0
Z9 0
U1 0
U2 0
PU LIPPINCOTT WILLIAMS & WILKINS
PI PHILADELPHIA
PA TWO COMMERCE SQ, 2001 MARKET ST, PHILADELPHIA, PA 19103 USA
SN 1072-7515
EI 1879-1190
J9 J AM COLL SURGEONS
JI J. Am. Coll. Surg.
PD NOV
PY 2023
VL 237
IS 5
SU S
BP S326
EP S326
PG 1
WC Surgery
WE Science Citation Index Expanded (SCI-EXPANDED); Conference Proceedings Citation Index - Science (CPCI-S)
SC Surgery
GA W8LK3
UT WOS:001094086301105
DA 2025-06-06
ER

PT J
AU Link, TW
   Kamel, H
   Knopman, J
AF Link, Thomas W.
   Kamel, Hooman
   Knopman, Jared
TI Middle Meningeal Artery Embolization for Chronic Subdural Hematoma: A
   Series of 57 Cases
SO NEUROSURGERY
LA English
DT Meeting Abstract
RI Kamel, Hooman/AGG-9071-2022
NR 0
TC 7
Z9 7
U1 0
U2 1
PU OXFORD UNIV PRESS INC
PI CARY
PA JOURNALS DEPT, 2001 EVANS RD, CARY, NC 27513 USA
SN 0148-396X
EI 1524-4040
J9 NEUROSURGERY
JI Neurosurgery
PD SEP
PY 2018
VL 65
SU 1
MA 319
BP 129
EP 129
DI 10.1093/neuros/nyy303.319
PG 1
WC Clinical Neurology; Surgery
WE Science Citation Index Expanded (SCI-EXPANDED)
SC Neurosciences & Neurology; Surgery
GA VI8HE
UT WOS:000515151400153
DA 2025-06-06
ER

PT J
AU Liu, HY
   Yang, LL
   Dai, XY
   Li, ZP
AF Liu, H-Y
   Yang, L-L
   Dai, X-Y
   Li, Z-P
TI Local anesthesia with sedation and general anesthesia for the treatment
   of chronic subdural hematoma: a systematic review and meta-analysis
SO EUROPEAN REVIEW FOR MEDICAL AND PHARMACOLOGICAL SCIENCES
LA English
DT Article
DE Local anesthesia; General anesthesia; Sedation; Chronic subdural
   hematoma
ID SURGICAL-TREATMENT; ELDERLY-PATIENTS; COMPLICATIONS; EVACUATION;
   RECURRENCE; DRAINAGE
AB OBJECTIVE: Drilling and drainage is the main treatment for chronic subdural hematoma (cSDH). However, anesthesia methods also have an important effect on patients' postoperative outcomes. The clinical effect of drainage of cSDH under local anesthesia with sedation (LAS) and general anesthesia (GA) was systematically evaluated.
   MATERIALS AND METHODS: A literature study was conducted according to the Preferred Reporting Items for Systematic Reviews and Meta-Analyses (PRISMA) guidelines for studies that compare LAS and GA for cSDH. The following treatment outcomes were compared between LAS and GA: total duration of surgery, postoperative complications, mortality, recurrence rate, and hospital length of stay (LOS).
   RESULTS: Four papers (n = 391, LAS: 196, GA: 195) met the inclusion criteria. Although there was no statistically significant difference between the two groups in mortality (OR: 0.47, 95% CI: 0.06-3.84, p = 0.48; p = 0.2, I-2 = 39%), recurrence rate (OR: 0.82, 95% CI: 0.33- 2.04, p = 0.66; p = 0.69, I-2 = 0%), LOS (ratio of means: 0.86, 95% CI: 0.71-1.05, p = 0.14; p = 0.02, I-2 = 75%). The total duration of surgery (MD: - 26.71 min, 95% CI: - 37.29 to -16.13, p < 0.00001; p = 0.65, I-2 = 0%) was significantly shorter and the number of postoperative complications was significantly lower in the LAS group compared with the GA group (OR: 0.25, 95% CI: 0.13-0.50, p < 0.0001; p= 0.62, I-2 = 0%).
   CONCLUSIONS: A systematic review and meta-analysis of the existing literature showed that LAS reduces the total duration of surgery and postoperative complications compared to GA. No significant difference in mortality, recurrence rate, and LOS was observed between the two groups.
C1 [Liu, H-Y; Li, Z-P] Univ Elect Sci & Technol China, Mianyang Cent Hosp, Sch Med, Dept Neurosurg, Mianyang, Sichuan, Peoples R China.
   [Yang, L-L; Dai, X-Y] Univ Elect Sci & Technol China, Mianyang Cent Hosp, Sch Med, Dept Nephrol, Mianyang, Sichuan, Peoples R China.
C3 University of Electronic Science & Technology of China; University of
   Electronic Science & Technology of China
RP Liu, HY (corresponding author), Univ Elect Sci & Technol China, Mianyang Cent Hosp, Sch Med, Dept Neurosurg, Mianyang, Sichuan, Peoples R China.
EM ujoy100@tom.com
FU Foundation Program of Sichuan Provincial Health Commission
FX This work has been supported by funds from the Foundation Program of
   Sichuan Provincial Health Commission. We thank LetPub (www.letpub.com)
   for its linguistic assistance during the preparation of this manuscript.
CR Almenawer SA, 2014, ANN SURG, V259, P449, DOI 10.1097/SLA.0000000000000255
   Blaauw J, 2020, FRONT NEUROL, V11, DOI 10.3389/fneur.2020.00550
   Certo F, 2019, CLIN NEUROL NEUROSUR, V187, DOI 10.1016/j.clineuro.2019.105559
   Chon KH, 2012, ACTA NEUROCHIR, V154, P1541, DOI 10.1007/s00701-012-1399-9
   Edlmann E, 2017, J NEUROINFLAMM, V14, DOI 10.1186/s12974-017-0881-y
   Erol FS, 2005, J CLIN NEUROSCI, V12, P261, DOI 10.1016/j.jocn.2003.09.012
   Friedrich JO, 2011, J CLIN EPIDEMIOL, V64, P556, DOI 10.1016/j.jclinepi.2010.09.016
   Gelabert-González M, 2005, CLIN NEUROL NEUROSUR, V107, P223, DOI 10.1016/j.clineuro.2004.09.015
   Goyal Ram Kumar, 2018, Asian J Neurosurg, V13, P319, DOI 10.4103/ajns.AJNS_99_16
   Guénot M, 2001, NEUROCHIRURGIE, V47, P461
   Mahmood SD, 2017, WORLD NEUROSURG, V106, P676, DOI 10.1016/j.wneu.2017.07.057
   Mekaj AY, 2015, J NEUROSCI RURAL PRA, V6, P186, DOI 10.4103/0976-3147.153225
   Miah IP, 2021, NEURORADIOLOGY, V63, P27, DOI 10.1007/s00234-020-02558-x
   Moher D, 2009, BMJ-BRIT MED J, V339, DOI [10.1136/bmj.b2535, 10.1371/journal.pmed.1000097, 10.1186/2046-4053-4-1, 10.1136/bmj.b2700, 10.1016/j.ijsu.2010.02.007, 10.1016/j.ijsu.2010.07.299, 10.1136/bmj.i4086]
   Mori K, 2001, NEUROL MED-CHIR, V41, P371, DOI 10.2176/nmc.41.371
   Rohde V, 2002, NEUROSURG REV, V25, P89, DOI 10.1007/s101430100182
   Sahyouni R, 2017, WORLD NEUROSURG, V104, P418, DOI 10.1016/j.wneu.2017.05.030
   Santarius T, 2010, WORLD NEUROSURG, V73, P747, DOI 10.1016/j.wneu.2010.03.031
   Santarius T, 2009, LANCET, V374, P1067, DOI 10.1016/S0140-6736(09)61115-6
   Seizeur R, 2017, BRIT J NEUROSURG, V31, P258, DOI 10.1080/02688697.2016.1220503
   Shapey J, 2016, CURR GERIATR REP, V5, P71, DOI 10.1007/s13670-016-0166-9
   Shim YS, 2007, YONSEI MED J, V48, P210, DOI 10.3349/ymj.2007.48.2.210
   Srivastava VK, 2018, TURK J ANAESTHESIOL, V46, P51, DOI 10.5152/TJAR.2018.16878
   Surve RM, 2017, J NEUROSURG ANESTH, V29, P274, DOI 10.1097/ANA.0000000000000305
   Uno M, 2017, NEUROL MED-CHIR, V57, P402, DOI 10.2176/nmc.ra.2016-0337
   Wang WM, 2016, FRONT PHARMACOL, V7, DOI 10.3389/fphar.2016.00410
   Wong HM, 2022, WORLD NEUROSURG, V157, pE276, DOI 10.1016/j.wneu.2021.10.074
   Yadav Yad R, 2016, Asian J Neurosurg, V11, P330
   Yang WY, 2017, NEUROSURG CLIN N AM, V28, P205, DOI 10.1016/j.nec.2016.11.002
NR 29
TC 10
Z9 10
U1 1
U2 2
PU VERDUCI PUBLISHER
PI ROME
PA VIA GREGORIO VII, ROME, 186-00165, ITALY
SN 1128-3602
J9 EUR REV MED PHARMACO
JI Eur. Rev. Med. Pharmacol. Sci.
PY 2022
VL 26
IS 5
BP 1625
EP 1631
PG 7
WC Pharmacology & Pharmacy
WE Science Citation Index Expanded (SCI-EXPANDED)
SC Pharmacology & Pharmacy
GA ZW9UP
UT WOS:000771549500027
PM 35302209
DA 2025-06-06
ER

PT J
AU Goodman, JC
   Gopinath, SP
   Robertson, CS
AF Goodman, J. Clay
   Gopinath, Shankar P.
   Robertson, Claudia S.
TI Cell Proliferation in Chronic Subdural Hematomas: A Potential Mechanism
   of Expansion and Recurrence
SO NEUROLOGY
LA English
DT Meeting Abstract
CT 62nd Annual Meeting of the American-Academy-of-Neurology
CY APR 10-17, 2010
CL Toronto, CANADA
SP Amer Acad Neurol
NR 0
TC 0
Z9 0
U1 0
U2 0
PU LIPPINCOTT WILLIAMS & WILKINS
PI PHILADELPHIA
PA 530 WALNUT ST, PHILADELPHIA, PA 19106-3621 USA
SN 0028-3878
J9 NEUROLOGY
JI Neurology
PD MAR 2
PY 2010
VL 74
IS 9
SU 2
BP A130
EP A131
PG 2
WC Clinical Neurology
WE Science Citation Index Expanded (SCI-EXPANDED); Conference Proceedings Citation Index - Science (CPCI-S)
SC Neurosciences & Neurology
GA 565FG
UT WOS:000275274000500
DA 2025-06-06
ER

PT J
AU Bartley, A
   Hallén, T
   Tisell, M
AF Bartley, Andreas
   Hallen, Tobias
   Tisell, Magnus
TI Is a drainage time of less than 24 h sufficient after chronic subdural
   hematoma evacuation?
SO ACTA NEUROCHIRURGICA
LA English
DT Article
DE Chronic subdural hematoma; Drainage; Duration; Time; Recurrence
ID BURR-HOLE EVACUATION; RECURRENCE
AB BackgroundIt is well established that the use of a postoperative drain after chronic subdural hematoma surgery reduces recurrence rates, and it is common to use a postoperative drain for longer than 24 h. It is unclear whether this is superior to a shorter drainage time of less than 24 h. Our aim was to compare a postoperative drainage longer or shorter than 24 h after chronic subdural hematoma evacuation.Materials and methodsIn this retrospective single centre study, 207 adult patients undergoing chronic subdural hematoma evacuation with a postoperative drainage longer (LDT-group) or shorter (SDT-group) than 24 h were compared regarding recurrence, mortality within 6 months and complications requiring hospital admission within 30 days. Length of hospital stay was also recorded. An active subgaleal drain was used. In addition to the retrospective cohort, we also studied the total volume drained per hour after cSDH surgery in a prospective cohort of 10 patients.ResultsRecurrence occurred in 12/96 (12.5%) in the LDT-group and in 13/111 (11.7%) patients in the SDT-group (p = 0.15). There was no significant difference between groups regarding recurrence, complications or mortality. The prospective cohort showed that most of the drainage occurred within the first hours after surgery.ConclusionOur data show that a postoperative drainage duration of less than 24 h does not lead to an increase in recurrence, complications or mortality compared to a drainage time of more than 24 h. A shorter drainage duration (< 24 h) after cSDH surgery facilitated earlier mobilisation and shorter hospital stay.
C1 [Bartley, Andreas; Hallen, Tobias; Tisell, Magnus] Univ Gothenburg, Inst Neurosci & Physiol, Sahlgrenska Acad, Dept Clin Neurosci, Box 430, S-40530 Gothenburg, Sweden.
   [Bartley, Andreas; Hallen, Tobias; Tisell, Magnus] Sahlgrens Univ Hosp, Dept Neurosurg, Bla Straket 5, S-41345 Gothenburg, Sweden.
C3 University of Gothenburg; Sahlgrenska University Hospital
RP Bartley, A (corresponding author), Univ Gothenburg, Inst Neurosci & Physiol, Sahlgrenska Acad, Dept Clin Neurosci, Box 430, S-40530 Gothenburg, Sweden.; Bartley, A (corresponding author), Sahlgrens Univ Hosp, Dept Neurosurg, Bla Straket 5, S-41345 Gothenburg, Sweden.
EM andreas.bartley@gu.se
CR Almenawer SA, 2014, ANN SURG, V259, P449, DOI 10.1097/SLA.0000000000000255
   Bellut D, 2012, WORLD NEUROSURG, V77, P111, DOI 10.1016/j.wneu.2011.05.036
   Gazzeri R, 2007, ACTA NEUROCHIR, V149, P487, DOI 10.1007/s00701-007-1139-8
   Gronhoj MH, 2022, TRIALS, V23, DOI 10.1186/s13063-022-06150-x
   Guilfoyle MR, 2017, ACTA NEUROCHIR, V159, P903, DOI 10.1007/s00701-017-3095-2
   Jensen Thorbjorn Soren Ronn, 2022, J Neurosurg, V137, P799, DOI 10.3171/2021.10.JNS211608
   Kale A, 2017, NEUROL RES, V39, P399, DOI 10.1080/01616412.2017.1296655
   Liu WM, 2014, J NEUROSURG, V121, P665, DOI 10.3171/2014.5.JNS132715
   Santarius T, 2009, LANCET, V374, P1067, DOI 10.1016/S0140-6736(09)61115-6
   Sjåvik K, 2020, J NEUROSURG, V133, P1113, DOI 10.3171/2016.12.JNS161713
   Soleman J, 2019, NEUROSURGERY, V85, pE825, DOI 10.1093/neuros/nyz095
   Yu GJ, 2009, BRIT J NEUROSURG, V23, P606, DOI 10.3109/02688690903386983
NR 12
TC 3
Z9 3
U1 0
U2 3
PU SPRINGER WIEN
PI Vienna
PA Prinz-Eugen-Strasse 8-10, A-1040 Vienna, AUSTRIA
SN 0001-6268
EI 0942-0940
J9 ACTA NEUROCHIR
JI Acta Neurochir.
PD MAR
PY 2023
VL 165
IS 3
BP 711
EP 715
DI 10.1007/s00701-023-05511-y
EA FEB 2023
PG 5
WC Clinical Neurology; Surgery
WE Science Citation Index Expanded (SCI-EXPANDED)
SC Neurosciences & Neurology; Surgery
GA F7QO2
UT WOS:000929300900002
PM 36752893
OA hybrid, Green Published
DA 2025-06-06
ER

PT J
AU Hubbard, ZS
   Al Kasab, S
   Porto, GB
   Spiotta, A
AF Hubbard, Zachary S.
   Al Kasab, Sami
   Porto, Guilherme B.
   Spiotta, Alejandro
TI Chronic subdural hematoma recurrence due to contralateral
   neovascularization following middle meningeal artery embolization
SO INTERVENTIONAL NEURORADIOLOGY
LA English
DT Article
DE Chronic subdural hematoma; middle meningeal artery embolization;
   embolization
AB Introduction Chronic subdural hematoma (CSDH) is one of the most commonly encountered neurosurgical diseases. Middle meningeal artery embolization (MMAE) is a technique for the management of CSDH that has elicited promising results. Despite the encouraging results of MMAE, recurrence does occur. One uncommon mechanism for recurrence of CSDH is by means of neovascularization of the contralateral middle meningeal artery (MMA). We describe two cases of CSDH recurrence by means of contralateral middle meningeal artery neovascularization treated with contralateral MMAE. Methods We identified two cases of recurrent subdural hematoma secondary to neovascularization following treatment with contralateral MMAE. Results Two patients initially treated with MMAE were identified with CSDH recurrence secondary to contralateral MMA neovascularization. There was no traumatic or coagulopathic contribution to CSDH recurrence. In both cases, patients underwent contralateral MMAE. Both patients were neurologically intact with radiographic improvement of CSDH at follow up. Conclusions Re-accumulation of SDH following MMAE by means of contralateral MMA neovascularization is a rare subtype of subdural hematoma (SDH) recurrence following MMAE. Within the context of re-accumulation of SDH following MMAE, catheter angiography is an important diagnostic investigation to elucidate the etiology of the recurrence. Furthermore, when angiography reveals neovascularization of the contralateral MMA, embolization of the contralateral MMA achieves good clinical and radiographic result.
C1 [Hubbard, Zachary S.; Al Kasab, Sami; Porto, Guilherme B.; Spiotta, Alejandro] Med Univ South Carolina, Div Neurol Surg, 93 Jonathan Lucas St 428, Charleston, SC 29425 USA.
C3 Medical University of South Carolina
RP Hubbard, ZS (corresponding author), Med Univ South Carolina, Div Neurol Surg, 93 Jonathan Lucas St 428, Charleston, SC 29425 USA.
EM HubbardZ@MUSC.edu
OI Hubbard, Zachary/0000-0002-5643-9480
CR Ban SP, 2018, RADIOLOGY, V286, P909, DOI 10.1148/radiol.2017170053
   Edlmann E, 2017, J NEUROINFLAMM, V14, DOI 10.1186/s12974-017-0881-y
   Feghali J, 2020, WORLD NEUROSURG, V141, P339, DOI 10.1016/j.wneu.2020.06.140
   Kan P, 2021, NEUROSURGERY, V88, P268, DOI 10.1093/neuros/nyaa379
   Kim E, 2017, WORLD NEUROSURG, V101, P520, DOI 10.1016/j.wneu.2017.02.070
   Rauhala M, 2020, J NEUROSURG, V132, P1147, DOI 10.3171/2018.12.JNS183035
   Santarius T, 2009, LANCET, V374, P1067, DOI 10.1016/S0140-6736(09)61115-6
   Singla A, 2013, CLIN NEUROL NEUROSUR, V115, P425, DOI 10.1016/j.clineuro.2012.06.005
NR 8
TC 10
Z9 12
U1 1
U2 6
PU SAGE PUBLICATIONS INC
PI THOUSAND OAKS
PA 2455 TELLER RD, THOUSAND OAKS, CA 91320 USA
SN 1591-0199
EI 2385-2011
J9 INTERV NEURORADIOL
JI Interv. Neuroradiol.
PD DEC
PY 2022
VL 28
IS 6
BP 639
EP 643
AR 15910199211065197
DI 10.1177/15910199211065197
EA DEC 2021
PG 5
WC Clinical Neurology; Radiology, Nuclear Medicine & Medical Imaging
WE Science Citation Index Expanded (SCI-EXPANDED)
SC Neurosciences & Neurology; Radiology, Nuclear Medicine & Medical Imaging
GA 8M3GT
UT WOS:000730662700001
PM 34894830
OA Green Published
DA 2025-06-06
ER

PT J
AU Abdelhady, MA
   Aljabali, A
   Al-Jafari, M
   Serag, I
   Elrosasy, A
   Atia, A
   Ehab, A
   Mohammed, SF
   Alkhawaldeh, IM
   Abouzid, M
AF Abdelhady, Mariam Ahmed
   Aljabali, Ahmed
   Al-Jafari, Mohammad
   Serag, Ibrahim
   Elrosasy, Amr
   Atia, Ahmed
   Ehab, Aya
   Mohammed, Shrouk F.
   Alkhawaldeh, Ibraheem M.
   Abouzid, Mohamed
TI Local anesthesia with sedation and general anesthesia for the treatment
   of chronic subdural hematoma: a systematic review and meta-analysis
SO NEUROSURGICAL REVIEW
LA English
DT Review
DE Local anesthesia; General anesthesia; Sedation; Chronic subdural
   hematoma; Systematic review
ID NO IRRIGATION; RECURRENCE; DEXMEDETOMIDINE; EPIDEMIOLOGY; OUTCOMES;
   BIAS; CARE
AB Background Surgery is the primary treatment for chronic subdural hematoma, and anesthesia significantly impacts the surgery's outcomes. A previous systematic review compared general anesthesia to local anesthesia in 319 patients. Our study builds upon this research, analyzing 4,367 cases to provide updated and rigorous evidence. Methods We systematically searched five electronic databases: PubMed, Cochrane Library, Scopus, Ovid Medline, and Web of Science, to identify eligible comparative studies. All studies published until September 2023 were included in our analysis. We compared six primary outcomes between the two groups using Review Manager Software. Results Eighteen studies involving a total of 4,367 participants were included in the meta-analysis. The analysis revealed no significant difference between the two techniques in terms of 'recurrence rate' (OR = 0.95, 95% CI [0.78 to 1.15], P = 0.59), 'mortality rate' (OR = 1.02, 95% CI [0.55 to 1.88], P = 0.96), and 'reoperation rate' (OR = 0.95, 95% CI [0.5 to 1.79], P = 0.87). Local anesthesia demonstrated superiority with a lower 'complications rate' than general anesthesia, as the latter had almost 2.4 times higher odds of experiencing complications (OR = 2.4, 95% CI [1.81 to 3.17], P < 0.00001). Additionally, local anesthesia was associated with a shorter 'length of hospital stay' (SMD = 1.19, 95% CI [1.06 to 1.32], P < 0.00001) and a reduced 'duration of surgery' (SMD = 0.94, 95% CI [0.67 to 1.2], P < 0.00001). Conclusion Surgery for chronic subdural hematoma under local anesthesia results in fewer complications, a shorter length of hospital stay, and a shorter duration of the operation.
C1 [Abdelhady, Mariam Ahmed] October 6 Univ, Fac Med, Giza, Egypt.
   [Abdelhady, Mariam Ahmed] Negida Acad, Med Res Grp Egypt, Arlington, MA USA.
   [Aljabali, Ahmed] Jordan Univ Sci & Technol, Fac Med, Irbid, Jordan.
   [Al-Jafari, Mohammad; Alkhawaldeh, Ibraheem M.] Mutah Univ, Fac Med, Al Karak, Jordan.
   [Serag, Ibrahim] Mansoura Univ, Fac Med, Mansoura, Egypt.
   [Elrosasy, Amr; Atia, Ahmed] Cairo Univ, Fac Med, Cairo, Egypt.
   [Ehab, Aya] Aswan Univ, Fac Med, Aswan, Egypt.
   [Mohammed, Shrouk F.] Alexandria Univ, Fac Med, Alexandria, Egypt.
   [Abouzid, Mohamed] Poznan Univ Med Sci, Fac Pharm, Dept Phys Pharm & Pharmacokinet, Rokietnicka 3 St, PL-60806 Poznan, Poland.
   [Abouzid, Mohamed] Poznan Univ Med Sci, Doctoral Sch, PL-60812 Poznan, Poland.
C3 Egyptian Knowledge Bank (EKB); October 6 University (O6U); Jordan
   University of Science & Technology; Mutah University; Egyptian Knowledge
   Bank (EKB); Mansoura University; Egyptian Knowledge Bank (EKB); Cairo
   University; Egyptian Knowledge Bank (EKB); Aswan University; Egyptian
   Knowledge Bank (EKB); Alexandria University; Poznan University of
   Medical Sciences; Poznan University of Medical Sciences
RP Abouzid, M (corresponding author), Poznan Univ Med Sci, Fac Pharm, Dept Phys Pharm & Pharmacokinet, Rokietnicka 3 St, PL-60806 Poznan, Poland.; Abouzid, M (corresponding author), Poznan Univ Med Sci, Doctoral Sch, PL-60812 Poznan, Poland.
EM Mmahmoud@ump.edu.pl
RI alkhawaldeh, ibraheem/GSN-3812-2022; Abouzid, Mohamed/AAE-3270-2019
OI Abouzid, Mohamed/0000-0002-8917-671X; Abdelhady,
   Mariam/0000-0001-6648-5176; Atia, Ahmed/0000-0001-7939-2585; Elrosasy,
   Amr/0000-0002-5592-3908
FU Doctoral Schools Program from NAWA Polish National Agency for Academic
   Exchange [PPI/STE/2020/1/00014/DEC/02]
FX Mohamed Abouzid is a participant of STER Internationalization of
   Doctoral Schools Program from NAWA Polish National Agency for Academic
   Exchange No. PPI/STE/2020/1/00014/DEC/02. The abstract of this paper was
   presented at the American Academy of Neurology (AAN) 2024 Annual Meeting
   [44].
CR Abdelhady Mariam, 2024, Neurology, V102, DOI [10.1212/WNL.0000000000205006, DOI 10.1212/WNL.0000000000205006]
   Aljabali A, 2024, NEUROSURG REV, V47, DOI 10.1007/s10143-024-02368-2
   Aljabali A, 2023, NEUROSURG REV, V46, DOI 10.1007/s10143-023-02153-7
   Alnaami I, 2021, INTERDISCIP NEUROSUR, V26, DOI 10.1016/j.inat.2021.101293
   Arlachov Y, 2012, BRIT J RADIOL, V85, pE1018, DOI 10.1259/bjr/28871143
   Ashry Ahmed, 2022, Surg Neurol Int, V13, P13, DOI 10.25259/SNI_425_2021
   Balser D, 2015, J NEUROSURG, V123, P1209, DOI 10.3171/2014.9.JNS141550
   Bishnoi V, 2016, J NEUROSURG ANESTH, V28, P141, DOI 10.1097/ANA.0000000000000194
   Blaauw J, 2020, FRONT NEUROL, V11, DOI 10.3389/fneur.2020.00550
   Certo F, 2019, CLIN NEUROL NEUROSUR, V187, DOI 10.1016/j.clineuro.2019.105559
   Chen FM, 2020, BMC NEUROL, V20, DOI 10.1186/s12883-020-01669-5
   Chon KH, 2012, ACTA NEUROCHIR, V154, P1541, DOI 10.1007/s00701-012-1399-9
   Egger M, 1997, BMJ-BRIT MED J, V315, P629, DOI 10.1136/bmj.315.7109.629
   Feghali J, 2020, WORLD NEUROSURG, V141, P339, DOI 10.1016/j.wneu.2020.06.140
   Gelabert-González M, 2016, NEUROCIRUGIA, V27, P103, DOI 10.1016/j.neucir.2015.07.002
   Han MH, 2017, J NEUROSURG, V127, P1117, DOI 10.3171/2016.8.JNS16867
   Hestin R, 2022, ANAESTHESIA, V77, P547, DOI 10.1111/anae.15667
   Holl DC, 2018, WORLD NEUROSURG, V116, P402, DOI 10.1016/j.wneu.2018.05.037
   Iftikhar M, 2016, J NEUROL SURG PART A, V77, P416, DOI 10.1055/s-0035-1564049
   Karcz Marcin, 2013, Can J Respir Ther, V49, P21
   Katsuki M, 2020, NEUROL MED-CHIR, V60, P126, DOI 10.2176/nmc.oa.2019-0203
   Kostas F, 2019, INTERDISCIP NEUROSUR, V16, P70, DOI 10.1016/j.inat.2018.12.011
   Liu HY, 2022, EUR REV MED PHARMACO, V26, P1625, DOI 10.26355/eurrev_202203_28230
   Mahmood SD, 2017, WORLD NEUROSURG, V106, P676, DOI 10.1016/j.wneu.2017.07.057
   Ouzzani M, 2016, SYST REV-LONDON, V5, DOI 10.1186/s13643-016-0384-4
   Page MJ, 2021, BMJ-BRIT MED J, V372, DOI [10.1136/bmj.n71, 10.1136/bmj.n160]
   Santarius T, 2010, WORLD NEUROSURG, V73, P747, DOI 10.1016/j.wneu.2010.03.031
   Shen J, 2019, RISK MANAG HEALTHC P, V12, P179, DOI 10.2147/RMHP.S222144
   Shen J, 2019, INJURY, V50, P1634, DOI 10.1016/j.injury.2019.08.019
   Stang A, 2010, EUR J EPIDEMIOL, V25, P603, DOI 10.1007/s10654-010-9491-z
   Sterne JAC, 2019, BMJ-BRIT MED J, V366, DOI 10.1136/bmj.l4898
   Surve RM, 2017, J NEUROSURG ANESTH, V29, P274, DOI 10.1097/ANA.0000000000000305
   Takahashi K, 2016, NEUROL MED-CHIR, V56, P69, DOI 10.2176/nmc.oa.2015-0032
   Terrin N, 2003, STAT MED, V22, P2113, DOI 10.1002/sim.1461
   Toi H, 2018, J NEUROSURG, V128, P222, DOI 10.3171/2016.9.JNS16623
   Wan X, 2014, BMC MED RES METHODOL, V14, DOI 10.1186/1471-2288-14-135
   Wang CJ, 2023, CLIN NEUROL NEUROSUR, V232, DOI 10.1016/j.clineuro.2023.107891
   Wang WM, 2016, FRONT PHARMACOL, V7, DOI 10.3389/fphar.2016.00410
   Wang X, 2021, FRONT AGING NEUROSCI, V13, DOI 10.3389/fnagi.2021.684501
   Wessels L, 2024, J NEUROSURG, V140, P1683, DOI 10.3171/2023.11.JNS231698
   Wong HM, 2022, WORLD NEUROSURG, V157, pE276, DOI 10.1016/j.wneu.2021.10.074
   Xu XP, 2014, J NEUROSURG ANESTH, V26, P408, DOI 10.1097/ANA.0000000000000034
   Yadav Yad R, 2016, Asian J Neurosurg, V11, P330
   Zhuang ZR, 2022, FRONT SURG, V9, DOI 10.3389/fsurg.2022.783885
NR 44
TC 6
Z9 6
U1 0
U2 0
PU SPRINGER
PI NEW YORK
PA ONE NEW YORK PLAZA, SUITE 4600, NEW YORK, NY, UNITED STATES
SN 0344-5607
EI 1437-2320
J9 NEUROSURG REV
JI Neurosurg. Rev.
PD APR 16
PY 2024
VL 47
IS 1
AR 162
DI 10.1007/s10143-024-02420-1
PG 12
WC Clinical Neurology; Surgery
WE Science Citation Index Expanded (SCI-EXPANDED)
SC Neurosciences & Neurology; Surgery
GA NY3L7
UT WOS:001203973500005
PM 38627254
OA hybrid
DA 2025-06-06
ER

PT J
AU Beck, J
   Ulrich, CT
   Gralla, J
   Fichtner, J
   Fung, C
   Z'Graggen, W
   Raabe, A
AF Beck, J.
   Ulrich, C. T.
   Gralla, J.
   Fichtner, J.
   Fung, C.
   Z'Graggen, W.
   Raabe, A.
TI Chronic subdural hematoma and spinal cerebrospinal fluid leak and in
   non-geriatric patients
SO JOURNAL OF HEADACHE AND PAIN
LA English
DT Meeting Abstract
C1 [Beck, J.; Ulrich, C. T.; Fichtner, J.; Fung, C.; Raabe, A.] Univ Bern, Inselspital, Neurosurg, CH-3010 Bern, Switzerland.
   [Gralla, J.; Z'Graggen, W.] Univ Bern, Inselspital, Neuroradiol, CH-3010 Bern, Switzerland.
C3 University of Bern; University Hospital of Bern; University of Bern;
   University Hospital of Bern
NR 0
TC 0
Z9 0
U1 0
U2 1
PU SPRINGER-VERLAG ITALIA SRL
PI MILAN
PA VIA DECEMBRIO, 28, MILAN, 20137, ITALY
SN 1129-2369
EI 1129-2377
J9 J HEADACHE PAIN
JI J. Headache Pain
PD DEC
PY 2014
VL 15
SU 1
MA EHMTI-0386
AR J16
DI 10.1186/1129-2377-15-S1-J16
PG 1
WC Clinical Neurology; Neurosciences
WE Science Citation Index Expanded (SCI-EXPANDED)
SC Neurosciences & Neurology
GA V41WS
UT WOS:000209576900332
OA Green Accepted, gold
DA 2025-06-06
ER

PT J
AU Tysiak, EWN
   Petersen, D
   Gottschalk, S
   Gerling, I
   Gliemroth, J
   Thyen, U
AF Tysiak, E. Wuerfel Nee
   Petersen, Dirk
   Gottschalk, Stefan
   Gerling, Ivana
   Gliemroth, Jan
   Thyen, Ute
TI Progression of chronic subdural haematomas in an infant boy after
   abusive head trauma
SO EUROPEAN JOURNAL OF PAEDIATRIC NEUROLOGY
LA English
DT Article
DE Abusive head trauma; Shaken baby syndrome; Child abuse; Chronic subdural
   haematoma; Magnetic resonance imaging
AB Abusive head trauma is a serious form of child abuse that can lead to severe neuropsychological sequelae or death in infants. In questionable cases, without a confession from the caregivers and ambiguous clinical information, evidence for the diagnosis of abusive head trauma is often based on typical patterns that have been observed in neuro-imaging. This study shows the progressive evolution of multifocal chronic subdural haematomas, including re-bleedings, in a case of abusive head trauma in an infant boy who was documented with repeated magnetic resonance imaging. The chronic subdural haematomas occurred during closely monitored in-patient rehabilitative care, and repeated maltreatment did not appear to be likely. Due to excessive growth, neurosurgical intervention with endoscopic craniotomy, evacuation of the subdural haematomas and temporal external cerebrospinal fluid drainage was performed with a favourable recovery. This study discusses the current pathophysiological knowledge concerning the development and clinical course of chronic subdural haematomas and draws relevant conclusions for the clinical practice and psychosocial management of caring for victims of abusive head trauma. (C) 2012 European Paediatric Neurology Society. Published by Elsevier Ltd. All rights reserved.
C1 [Tysiak, E. Wuerfel Nee; Thyen, Ute] Med Univ Lubeck, Dept Pediat, D-23538 Lubeck, Germany.
   [Petersen, Dirk; Gottschalk, Stefan] Med Univ Lubeck, Dept Neuroradiol, D-23538 Lubeck, Germany.
   [Gerling, Ivana] Med Univ Lubeck, Dept Forens Med, D-23538 Lubeck, Germany.
   [Gliemroth, Jan] Med Univ Lubeck, Dept Neurosurg, D-23538 Lubeck, Germany.
C3 University of Lubeck; University of Lubeck; University of Lubeck;
   University of Lubeck
RP Tysiak, EWN (corresponding author), Med Univ Lubeck, Dept Pediat, Ratzeburger Allee 160, D-23538 Lubeck, Germany.
EM eva.wuerfel@googlemail.com
RI Thyen, Ute/JNR-7836-2023
CR Christian CW, 2009, PEDIATRICS, V123, P1409, DOI 10.1542/peds.2009-0408
   Hymel Kent P, 2002, Child Maltreat, V7, P329, DOI 10.1177/107755902237263
   Kemp AM, 2011, ARCH DIS CHILD, V96, P1103, DOI 10.1136/archdischild-2011-300630
   Lee KS, 2004, BRAIN INJURY, V18, P351, DOI 10.1080/02699050310001645801
   Lin CL, 2004, J TRAUMA, V57, P104, DOI 10.1097/01.TA.0000093364.61197.77
   SupertiFurga A, 1997, EUR J PEDIATR, V156, P821, DOI 10.1007/s004310050721
NR 6
TC 2
Z9 2
U1 0
U2 5
PU ELSEVIER SCI LTD
PI OXFORD
PA THE BOULEVARD, LANGFORD LANE, KIDLINGTON, OXFORD OX5 1GB, OXON, ENGLAND
SN 1090-3798
J9 EUR J PAEDIATR NEURO
JI Eur. J. Paediatr. Neurol.
PD NOV
PY 2012
VL 16
IS 6
BP 736
EP 739
DI 10.1016/j.ejpn.2012.02.006
PG 4
WC Clinical Neurology; Pediatrics
WE Science Citation Index Expanded (SCI-EXPANDED)
SC Neurosciences & Neurology; Pediatrics
GA 034HF
UT WOS:000310862800025
PM 22421521
DA 2025-06-06
ER

PT J
AU Ak, H
   Gülsen, I
   Yaycioglu, S
   Atalay, T
   Demir, I
   Sösüncü, E
   Bulut, MD
   Arslan, M
AF Ak, Hakan
   Gulsen, Ismail
   Yaycioglu, Soner
   Atalay, Tugay
   Demir, Ismail
   Sosuncu, Enver
   Bulut, Mehmet Deniz
   Arslan, Mehmet
TI The Effects of Membranous Abnormalities on Mortality and Morbidity in
   Chronic Subdural Hematomas
SO JOURNAL OF NEUROLOGICAL SCIENCES-TURKISH
LA English
DT Article
DE Chronic subdural hematoma; trauma; septa; recurrence; complication; burr
   hole; craniotomy
ID SURGICAL-TREATMENT; BURR HOLE; DRAINAGE
AB Objective: Our aim was to evaluate the effects of membranous abnormalities on morbidity and mortality in chronic subdural hematomas (CSDH).
   Methodology: This retrospective study included 116 patients operated in three different hospitals during last three years. Patients were analyzed for the presence of trauma, operation type, recurrence, complication/s, presence of membranous abnormalities like thick outer membrane and septa formation, and mortality.
   Results: The mean age of the patients 62,06 +/- 11.4 ranging between 42 and 87. 78 (67.2%) of them were male and 38 (32.8%) were female The most common predisposing factor was the trauma especially in male gender. The presence of membranous abnormalities played significant effects on recurrence and complication rates. However, it didn't have significant effect on mortality.
   Conclusion: Trauma is still the most common etiological factor in chronic subdural hematomas. The presence of membranous abnormality in CSDH increases the recurrence and complication rates.
C1 [Ak, Hakan; Atalay, Tugay] Bozok Univ, Norosirurji Anabilimdali, Yozgat, Turkey.
   [Gulsen, Ismail; Sosuncu, Enver; Arslan, Mehmet] Yuzuncu Yil Univ, Norosirurji Anabilimdali, Van, Turkey.
   [Yaycioglu, Soner] Adnan Menderes Univ, Norosirurji Anabilimdali, Aydin, Turkey.
   [Demir, Ismail] Van Bolge Egitim Arastirma Hastanesi, Norosirurji Klin, Van, Turkey.
   [Bulut, Mehmet Deniz] Yuzuncu Yil Univ, Radyol Anabilim Dali, Van, Turkey.
C3 Bozok University; Yuzuncu Yil University; Adnan Menderes University;
   Yuzuncu Yil University
RP Ak, H (corresponding author), Bozok Univ, Norosirurji Anabilimdali, Yozgat, Turkey.
EM nrsdrhakanak@yahoo.com
RI Atalay, Tugay/AAY-2265-2020; Bulut, Mehmet/KJL-4135-2024
CR Ahmed S, 2011, INDIAN J NEUROTRAUM, V8, P17, DOI 10.1016/S0973-0508(11)80019-5
   Ducruet AF, 2012, NEUROSURG REV, V35, P155, DOI 10.1007/s10143-011-0349-y
   Gelabert-González M, 2005, CLIN NEUROL NEUROSUR, V107, P223, DOI 10.1016/j.clineuro.2004.09.015
   Hellwig D, 1996, SURG NEUROL, V45, P272, DOI 10.1016/0090-3019(95)00417-3
   Kansal R, 2010, J CLIN NEUROSCI, V17, P428, DOI 10.1016/j.jocn.2009.07.109
   Latini MF, 2012, NEUROLOGIA, V27, P22, DOI 10.1016/j.nrl.2011.05.001
   MARKWALDER TM, 1981, J NEUROSURG, V54, P637, DOI 10.3171/jns.1981.54.5.0637
   Mori K, 2001, NEUROL MED-CHIR, V41, P371, DOI 10.2176/nmc.41.371
   Okada Y, 2002, SURG NEUROL, V57, P405, DOI 10.1016/S0090-3019(02)00720-6
   Puneet P, 2008, ACNR, V8, P12
   Ramnarayan R, 2008, CLIN NEUROL NEUROSUR, V110, P774, DOI 10.1016/j.clineuro.2008.04.013
   Sousa EB, 2013, BMC SURG, V13, DOI 10.1186/1471-2482-13-5
   Weigel R, 2003, J NEUROL NEUROSUR PS, V74, P937, DOI 10.1136/jnnp.74.7.937
NR 13
TC 2
Z9 2
U1 0
U2 3
PU JOURNAL NEUROLOGICAL SCIENCES
PI BORNOVA-IZMIR
PA EGE UNIV HOSP. FAC MED, DEPT NEUROSURGERY, BORNOVA-IZMIR, TR35100,
   TURKEY
SN 1302-1664
J9 J NEUROL SCI-TURK
JI J. Neurol. Sci.-Turk.
PY 2015
VL 32
IS 1
BP 154
EP 160
PG 7
WC Neurosciences
WE Science Citation Index Expanded (SCI-EXPANDED)
SC Neurosciences & Neurology
GA CE2YW
UT WOS:000351690100017
DA 2025-06-06
ER

PT J
AU Young, CC
   Kan, PT
   Weinberg, JS
   Lang, FF
   Chen, S
AF Young, Christopher C.
   Kan, Peter T.
   Weinberg, Jeffrey S.
   Lang, Frederick F.
   Chen, Stephen
TI Middle Meningeal Artery Embolization in 108 Chronic Subdural Hematoma in
   Thrombocytopenic Cancer Patients
SO NEUROSURGERY
LA English
DT Meeting Abstract
CT Annual Meeting of the Congress of Neurological Surgeons (CNS)
CY SEP 28-OCT 02, 2024
CL Houston, TX
NR 0
TC 0
Z9 0
U1 0
U2 0
PU LIPPINCOTT WILLIAMS & WILKINS
PI PHILADELPHIA
PA TWO COMMERCE SQ, 2001 MARKET ST, PHILADELPHIA, PA 19103 USA
SN 0148-396X
EI 1524-4040
J9 NEUROSURGERY
JI Neurosurgery
PD APR
PY 2025
VL 71
SU 1
MA 2082
BP 267
EP 267
DI 10.1227/neu.0000000000003360_2082
PG 1
WC Clinical Neurology; Surgery
WE Science Citation Index Expanded (SCI-EXPANDED); Conference Proceedings Citation Index - Science (CPCI-S)
SC Neurosciences & Neurology; Surgery
GA 0HM9S
UT WOS:001447503400019
DA 2025-06-06
ER

PT J
AU Zhu, FL
   Wang, HF
   Li, WC
   Han, S
   Yuan, JY
   Zhang, CY
   Li, Z
   Fan, GY
   Liu, XH
   Nie, M
   Bie, L
AF Zhu, Fulei
   Wang, Haifeng
   Li, Wenchen
   Han, Shuai
   Yuan, Jiangyuan
   Zhang, Chunyun
   Li, Zean
   Fan, Guangyan
   Liu, Xuanhui
   Nie, Meng
   Bie, Li
TI Factors correlated with the postoperative recurrence of chronic subdural
   hematoma: An umbrella study of systematic reviews and meta-analyses
SO ECLINICALMEDICINE
LA English
DT Article
DE Chronic subdural hematoma; Recurrence; Risk factors; Meta-analyses;
   Umbrella review
ID BURR-HOLE; SURGICAL-TREATMENT; COMPLICATIONS; EPIDEMIOLOGY; PREDICTION;
   OUTCOMES; DISEASE; RATES
AB Background Chronic subdural hematoma (CSDH) is a common neurological disease, and the surgical evacuation of subdural collection remains the primary treatment approach for symptomatic patients. Postoperative recurrence is a serious complication, and several factors are correlated with postoperative recurrence.
   Methods We searched Embase, Web of Science, PubMed, and Cochrane Library from their establishment to September 2020. Reports on randomized, prospective, retrospective, and overall observational studies on the management of surgical patients with CSDH were searched, and an independent reviewer performed research quality assessment. Factors that affect the postoperative recurrence of CSDH were extracted: social demographics, drugs (as the main or auxiliary treatment), surgical management, imaging, and other risk factors. We evaluated the recurrence rate of each risk factor. A random effect model was used to perform a meta-analysis, and each risk factor affecting the postoperative recurrence of CSDH was then evaluated and graded.
   Findings In total, 402 studies were included in this analysis and 32 potential risk factors were evaluated. Among these, 21 were significantly associated with the postoperative recurrence of CSDH. Three risk factors (male, bilateral hematoma, and no drainage) had convincing evidence. The classification of evidence can help clinicians identify significant risk factors for the postoperative recurrence of CSDH.
   Interpretation Only few associations were supported by high-quality evidence. Factors with high-quality evidence may be important for treating and preventing CSDH recurrence. Our results can be used as a basis for improving clinical treatment strategies and designing preventive methods. Copyright (C) 2021 The Authors. Published by Elsevier Ltd.
C1 [Zhu, Fulei; Wang, Haifeng; Li, Wenchen; Han, Shuai; Zhang, Chunyun; Li, Zean; Fan, Guangyan; Bie, Li] Jilin Univ, Dept Neurosurg, Changchun, Jilin, Peoples R China.
   [Zhu, Fulei; Wang, Haifeng; Li, Wenchen; Han, Shuai; Zhang, Chunyun; Li, Zean; Fan, Guangyan; Bie, Li] Jilin Univ, Clin Hosp 1, Changchun, Jilin, Peoples R China.
   [Yuan, Jiangyuan; Liu, Xuanhui; Nie, Meng] Tianjin Med Univ Gen Hosp, Dept Neurosurg, Tianjin 300052, Peoples R China.
C3 Jilin University; Jilin University; Tianjin Medical University
RP Bie, L (corresponding author), Jilin Univ, Dept Neurosurg, Changchun, Jilin, Peoples R China.; Bie, L (corresponding author), Jilin Univ, Clin Hosp 1, Changchun, Jilin, Peoples R China.; Bie, L (corresponding author), My Hosp, 1 Xinmin St, Changchun 130021, Jilin, Peoples R China.
EM bie_li@jlu.edu.cn
RI nie, meng/AAC-4459-2022
CR Adachi A, 2014, PLOS ONE, V9, DOI 10.1371/journal.pone.0103703
   Almenawer SA, 2014, ANN SURG, V259, P449, DOI 10.1097/SLA.0000000000000255
   Amirjamshidi A, 2007, BRIT J NEUROSURG, V21, P272, DOI 10.1080/02688690701272232
   Asrani SK, 2019, J HEPATOL, V70, P151, DOI 10.1016/j.jhep.2018.09.014
   Balser D, 2015, J NEUROSURG, V123, P1209, DOI 10.3171/2014.9.JNS141550
   Barrett EJ, 2017, J CLIN ENDOCR METAB, V102, P4343, DOI 10.1210/jc.2017-01922
   Bin Zahid A, 2018, J NEUROSURG, V129, P1579, DOI 10.3171/2017.8.JNS17477
   Borenstein M, 2010, RES SYNTH METHODS, V1, P97, DOI 10.1002/jrsm.12
   Edlmann E, 2017, J NEUROINFLAMM, V14, DOI 10.1186/s12974-017-0881-y
   Feghali J, 2020, WORLD NEUROSURG, V141, P339, DOI 10.1016/j.wneu.2020.06.140
   Greuter L, 2020, FRONT NEUROL, V11, DOI 10.3389/fneur.2020.00312
   Guo SY, 2020, FRONT NEUROL, V11, DOI 10.3389/fneur.2020.540911
   Gurelik M, 2007, CAN J NEUROL SCI, V34, P84, DOI 10.1017/S0317167100005849
   Han MH, 2017, J NEUROSURG, V127, P1117, DOI 10.3171/2016.8.JNS16867
   Hankey GJ, 2017, LANCET, V389, P641, DOI 10.1016/S0140-6736(16)30962-X
   Hsieh CT, 2016, J CLIN NEUROSCI, V34, P252, DOI 10.1016/j.jocn.2016.09.015
   Huang CJ, 2020, J NEUROL SURG PART A, V81, P549, DOI 10.1055/s-0040-1715121
   Hutchinson PJ, 2020, NEW ENGL J MED, V383, P2616, DOI 10.1056/NEJMoa2020473
   Jeong Eun-Oh, 2016, Korean J Neurotrauma, V12, P112, DOI 10.13004/kjnt.2016.12.2.112
   Jeong Seong Il, 2014, Korean J Neurotrauma, V10, P15, DOI 10.13004/kjnt.2014.10.1.15
   Joyce E, 2020, NEUROSURG FOCUS, V49, DOI 10.3171/2020.7.FOCUS20518
   Kale A, 2017, NEUROL RES, V39, P399, DOI 10.1080/01616412.2017.1296655
   Kanazawa T, 2020, J CLIN NEUROSCI, V72, P270, DOI 10.1016/j.jocn.2019.11.019
   Karibe Hiroshi, 2011, No Shinkei Geka, V39, P1149
   Katayama K, 2018, J NEUROTRAUM, V35, P1537, DOI 10.1089/neu.2017.5407
   Katsuki M, 2020, NEUROL MED-CHIR, V60, P126, DOI 10.2176/nmc.oa.2019-0203
   Kayaci S, 2014, NEUROL MED-CHIR, V54, P363, DOI 10.2176/nmc.oa.2013-0147
   Kolcun JPG, 2017, WORLD NEUROSURG, V102, P246, DOI 10.1016/j.wneu.2017.03.014
   Mebberson K, 2020, J CLIN NEUROSCI, V71, P153, DOI 10.1016/j.jocn.2019.08.095
   Miah IP, 2021, NEURORADIOLOGY, V63, P27, DOI 10.1007/s00234-020-02558-x
   Miah IP, 2020, J NEUROTRAUM, V37, P366, DOI 10.1089/neu.2019.6541
   Moher D, 2009, BMJ-BRIT MED J, V339, DOI [10.1136/bmj.b2535, 10.1371/journal.pmed.1000097, 10.1186/2046-4053-4-1, 10.1136/bmj.b2700, 10.1016/j.ijsu.2010.02.007, 10.1016/j.ijsu.2010.07.299, 10.1136/bmj.i4086]
   Mori K, 2001, NEUROL MED-CHIR, V41, P371, DOI 10.2176/nmc.41.371
   Moshayedi P, 2020, FRONT NEUROL, V11, DOI 10.3389/fneur.2020.00923
   Motiei-Langroudi R, 2018, J NEUROSURG, V129, P1143, DOI 10.3171/2017.6.JNS17130
   Munoz-Bendix C, 2017, NEUROSURG REV, V40, P527, DOI 10.1007/s10143-017-0853-9
   Nakagawa I, 2019, WORLD NEUROSURG, V126, pE473, DOI 10.1016/j.wneu.2019.02.074
   Nakaguchi H, 2000, J NEUROSURG, V93, P791, DOI 10.3171/jns.2000.93.5.0791
   Nakaguchi H, 2001, J NEUROSURG, V95, P256, DOI 10.3171/jns.2001.95.2.0256
   Nakajima H, 2002, SURG NEUROL, V58, P385, DOI 10.1016/S0090-3019(02)00921-7
   Ng S, 2020, J NEUROINTERV SURG, V12, P695, DOI 10.1136/neurintsurg-2019-015421
   Pahatouridis D, 2013, NEUROSURG REV, V36, P151, DOI 10.1007/s10143-012-0412-3
   Pouvelle A, 2020, J NEUROTRAUM, V37, P2703, DOI 10.1089/neu.2020.7168
   Pripp AH, 2017, PLOS ONE, V12, DOI 10.1371/journal.pone.0186838
   Rasmussen L S, 2000, Anesthesiol Clin North Am, V18, P59, DOI 10.1016/S0889-8537(05)70149-8
   Sale Danjuma, 2021, World Neurosurg, V146, pe565, DOI 10.1016/j.wneu.2020.10.140
   Santarius T, 2009, LANCET, V374, P1067, DOI 10.1016/S0140-6736(09)61115-6
   Shen J, 2019, INJURY, V50, P1634, DOI 10.1016/j.injury.2019.08.019
   Sieswerda-Hoogendoorn T, 2014, EUR J RADIOL, V83, P1257, DOI 10.1016/j.ejrad.2014.03.015
   Soleman J, 2019, NEUROSURGERY, V85, pE825, DOI 10.1093/neuros/nyz095
   Stanisic M, 2017, NEUROSURGERY, V81, P752, DOI 10.1093/neuros/nyx090
   Stroup DF, 2000, JAMA-J AM MED ASSOC, V283, P2008, DOI 10.1001/jama.283.15.2008
   Tang RR, 2018, WORLD NEUROSURG, V117, pE425, DOI 10.1016/j.wneu.2018.06.047
   Toi H, 2018, J NEUROSURG, V128, P222, DOI 10.3171/2016.9.JNS16623
   Tortella-Feliu M, 2019, NEUROSCI BIOBEHAV R, V107, P154, DOI 10.1016/j.neubiorev.2019.09.013
   Uda Hiroshi, 2020, Surg Neurol Int, V11, P89, DOI 10.25259/SNI_550_2019
   van Sloten TT, 2020, LANCET DIABETES ENDO, V8, P325, DOI 10.1016/S2213-8587(19)30405-X
   Won SY, 2019, ACTA NEUROL SCAND, V140, P194, DOI 10.1111/ane.13131
   Xu W, 2020, BMC MED, V18, DOI 10.1186/s12916-020-01618-6
   Yang WY, 2010, NEW ENGL J MED, V362, P1090, DOI 10.1056/NEJMoa0908292
   Yano Y, 2017, EVID-BASED COMPL ALT, V2017, DOI 10.1155/2017/3209219
NR 61
TC 31
Z9 34
U1 7
U2 23
PU ELSEVIER
PI AMSTERDAM
PA RADARWEG 29, 1043 NX AMSTERDAM, NETHERLANDS
EI 2589-5370
J9 ECLINICALMEDICINE
JI EClinicalMedicine
PD JAN
PY 2022
VL 43
AR 101234
DI 10.1016/j.eclinm.2021.101234
EA DEC 2021
PG 11
WC Medicine, General & Internal
WE Science Citation Index Expanded (SCI-EXPANDED)
SC General & Internal Medicine
GA YO3NT
UT WOS:000747850800004
PM 34988412
OA Green Published
DA 2025-06-06
ER

PT J
AU Yadav, YR
   Yadav, S
   Parihar, VS
AF Yadav, Yad Ram
   Yadav, Sharda
   Parihar, Vijay Singh
TI Modified Twist Drill Technique in the Management of Chronic Subdural
   Hematoma
SO TURKISH NEUROSURGERY
LA English
DT Article
DE Chronic subdural hematoma; Intracranial subdural hematoma; Subdural
   hematoma; Minimally invasive technique; Operative surgical procedure
ID CRANIOSTOMY; CRANIOTOMY
AB AIM: Burr-hole craniostomy is the most efficient and safe choice for surgical drainage of chronic subdural hematoma (CSDH). Although the twist-drill drainage is also relatively safe and time-saving, it carries the risk of inadequate drainage, brain penetration and hematoma formation. Our modified technique helps in avoiding bleeding and brain penetration.
   MATERIAL and METHODS: The preferred sites for twist drill were the most curved parts on the cranium. Normal drilling at about 90 degree angle was done on the most curved surfaces while it was at about 60 degree angles on flat surface. This angled drilling and the curved guide wire (hooked in the distal blind end of infant feeding tube), helped to guide infant feeding tube in the hematoma cavity. Dura matter was coagulated using insulated wire.
   RESULTS: There was no procedure related hematoma, brain penetration and mortality in any of the 50 patients managed by the modified technique. Infant feeding tube was properly positioned in all the cases. Burr hole evacuation was done in 7 cases (14%) due to inadequate evacuation of the hematoma after TDC.
   CONCLUSION: Our modified technique of twist drill drainage is inexpensive, simple, safe and effective alternative technique in the treatment of CSDH.
C1 [Yadav, Yad Ram; Parihar, Vijay Singh] NSCB Med Coll Jabalpur MP India, Dept Neurosurg, Jabalpur, India.
   [Yadav, Sharda] Apex Hosp & Res Ctr, Dept Neurosurg, Jabalpur, India.
RP Yadav, YR (corresponding author), NSCB Med Coll Jabalpur MP India, Dept Neurosurg, Jabalpur, India.
EM yadramyr@yahoo.com
RI Parihar, Vijay/AAN-4630-2021; Yadav, Yad Ram/AFV-9882-2022
OI Yadav, Yad Ram/0000-0003-0877-4206
CR [Anonymous], 2009, ROCZ POMOR AKAD MED
   Asfora WT, 2003, SURG NEUROL, V59, P329, DOI 10.1016/S0090-3019(03)00039-9
   Horn EM, 2006, SURG NEUROL, V65, P150, DOI 10.1016/j.surneu.2005.05.030
   Hwang SC, 2009, J NEUROSURG, V110, P1265, DOI 10.3171/2008.9.JNS08359
   Tyler JK, 2010, J NEUROSURG, V113, P1004, DOI 10.3171/2010.5.JNS1083
   Krieg SM, 2012, ACTA NEUROCHIR, V154, P699, DOI 10.1007/s00701-012-1294-4
   Lega BC, 2010, J NEUROSURG, V113, P615, DOI 10.3171/2009.9.JNS08825
   Lin X, 2011, CHIN J TRAUMATOL, V14, P170, DOI 10.3760/cma.j.issn.1008-1275.2011.03.009
   Liu Y, 2010, CHIN J TRAUMATOL, V13, P265, DOI 10.3760/cma.j.issn.1008-1275.2010.05.002
   Mondorf Y, 2009, BRIT J NEUROSURG, V23, P612, DOI 10.3109/02688690903370297
   Neils DM, 2011, WORLD NEUROSURG
   Reinges MHT, 1998, SURG NEUROL, V50, P226, DOI 10.1016/S0090-3019(97)00456-4
   Reinges MHT, 2000, J NEUROL NEUROSUR PS, V69, P40, DOI 10.1136/jnnp.69.1.40
   Santarius Thomas, 2010, Clin Neurosurg, V57, P112
   Santos-Ditto RA, 2007, GAC MED MEX, V143, P203
   Sucu HK, 2007, ACTA NEUROCHIR, V149, P597, DOI 10.1007/s00701-007-1162-9
NR 16
TC 15
Z9 16
U1 1
U2 5
PU TURKISH NEUROSURGICAL SOC
PI BAHCELIEVLER
PA TASKENT CADDESI 13-4, BAHCELIEVLER, ANKARA 06500, TURKEY
SN 1019-5149
J9 TURK NEUROSURG
JI Turk. Neurosurg.
PD JAN
PY 2013
VL 23
IS 1
BP 50
EP 54
DI 10.5137/1019-5149.JTN.6655-12.1
PG 5
WC Clinical Neurology; Surgery
WE Science Citation Index Expanded (SCI-EXPANDED)
SC Neurosciences & Neurology; Surgery
GA AF2RW
UT WOS:000334560700008
PM 23344867
OA Bronze
DA 2025-06-06
ER

PT J
AU Rauhala, M
   Helén, P
   Seppä, K
   Huhtala, H
   Iverson, GL
   Niskakangas, T
   Öhman, J
   Luoto, TM
AF Rauhala, Minna
   Helen, Pauli
   Seppa, Karri
   Huhtala, Heini
   Iverson, Grant L.
   Niskakangas, Tero
   Ohman, Juha
   Luoto, Teemu M.
TI Long-term excess mortality after chronic subdural hematoma
SO ACTA NEUROCHIRURGICA
LA English
DT Article
DE Subdural hematoma; chronic; Mortality; excess; Causes of death;
   Survival; Mortality; excess
ID METAANALYSIS; SURVIVAL; EVACUATION; MANAGEMENT; PARADIGM; DISEASE;
   ATROPHY; DRAINS
AB Objective To assess possible long-term excess mortality and causes of death of patients with chronic subdural hematoma (CSDH). Methods A retrospective study (1990-2015) of adult patients (n = 1133, median age = 76 years old, men = 65%) with CSDH identified by ICD-codes and verified by medical records. All patients were followed until death or the end of 2017. Cumulative relative survival ratios and relative excess risks of death (RER) were estimated by comparing patients' mortality with that in the entire regional matched population. The causes of death were compared with a separate reference group formed by randomly choosing sex, age, and calendar time matched controls (4 controls per each CSDH patient). Results The median follow-up time was 4.8 years (range = 0-27 years), and 710 (63%) of the patients died (median age at death = 84 years old). The cumulative excess mortality was 1 year = 9%, 5 years = 18%, 10 years = 27%, 15 years = 37%, and 20 years = 48%. A subgroup of CSDH patients (n = 206) with no comorbidity had no excess mortality. Excess mortality was related to poor modified Rankin score at admission (RER = 4.93) and at discharge (RER = 8.31), alcohol abuse (RER = 4.47), warfarin (RER = 2.94), age >= 80 years old (RER = 1.83), non-operative treatment (RER = 1.56), and non-traumatic etiology (RER = 1.69). Hematoma characteristics or recurrence were unrelated to excess mortality. Dementia was the most common cause of death among the CSDH patients (21%) and the third most common cause in the reference group (15%, p < 0.001). Conclusions Patients with CSDH have continuous excess mortality up to 20 years after diagnosis. Patient-related characteristics have a strong association with excess mortality, whereas specific CSDH-related findings do not. CSDH patients have an increased risk for dementia-related mortality.
C1 [Rauhala, Minna; Helen, Pauli; Niskakangas, Tero; Luoto, Teemu M.] Tampere Univ Hosp, Dept Neurosurg, Tampere, Finland.
   [Rauhala, Minna; Helen, Pauli; Niskakangas, Tero; Luoto, Teemu M.] Tampere Univ, Tampere, Finland.
   [Seppa, Karri] Finnish Canc Registry, Inst Stat & Epidemiol Canc Res, Helsinki, Finland.
   [Huhtala, Heini] Tampere Univ, Biostat Grp, Fac Social Sci, Tampere, Finland.
   [Iverson, Grant L.] Harvard Med Sch, Dept Phys Med & Rehabil, Boston, MA 02115 USA.
   [Iverson, Grant L.] Spaulding Rehabil Hosp, Boston, MA USA.
   [Iverson, Grant L.] Spaulding Res Inst, Boston, MA USA.
   [Iverson, Grant L.] Home Base, Boston, MA USA.
   [Iverson, Grant L.] Massachusetts Gen Hosp Program, Boston, MA USA.
   [Ohman, Juha] Tampere Univ, Fac Med & Life Sci, Tampere, Finland.
C3 Tampere University; Tampere University Hospital; Tampere University;
   Finnish Cancer Registry; Tampere University; Harvard University; Harvard
   Medical School; Harvard University; Harvard Medical School; Harvard
   University Medical Affiliates; Spaulding Rehabilitation Hospital;
   Tampere University
RP Rauhala, M (corresponding author), Tampere Univ Hosp, Dept Neurosurg, Tampere, Finland.; Rauhala, M (corresponding author), Tampere Univ, Tampere, Finland.
EM minna.j.rauhala@pshp.fi
RI Luoto, Teemu/W-6468-2018
OI Iverson, Grant/0000-0001-7348-9570; Luoto, Teemu/0000-0002-7329-3284;
   Huhtala, Heini/0000-0003-1372-430X
FU Pirkanmaa Hospital District; Maire Taponen Foundation
FX Pirkanmaa Hospital District and the Maire Taponen Foundation provided
   financial support in the form of a personal research scholarship (M.R.).
CR Adhiyaman V, 2002, POSTGRAD MED J, V78, P71, DOI 10.1136/pmj.78.916.71
   Alves JL, 2016, AM J FOREN MED PATH, V37, P174, DOI 10.1097/PAF.0000000000000255
   Bartek J, 2017, ACTA NEUROL SCAND, V136, P516, DOI 10.1111/ane.12764
   Bin Zahid A, 2018, J NEUROSURG, P1
   Chapleau M, 2016, J ALZHEIMERS DIS, V54, P941, DOI 10.3233/JAD-160382
   Connolly BJ, 2014, STROKE, V45, P1672, DOI 10.1161/STROKEAHA.114.005430
   Covinsky KE, 2003, J AM GERIATR SOC, V51, P451, DOI 10.1046/j.1532-5415.2003.51152.x
   De Bonis P, 2013, PLOS ONE, V8, DOI 10.1371/journal.pone.0068732
   Di Castelnuovo A, 2006, ARCH INTERN MED, V166, P2437, DOI 10.1001/archinte.166.22.2437
   Dickman PW, 2004, STAT MED, V23, P51, DOI 10.1002/sim.1597
   Dumont TM, 2013, WORLD NEUROSURG, V80, P889, DOI 10.1016/j.wneu.2012.06.026
   ECHLIN F, 1949, J NEUROSURG, V6, P294, DOI 10.3171/jns.1949.6.4.0294
   Ederer FHH, 1959, 10 EV SECT NATL CANC, V10
   Edlmann E, 2017, J NEUROINFLAMM, V14, DOI 10.1186/s12974-017-0881-y
   Gaist D, 2017, JAMA-J AM MED ASSOC, V317, P836, DOI 10.1001/jama.2017.0639
   Guilfoyle MR, 2017, ACTA NEUROCHIR, V159, P903, DOI 10.1007/s00701-017-3095-2
   He W., 2016, AGING WORLD 2015 INT
   Iorio-Morin C, 2018, J NEUROTRAUM, V35, P1882, DOI 10.1089/neu.2018.5872
   Jones S, 1999, AGE AGEING, V28, P519, DOI 10.1093/ageing/28.6.519
   Keeler E, 2010, J GERONTOL A-BIOL, V65, P727, DOI 10.1093/gerona/glq029
   Kpelao E, 2016, NEUROSURG REV, V39, P237, DOI 10.1007/s10143-015-0669-4
   Lee KS, 2016, J KOREAN NEUROSURG S, V59, P1, DOI 10.3340/jkns.2016.59.1.1
   Lindvall P, 2009, J CLIN NEUROSCI, V16, P1287, DOI 10.1016/j.jocn.2009.01.001
   Liu H, 2017, AGEING RES REV, V34, P64, DOI 10.1016/j.arr.2016.11.006
   Manickam A, 2016, J CLIN NEUROSCI, V34, P100, DOI 10.1016/j.jocn.2016.05.026
   MARKWALDER TM, 1981, J NEUROSURG, V54, P637, DOI 10.3171/jns.1981.54.5.0637
   Maurice-Williams RS, 1999, BRIT J NEUROSURG, V13, P547, DOI 10.1080/02688699943033
   Mehta V, 2018, J CLIN NEUROSCI, V50, P7, DOI 10.1016/j.jocn.2018.01.050
   Miranda LB, 2011, J NEUROSURG, V114, P72, DOI 10.3171/2010.8.JNS10298
   Nathan S, 2017, NEUROLOGY, V88, P1889, DOI 10.1212/WNL.0000000000003918
   Prince M, 2015, WORLD ALZHEIMER REPO
   Rauhala M, 2019, J NEUROSURG, P1
   Santarius T, 2009, LANCET, V374, P1067, DOI 10.1016/S0140-6736(09)61115-6
   Seppä K, 2016, STAT MED, V35, P1866, DOI 10.1002/sim.6833
   Shapey J, 2016, CURR GERIATR REP, V5, P71, DOI 10.1007/s13670-016-0166-9
   Whitfield JB, 2018, ADDICTION, V113, P158, DOI 10.1111/add.14008
   Yang AIL, 2012, BRAIN INJURY, V26, P1731, DOI 10.3109/02699052.2012.698364
   Yang WY, 2017, NEUROSURG CLIN N AM, V28, P205, DOI 10.1016/j.nec.2016.11.002
NR 38
TC 39
Z9 40
U1 0
U2 0
PU SPRINGER WIEN
PI WIEN
PA SACHSENPLATZ 4-6, PO BOX 89, A-1201 WIEN, AUSTRIA
SN 0001-6268
EI 0942-0940
J9 ACTA NEUROCHIR
JI Acta Neurochir.
PD JUN
PY 2020
VL 162
IS 6
BP 1467
EP 1478
DI 10.1007/s00701-020-04278-w
EA MAR 2020
PG 12
WC Clinical Neurology; Surgery
WE Science Citation Index Expanded (SCI-EXPANDED)
SC Neurosciences & Neurology; Surgery
GA LR0JQ
UT WOS:000518480100002
PM 32146525
OA hybrid, Green Published
DA 2025-06-06
ER

PT J
AU Wei, Q
   Fan, GX
   Li, ZZ
   Wang, QB
   Li, K
   Wang, C
   Li, ZF
AF Wei, Qi
   Fan, Gangxian
   Li, Zhenzhu
   Wang, Qingbo
   Li, Ke
   Wang, Chao
   Li, Zefu
TI Middle Meningeal Artery Embolization for the Treatment of Bilateral
   Chronic Subdural Hematoma
SO FRONTIERS IN NEUROLOGY
LA English
DT Article
DE hematoma; subdural; chronic; meningeal arteries; interventional
   embolization; neurosurgery
ID RISK-FACTORS; INTERVENTIONAL EMBOLIZATION; INDEPENDENT PREDICTORS;
   FINE-STRUCTURE; RECURRENCE; NEOMEMBRANES; MANAGEMENT; HEMORRHAGE; ORIGIN
AB Background: Bilateral chronic subdural hematoma (bCSDH) is a frequent condition commonly linked to the need for retreatment; however, the reason for this high retreatment rate remains unclear. The middle meningeal artery (MMA) was found to have a relationship with the occurrence and development of chronic subdural hematomas. This study examines a possible method to reduce bCSDH recurrence using bilateral MMA embolization combined with bilateral burr-hole drainage.
   Materials and Methods: Ten patients with bCSDH who underwent bilateral MMA embolization combined with bilateral burr-hole drainage at our hospital between June 2018 and May 2020, were retrospectively analyzed. Patients' clinical information, prognoses, imaging results, as well as surgical results were documented and analyzed.
   Results: Ten patients were diagnosed with bCSDH with no comorbid brain diseases. They underwent bilateral MMA embolization combined with bilateral burr-hole drainage. We embolized the MMA immediately before burr hole drainage successfully and employed angiography to validate these results. All the patients attained relief of symptoms without adverse events, and no re-expansion or relapse was reported in the follow-up computed tomography.
   Conclusion: Bilateral MMA embolization combined with bilateral burr-hole drainage is an available treatment for patients with bCSDH and may have the potential for preventing recurrence.
C1 [Wei, Qi; Fan, Gangxian; Li, Zhenzhu; Wang, Qingbo; Li, Ke; Wang, Chao; Li, Zefu] Binzhou Med Univ Hosp, Dept Neurosurg, Binzhou, Peoples R China.
   [Fan, Gangxian] Linyi Peoples Hosp, Dept Neurosurg, Linyi, Shandong, Peoples R China.
   [Li, Zhenzhu] Univ Chinese Acad Sci, Hwa Mei Hosp, Dept Neursosurg, Ningbo, Peoples R China.
   [Li, Zhenzhu] Univ Chinese Acad Sci, Ningbo Inst Life & Hlth Ind, Ningbo, Peoples R China.
C3 Binzhou Medical University; Chinese Academy of Sciences; University of
   Chinese Academy of Sciences, CAS; Chinese Academy of Sciences;
   University of Chinese Academy of Sciences, CAS
RP Wang, C; Li, ZF (corresponding author), Binzhou Med Univ Hosp, Dept Neurosurg, Binzhou, Peoples R China.
EM chaowang_0628@163.com; lizefu163@163.com
RI Li, Zhenzhu/AAK-7744-2021; Wei, Qi/JJF-3393-2023
OI Li, Zefu/0000-0001-5007-4444
FU Binzhou Medical University Scientific Research Foundation [BY2018KJ02,
   BY2016KYQD15]; Shandong Province Natural Science Foundation of China
   [ZR2018LH007, ZR2017LH033]
FX This research was funded by Binzhou Medical University Scientific
   Research Foundation (BY2018KJ02 and BY2016KYQD15) along with Shandong
   Province Natural Science Foundation of China (ZR2018LH007 and
   ZR2017LH033).
CR Agawa Y, 2016, NEUROL MED-CHIR, V56, P198, DOI 10.2176/nmc.oa.2015-0256
   Amirjamshidi A, 2007, BRIT J NEUROSURG, V21, P272, DOI 10.1080/02688690701272232
   Andersen-Ranberg NC, 2017, J NEUROSURG, V126, P1905, DOI 10.3171/2016.4.JNS152642
   Cechini G, 2017, J NEUROSURG SCI, V61, P536, DOI 10.23736/S0390-5616.16.03156-8
   Chihara Hideo, 2014, NMC Case Rep J, V1, P1, DOI 10.2176/nmccrj.2013-0343
   Edlmann E, 2017, J NEUROINFLAMM, V14, DOI 10.1186/s12974-017-0881-y
   Fan GX, 2020, FRONT NEUROL, V11, DOI 10.3389/fneur.2020.00824
   Frati A, 2004, J NEUROSURG, V100, P24, DOI 10.3171/jns.2004.100.1.0024
   FRIEDE RL, 1978, AM J PATHOL, V92, P69
   Fujitani S, 2017, J NEUROSURG, V126, P755, DOI 10.3171/2016.1.JNS152655
   GOODELL CL, 1963, ARCH NEUROL-CHICAGO, V8, P429, DOI 10.1001/archneur.1963.00460040099009
   Hashimoto Takao, 2013, Surg Neurol Int, V4, P104, DOI 10.4103/2152-7806.116679
   Hsieh CT, 2016, J CLIN NEUROSCI, V34, P252, DOI 10.1016/j.jocn.2016.09.015
   Huang YH, 2013, INT J SURG, V11, P544, DOI 10.1016/j.ijsu.2013.05.007
   Jung YG, 2015, J KOREAN NEUROSURG S, V57, P266, DOI 10.3340/jkns.2015.57.4.266
   KERBER CW, 1973, NEURORADIOLOGY, V6, P175, DOI 10.1007/BF00335317
   Kim E, 2017, WORLD NEUROSURG, V101, P520, DOI 10.1016/j.wneu.2017.02.070
   Kolias AG, 2014, NAT REV NEUROL, V10, P570, DOI 10.1038/nrneurol.2014.163
   Kotwica Z, 2019, TRANSL NEUROSCI, V10, P260, DOI 10.1515/tnsci-2019-0042
   Lee Jungjun, 2014, Korean J Neurotrauma, V10, P49, DOI 10.13004/kjnt.2014.10.2.49
   Lin MS, 2016, INT J NEUROSCI, V126, P617, DOI 10.3109/00207454.2015.1051044
   Link TW, 2018, INTERV NEURORADIOL, V24, DOI 10.1177/1591019918769336
   Link TW, 2018, OPER NEUROSURG, V14, P556, DOI 10.1093/ons/opx154
   Mino Masaki, 2010, Surg Neurol Int, V1, P78, DOI 10.4103/2152-7806.73801
   Moon KS, 2007, J CLIN NEUROSCI, V14, P283, DOI 10.1016/j.jocn.2005.11.016
   Okano A, 2014, BRIT J NEUROSURG, V28, P204, DOI 10.3109/02688697.2013.829563
   Park Hyun Seok, 2014, Korean J Neurotrauma, V10, P55, DOI 10.13004/kjnt.2014.10.2.55
   ROLAND J, 1987, SURG RADIOL ANAT, V9, P43, DOI 10.1007/BF02116853
   ROWBOTHAM GF, 1965, BRIT J SURG, V52, P21, DOI 10.1002/bjs.1800520105
   SCHACHENMAYR W, 1978, AM J PATHOL, V92, P53
   Sim YW, 2012, J KOREAN NEUROSURG S, V52, P234, DOI 10.3340/jkns.2012.52.3.234
   Sirh Sooji, 2018, J Cerebrovasc Endovasc Neurosurg, V20, P40, DOI 10.7461/jcen.2018.20.1.40
   Sousa EB, 2013, BMC SURG, V13, DOI 10.1186/1471-2482-13-5
   Takahashi Satoru, 2018, Asian J Neurosurg, V13, P1134, DOI 10.4103/ajns.AJNS_124_18
   Takizawa K, 2016, J NEUROSURG, V124, P1679, DOI 10.3171/2015.5.JNS1567
   Tempaku A, 2015, INTERV NEURORADIOL, V21, P366, DOI 10.1177/1591019915583224
   Torihashi K, 2008, NEUROSURGERY, V63, P1125, DOI 10.1227/01.NEU.0000335782.60059.17
   Tsai TH, 2010, J TRAUMA, V68, P571, DOI 10.1097/TA.0b013e3181a5f31c
   Tsukamoto Y, 2011, ACTA NEUROCHIR, V153, P1145, DOI 10.1007/s00701-010-0891-3
   Wang HL, 2020, J CRANIOFAC SURG, V31, pE171, DOI 10.1097/SCS.0000000000006128
   Yang AIL, 2012, BRAIN INJURY, V26, P1731, DOI 10.3109/02699052.2012.698364
NR 41
TC 14
Z9 15
U1 0
U2 13
PU FRONTIERS MEDIA SA
PI LAUSANNE
PA AVENUE DU TRIBUNAL FEDERAL 34, LAUSANNE, CH-1015, SWITZERLAND
SN 1664-2295
J9 FRONT NEUROL
JI Front. Neurol.
PD OCT 28
PY 2021
VL 12
AR 651362
DI 10.3389/fneur.2021.651362
PG 7
WC Clinical Neurology; Neurosciences
WE Science Citation Index Expanded (SCI-EXPANDED)
SC Neurosciences & Neurology
GA WW2TR
UT WOS:000717776200001
PM 34777190
OA Green Published, gold
DA 2025-06-06
ER

PT J
AU Ng, S
   Boetto, J
   Huguet, H
   Roche, PH
   Fuentes, S
   Lonjon, M
   Litrico, S
   Barbanel, AM
   Sabatier, P
   Bauchet, L
   Chevassus, H
   Lonjon, N
AF Ng, Sam
   Boetto, Julien
   Huguet, Helena
   Roche, Pierre-Hugues
   Fuentes, Stephane
   Lonjon, Michel
   Litrico, Stephane
   Barbanel, Anne-Marie
   Sabatier, Pascal
   Bauchet, Luc
   Chevassus, Hugues
   Lonjon, Nicolas
CA HEMACORT Study Grp
TI Corticosteroids as an Adjuvant Treatment to Surgery in Chronic Subdural
   Hematomas: A Multi-Center Double-Blind Randomized Placebo-Controlled
   Trial
SO JOURNAL OF NEUROTRAUMA
LA English
DT Article
DE chronic subdural hematoma; corticosteroid; surgery
AB Chronic subdural hematoma (CSDH) is a common condition necessitating surgery; however, recurrence occurs in 15-25% of cases despite surgical management. The HEMACORT trial was a prospective randomized, double-blind, placebo-controlled, multi-centric study (NCT01380028). The aim of this trial was to determine the effect of corticosteroids as an adjuvant treatment to surgery on CSDH recurrence at 6 months. After surgery, participants were assigned by block-randomization to receive either placebo or oral prednisone at a dose of 1 mg/kg/day followed by weekly stepwise tapering in steps of 10 mg/day. The primary outcome was CSDH recurrence, defined by the need for reoperation and/or radiological progression of CSDH. Secondary outcomes were one-year death, radiological changes, safety, neurological status, and quality of life. The trial was discontinued at midpoint of expected inclusions: 78 participants received prednisone and 77 received placebo controls. In an intention-to-treat analysis, CSDH clinicoradiological recurrence was not different between prednisone and placebo groups (21.8% vs. 35.1%, respectively; hazard ratio 0.56; 95% confidence interval 0.30-1.02; p = 0.06), although post hoc analyses concluded to statistical significance (p = 0.02). Earlier radiological resolution was observed after prednisone administration, but reoperation rates (reaching 5.8% overall) and functional outcomes were not different at 6 months. Among adverse events, sleep disorders occurred more often in the prednisone group (26.1% vs. 9.1%, p = 0.02). The HEMACORT trial data suggest that prednisone, as an adjuvant treatment to surgery, may reduce early radiological recurrence of CSDH, although clinical benefits are unclear. In view of these findings, the authors suggest that shorter treatment duration should be assessed for safety and efficacy in future trials.
C1 [Ng, Sam; Boetto, Julien; Bauchet, Luc; Lonjon, Nicolas] Montpellier Univ Med Ctr, Gui de Chauliac Hosp, Dept Neurosurg, 80 Ave Augustin Fliche, F-34295 Montpellier, France.
   [Huguet, Helena; Chevassus, Hugues] Montpellier Univ Med Ctr, Ctr Invest Clin Plurithemat, Montpellier, France.
   [Huguet, Helena] Montpellier Univ Med Ctr, Epidemiol & Clin Res Dept, Montpellier, France.
   [Roche, Pierre-Hugues] Aix Marseille Univ, North Univ Hosp, Dept Neurosurg, Marseille, France.
   [Fuentes, Stephane] Aix Marseille Univ, La Timone Hosp, Dept Neurosurg, Marseille, France.
   [Lonjon, Michel; Litrico, Stephane] Univ Hosp Nice, Pasteur Hosp, Dept Neurosurg, Nice, France.
   [Barbanel, Anne-Marie] Montpellier Univ Med Ctr, Dept Pharm, St Eloi Hosp, Montpellier, France.
   [Sabatier, Pascal] Clin Cedres, Dept Neurosurg, Cornebarrieu, France.
   [Chevassus, Hugues] INSERM, CIC1411, Montpellier, France.
   [Lonjon, Nicolas] Univ Montpellier, U1198, INSERM, Montpellier, France.
C3 Universite de Montpellier; CHU de Montpellier; Universite de
   Montpellier; CHU de Montpellier; Institut National de la Sante et de la
   Recherche Medicale (Inserm); Universite de Montpellier; CHU de
   Montpellier; Aix-Marseille Universite; Aix-Marseille Universite;
   Assistance Publique-Hopitaux de Marseille; CHU Nice; Universite de
   Montpellier; CHU de Montpellier; Institut National de la Sante et de la
   Recherche Medicale (Inserm); Universite de Montpellier; Universite de
   Montpellier; Institut National de la Sante et de la Recherche Medicale
   (Inserm)
RP Ng, S (corresponding author), Montpellier Univ Med Ctr, Gui de Chauliac Hosp, Dept Neurosurg, 80 Ave Augustin Fliche, F-34295 Montpellier, France.
EM s-ng@chu-montpellier.fr
RI Blondel, Benjamin/W-7288-2019; Boetto, Julien/AAG-5777-2021
OI Ng, Sam/0000-0001-7232-319X
FU French Ministry of Health [PHRC 2009015524-28]
FX This study was supported by a grant from the French Ministry of Health
   (HEMACORT, PHRC 2009015524-28). It was promoted by Montpellier
   University Medical Center.
CR Alcalá-Cerra G, 2014, WORLD NEUROSURG, V82, DOI 10.1016/j.wneu.2014.08.012
   Almenawer SA, 2014, ANN SURG, V259, P449, DOI 10.1097/SLA.0000000000000255
   Balser D, 2015, J NEUROSURG, V123, P1209, DOI 10.3171/2014.9.JNS141550
   Ban SP, 2018, RADIOLOGY, V286, P909, DOI 10.1148/radiol.2017170053
   Bartek J, 2018, WORLD NEUROSURG, V113, pE555, DOI 10.1016/j.wneu.2018.02.094
   Blaauw J, 2021, J NEUROTRAUM, V38, P159, DOI 10.1089/neu.2020.7206
   Bourgeois P, 1999, NEUROCHIRURGIE, V45, P124
   Chari A, 2016, J NEUROTRAUM, V33, P1212, DOI 10.1089/neu.2015.3983
   Delgado-López PD, 2009, NEUROCIRUGIA, V20, P346
   Dran G, 2007, NEUROCHIRURGIE, V53, P477, DOI 10.1016/j.neuchi.2007.09.146
   Edlmann E, 2017, J NEUROINFLAMM, V14, DOI 10.1186/s12974-017-0881-y
   Henaux PL, 2017, TRIALS, V18, DOI 10.1186/s13063-017-1990-8
   Holl DC, 2019, ACTA NEUROCHIR, V161, P1231, DOI 10.1007/s00701-019-03881-w
   HUNT SM, 1980, J EPIDEMIOL COMMUN H, V34, P281, DOI 10.1136/jech.34.4.281
   Hutchinson PJ, 2020, NEW ENGL J MED, V383, P2616, DOI 10.1056/NEJMoa2020473
   Iorio-Morin C, 2018, J NEUROTRAUM, V35, P1882, DOI 10.1089/neu.2018.5872
   Jiang RC, 2018, JAMA NEUROL, V75, P1338, DOI 10.1001/jamaneurol.2018.2030
   Karibe Hiroshi, 2011, No Shinkei Geka, V39, P1149
   Liu WM, 2014, J NEUROSURG, V121, P665, DOI 10.3171/2014.5.JNS132715
   MARKWALDER TM, 1981, J NEUROSURG, V55, P390, DOI 10.3171/jns.1981.55.3.0390
   Miah IP, 2020, J NEUROTRAUM, V37, P366, DOI 10.1089/neu.2019.6541
   Miranda LB, 2011, J NEUROSURG, V114, P72, DOI 10.3171/2010.8.JNS10298
   Ng S, 2020, J NEUROINTERV SURG, V12, P695, DOI 10.1136/neurintsurg-2019-015421
   Pont LMEB, 2013, ACTA NEUROL BELG, V113, P55, DOI 10.1007/s13760-012-0130-1
   Pont LMEB, 2012, EUR J NEUROL, V19, P1397, DOI 10.1111/j.1468-1331.2012.03768.x
   Pont LMEB, 2012, NEUROSURGERY, V70, P873, DOI 10.1227/NEU.0b013e31823672ad
   Poon MTC, 2021, J NEUROTRAUM, V38, P1177, DOI 10.1089/neu.2018.6080
   Poulsen FR, 2014, CLIN NEUROL NEUROSUR, V123, P4, DOI 10.1016/j.clineuro.2014.05.003
   Santarius T, 2008, BRIT J NEUROSURG, V22, P529, DOI 10.1080/02688690802195381
   Santarius T, 2009, LANCET, V374, P1067, DOI 10.1016/S0140-6736(09)61115-6
   Schmidt L, 2015, PLOS ONE, V10, DOI 10.1371/journal.pone.0140450
   Stanisic M, 2012, INFLAMM RES, V61, P845, DOI 10.1007/s00011-012-0476-0
   Torihashi K, 2008, NEUROSURGERY, V63, P1125, DOI 10.1227/01.NEU.0000335782.60059.17
   Vaquero J, 2002, ACTA NEUROCHIR, V144, P343, DOI 10.1007/s007010200047
   Weigel R, 2003, J NEUROL NEUROSUR PS, V74, P937, DOI 10.1136/jnnp.74.7.937
   Zarkou S, 2009, NEUROLOGIST, V15, P299, DOI 10.1097/NRL.0b013e3181b65558
NR 36
TC 9
Z9 9
U1 0
U2 4
PU MARY ANN LIEBERT, INC
PI NEW ROCHELLE
PA 140 HUGUENOT STREET, 3RD FL, NEW ROCHELLE, NY 10801 USA
SN 0897-7151
EI 1557-9042
J9 J NEUROTRAUM
JI J. Neurotrauma
PD JUN 1
PY 2021
VL 38
IS 11
BP 1484
EP 1494
DI 10.1089/neu.2020.7560
EA APR 2021
PG 11
WC Critical Care Medicine; Clinical Neurology; Neurosciences
WE Science Citation Index Expanded (SCI-EXPANDED)
SC General & Internal Medicine; Neurosciences & Neurology
GA SL0LA
UT WOS:000645465600001
PM 33787345
OA Green Submitted
DA 2025-06-06
ER

PT J
AU Boviatsis, EJ
   Kouyialis, AT
   Sakas, DE
AF Boviatsis, EJ
   Kouyialis, AT
   Sakas, DE
TI Misdiagnosis of bilateral isodense chronic subdural haematomas
SO HOSPITAL MEDICINE
LA English
DT Article
C1 Natl Univ, Evangelismos Gen Hosp, Sch Med, Dept Neurosurg, Athens, Greece.
C3 Evangelismos Hospital; Athens Medical School; National & Kapodistrian
   University of Athens
RP Boviatsis, EJ (corresponding author), Natl Univ, Evangelismos Gen Hosp, Sch Med, Dept Neurosurg, Athens, Greece.
RI Korfias, Stefanos/JQV-9459-2023
CR Chen JCT, 2000, NEUROSURG CLIN N AM, V11, P399, DOI 10.1016/S1042-3680(18)30101-3
   Ernestus RI, 1997, SURG NEUROL, V48, P220, DOI 10.1016/S0090-3019(97)80031-6
   FOGELHOLM R, 1975, J NEUROSURG, V42, P43, DOI 10.3171/jns.1975.42.1.0043
   Iantosca MR, 2000, NEUROSURG CLIN N AM, V11, P447, DOI 10.1016/S1042-3680(18)30107-4
   MCKISSOCK W, 1960, LANCET, V1, P1365
   MOSELEY I, 1994, BRIT MED J, V309, P1580, DOI 10.1136/bmj.309.6968.1580
   Samudrala S, 1996, NEUROSURGERY, P2797
   Williams VL, 2000, NEUROSURG CLIN N AM, V11, P491, DOI 10.1016/S1042-3680(18)30112-8
NR 8
TC 0
Z9 3
U1 0
U2 0
PU MARK ALLEN PUBLISHING LTD
PI LONDON
PA CROXTED MEWS, 286A-288 CROXTED ROAD, LONDON SE24 9BY, ENGLAND
SN 1462-3935
J9 HOSP MED
JI Hosp. Med
PD JUN
PY 2003
VL 64
IS 6
BP 374
EP 375
DI 10.12968/hosp.2003.64.6.374
PG 2
WC Medicine, General & Internal
WE Science Citation Index Expanded (SCI-EXPANDED)
SC General & Internal Medicine
GA 692AN
UT WOS:000183638300018
PM 12833837
DA 2025-06-06
ER

PT J
AU Rughani, AI
   Lin, C
   Murray, R
   Tranmer, BI
AF Rughani, Anand I.
   Lin, Chih
   Murray, Richard
   Tranmer, Bruce I.
TI A Cost-Benefit Analysis of Craniotomy Versus Burr Hole Treatment of
   Chronic Subdural Hematomas
SO JOURNAL OF NEUROSURGERY
LA English
DT Meeting Abstract
CT AANS Annual Meeting 2010
CY MAY 01-05, 2010
CL Philadelphia, PA
SP AANS
NR 0
TC 0
Z9 0
U1 0
U2 1
PU AMER ASSOC NEUROLOGICAL SURGEONS
PI ROLLING MEADOWS
PA 5550 MEADOWBROOK DRIVE, ROLLING MEADOWS, IL 60008 USA
SN 0022-3085
J9 J NEUROSURG
JI J. Neurosurg.
PD AUG
PY 2010
VL 113
IS 2
MA 728
BP A424
EP A424
PG 1
WC Clinical Neurology; Surgery
WE Science Citation Index Expanded (SCI-EXPANDED); Conference Proceedings Citation Index - Science (CPCI-S)
SC Neurosciences & Neurology; Surgery
GA 632FH
UT WOS:000280405900127
DA 2025-06-06
ER

PT J
AU Hadzikaric, N
   Al-Habib, H
   Al-Ahmad, I
AF Hadzikaric, Nedim
   Al-Habib, Husam
   Al-Ahmad, Ibrahim
TI Idiopathic chronic subdural hematoma in the newborn: case report
SO CHILDS NERVOUS SYSTEM
LA English
DT Article
DE chronic subdural hematoma; newborn; intrauterine subdural hemorrhage;
   idiopathic fetal subdural hematoma
ID HEMORRHAGE INUTERO; DIAGNOSIS
AB Background: Evidence of intrauterine development of chronic subdural hematoma (CSH) is extremely rare. A very limited number of cases with known and acceptable etiological explanation are reported. We were able to find out only four presented cases of intrauterine development of CSH without known etiology. Case report: We present our case with a newborn baby with CSH without known etiology. Short literature review and possible etiological factors are observed.
C1 King Fahd Hosp Univ, Dept Neurosurg, Al Khobar 31952, Saudi Arabia.
C3 Imam Abdulrahman Bin Faisal University
RP Hadzikaric, N (corresponding author), King Fahd Hosp Univ, Dept Neurosurg, POB 40010, Al Khobar 31952, Saudi Arabia.
EM nhkaric@gmail.com
CR ALTURU VL, 1987, PEDIATR NEUROL, V3, P306
   Breningstall GN, 2000, PEDIATR RADIOL, V30, P630, DOI 10.1007/s002470000256
   Diaz A, 1998, NEUROCHIRURGIE, V44, P124
   GUNN TR, 1985, PEDIATRICS, V76, P605
   HANIGAN WC, 1985, J NEUROSURG, V63, P977, DOI 10.3171/jns.1985.63.6.0977
   Hirose M, 2001, OBSTET GYNECOL, V98, P919, DOI 10.1016/S0029-7844(01)01331-X
   Lee KS, 2004, BRAIN INJURY, V18, P351, DOI 10.1080/02699050310001645801
   MACDONALD JT, 1977, ARCH NEUROL-CHICAGO, V34, P777, DOI 10.1001/archneur.1977.00500240065012
   Miyake H, 2002, CHILD NERV SYST, V18, P500, DOI 10.1007/s00381-002-0596-x
   ROBINSON MJ, 1980, BRIT MED J, V281, P35, DOI 10.1136/bmj.281.6232.35
   Sohda S, 1996, BRIT J OBSTET GYNAEC, V103, P89, DOI 10.1111/j.1471-0528.1996.tb09523.x
   SOKAL MM, 1980, J REPROD MED, V24, P131
   STROOBANDT G, 1995, ACTA NEUROCHIR, V137, P6, DOI 10.1007/BF02188772
NR 13
TC 4
Z9 4
U1 0
U2 1
PU SPRINGER
PI NEW YORK
PA 233 SPRING ST, NEW YORK, NY 10013 USA
SN 0256-7040
EI 1433-0350
J9 CHILD NERV SYST
JI Childs Nerv. Syst.
PD JUL
PY 2006
VL 22
IS 7
BP 740
EP 742
DI 10.1007/s00381-005-0032-0
PG 3
WC Clinical Neurology; Pediatrics; Surgery
WE Science Citation Index Expanded (SCI-EXPANDED)
SC Neurosciences & Neurology; Pediatrics; Surgery
GA 056JB
UT WOS:000238517600021
PM 16391937
DA 2025-06-06
ER

PT J
AU Meschede, A
   Müller, C
   Sabolek, M
AF Meschede, A.
   Mueller, C.
   Sabolek, M.
TI Parkinsonism after bilateral chronic subdural haematoma
SO JOURNAL OF NEURAL TRANSMISSION
LA English
DT Meeting Abstract
CT 6th German Parkinson Congress of the German-Parkinson-Society (DPG)
CY MAR 05-07, 2009
CL Marburg, GERMANY
SP German Parkinson Soc
C1 [Meschede, A.; Mueller, C.; Sabolek, M.] Ernst Moritz Arndt Univ Greifswald, Greifswald, Germany.
C3 Universitat Greifswald
NR 0
TC 0
Z9 0
U1 0
U2 0
PU SPRINGER WIEN
PI WIEN
PA SACHSENPLATZ 4-6, PO BOX 89, A-1201 WIEN, AUSTRIA
SN 0300-9564
J9 J NEURAL TRANSM
JI J. Neural Transm.
PD FEB
PY 2009
VL 116
IS 2
BP 246
EP 246
PG 1
WC Clinical Neurology; Neurosciences
WE Science Citation Index Expanded (SCI-EXPANDED)
SC Neurosciences & Neurology
GA 494OT
UT WOS:000269823900085
DA 2025-06-06
ER

PT J
AU Sale, D
AF Sale, Danjuma
TI Single versus Double Burr Hole for Drainage of Chronic Subdural
   Hematoma: Randomized Controlled Study
SO WORLD NEUROSURGERY
LA English
DT Article
DE Double; Randomized controlled; Single; Subdural hematoma
AB BACKGROUND: Chronic subdural hematoma (CSDH) is one of the most common neurosurgical emergencies. Most neurosurgeons currently drained CSDH through single or double burr holes; however, few studies have compared the 2 approaches to drainage. The aim of this study is to compare the recurrent rate following double and single burr hole for CSDH in our practice.
   METHODS: This is a randomized controlled study from January 2015 to December 2019 in a neurosurgical unit in Kaduna, Nigeria. All patients with imaging diagnosis of subacute or chronic subdural hematoma who enrolled in the study had either a single or double burr hole. Patients were followed up for 6 months after surgery to assess for recurrence. Data were analyzed using SPSS version 25 for Windows. The Fisher exact test was performed to compare the 2 treatment groups. A 2-sided P value < 0.05 was considered statistically significant.
   RESULTS: A total of 192 patients were enrolled in the study with 99 in the single-burr hole group and 93 in the double burr-hole group. The overall recurrence rate in this study was 2.6%. The recurrence rate in the single arm was 3%, and in the double arm it was 2.2%. There was no statistically significant difference in recurrence between the 2 groups (P = 1.000).
   CONCLUSIONS: A single burr hole is as efficacious as a double burr hole in terms of relief of symptoms and recurrence, and it has a shorter duration of surgery.
C1 [Sale, Danjuma] Kaduna State Univ, Coll Med, Dept Surg, Kaduna, Nigeria.
RP Sale, D (corresponding author), Kaduna State Univ, Coll Med, Dept Surg, Kaduna, Nigeria.
EM doplass@yahoo.com
RI Sale, Danjuma/B-8732-2014
CR Baechli H, 2004, NEUROSURG REV, V27, P263, DOI 10.1007/s10143-004-0337-6
   Gelabert-González M, 2005, CLIN NEUROL NEUROSUR, V107, P223, DOI 10.1016/j.clineuro.2004.09.015
   HAMILTON MG, 1993, NEUROSURGERY, V33, P67
   Han HJ, 2009, J KOREAN NEUROSURG S, V46, P87, DOI 10.3340/jkns.2009.46.2.87
   Kansal R, 2010, J CLIN NEUROSCI, V17, P428, DOI 10.1016/j.jocn.2009.07.109
   KRUPP WF, 1995, BRIT J NEUROSURG, V9, P619, DOI 10.1080/02688699550040909
   Lee JK, 2009, J KOREAN NEUROSURG S, V46, P210, DOI 10.3340/jkns.2009.46.3.210
   Pahatouridis D, 2013, NEUROSURG REV, V36, P151, DOI 10.1007/s10143-012-0412-3
   Smith MD, 2012, INT J SURG, V10, P450, DOI 10.1016/j.ijsu.2012.08.005
   TABADDOR K, 1977, J NEUROSURG, V46, P220, DOI 10.3171/jns.1977.46.2.0220
   Taussky P, 2008, BRIT J NEUROSURG, V22, P279, DOI 10.1080/02688690701818885
   Vignes JR, 2001, NEUROCHIRURGIE, V47, P479
   Weigel R, 2003, J NEUROL NEUROSUR PS, V74, P937, DOI 10.1136/jnnp.74.7.937
NR 13
TC 0
Z9 0
U1 1
U2 4
PU ELSEVIER SCIENCE INC
PI NEW YORK
PA STE 800, 230 PARK AVE, NEW YORK, NY 10169 USA
SN 1878-8750
EI 1878-8769
J9 WORLD NEUROSURG
JI World Neurosurg.
PD FEB
PY 2021
VL 146
BP E565
EP E567
DI 10.1016/j.wneu.2020.10.140
EA FEB 2021
PG 3
WC Clinical Neurology; Surgery
WE Science Citation Index Expanded (SCI-EXPANDED)
SC Neurosciences & Neurology; Surgery
GA QJ6NI
UT WOS:000619804900089
DA 2025-06-06
ER

PT J
AU Kwon, J
   Jang, K
AF Kwon, J.
   Jang, K.
TI ANALYSIS OF THE OUTCOMES AND RECURRENCE WITH THREE SURGICAL TECHNIQUES
   FOR CHRONIC SUBDURAL HEMATOMA
SO JOURNAL OF NEUROTRAUMA
LA English
DT Meeting Abstract
CT 12th Symposium of the International-Neurotrauma-Society
CY FEB 01-04, 2016
CL Cape Town, SOUTH AFRICA
[truncated: 2,153,604 more chars]
