# Supplementary material for: From burr-hole to embolization: unveiling the evolution of chronic subdural hematoma research (2001–2025)
Source: Front Neurol. 2026 Jun 12;17:1780300. doi: 10.3389/fneur.2026.1780300 (PMC13303121; doi:10.3389/fneur.2026.1780300)
Supplement: Supplementary file 1 [file Data_Sheet_1.ZIP › CSDH_2.txt]

FN Clarivate Analytics Web of Science
VR 1.0
PT J
AU Torres, VE
   Harris, PC
   Pirson, Y
AF Torres, Vicente E.
   Harris, Peter C.
   Pirson, Yves
TI Autosomal dominant polycystic kidney disease
SO LANCET
LA English
DT Review
ID CHRONIC-RENAL-FAILURE; CONVERTING ENZYME-INHIBITION; CHRONIC
   SUBDURAL-HEMATOMA; RENIN-ANGIOTENSIN SYSTEM; SEMINAL-VESICLE CYSTS; PKD1
   GENE-PRODUCT; INTRACRANIAL ANEURYSMS; BLOOD-PRESSURE;
   CELL-PROLIFERATION; ANTIHYPERTENSIVE THERAPY
AB Autosomal dominant polycystic kidney disease is the most prevalent, potentially lethal, monogenic disorder. It is associated with large interfamilial and intrafamilial variability, which can be explained to a large extent by its genetic heterogeneity and modifier genes. An increased understanding of the disorder's underlying genetic, molecular, and cellular mechanisms and a better appreciation of its progression and systemic manifestations have laid out the foundation for the development of clinical trials and potentially effective treatments.
C1 Mayo Clin Coll Med, Rochester, MN 55905 USA.
   Catholic Univ Louvain, Clin St Luc, B-1200 Brussels, Belgium.
C3 Mayo Clinic; Universite Catholique Louvain
RP Torres, VE (corresponding author), Mayo Clin Coll Med, 200 1st St SW, Rochester, MN 55905 USA.
EM torres.vicente@mayo.edu
OI Torres, Vicente/0000-0003-2008-1576
CR Abbott Kevin C, 2002, BMC Nephrol, V3, P7, DOI 10.1186/1471-2369-3-7
   Abderrahim E, 2004, NEPHROLOGY, V9, P331, DOI 10.1111/j.1440-1797.2004.00270.x
   Aguiari G, 2004, FASEB J, V18, P884, DOI 10.1096/fj.03-0687fje
   AHRABI AK, IN PRESS J AM SOC NE
   Alehan FK, 2002, PEDIATRICS, V110, DOI 10.1542/peds.110.1.e13
   ALPERN MB, 1991, RADIOLOGY, V180, P79, DOI 10.1148/radiology.180.1.2052727
   Alvaro D, 2006, WORLD J GASTROENTERO, V12, P3537, DOI 10.3748/wjg.v12.i22.3537
   Arnold HL, 2005, AM J GASTROENTEROL, V100, P2569, DOI 10.1111/j.1572-0241.2005.00263.x
   Badano JL, 2005, NAT REV GENET, V6, P194, DOI 10.1038/nrg1557
   Bae KT, 2006, CLIN J AM SOC NEPHRO, V1, P64, DOI 10.2215/CJN.00080605
   Bajwa ZH, 2004, KIDNEY INT, V66, P1561, DOI 10.1111/j.1523-1755.2004.00921.x
   Bajwa ZH, 2001, KIDNEY INT, V60, P1631, DOI 10.1046/j.1523-1755.2001.00985.x
   BANKIR L, 1993, J AM SOC NEPHROL, V4, P1091
   Basar Ö, 2006, PANCREATOLOGY, V6, P160, DOI 10.1159/000090258
   Bello-Reuss E, 2001, KIDNEY INT, V60, P37, DOI 10.1046/j.1523-1755.2001.00768.x
   Belz MM, 2003, KIDNEY INT, V63, P1824, DOI 10.1046/j.1523-1755.2003.00918.x
   Bleeker-Rovers CP, 2003, AM J KIDNEY DIS, V41, DOI 10.1016/S0272-6386(03)00368-8
   Bouby N, 1999, LIFE SCI, V65, P991, DOI 10.1016/S0024-3205(99)00330-6
   BOUBY N, 1990, AM J PHYSIOL, V258, pF973, DOI 10.1152/ajprenal.1990.258.4.F973
   Bukanov NO, 2006, NATURE, V444, P949, DOI 10.1038/nature05348
   BURN TC, 1995, HUM MOL GENET, V4, P575, DOI 10.1093/hmg/4.4.575
   Cadnapaphornchai MA, 2005, CONTEMP CLIN TRIALS, V26, P211, DOI 10.1016/j.cct.2005.01.001
   Cai ZQ, 1999, J BIOL CHEM, V274, P28557, DOI 10.1074/jbc.274.40.28557
   Chabardès D, 1999, CELL SIGNAL, V11, P651, DOI 10.1016/S0898-6568(99)00031-5
   Chang MY, 2006, NEPHROL DIAL TRANSPL, V21, P2078, DOI 10.1093/ndt/gfl150
   CHAPMAN AB, 1990, NEW ENGL J MED, V323, P1091, DOI 10.1056/NEJM199010183231602
   Chapman AB, 2003, KIDNEY INT, V64, P1035, DOI 10.1046/j.1523-1755.2003.00185.x
   CHAPMAN AB, 1994, J AM SOC NEPHROL, V5, P1178
   Chapuis O, 2004, AM J KIDNEY DIS, V43, P161, DOI 10.1053/j.ajkd.2003.07.026
   Chauveau D, 2000, J AM SOC NEPHROL, V11, P1767, DOI 10.1681/ASN.V1191767
   Chauvet V, 2004, J CLIN INVEST, V114, P1433, DOI 10.1172/JCI200421753
   Clausen P, 2006, AM J NEPHROL, V26, P335, DOI 10.1159/000094402
   DALGAARD O Z, 1957, Acta Med Scand Suppl, V328, P1
   Danaci M, 1998, NEPHROL DIAL TRANSPL, V13, P2825, DOI 10.1093/ndt/13.11.2825
   DAVIES F, 1991, Q J MED, V79, P477
   Davila S, 2004, NAT GENET, V36, P575, DOI 10.1038/ng1357
   De Rycke M, 2005, MOL HUM REPROD, V11, P65, DOI 10.1093/molehr/gah128
   Doulton TW, 2006, J HYPERTENS, V24, P939, DOI 10.1097/01.hjh.0000222765.30348.0d
   Drenth JPH, 2003, NAT GENET, V33, P345, DOI 10.1038/ng1104
   Dunn MD, 2000, AM J KIDNEY DIS, V35, P720, DOI 10.1016/S0272-6386(00)70021-7
   Ecder T, 2001, AM J NEPHROL, V21, P98, DOI 10.1159/000046231
   Ecder T, 2000, AM J KIDNEY DIS, V35, P427, DOI 10.1016/S0272-6386(00)70195-8
   Elzinga L.W., 1996, POLYCYSTIC KIDNEY DI, P483
   ELZINGA LW, 1992, J AM SOC NEPHROL, V2, P1219
   Everson Gregory T, 2005, Curr Gastroenterol Rep, V7, P19, DOI 10.1007/s11894-005-0061-6
   Fabris L, 2006, HEPATOLOGY, V43, P1001, DOI 10.1002/hep.21143
   Fain PR, 2005, KIDNEY INT, V67, P1256, DOI 10.1111/j.1523-1755.2005.00203.x
   FICK GM, 1993, J AM SOC NEPHROL, V3, P1863
   FICK GM, 1995, J AM SOC NEPHROL, V5, P2048
   Fick-Brosnahan GM, 2002, AM J KIDNEY DIS, V39, P1127, DOI 10.1053/ajkd.2002.33379
   Foggensteiner L, 2000, J AM SOC NEPHROL, V11, P814, DOI 10.1681/ASN.V115814
   GABOW PA, 1990, KIDNEY INT, V38, P1177, DOI 10.1038/ki.1990.330
   GABOW PA, 1992, KIDNEY INT, V41, P1311, DOI 10.1038/ki.1992.195
   GABOW PA, 1990, HEPATOLOGY, V11, P1033, DOI 10.1002/hep.1840110619
   Gao ZQ, 2004, J BIOL CHEM, V279, P14225, DOI 10.1074/jbc.M312223200
   Gattone VH, 1999, DEV GENET, V24, P309, DOI 10.1002/(SICI)1520-6408(1999)24:3/4<309::AID-DVG14>3.0.CO;2-5
   Gattone VH, 2003, NAT MED, V9, P1323, DOI 10.1038/nm935
   GEBERTH S, 1995, NEPHROL DIAL TRANSPL, V10, P1603
   Gibbs GF, 2004, KIDNEY INT, V65, P1621, DOI 10.1111/j.1523-1755.2004.00572.x
   GLUCKSMANNKUIS MA, 1995, CELL, V81, P289
   González-Perrett S, 2001, P NATL ACAD SCI USA, V98, P1182, DOI 10.1073/pnas.021456598
   GRAHAM PC, 1988, KIDNEY INT, V33, P1084, DOI 10.1038/ki.1988.115
   Grampsas SA, 2000, AM J KIDNEY DIS, V36, P53, DOI 10.1053/ajkd.2000.8266
   Grantham JJ, 2006, NEW ENGL J MED, V354, P2122, DOI 10.1056/NEJMoa054341
   Griffin MD, 1997, J AM SOC NEPHROL, V8, P616
   Grunfeld J P, 1985, Adv Nephrol Necker Hosp, V14, P1
   Hanaoka K, 2000, NATURE, V408, P990, DOI 10.1038/35050128
   Hanaoka K, 2000, J AM SOC NEPHROL, V11, P1179, DOI 10.1681/ASN.V1171179
   Harris PC, 2006, CURR OPIN NEPHROL HY, V15, P456, DOI 10.1097/01.mnh.0000232888.65895.e7
   Harris PC, 2006, J AM SOC NEPHROL, V17, P3013, DOI 10.1681/ASN.2006080835
   Hateboer N, 1999, LANCET, V353, P103, DOI 10.1016/S0140-6736(98)03495-3
   Hayashi T, 1997, GENOMICS, V44, P131, DOI 10.1006/geno.1997.4851
   Heinonen PK, 2002, AM J KIDNEY DIS, V40, P504, DOI 10.1053/ajkd.2002.34902
   Higashihara E, 1998, NEPHRON, V80, P421, DOI 10.1159/000045214
   HOSSACK KF, 1988, NEW ENGL J MED, V319, P907, DOI 10.1056/NEJM198810063191404
   Huan YH, 1999, J CLIN INVEST, V104, P1459, DOI 10.1172/JCI5111
   HUGHES J, 1995, NAT GENET, V10, P151, DOI 10.1038/ng0695-151
   IbraghimovBeskrovnaya O, 1997, P NATL ACAD SCI USA, V94, P6397, DOI 10.1073/pnas.94.12.6397
   IGLESIAS CG, 1983, AM J KIDNEY DIS, V2, P630
   Inagawa T, 2001, STROKE, V32, P1499, DOI 10.1161/01.STR.32.7.1499
   Ishikawa I, 1996, AM J KIDNEY DIS, V27, P321, DOI 10.1016/S0272-6386(96)90353-4
   Jafar TH, 2005, KIDNEY INT, V67, P265, DOI 10.1111/j.1523-1755.2005.00077.x
   Jiang ST, 2006, AM J PATHOL, V168, P205, DOI 10.2353/ajpath.2006.050342
   Johnson AM, 1997, J AM SOC NEPHROL, V8, P1560
   KEITH DS, 1994, J AM SOC NEPHROL, V4, P1661
   Kelleher CL, 2004, AM J HYPERTENS, V17, P1029, DOI 10.1016/j.amjhyper.2004.06.020
   King BF, 2000, J AM SOC NEPHROL, V11, P1505, DOI 10.1681/ASN.V1181505
   Kip SN, 2005, CIRC RES, V96, P873, DOI 10.1161/01.RES.0000163278.68142.8a
   KLAHR S, 1995, J AM SOC NEPHROL, V5, P2037
   Klein IHHT, 2001, J AM SOC NEPHROL, V12, P2427, DOI 10.1681/ASN.V12112427
   Kocaman O, 2004, AM J KIDNEY DIS, V43, P854, DOI 10.1053/j.ajkd.2004.01.011
   Koulen P, 2002, NAT CELL BIOL, V4, P191, DOI 10.1038/ncb754
   Kumar S, 2006, NEPHROL DIAL TRANSPL, V21, P3576, DOI 10.1093/ndt/gfl405
   Lantinga-van Leeuwen IS, 2004, HUM MOL GENET, V13, P3069, DOI 10.1093/hmg/ddh336
   Lederman ED, 2000, AM SURGEON, V66, P200
   Lee DI, 2004, J ENDOUROL, V18, P379, DOI 10.1089/089277904323056942
   Lee DI, 2003, J ENDOUROL, V17, P345, DOI 10.1089/089277903767923100
   LEIER CV, 1984, ANN INTERN MED, V100, P683, DOI 10.7326/0003-4819-100-5-683
   Levine DZ, 2002, AM J KIDNEY DIS, V39, P637, DOI 10.1053/ajkd.2002.32402
   Li AR, 2003, AM J HUM GENET, V72, P691, DOI 10.1086/368295
   Li Y, 2005, J BIOL CHEM, V280, P41298, DOI 10.1074/jbc.M510082200
   Loghman-Adham M, 2004, AM J PHYSIOL-RENAL, V287, pF775, DOI 10.1152/ajprenal.00370.2003
   Low SH, 2006, DEV CELL, V10, P57, DOI 10.1016/j.devcel.2005.12.005
   Lumiaho A, 2001, AM J KIDNEY DIS, V38, P1208, DOI 10.1053/ajkd.2001.29216
   Magistroni R, 2003, J AM SOC NEPHROL, V14, P1164, DOI 10.1097/01.ASN.0000061774.90975.25
   MASYUK TV, IN PRESS GASTROENTER
   MCCUNE TR, 1992, CLIN TRANSPLANT, V6, P91
   McPherson EA, 2004, J AM SOC NEPHROL, V15, P493, DOI 10.1097/01.ASN.0000109782.28991.26
   Mochizuki T, 1996, SCIENCE, V272, P1339, DOI 10.1126/science.272.5266.1339
   Nagao S, 2006, J AM SOC NEPHROL, V17, P2220, DOI 10.1681/ASN.2006030251
   Naitoh H, 2005, J GASTROINTEST SURG, V9, P843, DOI 10.1016/j.gassur.2005.01.290
   Nauli SM, 2003, NAT GENET, V33, P129, DOI 10.1038/ng1076
   Nichols MT, 2004, HEPATOLOGY, V40, P836, DOI 10.1002/hep.20401
   Nicolau C, 1999, RADIOLOGY, V213, P273, DOI 10.1148/radiology.213.1.r99oc05273
   Nicolau C, 2000, J CLIN ULTRASOUND, V28, P277, DOI 10.1002/1097-0096(200007/08)28:6<277::AID-JCU2>3.0.CO;2-L
   *NIH, 1999, REN DAT SYST US USRD
   Nutahara K, 2005, NEPHRON CLIN PRACT, V99, pC18, DOI 10.1159/000081790
   Okada H, 1999, HUM REPROD, V14, P110, DOI 10.1093/humrep/14.1.110
   Omori S, 2006, J AM SOC NEPHROL, V17, P1604, DOI 10.1681/ASN.2004090800
   Orth SR, 2000, NEPHRON, V86, P12, DOI 10.1159/000045708
   Osawa H, 2006, TOHOKU J EXP MED, V209, P7, DOI 10.1620/tjem.209.7
   OUE F, 1995, GASTROENTEROLOGY, V108, P487, DOI 10.1016/0016-5085(95)90078-0
   Paterson AD, 2005, J AM SOC NEPHROL, V16, P755, DOI 10.1681/ASN.2004090758
   Paterson AD, 2002, AM J KIDNEY DIS, V40, P16, DOI 10.1053/ajkd.2002.33908
   Pazour GJ, 2002, CURR BIOL, V12, pR378, DOI 10.1016/S0960-9822(02)00877-1
   Pei Y, 2001, AM J HUM GENET, V68, P355, DOI 10.1086/318188
   Persu A, 2004, KIDNEY INT, V66, P2132, DOI 10.1111/j.1523-1755.2004.66003.x
   Pirson Y, 2002, J AM SOC NEPHROL, V13, P269, DOI 10.1681/ASN.V131269
   Praetorius HA, 2005, ANNU REV PHYSIOL, V67, P515, DOI 10.1146/annurev.physiol.67.040403.101353
   Qian F, 2002, P NATL ACAD SCI USA, V99, P16981, DOI 10.1073/pnas.252484899
   Qian F, 1996, CELL, V87, P979, DOI 10.1016/S0092-8674(00)81793-6
   Qian F, 1997, NAT GENET, V16, P179, DOI 10.1038/ng0697-179
   Qian Q, 2003, J AM SOC NEPHROL, V14, P2280, DOI 10.1097/01.ASN.0000080185.38113.A3
   Qian Q, 2003, HUM MOL GENET, V12, P1875, DOI 10.1093/hmg/ddg190
   Qian Q, 2003, HEPATOLOGY, V37, P164, DOI 10.1053/jhep.2003.50006
   Qian Q, 2007, J AM SOC NEPHROL, V18, P485, DOI 10.1681/ASN.2006050501
   RAVINE D, 1994, LANCET, V343, P824, DOI 10.1016/S0140-6736(94)92026-5
   RAVINE D, 1993, AM J KIDNEY DIS, V22, P803, DOI 10.1016/S0272-6386(12)70338-4
   Reynolds DM, 2000, AM J HUM GENET, V67, P1598, DOI 10.1086/316904
   Rossetti S, 2003, LANCET, V361, P2196, DOI 10.1016/S0140-6736(03)13773-7
   Rossetti S, 2002, KIDNEY INT, V61, P1588, DOI 10.1046/j.1523-1755.2002.00326.x
   Rossetti S, 2002, J AM SOC NEPHROL, V13, P1230, DOI 10.1097/01.ASN.0000013300.11876.37
   Rossetti S, 2001, AM J HUM GENET, V68, P46, DOI 10.1086/316939
   Rozanski J, 2005, TRANSPL P, V37, P666, DOI 10.1016/j.transproceed.2004.12.115
   Ruggenenti P, 2005, KIDNEY INT, V68, P206, DOI 10.1111/j.1523-1755.2005.00395.x
   Rundle DR, 2004, J BIOL CHEM, V279, P29728, DOI 10.1074/jbc.M400544200
   Sakurai Y, 2001, J GASTROENTEROL, V36, P422, DOI 10.1007/s005350170088
   Sampson JR, 1997, AM J HUM GENET, V61, P843, DOI 10.1086/514888
   Sarnak MJ, 2005, ANN INTERN MED, V142, P342, DOI 10.7326/0003-4819-142-5-200503010-00009
   Sasaki M, 2002, VIRCHOWS ARCH, V441, P98, DOI 10.1007/s00428-002-0635-8
   Sauter D, 2006, KIDNEY INT, V69, P1024, DOI 10.1038/sj.ki.5000211
   SCHEFF RT, 1980, ANN INTERN MED, V92, P202, DOI 10.7326/0003-4819-92-2-202
   SCHEFFERS M, 2000, NETH PKD WORKSH, P53
   SCHIEVINK W, 1997, LANCET, V26, P349
   SCHIEVINK WI, 1995, J NEUROSURG, V83, P1004, DOI 10.3171/jns.1995.83.6.1004
   Schrier RW, 2004, J AM SOC NEPHROL, V15, P1023, DOI 10.1097/01.ASN.0000118527.74850.66
   Seeman T, 2004, PHYSIOL RES, V53, P629, DOI 10.33549/physiolres.930528
   Seeman T, 2003, BLOOD PRESS MONIT, V8, P107, DOI 10.1097/00126097-200306000-00003
   Serafini F M, 1999, HPB Surg, V11, P191, DOI 10.1155/1999/85232
   Sharp CK, 1999, AM J KIDNEY DIS, V34, P863, DOI 10.1016/S0272-6386(99)70043-0
   Sherstha R, 1997, HEPATOLOGY, V26, P1282
   Shillingford JM, 2006, P NATL ACAD SCI USA, V103, P5466, DOI 10.1073/pnas.0509694103
   Silberberg M, 2005, AM J PHYSIOL-RENAL, V288, pF1153, DOI 10.1152/ajprenal.00008.2005
   Simon P, 1996, NEPHROLOGIE, V17, P123
   Sise C, 2000, KIDNEY INT, V58, P2492, DOI 10.1046/j.1523-1755.2000.00433.x
   Stamm ER, 1999, AM J KIDNEY DIS, V34, P120, DOI 10.1016/S0272-6386(99)70117-4
   Stengel B, 2003, NEPHROL DIAL TRANSPL, V18, P1824, DOI 10.1093/ndt/gfg233
   SUJANSKY E, 1990, AM J MED GENET, V35, P510, DOI 10.1002/ajmg.1320350413
   Sweeney WE, 2000, KIDNEY INT, V57, P33, DOI 10.1046/j.1523-1755.2000.00829.x
   Sweeney WE, 2006, CELL TISSUE RES, V326, P671, DOI 10.1007/s00441-006-0226-0
   Tahvanainen P, 2003, J HEPATOL, V38, P39, DOI 10.1016/S0168-8278(02)00348-3
   Tao YX, 2005, J AM SOC NEPHROL, V16, P46, DOI 10.1681/ASN.2004080660
   TELENTI A, 1990, MAYO CLIN PROC, V65, P933, DOI 10.1016/S0025-6196(12)65154-4
   Torres V., 1996, Polycystic kidney disease, P500
   TORRES VE, 1992, KIDNEY INT, V42, P364, DOI 10.1038/ki.1992.297
   Torres VE, 2006, NAT CLIN PRACT NEPHR, V2, P40, DOI 10.1038/ncpneph0070
   Torres VE, 2004, NAT MED, V10, P363, DOI 10.1038/nm1004
   TORRES VE, 1994, J AM SOC NEPHROL, V5, P1186
   TORRES VE, 1988, AM J KIDNEY DIS, V11, P318, DOI 10.1016/S0272-6386(88)80137-9
   TORRES VE, 1993, AM J KIDNEY DIS, V22, P513, DOI 10.1016/S0272-6386(12)80922-X
   Torres VE, 2001, J AM SOC NEPHROL, V12, P1, DOI 10.1681/ASN.V1211
   TORRES VE, 1994, KIDNEY INT, V45, P1745, DOI 10.1038/ki.1994.227
   TORRES VE, 1989, MAYO CLIN PROC, V64, P509, DOI 10.1016/S0025-6196(12)65554-2
   TORRES VE, 1991, MAYO CLIN PROC, V66, P1010, DOI 10.1016/S0025-6196(12)61724-8
   TORRES VE, 1985, PROBLEMS DIAGNOSIS M, P49
   Torres VE, 2007, CLIN J AM SOC NEPHRO, V2, P112, DOI 10.2215/CJN.00910306
   Torres VE, 2006, J AM SOC NEPHROL, V17, P2089, DOI 10.1681/ASN.2006060603
   Tsiokas L, 1999, P NATL ACAD SCI USA, V96, P3934, DOI 10.1073/pnas.96.7.3934
   Tsiokas L, 1997, P NATL ACAD SCI USA, V94, P6965, DOI 10.1073/pnas.94.13.6965
   Valente JF, 2001, NEPHROL DIAL TRANSPL, V16, P160, DOI 10.1093/ndt/16.1.160
   van Dijk MA, 2003, NEPHROL DIAL TRANSPL, V18, P2314, DOI 10.1093/ndt/gfg417
   Vassilev PM, 2001, BIOCHEM BIOPH RES CO, V282, P341, DOI 10.1006/bbrc.2001.4554
   Vecchi ML, 2003, NEPHROL DIAL TRANSPL, V18, P190, DOI 10.1093/ndt/18.1.190
   Wahl PR, 2006, NEPHROL DIAL TRANSPL, V21, P598, DOI 10.1093/ndt/gfi181
   Wakai K, 2004, NEPHROL DIAL TRANSPL, V19, P2044, DOI 10.1093/ndt/gfh317
   Walz G, 2006, NEPHROL DIAL TRANSPL, V21, P1752, DOI 10.1093/ndt/gfl246
   Wang D, 2003, KIDNEY INT, V64, P1381, DOI 10.1046/j.1523-1755.2003.00236.x
   Wang XF, 2005, J AM SOC NEPHROL, V16, P846, DOI 10.1681/ASN.2004121090
   Watnick TJ, 1998, MOL CELL, V2, P247, DOI 10.1016/S1097-2765(00)80135-5
   WATSON ML, 1992, KIDNEY INT, V41, P206, DOI 10.1038/ki.1992.28
   Wiebers D, 2003, LANCET, V362, P103, DOI 10.1016/S0140-6736(03)13860-3
   Wijdicks EFM, 2000, AM J KIDNEY DIS, V35, P40, DOI 10.1016/S0272-6386(00)70299-X
   Wilson PD, 1999, LAB INVEST, V79, P1311
   Wilson SJ, 2006, BBA-MOL BASIS DIS, V1762, P647, DOI 10.1016/j.bbadis.2006.04.006
   Wong H, 2004, AM J KIDNEY DIS, V43, P624, DOI 10.1053/j.ajkd.2003.12.026
   Wu GQ, 2002, HUM MOL GENET, V11, P1845, DOI 10.1093/hmg/11.16.1845
   Yamaguchi T, 2003, KIDNEY INT, V63, P1983, DOI 10.1046/j.1523-1755.2003.00023.x
   Yamaguchi T, 2004, J BIOL CHEM, V279, P40419, DOI 10.1074/jbc.M405079200
   Yamaguchi T, 1997, AM J KIDNEY DIS, V30, P703, DOI 10.1016/S0272-6386(97)90496-0
   Yamaguchi T, 2006, J AM SOC NEPHROL, V17, P178, DOI 10.1681/ASN.2005060645
   Yersin C, 1997, NEPHROL DIAL TRANSPL, V12, P2069, DOI 10.1093/ndt/12.10.2069
   YIUM J, 1994, J AM SOC NEPHROL, V4, P1670
   Yoder BK, 2002, J AM SOC NEPHROL, V13, P2508, DOI 10.1097/01.ASN.0000029587.47950.25
   ZERRES K, 1993, J MED GENET, V30, P583, DOI 10.1136/jmg.30.7.583
NR 214
TC 1046
Z9 1149
U1 2
U2 99
PU ELSEVIER SCIENCE INC
PI NEW YORK
PA STE 800, 230 PARK AVE, NEW YORK, NY 10169 USA
SN 0140-6736
EI 1474-547X
J9 LANCET
JI Lancet
PD APR 14
PY 2007
VL 369
IS 9569
BP 1287
EP 1301
DI 10.1016/S0140-6736(07)60601-1
PG 15
WC Medicine, General & Internal
WE Science Citation Index Expanded (SCI-EXPANDED)
SC General & Internal Medicine
GA 164YA
UT WOS:000246269700032
PM 17434405
DA 2025-06-06
ER

PT J
AU Wang, XJ
   Yin, YH
   Wang, ZF
   Zhang, Y
   Sun, C
   Cui, ZM
AF Wang, Xue-Jian
   Yin, Yu-Hua
   Wang, Zhi-Feng
   Zhang, Yi
   Sun, Cheng
   Cui, Zhi-Ming
TI Efficacy evaluation of neuroendoscopy vs burr hole drainage in
   the treatment of chronic subdural hematoma: An observational study
SO WORLD JOURNAL OF CLINICAL CASES
LA English
DT Article
DE Neuroendoscopy; Small bone window approach; Chronic subdural hematoma;
   Curative effect; Burr hole drainage
ID RISK-FACTORS; RECURRENCE; ATORVASTATIN; MANAGEMENT; COHORT
AB BACKGROUND Chronic subdural hematoma (CSDH) is a common disease in neurosurgery. The traditional treatment methods include burr hole drainage, bone flap craniectomy and other surgical methods, and there are certain complications such as recurrence, pneumocephalus, infection and so on. With the promotion of neuroendoscopic technology, its treatment effect and advantages need to be further evaluated. AIM To study the clinical effect of endoscopic small-bone approach in CSDH. METHODS A total of 122 patients with CSDH admitted to our hospital from August 2018 to August 2021 were randomly divided into two groups using the digital table method: the neuroendoscopy group (n = 61 cases) and the burr hole drainage group (n = 61 cases). The clinical treatment effect of the two groups of patients with CSDH was compared. RESULTS At the early postoperative stage (1 d and 3 d), the proportion of 1/2 re-expansion of brain tissue in the hematoma cavity and the proportion of complete re-expansion was higher in the neuroendoscopy group than in the burr hole drainage group, and the difference between the two groups was statistically significant (P < 0.05). The recurrence rate of hematoma in the neuroendoscopy group was lower than that in the burr hole drainage group, and the difference between the two groups was statistically significant (P < 0.05). No intracranial hematoma, low cranial pressure, tension pneumocephalus or other complications occurred in the neuroendoscopy group. CONCLUSION The neuroendoscopic approach for the treatment of CSDH can clear the hematoma under direct vision and separate the mucosal lace-up. The surgical effect is apparent with few complications and definite curative effect, which is worthy of clinical promotion and application.
C1 [Wang, Xue-Jian; Wang, Zhi-Feng; Zhang, Yi] Nantong Univ, Affiliated Hosp 2, Dept Neurosurg, Nantong 226001, Jiangsu, Peoples R China.
   [Yin, Yu-Hua] Shanghai Jiao Tong Univ, Renji Hosp, Dept Neurosurg, Shanghai 200000, Peoples R China.
   [Sun, Cheng] Nantong Univ, Jiangsu Prov Key Lab Nerve Regenerat, Nantong 226001, Jiangsu, Peoples R China.
   [Cui, Zhi-Ming] Nantong Univ, Affiliated Hosp 2, Dept Orthoped, Nantong 226001, Jiangsu, Peoples R China.
   [Wang, Xue-Jian] Nantong Univ, Affiliated Hosp 2, Dept Neurosurg, 6 Chongchuan St, Nantong 226001, Jiangsu, Peoples R China.
C3 Nantong University; Shanghai Jiao Tong University; Nantong University;
   Nantong University; Nantong University
RP Wang, XJ (corresponding author), Nantong Univ, Affiliated Hosp 2, Dept Neurosurg, 6 Chongchuan St, Nantong 226001, Jiangsu, Peoples R China.
EM 6841441@163.com
RI Wang, Xuejian/K-4868-2019; Sun, Cheng/M-8729-2017; Wang,
   Zhifeng/ABB-6963-2021
FU Science and Technology Program of Nantong Health Committee [MA2019003,
   MA2021017, MB2021026, MB2021027]; Science and Technology Program of
   Nantong City [Key003, JCZ2022040]; Kangda College of Nanjing Medical
   University [KD2021JYYJYB025]
FX Supported by the Science and Technology Program of Nantong Health
   Committee, No. MA2019003, No. MA2021017, No. MB2021026, and No.
   MB2021027; Science and Technology Program of Nantong City, No. Key003
   and No. JCZ2022040; and Kangda College of Nanjing Medical University,
   No. KD2021JYYJYB025.
CR Bakheet MF, 2015, INT J STROKE, V10, P501, DOI 10.1111/ijs.12419
   Beez T, 2018, CUREUS J MED SCIENCE, V10, DOI 10.7759/cureus.2258
   Borger V, 2012, ACTA NEUROCHIR, V154, P1549, DOI 10.1007/s00701-012-1434-x
   Brennan PM, 2017, J NEUROSURG, V127, P732, DOI 10.3171/2016.8.JNS16134
   Callovini GM, 2014, NEUROL MED-CHIR, V54, P349, DOI 10.2176/nmc.oa2013-0099
   Chan DYC, 2017, BRIT J NEUROSURG, V31, P72, DOI 10.1080/02688697.2016.1208806
   Chon KH, 2012, ACTA NEUROCHIR, V154, P1541, DOI 10.1007/s00701-012-1399-9
   Ducruet AF, 2012, NEUROSURG REV, V35, P155, DOI 10.1007/s10143-011-0349-y
   Edlmann E, 2017, J NEUROINFLAMM, V14, DOI 10.1186/s12974-017-0881-y
   Frati A, 2004, J NEUROSURG, V100, P24, DOI 10.3171/jns.2004.100.1.0024
   Hellwig D, 1996, SURG NEUROL, V45, P272, DOI 10.1016/0090-3019(95)00417-3
   Masopust V, 2003, MINIM INVAS NEUROSUR, V46, P374, DOI 10.1055/s-2003-812507
   Matsumoto H, 2018, NEUROSURG REV, V41, P447, DOI 10.1007/s10143-017-0861-9
   Mori K, 2001, NEUROL MED-CHIR, V41, P371, DOI 10.2176/nmc.41.371
   Ohba S, 2013, NEUROSURG REV, V36, P145, DOI 10.1007/s10143-012-0396-z
   Ou YW, 2019, WORLD NEUROSURG, V126, pE1412, DOI 10.1016/j.wneu.2019.03.111
   Qiu S, 2017, MEDICINE, V96, DOI 10.1097/MD.0000000000007290
   Rocchi G, 2007, SURG NEUROL, V67, P374, DOI 10.1016/j.surneu.2006.08.066
   RODZIEWICZ GS, 1995, SURG NEUROL, V43, P569, DOI 10.1016/0090-3019(95)00005-4
   Santarius T, 2010, WORLD NEUROSURG, V73, P747, DOI 10.1016/j.wneu.2010.03.031
   Santarius T, 2009, LANCET, V374, P1067, DOI 10.1016/S0140-6736(09)61115-6
   Sikahall-Meneses Edna, 2008, Cir Cir, V76, P199
   Stanisic M, 2017, NEUROSURGERY, V81, P752, DOI 10.1093/neuros/nyx090
   Wang D, 2014, J NEUROL SCI, V336, P237, DOI 10.1016/j.jns.2013.11.005
   Yadav Yad R, 2016, Asian J Neurosurg, V11, P330
   Yan C, 2018, WORLD NEUROSURG, V118, pE356, DOI 10.1016/j.wneu.2018.06.191
   Yu GJ, 2009, BRIT J NEUROSURG, V23, P606, DOI 10.3109/02688690903386983
   Zhang Y, 2017, WORLD NEUROSURG, V105, P115, DOI 10.1016/j.wneu.2017.05.135
NR 28
TC 3
Z9 4
U1 0
U2 3
PU BAISHIDENG PUBLISHING GROUP INC
PI PLEASANTON
PA 7041 Koll Center Parkway, Suite 160, PLEASANTON, CA, UNITED STATES
SN 2307-8960
J9 WORLD J CLIN CASES
JI World J. Clin. Cases
PD DEC 16
PY 2022
VL 10
IS 35
BP 12920
EP 12927
DI 10.12998/wjcc.v10.i35.12920
PG 8
WC Medicine, General & Internal
WE Science Citation Index Expanded (SCI-EXPANDED)
SC General & Internal Medicine
GA 7K2SQ
UT WOS:000905136100012
PM 36568991
OA gold, Green Published
DA 2025-06-06
ER

PT J
AU Nia, AM
   Srinivasan, VM
   Lall, RR
   Kan, P
AF Nia, Anna M.
   Srinivasan, Visish M.
   Lall, Rishi R.
   Kan, Peter
TI Middle Meningeal Artery Embolization for Chronic Subdural Hematoma: A
   National Database Study of 191 Patients in the United States
SO WORLD NEUROSURGERY
LA English
DT Article
DE Chronic subdural hematoma; Chronic subdural hemorrhage; Middle meningeal
   artery embolization; Refractory subdural hematoma
ID INDEPENDENT PREDICTORS; RECURRENCE; MANAGEMENT
AB BACKGROUND: Middle meningeal artery embolization (MMAE) has been used as an effective minimally invasive treatment for chronic subdural hematoma (cSDH). The demographics and clinical outcomes after MMAE treatment for cSDH have not yet been studied using a national database. METHODS: We queried all MMAE cases up to October 7, 2020, from the TriNetX Analytics Network. We identified patients >18 years old who underwent MMAE for treatment of cSDH. Patient demographics, baseline characteristics, comorbidities, and clinical outcomes were evaluated within 180 days after MMAE. Analyses of 180-day mortality and recurrence were performed after propensity score matching to control for baseline characteristics and comorbidities. RESULTS: The study included 191 patients (mean age 71.2 +/- 13.5 years, 73.3% male, 69.6% White, 13.6% Black/ African American, and 16.8% other race). Essential hypertension (71.3%), heart disease (62.8%), type 2 diabetes mellitus (27.2%), nicotine dependence (23.6%), chronic kidney disease (19.4%), and overweight/obesity (19.4%) were among the most prevalent comorbidities. At presentation, 20.4% and 40.3% of patients were on antiplatelet and anticoagulation therapy, respectively. Outcomes within 180-day follow-up were 6.3% (1.0%-5.8% when propensity matched) for mortality (12 patients), 7.3% for craniotomy/ craniectomy after MMAE (14 patients), 0.52%-5.2% for burrhole procedures (1-10 patients), and no patients with low vision/blindness. CONCLUSIONS: MMAE is a safe and effective minimally invasive procedure for treatment of cSDH. This is the first analysis of patients undergoing MMAE for cSDH using a national database.
C1 [Nia, Anna M.; Lall, Rishi R.; Kan, Peter] Univ Texas Med Branch, Dept Neurosurg, Galveston, TX 77555 USA.
   [Srinivasan, Visish M.] Barrow Neurol Inst, Dept Neurosurg, Phoenix, AZ 85013 USA.
C3 University of Texas System; University of Texas Medical Branch
   Galveston; Barrow Neurological Institute
RP Kan, P (corresponding author), Univ Texas Med Branch, Dept Neurosurg, Galveston, TX 77555 USA.
EM ptkan@UTMB.EDU
RI Srinivasan, Visish/H-9811-2019
OI Nia, Anna M./0000-0003-2757-7267
FU National Institutes of Health [TR001439]; Clinical and Translational
   Science Award [UL1]
FX The data access was supported by National Institutes of Health grant
   TR001439, Clinical and Translational Science Award (UL1).
CR Almenawer SA, 2014, ANN SURG, V259, P449, DOI 10.1097/SLA.0000000000000255
   Balser D, 2015, J NEUROSURG, V123, P1209, DOI 10.3171/2014.9.JNS141550
   Ban SP, 2018, RADIOLOGY, V286, P909, DOI 10.1148/radiol.2017170053
   Brodbelt A, 2004, J NEUROL NEUROSUR PS, V75, P1209
   CHARLSON ME, 1987, J CHRON DIS, V40, P373, DOI 10.1016/0021-9681(87)90171-8
   Chen NS, 2020, LANCET, V395, P507, DOI 10.1016/S0140-6736(20)30211-7
   Chon KH, 2012, ACTA NEUROCHIR, V154, P1541, DOI 10.1007/s00701-012-1399-9
   de Lusignan S, 2020, LANCET INFECT DIS, V20, P1034, DOI 10.1016/S1473-3099(20)30371-6
   Ducruet AF, 2012, NEUROSURG REV, V35, P155, DOI 10.1007/s10143-011-0349-y
   Edlmann E, 2017, J NEUROINFLAMM, V14, DOI 10.1186/s12974-017-0881-y
   Gasparini A., 2018, J. Open Source Softw, V3, P648, DOI [DOI 10.21105/JOSS.00648, 10.21105/joss.00648]
   Gomez-Paz S, 2021, INTERV NEURORADIOL, V27, P571, DOI 10.1177/1591019920982816
   Hashimoto Takao, 2013, Surg Neurol Int, V4, P104, DOI 10.4103/2152-7806.116679
   Ivamoto HS, 2016, WORLD NEUROSURG, V86, P399, DOI 10.1016/j.wneu.2015.10.025
   Jang Kyoung-Min, 2015, Korean J Neurotrauma, V11, P75, DOI 10.13004/kjnt.2015.11.2.75
   Kan P, 2021, NEUROSURGERY, V88, P268, DOI 10.1093/neuros/nyaa379
   Kim E, 2017, WORLD NEUROSURG, V101, P520, DOI 10.1016/j.wneu.2017.02.070
   Kim S O., 2013, KOREAN J NEUROTRAUMA, V9, P47, DOI DOI 10.13004/kjnt.2013.9.2.47
   Link TW, 2019, NEUROSURGERY, V85, P801, DOI 10.1093/neuros/nyy521
   MacFarlane MR, 2009, J CLIN NEUROSCI, V16, P642, DOI 10.1016/j.jocn.2008.07.074
   Mandai S, 2000, J NEUROSURG, V93, P686, DOI 10.3171/jns.2000.93.4.0686
   Matsumoto H, 2018, J CLIN NEUROSCI, V49, P40, DOI 10.1016/j.jocn.2017.11.009
   Mino Masaki, 2010, Surg Neurol Int, V1, P78, DOI 10.4103/2152-7806.73801
   Miranda LB, 2011, J NEUROSURG, V114, P72, DOI 10.3171/2010.8.JNS10298
   Moshayedi P, 2020, FRONT NEUROL, V11, DOI 10.3389/fneur.2020.00923
   Pont LMEB, 2012, NEUROSURGERY, V70, P873, DOI 10.1227/NEU.0b013e31823672ad
   Quan HD, 2005, MED CARE, V43, P1130, DOI 10.1097/01.mlr.0000182534.19832.83
   Santarius T, 2009, LANCET, V374, P1067, DOI 10.1016/S0140-6736(09)61115-6
   Shotar E, 2020, J NEUROINTERV SURG, V12, P1209, DOI 10.1136/neurintsurg-2020-016048
   Srivatsan A, 2019, WORLD NEUROSURG, V122, P613, DOI 10.1016/j.wneu.2018.11.167
   Stanisic M, 2012, INFLAMM RES, V61, P845, DOI 10.1007/s00011-012-0476-0
   Takizawa K, 2016, J NEUROSURG, V124, P1679, DOI 10.3171/2015.5.JNS1567
   Tiwari A, 2021, DIAGNOSTICS, V11, DOI 10.3390/diagnostics11020257
   Torihashi K, 2008, NEUROSURGERY, V63, P1125, DOI 10.1227/01.NEU.0000335782.60059.17
   Tugcu B, 2014, J NEUROL SURG PART A, V75, P37, DOI 10.1055/s-0032-1330961
   Waqas M, 2019, WORLD NEUROSURG, V126, P228, DOI 10.1016/j.wneu.2019.02.208
   Williamson EJ, 2020, NATURE, V584, P430, DOI 10.1038/s41586-020-2521-4
   Yajima H, 2020, CLIN NEUROL NEUROSUR, V197, DOI 10.1016/j.clineuro.2020.106097
   Zhang JJ, 2020, ALLERGY, V75, P1730, DOI 10.1111/all.14238
NR 39
TC 9
Z9 9
U1 0
U2 0
PU ELSEVIER SCIENCE INC
PI NEW YORK
PA STE 800, 230 PARK AVE, NEW YORK, NY 10169 USA
SN 1878-8750
EI 1878-8769
J9 WORLD NEUROSURG
JI World Neurosurg.
PD SEP
PY 2021
VL 153
BP E300
EP E307
DI 10.1016/j.wneu.2021.06.101
EA AUG 2021
PG 8
WC Clinical Neurology; Surgery
WE Science Citation Index Expanded (SCI-EXPANDED)
SC Neurosciences & Neurology; Surgery
GA UE5QP
UT WOS:000687942800023
PM 34214657
OA Green Accepted
DA 2025-06-06
ER

PT J
AU Mohammad, LM
   Abbas, M
   Shuttleworth, CW
   Ahmadian, R
   Bhat, A
   Hill, DA
   Carlson, AP
AF Mohammad, Laila M.
   Abbas, Mohammad
   Shuttleworth, C. William
   Ahmadian, Rosstin
   Bhat, Annapoorna
   Hill, Deirdre A.
   Carlson, Andrew P.
TI Spreading depolarization may represent a novel mechanism for delayed
   fluctuating neurological deficit after chronic subdural hematoma
   evacuation
SO JOURNAL OF NEUROSURGERY
LA English
DT Article
DE chronic subdural hematoma; cortical spreading depolarizations; seizure;
   spreading depression; transient neurological deficit; trauma
ID SUBARACHNOID HEMORRHAGE; DEPRESSION; MIGRAINE
AB OBJECTIVE Most patients with chronic subdural hematoma (cSDH) recover after surgical evacuation with a straight-forward course. There is a subset of patients who develop transient and fluctuating deficits not explained by seizures, stroke, or mass effect after evacuation. The objective of this study was to investigate whether these postoperative neuro-logical deficits may be related to temporary brain dysfunction caused by cortical spreading depolarizations (SDs). METHODS The authors conducted a prospective observational study of 40 patients who underwent cSDH evacuation. At the time of surgery, a 1 x 6 subdural electrode strip was placed on the cortex parallel to the subdural drain. Clinical outcomes were assessed utilizing the Markwalder Grading Scale, need for clinical EEG for new deficit, and presence of new deficits. RESULTS Definitive SD was detected in 6 (15%) of 40 patients. Baseline and cSDH characteristics did not differ be- tween patients with and without SD. More patients experienced postoperative neurological deterioration if they had SD (50%) compared to those without SD (8.8%; p = 0.03). Only 2 patients in the entire cohort demonstrated early neurologi -cal deterioration, both of whom had SD. One of these cases demonstrated a time-locked new focal neurological deficit (aphasia) at the start of a series of multiple clusters of SD. CONCLUSIONS This is the first observation of SD occurring after cSDH evacuation. SD occurred at a rate of 15% and was associated with neurological deterioration. This may represent a novel mechanism for otherwise unexplained fluctu- ating neurological deficit after cSDH evacuation. This could provide a new therapeutic target, and SD-targeted therapies should be evaluated in prospective clinical trials.
C1 [Mohammad, Laila M.; Carlson, Andrew P.] Univ New Mexico, Sch Med, Dept Neurosurg, Albuquerque, NM 87131 USA.
   [Abbas, Mohammad; Bhat, Annapoorna] Univ New Mexico, Sch Med, Dept Neurol, Albuquerque, NM 87131 USA.
   [Shuttleworth, C. William] Univ New Mexico, Sch Med, Dept Neurosci, Albuquerque, NM 87131 USA.
   [Hill, Deirdre A.] Univ New Mexico, Sch Med, Dept Internal Med, Albuquerque, NM 87131 USA.
   [Ahmadian, Rosstin] Univ New Mexico, Sch Med, Albuquerque, NM 87131 USA.
C3 University of New Mexico; University of New Mexico; University of New
   Mexico; University of New Mexico; University of New Mexico
RP Carlson, AP (corresponding author), Univ New Mexico, Sch Med, Albuquerque, NM 87131 USA.
EM andrewcarlson@salud.unm.edu
RI Carlson, Andrew/B-4369-2012; Mohammad, Laila/K-6409-2019
OI Shuttleworth, Claude/0000-0002-0237-4888; Mohammad,
   Laila/0000-0003-4759-0354
FU University of New Mexico Department of Neurosurgery
FX Financial support for this study was provided by the University of New
   Mexico Department of Neurosurgery.
CR Almenawer SA, 2014, ANN SURG, V259, P449, DOI 10.1097/SLA.0000000000000255
   Ayata C, 2006, ANN NEUROL, V59, P652, DOI 10.1002/ana.20778
   Balser D, 2015, J NEUROSURG, V123, P1209, DOI 10.3171/2014.9.JNS141550
   Carlson AP, 2019, J NEUROSURG, V131, P1773, DOI 10.3171/2018.7.JNS181478
   Carlson AP, 2019, J NEUROSURG, V130, P1513, DOI 10.3171/2017.12.JNS171665
   Carlson AP, 2017, J NEUROSURG, V126, P266, DOI 10.3171/2015.11.JNS151871
   Dreier JP, 2006, BRAIN, V129, P3224, DOI 10.1093/brain/awl297
   Dreier JP, 2018, ANN NEUROL, V83, P295, DOI 10.1002/ana.25147
   Dreier JP, 2017, J CEREBR BLOOD F MET, V37, P1595, DOI 10.1177/0271678X16654496
   Drenckhahn C, 2016, J CLIN NEUROPHYSIOL, V33, P250, DOI 10.1097/WNP.0000000000000274
   El-Kadi H, 2000, NEUROSURG CLIN N AM, V11, P553, DOI 10.1016/S1042-3680(18)30122-0
   Frontera JA, 2011, CRIT CARE MED, V39, P1619, DOI 10.1097/CCM.0b013e3182186ed6
   Hadjikhani N, 2001, P NATL ACAD SCI USA, V98, P4687, DOI 10.1073/pnas.071582498
   Hartings JA, 2017, J CEREBR BLOOD F MET, V37, P1571, DOI 10.1177/0271678X16654495
   Hartings JA, 2017, J CEREBR BLOOD F MET, V37, P1857, DOI 10.1177/0271678X16653135
   Helbok R, 2020, NEUROCRIT CARE, V32, P306, DOI 10.1007/s12028-019-00777-6
   Hertle DN, 2012, BRAIN, V135, P2390, DOI 10.1093/brain/aws152
   Hirsch LJ, 2013, J CLIN NEUROPHYSIOL, V30, P1, DOI 10.1097/WNP.0b013e3182784729
   Hoffmann U, 2010, J CEREBR BLOOD F MET, V30, P1588, DOI 10.1038/jcbfm.2010.92
   Iliescu I A, 2015, J Med Life, V8, P278
   KAMINSKI HJ, 1992, AM J MED, V92, P698, DOI 10.1016/0002-9343(92)90790-I
   Lauritzen M, 2011, J CEREBR BLOOD F MET, V31, P17, DOI 10.1038/jcbfm.2010.191
   Levesque M, 2020, NEUROSURGERY, V87, P96, DOI 10.1093/neuros/nyz355
   MARKWALDER TM, 1981, J NEUROSURG, V55, P390, DOI 10.3171/jns.1981.55.3.0390
   MOSTER ML, 1983, ANN NEUROL, V14, P539, DOI 10.1002/ana.410140508
   Nakamura H, 2010, BRAIN, V133, P1994, DOI 10.1093/brain/awq117
   Rabinstein AA, 2010, J NEUROSURG, V112, P455, DOI 10.3171/2009.7.JNS09392
   Rovlias Aristedis, 2015, Surg Neurol Int, V6, P127, DOI 10.4103/2152-7806.161788
   Thomas PAW, 2019, WORLD NEUROSURG, V124, pE489, DOI 10.1016/j.wneu.2018.12.119
NR 29
TC 24
Z9 25
U1 0
U2 5
PU AMER ASSOC NEUROLOGICAL SURGEONS
PI ROLLING MEADOWS
PA 5550 MEADOWBROOK DRIVE, ROLLING MEADOWS, IL 60008 USA
SN 0022-3085
EI 1933-0693
J9 J NEUROSURG
JI J. Neurosurg.
PD APR
PY 2021
VL 134
IS 4
BP 1294
EP 1302
DI 10.3171/2020.1.JNS192914
PG 9
WC Clinical Neurology; Surgery
WE Science Citation Index Expanded (SCI-EXPANDED)
SC Neurosciences & Neurology; Surgery
GA YJ2FN
UT WOS:000744351600003
PM 32217801
OA Bronze
DA 2025-06-06
ER

PT J
AU Alcalá-Cerra, G
   Young, AMH
   Moscote-Salazar, LR
   Paternina-Caicedo, A
AF Alcala-Cerra, Gabriel
   Young, Adam M. H.
   Rafael Moscote-Salazar, Luis
   Paternina-Caicedo, Angel
TI Efficacy and Safety of Subdural Drains After Burr-Hole Evacuation of
   Chronic Subdural Hematomas: Systematic Review and Meta-Analysis of
   Randomized Controlled Trials
SO WORLD NEUROSURGERY
LA English
DT Article
DE Burr-hole; Chronic subdural hematoma; Closed-system drainage;
   Recurrence; Reoperation
ID ANEURYSMAL SUBARACHNOID HEMORRHAGE; RISK-FACTORS; RECURRENCE;
   MANAGEMENT; CRANIOSTOMY; IRRIGATION; ISCHEMIA; QUALITY
AB OBJECTIVE: To determine whether the use of a subdural drain after burr-hole evacuation of a chronic subdural hematoma is safe and effective in preventing recurrence and subsequent operations, and as such improving functional outcomes.
   METHODS: The literature search included the following databases: PubMed, the National Institutes of Health/National Library of Medicine, Clinical Trials Registry, CENTRAL (The Cochrane Library), EMBASE, and LILACS. The search was performed in June 2013, and did not have restrictions or filters with regard to language or year of publication. Methodologic quality was assessed through the Jadad's scale. Primary outcomes were recurrence and reoperation rates. Secondary outcomes were functional outcome, mortality, and postoperative complications. Results were presented as pooled Mantel-Haenszel relative risks (RR), with 95% confidence intervals (95% CI).
   RESULTS: A total of 7 randomized controlled trials were analyzed. Three studies were classified as high methodologic quality and four as low quality. Pooled RR were symptomatic recurrence (RR 0.51; 95% CI 0.36-0.75), reoperation (RR 0.5; 95% CI 0.34-0.74), poor functional outcome (RR 0.61, 95% CI 0.39-0.98), mortality (RR 0.67, 95% CI 0.37-1.22), and postoperative complications (RR 1.28, 95% CI 0.78-2.11). There was no statistically significant heterogeneity within the outcomes.
   CONCLUSIONS: The meta-analysis demonstrates that the insertion of a subdural drain was associated with a statistically significant reduction in the risk of symptomatic recurrence and the requirement for further surgical intervention of chronic subdural hematoma after surgical evacuation. Furthermore, it was associated with statistically significant improvements in both short-term and long-term functional outcome.
C1 [Alcala-Cerra, Gabriel; Rafael Moscote-Salazar, Luis; Paternina-Caicedo, Angel] Univ Cartagena, Hlth Sci & Neurosci Res Grp CISNEURO, Cartagena De Indias, Colombia.
   [Alcala-Cerra, Gabriel] Univ Cartagena, Fac Med, Dept Neurosurg, Cartagena De Indias, Colombia.
   [Young, Adam M. H.] Harvard Univ, Massachusetts Gen Hosp, Sch Med, Dept Neurosurg, Boston, MA USA.
   [Young, Adam M. H.] Univ Cambridge, Addenbrookes Hosp, Sch Clin Med, Cambridge CB2 2QQ, England.
C3 Universidad de Cartagena; Universidad de Cartagena; Harvard University;
   Harvard University Medical Affiliates; Massachusetts General Hospital;
   Harvard Medical School; University of Cambridge; Cambridge University
   Hospitals NHS Foundation Trust; Addenbrooke's Hospital
RP Alcalá-Cerra, G (corresponding author), Univ Cartagena, Hlth Sci & Neurosci Res Grp CISNEURO, Cartagena De Indias, Colombia.
EM alcalag@egresado.uninorte.edu.co
RI Moscote-Salazar, Luis Rafael/K-6307-2012; Paternina-Caicedo,
   Angel/N-4496-2015
OI Moscote-Salazar, Luis Rafael/0000-0002-4180-6962; Paternina-Caicedo,
   Angel/0000-0002-6332-5174
CR Adeolu AA, 2012, BRIT J NEUROSURG, V26, P743, DOI 10.3109/02688697.2012.690912
   Ahmed S, 2011, INDIAN J NEUROTRAUM, V8, P17, DOI 10.1016/S0973-0508(11)80019-5
   Alcalá-Cerra G, 2014, NEUROCIRUGIA, V25, P99, DOI 10.1016/j.neucir.2013.11.002
   Alcala-Cerra Gabriel, 2011, Rev Med Inst Mex Seguro Soc, V49, P547
   Almenawer SA, 2014, ANN SURG, V259, P449, DOI 10.1097/SLA.0000000000000255
   Belkhair S, 2013, CAN J NEUROL SCI, V40, P56, DOI 10.1017/S0317167100012956
   Cenic A, 2005, CAN J NEUROL SCI, V32, P501, DOI 10.1017/S0317167100004510
   Chari A, 2014, BRIT J NEUROSURG, V28, P2, DOI 10.3109/02688697.2013.812184
   Delgado PD, 2000, REV NEUROLOGIA, V30, P811, DOI 10.33588/rn.3009.99531
   Ducruet AF, 2012, NEUROSURG REV, V35, P155, DOI 10.1007/s10143-011-0349-y
   Erol FS, 2005, J CLIN NEUROSCI, V12, P261, DOI 10.1016/j.jocn.2003.09.012
   Etminan N, 2011, J CEREBR BLOOD F MET, V31, P1443, DOI 10.1038/jcbfm.2011.7
   FOGELHOLM R, 1975, ACTA NEUROCHIR, V32, P247, DOI 10.1007/BF01405457
   Frati A, 2004, J NEUROSURG, V100, P24, DOI 10.3171/jns.2004.100.1.0024
   Guyatt GH, 2008, BRIT MED J, V336, P924, DOI 10.1136/bmj.39489.470347.AD
   Harbord RM, 2006, STAT MED, V25, P3443, DOI 10.1002/sim.2380
   Hong HJ, 2009, SURG NEUROL, V71, P161, DOI 10.1016/j.surneu.2008.01.023
   Ihab Zidan, 2012, Asian J Neurosurg, V7, P66, DOI 10.4103/1793-5482.98647
   Jadad AR, 1996, CONTROL CLIN TRIALS, V17, P1, DOI 10.1016/0197-2456(95)00134-4
   Javadi A, 2011, WORLD NEUROSURG, V75, P731, DOI 10.1016/j.wneu.2010.11.042
   JENNETT B, 1975, LANCET, V1, P480
   Kalamatianos T, 2013, J NEUROSURG, V118, P353, DOI 10.3171/2012.10.JNS12327
   KUDO H, 1992, Neurologia Medico-Chirurgica, V32, P207, DOI 10.2176/nmc.32.207
   LAUMER R, 1989, NEUROSURGERY, V25, P991, DOI 10.1227/00006123-198912000-00026
   Lega BC, 2010, J NEUROSURG, V113, P615, DOI 10.3171/2009.9.JNS08825
   Macdonald Geraldine, 2012, Cochrane Database Syst Rev, pCD001930, DOI 10.1002/14651858.CD001930.pub3
   Macdonald RL, 2008, STROKE, V39, P3015, DOI 10.1161/STROKEAHA.108.519942
   MARKWALDER TM, 1981, J NEUROSURG, V55, P390, DOI 10.3171/jns.1981.55.3.0390
   Mezue W C, 2011, Afr J Med Med Sci, V40, P373
   Miranda LB, 2011, J NEUROSURG, V114, P72, DOI 10.3171/2010.8.JNS10298
   Misra BK, 2010, WORLD NEUROSURG, V73, P640, DOI 10.1016/j.wneu.2010.05.011
   Moher D, 2009, BMJ-BRIT MED J, V339, DOI [10.1136/bmj.b2535, 10.1371/journal.pmed.1000097, 10.1186/2046-4053-4-1, 10.1136/bmj.b2700, 10.1016/j.ijsu.2010.02.007, 10.1016/j.ijsu.2010.07.299, 10.1136/bmj.i4086]
   Mulligan P, 2013, J NEUROSCI RURAL PRA, V4, P250, DOI 10.4103/0976-3147.118760
   Nagatani K, 2012, NEUROSURGERY, V70, pE1334, DOI 10.1227/NEU.0b013e31824ae86a
   Oh HJ, 2010, J KOREAN NEUROSURG S, V48, P518, DOI 10.3340/jkns.2010.48.6.518
   Ovalioglu AO, 2013, NEUROL INDIA, V61, P207, DOI 10.4103/0028-3886.111165
   Peters JL, 2006, JAMA-J AM MED ASSOC, V295, P676, DOI 10.1001/jama.295.6.676
   Pettigrew LEL, 1998, J NEUROSURG, V89, P939, DOI 10.3171/jns.1998.89.6.0939
   Pont LMEB, 2013, ACTA NEUROL BELG, V113, P55, DOI 10.1007/s13760-012-0130-1
   Pont LMEB, 2012, EUR J NEUROL, V19, P1397, DOI 10.1111/j.1468-1331.2012.03768.x
   Pont LMEB, 2012, NEUROSURGERY, V70, P873, DOI 10.1227/NEU.0b013e31823672ad
   Rabinstein AA, 2010, J NEUROSURG, V112, P455, DOI 10.3171/2009.7.JNS09392
   Rabiu Taopheeq B, 2013, Surg Neurol Int, V4, P58, DOI 10.4103/2152-7806.110657
   Rohde V, 2002, NEUROSURG REV, V25, P89, DOI 10.1007/s101430100182
   SAITO K, 1989, J NEUROSURG, V70, P68, DOI 10.3171/jns.1989.70.1.0068
   Santarius T, 2008, BRIT J NEUROSURG, V22, P529, DOI 10.1080/02688690802195381
   Santarius T, 2010, WORLD NEUROSURG, V73, P747, DOI 10.1016/j.wneu.2010.03.031
   Santarius T, 2009, LANCET, V374, P1067, DOI 10.1016/S0140-6736(09)61115-6
   Shukla D, 2011, CLIN NEUROL NEUROSUR, V113, P435, DOI 10.1016/j.clineuro.2011.02.013
   Sterne JAC, 2011, BMJ-BRIT MED J, V343, DOI 10.1136/bmj.d4002
   Tsutsumi K, 1997, J NEUROSURG, V87, P870, DOI 10.3171/jns.1997.87.6.0870
   WAKAI S, 1990, NEUROSURGERY, V26, P771, DOI 10.1227/00006123-199005000-00006
   Wang XL, 2012, PLOS ONE, V7, DOI [10.1371/journal.pone.0036663, 10.1371/journal.pone.0040711]
   Weigel R, 2003, J NEUROL NEUROSUR PS, V74, P937, DOI 10.1136/jnnp.74.7.937
   Weigel R, 2007, NEUROSURGERY, V61, P788, DOI 10.1227/01.NEU.0000298907.56012.E8
   Wong GKC, 2011, CRIT CARE, V15, DOI 10.1186/cc10017
   Yu GJ, 2009, BRIT J NEUROSURG, V23, P606, DOI 10.3109/02688690903386983
   Zumofen D, 2009, NEUROSURGERY, V64, P1116, DOI 10.1227/01.NEU.0000345633.45961.BB
NR 58
TC 51
Z9 52
U1 0
U2 11
PU ELSEVIER SCIENCE INC
PI NEW YORK
PA STE 800, 230 PARK AVE, NEW YORK, NY 10169 USA
SN 1878-8750
EI 1878-8769
J9 WORLD NEUROSURG
JI World Neurosurg.
PD DEC
PY 2014
VL 82
IS 6
DI 10.1016/j.wneu.2014.08.012
PG 10
WC Clinical Neurology; Surgery
WE Science Citation Index Expanded (SCI-EXPANDED)
SC Neurosciences & Neurology; Surgery
GA AY5TZ
UT WOS:000347635900099
PM 25118059
DA 2025-06-06
ER

PT J
AU Ou, YW
   Yu, XF
   Wu, L
   Zhang, D
   Liu, WM
AF Ou, Yunwei
   Yu, Xiaofan
   Wu, Liang
   Zhang, Dong
   Liu, Weiming
TI Recurrence of Chronic Subdural Hematoma Is Independent of ABO Blood
   Type: A Retrospective Cohort Study
SO FRONTIERS IN NEUROLOGY
LA English
DT Article
DE chronic subdural hematoma; ABO blood type; clinical features;
   recurrence; burr-hole craniostomy
ID PREDICTORS; SYSTEM
AB ObjectiveA previous study with a limited number of patients has shown that blood type A was a risk factor in the recurrence of CSDH. The primary objective of this study was to investigate the association between the recurrence of CSDH and ABO blood type based on a larger sample size. MethodsThe authors reviewed in-patients with symptomatic CSDH from August 2011 to August 2021. Hospitalization information and data on long-term outcomes and recurrence among these patients were gathered. For all clinical variables, numbers (percentages) and mean +/- standard deviations were used for categorical and continuous variables, respectively. For intergroup comparisons, the chi 2 test or one-way ANOVA was carried out. Multivariable logistic regression analyses were performed to identify the association between CSDH recurrence and blood types. ResultsWe included 1,556 inpatients in this study. The recurrence rate of CSDH showed no differences among different blood types. In the multivariable logistic regression analyses, ABO blood type (A: OR, 1.064; 95% CI, 0.467-2.851, p = 0.793; B: OR, 0.682, 95% CI, 0.315-1.269, p = 0.164; AB: OR, 0.537, 95% CI, 0.426-1.861, p = 0.357) was not a significantly independent predictor of CSDH recurrence. ConclusionsOur study demonstrated that ABO blood type was not a risk factor in the recurrence of CSDH. Thus, we should not pay too much attention to ABO blood type in terms of CSDH recurrence.
C1 [Ou, Yunwei; Yu, Xiaofan; Wu, Liang; Zhang, Dong; Liu, Weiming] Capital Med Univ, Beijing Tiantan Hosp, Dept Neurosurg, Beijing, Peoples R China.
   [Ou, Yunwei] Capital Med Univ, Beijing Neurosurg Inst, Beijing, Peoples R China.
   [Ou, Yunwei; Liu, Weiming] China Natl Clin Res Ctr Neurol Dis, Beijing, Peoples R China.
   [Ou, Yunwei] Beihang Univ, Beijing Adv Innovat Ctr Big Data Based Precis Med, Beijing, Peoples R China.
   [Liu, Weiming] Peoples Hosp Ningxia Hui Autonomous Reg, Neurol Ctr, Yinchuan, Peoples R China.
C3 Capital Medical University; Capital Medical University; Beijing
   Neurosurgical Institute; Capital Medical University; Beihang University
RP Zhang, D; Liu, WM (corresponding author), Capital Med Univ, Beijing Tiantan Hosp, Dept Neurosurg, Beijing, Peoples R China.; Liu, WM (corresponding author), China Natl Clin Res Ctr Neurol Dis, Beijing, Peoples R China.; Liu, WM (corresponding author), Peoples Hosp Ningxia Hui Autonomous Reg, Neurol Ctr, Yinchuan, Peoples R China.
EM zhangdong0660@aliyun.com; liuweimingnsok@sina.com
RI ; Liu, Weiming/E-7512-2015
OI Yu, Xiaofan/0000-0001-9665-7805; Liu, Weiming/0000-0002-6245-6287
FU National Natural Science Foundation of China [81502150, 81930048];
   Institute of Artificial Intelligence, Hefei Comprehensive National
   Science Center [21KT013]; Capital's Funds for Health Improvement and
   Research [2020-2-2045]; Capital Health Research and Development of
   Special [2022-2-2047]; Beijing Advanced Innovation Center for Big
   Data-Based Precision Medicine, Beihang University, Beijing, China;
   Capital Characteristic Clinical Application Project [Z181100001718196];
   National Key Technology Research and Development Program of the Ministry
   of Science and Technology of China [2014BAI04B01, 2015BAI12B04,
   2013BAI09B03]
FX This work was supported by the National Natural Science Foundation of
   China (81502150), the Institute of Artificial Intelligence, Hefei
   Comprehensive National Science Center (21KT013), the Capital's Funds for
   Health Improvement and Research (2020-2-2045), the Capital Health
   Research and Development of Special (2022-2-2047), Beijing Advanced
   Innovation Center for Big Data-Based Precision Medicine, Beihang
   University, Beijing, China, National Natural Science Foundation of China
   (81930048), Capital Characteristic Clinical Application Project
   (Z181100001718196), and National Key Technology Research and Development
   Program of the Ministry of Science and Technology of China
   (2014BAI04B01, 2015BAI12B04, and 2013BAI09B03).
CR Bartek J, 2017, WORLD NEUROSURG, V106, P609, DOI 10.1016/j.wneu.2017.07.044
   Chon KH, 2012, ACTA NEUROCHIR, V154, P1541, DOI 10.1007/s00701-012-1399-9
   Dubinski D, 2018, PLOS ONE, V13, DOI 10.1371/journal.pone.0204331
   Eastlund T, 1998, TRANSFUSION, V38, P975, DOI 10.1046/j.1537-2995.1998.381098440863.x
   Edlmann E, 2017, J NEUROINFLAMM, V14, DOI 10.1186/s12974-017-0881-y
   Fagherazzi G, 2015, DIABETOLOGIA, V58, P519, DOI 10.1007/s00125-014-3472-9
   Franchini M, 2015, BMC MED, V13, DOI 10.1186/s12916-014-0250-y
   Franchini M, 2012, CRIT REV CL LAB SCI, V49, P137, DOI 10.3109/10408363.2012.708647
   He QG, 2019, J STROKE CEREBROVASC, V28, P2311, DOI 10.1016/j.jstrokecerebrovasdis.2019.05.022
   Hirai S, 2021, J NEUROSURG, V135, P1203, DOI 10.3171/2020.7.JNS202330
   Holl DC, 2018, WORLD NEUROSURG, V116, P402, DOI 10.1016/j.wneu.2018.05.037
   Hong HJ, 2009, SURG NEUROL, V71, P161, DOI 10.1016/j.surneu.2008.01.023
   Karibe Hiroshi, 2011, No Shinkei Geka, V39, P1149
   Kolias AG, 2014, NAT REV NEUROL, V10, P570, DOI 10.1038/nrneurol.2014.163
   KUDO H, 1992, Neurologia Medico-Chirurgica, V32, P207, DOI 10.2176/nmc.32.207
   LOWE JB, 1993, BAILLIERE CLIN HAEM, V6, P465, DOI 10.1016/S0950-3536(05)80155-6
   MATSUI T, 1993, BLOOD, V82, P663
   Ou YW, 2019, WORLD NEUROSURG, V126, pE1412, DOI 10.1016/j.wneu.2019.03.111
   Ridwan S, 2019, WORLD NEUROSURG, V128, pE1010, DOI 10.1016/j.wneu.2019.05.063
   Santarius T, 2009, LANCET, V374, P1067, DOI 10.1016/S0140-6736(09)61115-6
   Shimizu K, 2004, EXP GERONTOL, V39, P1563, DOI 10.1016/j.exger.2004.08.004
   Stanisic M, 2017, NEUROSURGERY, V81, P752, DOI 10.1093/neuros/nyx090
   Stoodley M, 2000, NEUROSURG CLIN N AM, V11, P425, DOI 10.1016/S1042-3680(18)30104-9
   Toi H, 2019, J NEUROTRAUM, V36, P559, DOI 10.1089/neu.2018.5821
   Toi H, 2018, J NEUROSURG, V128, P222, DOI 10.3171/2016.9.JNS16623
   Van Alsten SC, 2021, GENES IMMUN, V22, P161, DOI 10.1038/s41435-021-00137-5
   Yu SMZ, 2020, CLIN NEUROL NEUROSUR, V194, DOI 10.1016/j.clineuro.2020.105839
NR 27
TC 2
Z9 2
U1 0
U2 5
PU FRONTIERS MEDIA SA
PI LAUSANNE
PA AVENUE DU TRIBUNAL FEDERAL 34, LAUSANNE, CH-1015, SWITZERLAND
SN 1664-2295
J9 FRONT NEUROL
JI Front. Neurol.
PD MAY 20
PY 2022
VL 13
AR 833958
DI 10.3389/fneur.2022.833958
PG 6
WC Clinical Neurology; Neurosciences
WE Science Citation Index Expanded (SCI-EXPANDED)
SC Neurosciences & Neurology
GA 1W0UV
UT WOS:000806497800001
PM 35669879
OA gold, Green Published
DA 2025-06-06
ER

PT J
AU Zhang, HZ
   Wu, W
   She, L
   Shi, XQ
   Wang, XD
   Zhang, X
AF Zhang, H. Z.
   Wu, W.
   She, L.
   Shi, X. Q.
   Wang, X. D.
   Zhang, X.
TI Risk prognosis factors of chronic subdural hematoma evacuated by the
   novel YL-1 hollow needle aspiration drainage system
SO JOURNAL OF NEUROSURGICAL SCIENCES
LA English
DT Article
DE Hematoma,subdural,chronic; Prognosis; Factor analysis; statistical
ID BURR HOLE TREPANATION; CRANIOSTOMY
C1 [Zhang, H. Z.; Wu, W.; She, L.; Shi, X. Q.; Wang, X. D.; Zhang, X.] Yangzhou Univ, Clin Med Coll, Dept Neurosurg, Yangzhou 225001, Jiangsu, Peoples R China.
C3 Yangzhou University
RP Zhang, HZ (corresponding author), Yangzhou Univ, Clin Med Coll, Dept Neurosurg, Nantong West Rd 98, Yangzhou 225001, Jiangsu, Peoples R China.
EM zhanghengzhu@sina.com
CR Adhiyaman V, 2002, POSTGRAD MED J, V78, P71, DOI 10.1136/pmj.78.916.71
   Gelabert-Gonzalez M, 2010, BRIT J NEUROSURG, V24, P330, DOI 10.3109/02688691003650229
   Horn EM, 2006, SURG NEUROL, V65, P150, DOI 10.1016/j.surneu.2005.05.030
   Katano H, 2006, J NEUROSURG, V104, P79, DOI 10.3171/jns.2006.104.1.79
   Lee JY, 2004, SURG NEUROL, V61, P523, DOI 10.1016/j.surneu.2003.10.026
   Liu Y, 2010, CHIN J TRAUMATOL, V13, P265, DOI 10.3760/cma.j.issn.1008-1275.2010.05.002
   Masopust V, 2003, MINIM INVAS NEUROSUR, V46, P374, DOI 10.1055/s-2003-812507
   Nayil K, 2012, WORLD NEUROSURG, V77, P103, DOI 10.1016/j.wneu.2011.06.012
   Rohde V, 2002, NEUROSURG REV, V25, P89, DOI 10.1007/s101430100182
   Tsuzuki Nobusuke, 1993, Neurological Surgery, V21, P1149
   van Eck ATCJ, 2002, J CLIN NEUROSCI, V9, P573, DOI 10.1054/jocn.2001.1061
   Xianjun F, 2008, PRACT MED TECHNIQUES, V15, P801
   Yadu Z, 2001, NERVOUS SYSTEM TRAUM, P44
   YAMASHIMA T, 1985, J NEUROSURG, V62, P257, DOI 10.3171/jns.1985.62.2.0257
   Zumofen D, 2009, NEUROSURGERY, V64, P1116, DOI 10.1227/01.NEU.0000345633.45961.BB
NR 15
TC 7
Z9 7
U1 0
U2 1
PU EDIZIONI MINERVA MEDICA
PI TURIN
PA CORSO BRAMANTE 83-85 INT JOURNALS DEPT., 10126 TURIN, ITALY
SN 0390-5616
EI 1827-1855
J9 J NEUROSURG SCI
JI J. Neurosurg. Sci.
PD MAR
PY 2014
VL 58
IS 1
BP 29
EP 36
PG 8
WC Clinical Neurology; Surgery
WE Science Citation Index Expanded (SCI-EXPANDED)
SC Neurosciences & Neurology; Surgery
GA AG4CK
UT WOS:000335366600005
PM 24614790
DA 2025-06-06
ER

PT J
AU Han, HJ
   Park, CW
   Kim, EY
   Yoo, CJ
   Kim, YB
   Kim, WK
AF Han, Hong-Joon
   Park, Cheol-Wan
   Kim, Eun-Young
   Yoo, Chan-Jong
   Kim, Young-Bo
   Kim, Woo-Kyung
TI One vs. Two Burr Hole Craniostomy in Surgical Treatment of Chronic
   Subdural Hematoma
SO JOURNAL OF KOREAN NEUROSURGICAL SOCIETY
LA English
DT Article
DE Burr hole; Chronic subdural hematoma; Recurrence
ID CLOSED-SYSTEM DRAINAGE; POSTOPERATIVE RECURRENCE; SUBACUTE; SURGERY;
   NUMBER
AB Objective : Chronic subdural hematoma (CSDH) is one of the most common types of traumatic intracranial hemorrhage, usually occurring in the older patients, with a good surgical prognosis. Burr hole craniostomy is the most frequently used neurosurgical treatment of CSDH. However, there have been only few studies to assess the role of the number of burr holes in respect to recurrence rates. The aim of this study is to compare the postoperative recurrence rates between one and two burr craniostomy with closed-system drainage for CSDH.
   Methods : From January 2002 to December 2006, 180 consecutive patients who were treated with burr hole craniostomy with closed-system drainage for the symptomatic CSDH were enrolled. Pre- and post-operative computed tomography (CT) scans and/or magnetic resonance imaging (MRI) were used for radiological evaluation. The number of burr hole was decided by neurosurgeon's preference and was usually made an the maximum width of hematoma. The patients were followed with clinical symptoms or signs and CT scans. All the drainage catheters were maintained below the head level and removed after CT scans showing satisfactory evacuation. All patients were followed-up for at least 1 month after discharge.
   Results : Out of 180 patients, 51 patients were treated with one burr hole, whereas 129 were treated with two burr holes. The overall postoperative recurrence rate was 5.6% (n = 10/180) in our study. One of 51 patients (2.0%) operated on with one burr hole recurred, whereas 9 of 129 patients (7.0%) evacuated by two burr holes recurred. Although the number of burr hole in this study is not statistically associated with postoperative recurrence rate (p>0.05), CSDH treated with two burr holes showed somewhat higher recurrence rates.
   Conclusion : In agreement with previous studies, burr hole craniostomy with closed drainage achieved a good surgical prognosis as a treatment of CSDH in this study. Results of our study indicate that burr hole craniostomy with one burr hole would be sufficient to evacuate CSDH with lower recurrence rate.
C1 [Han, Hong-Joon; Park, Cheol-Wan; Kim, Eun-Young; Yoo, Chan-Jong; Kim, Young-Bo; Kim, Woo-Kyung] Gachon Univ Med & Sci, Gil Med Ctr, Dept Neurosurg, Inchon 405760, South Korea.
C3 Gachon University
RP Park, CW (corresponding author), Gachon Univ Med & Sci, Gil Med Ctr, Dept Neurosurg, 1198 Guwol Dong, Inchon 405760, South Korea.
EM cwpark@gilhospital.com
RI Kim, Young-Bo/AAR-8052-2021
CR Abouzari M, 2007, NEUROSURGERY, V61, P794, DOI 10.1227/01.NEU.0000298908.94129.67
   Amirjamshidi A, 2007, BRIT J NEUROSURG, V21, P272, DOI 10.1080/02688690701272232
   Cousseau D, 2001, REV NEUROLOGIA, V32, P821, DOI 10.33588/rn.3209.2000458
   Ernestus RI, 1997, SURG NEUROL, V48, P220, DOI 10.1016/S0090-3019(97)80031-6
   Jeong J E., 2000, J Korean Neurosurg Soc, V29, P748
   Kang MS, 2007, J KOREAN NEUROSURG S, V41, P11
   정철안, 2005, [Journal of Korean Neurosurgical Society, 대한신경외과학회지], V38, P116
   KRUPP WF, 1995, BRIT J NEUROSURG, V9, P619, DOI 10.1080/02688699550040909
   Kurokawa Y, 2005, SURG NEUROL, V64, P444, DOI 10.1016/j.surneu.2004.12.030
   Kuroki T, 2001, ACTA NEUROCHIR, V143, P1041, DOI 10.1007/s007010170010
   LEE SC, 1998, J KOREAN NEUROSURG S, V27, P757
   Lind CRP, 2003, J NEUROSURG, V99, P44, DOI 10.3171/jns.2003.99.1.0044
   MARKWALDER TM, 1981, J NEUROSURG, V55, P390, DOI 10.3171/jns.1981.55.3.0390
   Nakaguchi H, 2000, J NEUROSURG, V93, P791, DOI 10.3171/jns.2000.93.5.0791
   Oishi M, 2001, NEUROL MED-CHIR, V41, P382, DOI 10.2176/nmc.41.382
   ROBINSON RG, 1984, J NEUROSURG, V61, P263, DOI 10.3171/jns.1984.61.2.0263
   Rohde V, 2002, NEUROSURG REV, V25, P89, DOI 10.1007/s101430100182
   Sambasivan M, 1997, SURG NEUROL, V47, P418, DOI 10.1016/S0090-3019(97)00188-2
   Santarius T, 2004, BRIT J NEUROSURG, V18, P328, DOI 10.1080/02688690400004845
   Stanisic M, 2005, ACTA NEUROCHIR, V147, P1249, DOI 10.1007/s00701-005-0616-1
   SUZUKI J, 1970, J NEUROSURG, V33, P548, DOI 10.3171/jns.1970.33.5.0548
   Taussky P, 2008, BRIT J NEUROSURG, V22, P279, DOI 10.1080/02688690701818885
   WAKAI S, 1990, NEUROSURGERY, V26, P771, DOI 10.1227/00006123-199005000-00006
   WEBER G, 1969, SCHWEIZ MED WSCHR, V99, P1483
   Yamamoto H, 2003, J NEUROSURG, V98, P1217, DOI 10.3171/jns.2003.98.6.1217
NR 25
TC 48
Z9 55
U1 0
U2 1
PU KOREAN NEUROSURGICAL SOC
PI SEOUL
PA #402 POSCO # OFFICE BUILDING 151 SUNHWA-DONG, JUNG-GU, SEOUL, 100-130,
   SOUTH KOREA
SN 2005-3711
EI 1598-7876
J9 J KOREAN NEUROSURG S
JI J. Korean. Neurosurg. Soc.
PD AUG
PY 2009
VL 46
IS 2
BP 87
EP 92
DI 10.3340/jkns.2009.46.2.87
PG 6
WC Clinical Neurology; Surgery
WE Science Citation Index Expanded (SCI-EXPANDED)
SC Neurosciences & Neurology; Surgery
GA 493IO
UT WOS:000269730200001
PM 19763208
OA gold, Green Published
DA 2025-06-06
ER

PT J
AU Pechlivanis, I
   Andrich, J
   Scholz, M
   Harders, A
   Saft, C
   Schmieder, K
AF Pechlivanis, I.
   Andrich, J.
   Scholz, M.
   Harders, A.
   Saft, C.
   Schmieder, K.
TI Chronic subdural haematoma in patients with Huntington's disease
SO BRITISH JOURNAL OF NEUROSURGERY
LA English
DT Article
DE chronic subdural haematoma; Huntington's disease
ID CHOREA
AB We studied the frequency of patients who had chronic subdural haematomas (CSDH) and Huntington's disease (HD) in a 1-year study period. In our department a total of 58 patients with CSDH were treated. Four patients (6.9% of them) had HD. Surgical evacuation of the haematoma was performed in all four cases with the use of a twist drill trepanation without a drainage system.
C1 Ruhr Univ Bochum, Knappschaftskrankenhaus Bochum Langendreer, Dept Neurosurg, Bochum, Germany.
   Ruhr Univ Bochum, St Josef Krankenhaus, Dept Neurol, Bochum, Germany.
C3 Ruhr University Bochum; Ruhr University Bochum
RP Pechlivanis, I (corresponding author), Ruhr Univ Bochum, Knappschaftskrankenhaus Bochum Langendreer, Dept Neurosurg, Bochum, Germany.
EM Ioannis.Pechlivanis@ruh.de
RI Saft, Carsten/LWI-9174-2024
OI Saft, Carsten/0000-0002-3983-7292
CR BAE SH, 1980, ANN NEUROL, V8, P449, DOI 10.1002/ana.410080422
   BATES G, 2002, COMPREHENSIVE CARE H, P475
   BECKER DP, 1982, NEUROLOGICAL SURG, V4, P2070
   GILMORE PC, 1979, NEUROLOGY, V29, P1044, DOI 10.1212/WNL.29.7.1044
   Kawamata T, 1995, SURG NEUROL, V44, P438, DOI 10.1016/0090-3019(95)00249-9
   KOTAGAL S, 1981, ARCH NEUROL-CHICAGO, V38, P195, DOI 10.1001/archneur.1981.00510030089014
   Sung YF, 2004, EUR NEUROL, V51, P227, DOI 10.1159/000078546
   Yoshikawa Masami, 1992, Neurologia Medico-Chirurgica, V32, P769, DOI 10.2176/nmc.32.769
NR 8
TC 9
Z9 9
U1 0
U2 1
PU TAYLOR & FRANCIS LTD
PI ABINGDON
PA 2-4 PARK SQUARE, MILTON PARK, ABINGDON OR14 4RN, OXON, ENGLAND
SN 0268-8697
EI 1360-046X
J9 BRIT J NEUROSURG
JI Br. J. Neurosurg.
PD OCT
PY 2006
VL 20
IS 5
BP 327
EP 329
DI 10.1080/02688690601000956
PG 3
WC Clinical Neurology; Surgery
WE Science Citation Index Expanded (SCI-EXPANDED)
SC Neurosciences & Neurology; Surgery
GA 110BP
UT WOS:000242353600015
PM 17129885
DA 2025-06-06
ER

PT J
AU Kung, WM
   Wang, YC
   Chen, WJ
   Lin, MS
AF Kung, Woon-Man
   Wang, Yao-Chin
   Chen, Wei-Jung
   Lin, Muh-Shi
TI Homogeneous Chronic Subdural Hematoma with Diverse Recurrent
   Possibilities
SO DIAGNOSTICS
LA English
DT Article
DE hyperdense; hypodense homogeneous CSDHs; mean hematoma density (MHD);
   postoperative recurrence
ID POSTOPERATIVE RECURRENCE; QUANTITATIVE ASSESSMENT; INTERNAL
   ARCHITECTURE; RISK-FACTORS; PREDICTORS; EXUDATION; DENSITIES; MECHANISM;
   MEMBRANE; SYSTEM
AB Background: Evidence suggests that hyperdense (HD) chronic subdural hematomas (CSDHs) have a higher recurrence than hypodense (LD) chronic subdural hematomas. The value of mean hematoma density (MHD) has been proven to be associated with postoperative recurrence. The MHD levels in homogeneous CSDHs likely underestimate the risk of recurrence in HD homogeneous subtypes. Methods: This study investigated 42 consecutive CSDH cases between July 2010 and July 2014. The area of the hematoma was quantified to determine the MHD level using computer-based image analysis of preoperative brain CT scans. Results: In terms of the MHD distribution of the four types of CSDHs (homogeneous, laminar, separated, and trabecular), wide 95% CI (11.80-16.88) and high standard deviation (4.59) can be found in homogeneous types, reflecting a high variability in the MHD levels between cases (from low to high density). The categorization of homogeneous types into LD and HD (type five) displayed a minor standard deviation in the MHD levels for LD and HD subtypes (1.15, and 0.88, respectively). MHD values demonstrated concentrated distributions among the respective five types, compared to the four-type setting. Conclusions: In the current research, we provide a consideration that if LD and HD hematomas are separated from homogeneous CSDHs, the variability of the MHD quantification can potentially be reduced, thereby avoiding the possibility of undetected high-risk groups.
C1 [Kung, Woon-Man] Buddhist Tzu Chi Med Fdn, Taipei Tzu Chi Hosp, Dept Surg, Div Neurosurg, New Taipei 23142, Taiwan.
   [Kung, Woon-Man] Chinese Culture Univ, Coll Kinesiol & Hlth, Dept Exercise & Hlth Promot, Taipei 11114, Taiwan.
   [Wang, Yao-Chin] Min Sheng Gen Hosp, Dept Emergency, Taoyuan 33044, Taiwan.
   [Wang, Yao-Chin] Taipei Med Univ, Coll Publ Hlth, Grad Inst Injury Prevent & Control, Taipei 11031, Taiwan.
   [Chen, Wei-Jung; Lin, Muh-Shi] Natl Ilan Univ, Coll Bioresources, Dept Biotechnol & Anim Sci, Yilan 26047, Taiwan.
   [Lin, Muh-Shi] Kuang Tien Gen Hosp, Dept Surg, Div Neurosurg, Taichung 43303, Taiwan.
   [Lin, Muh-Shi] Hung Kuang Univ, Coll Med & Hlth Care, Dept Biotechnol, Taichung 43302, Taiwan.
   [Lin, Muh-Shi] Hung Kuang Univ, Coll Med & Hlth Care, Dept Hlth Business Adm, Taichung 43302, Taiwan.
C3 Buddhist Tzu Chi General Hospital; Taipei Tzu Chi Hospital; Chinese
   Culture University; Taipei Medical University; National Ilan University;
   Hungkuang University; Hungkuang University
RP Lin, MS (corresponding author), Natl Ilan Univ, Coll Bioresources, Dept Biotechnol & Anim Sci, Yilan 26047, Taiwan.; Lin, MS (corresponding author), Kuang Tien Gen Hosp, Dept Surg, Div Neurosurg, Taichung 43303, Taiwan.; Lin, MS (corresponding author), Hung Kuang Univ, Coll Med & Hlth Care, Dept Biotechnol, Taichung 43302, Taiwan.; Lin, MS (corresponding author), Hung Kuang Univ, Coll Med & Hlth Care, Dept Hlth Business Adm, Taichung 43302, Taiwan.
EM neurosurgery2005@yahoo.com
RI Chen, yafang/GVS-0304-2022; Chen, Wei-Jung/B-4910-2012; Kung,
   Woon-Man/Q-3012-2019; Lin, Muh-Shi/U-7004-2019
OI Kung, Woon-Man/0000-0001-8311-2902; Wang, Yao-Chin/0000-0002-0094-8016;
   Lin, Muh-Shi/0000-0002-9798-8160; Chen, Wei-Jung/0000-0001-7489-1019
CR García-Pallero MA, 2014, REV NEUROLOGIA, V59, P294, DOI 10.33588/rn.5907.2014262
   Baek Hong-Gyu, 2018, Korean J Neurotrauma, V14, P134, DOI 10.13004/kjnt.2018.14.2.134
   Balevi Mustafa, 2017, Asian J Neurosurg, V12, P598, DOI 10.4103/ajns.AJNS_8_15
   Chen TY, 2018, FORMOS J SURG, V51, P228, DOI 10.4103/fjs.fjs_155_17
   Edlmann E, 2017, J NEUROINFLAMM, V14, DOI 10.1186/s12974-017-0881-y
   Ernestus RI, 1997, SURG NEUROL, V48, P220, DOI 10.1016/S0090-3019(97)80031-6
   Frati A, 2004, J NEUROSURG, V100, P24, DOI 10.3171/jns.2004.100.1.0024
   Fujisawa H, 1998, ACTA NEUROCHIR, V140, P161, DOI 10.1007/s007010050077
   Hammer A, 2017, TURK NEUROSURG, V27, P756, DOI 10.5137/1019-5149.JTN.17347-16.1
   Hellwig D, 2000, NEUROSURG CLIN N AM, V11, P525, DOI 10.1016/S1042-3680(18)30118-9
   Holl DC, 2018, WORLD NEUROSURG, V116, P402, DOI 10.1016/j.wneu.2018.05.037
   Kim JH, 2011, J KOREAN NEUROSURG S, V50, P103, DOI 10.3340/jkns.2011.50.2.103
   Ko BS, 2008, J KOREAN NEUROSURG S, V43, P11, DOI 10.3340/jkns.2008.43.1.11
   Kong W.-K., 2012, KOREAN J NEUROTRAUMA, V8, P122, DOI [10.13004/kjnt.2012.8.2.122, DOI 10.13004/KJNT.2012.8.2.122]
   Kung WM, 2012, INJURY, V43, P598, DOI 10.1016/j.injury.2010.07.240
   Lee KS, 2011, J KOREAN NEUROSURG S, V50, P512, DOI 10.3340/jkns.2011.50.6.512
   Lee Kyeong-Seok, 1996, Journal of Korean Medical Science, V11, P55
   Lin CC, 2014, BRAIN INJURY, V28, P1082, DOI 10.3109/02699052.2014.901559
   Mellergard P, 1996, ACTA NEUROCHIR, V138, P708, DOI 10.1007/BF01411476
   Miah IP, 2021, NEURORADIOLOGY, V63, P27, DOI 10.1007/s00234-020-02558-x
   Nakaguchi H, 2000, J NEUROSURG, V93, P791, DOI 10.3171/jns.2000.93.5.0791
   Nakaguchi H, 2001, J NEUROSURG, V95, P256, DOI 10.3171/jns.2001.95.2.0256
   NOMURA S, 1994, J NEUROSURG, V81, P910, DOI 10.3171/jns.1994.81.6.0910
   Oh HJ, 2010, J KOREAN NEUROSURG S, V48, P518, DOI 10.3340/jkns.2010.48.6.518
   Oishi M, 2001, NEUROL MED-CHIR, V41, P382, DOI 10.2176/nmc.41.382
   Park HR, 2013, J KOREAN NEUROSURG S, V54, P38, DOI 10.3340/jkns.2013.54.1.38
   Sahyouni R, 2017, WORLD NEUROSURG, V108, P954, DOI 10.1016/j.wneu.2017.09.063
   Sambasivan M, 1997, SURG NEUROL, V47, P418, DOI 10.1016/S0090-3019(97)00188-2
   Shrestha P, 2012, J NEPAL MED ASSOC, V52, P1
   Stanisic M, 2005, ACTA NEUROCHIR, V147, P1249, DOI 10.1007/s00701-005-0616-1
   Stanisic M, 2017, NEUROSURGERY, V81, P752, DOI 10.1093/neuros/nyx090
   Stanisic M, 2013, ACTA NEUROCHIR, V155, P323, DOI 10.1007/s00701-012-1565-0
   Tanaka Yoji, 2013, J Med Dent Sci, V60, P55
   Tokmak M, 2007, J NEUROSURG, V107, P290, DOI 10.3171/JNS-07/08/0290
   Yamashima T, 2000, NEUROSURG CLIN N AM, V11, P413, DOI 10.1016/S1042-3680(18)30103-7
   YAMASHIMA T, 1985, J NEUROSURG, V62, P257, DOI 10.3171/jns.1985.62.2.0257
NR 36
TC 0
Z9 0
U1 0
U2 0
PU MDPI
PI BASEL
PA MDPI AG, Grosspeteranlage 5, CH-4052 BASEL, SWITZERLAND
EI 2075-4418
J9 DIAGNOSTICS
JI Diagnostics
PD NOV
PY 2022
VL 12
IS 11
AR 2695
DI 10.3390/diagnostics12112695
PG 12
WC Medicine, General & Internal
WE Science Citation Index Expanded (SCI-EXPANDED)
SC General & Internal Medicine
GA 6G1SM
UT WOS:000884539100001
PM 36359538
OA gold, Green Published
DA 2025-06-06
ER

PT J
AU Tong, YP
   Liu, WM
   Xu, L
   Ou, YW
   Li, KN
   Yang, T
   Zhao, TY
   Guan, RX
   Fan, YP
AF Tong, Yanping
   Liu, Weiming
   Xu, Long
   Ou, Yunwei
   Li, Kangning
   Yang, Tao
   Zhao, Tianyou
   Guan, Ruixi
   Fan, Yongping
TI Nonsurgical treatment of chronic subdural hematoma with Chinese herbal
   medicine A STROBE-compliant retrospective study
SO MEDICINE
LA English
DT Article
DE Chinese herbal medicine; chronic subdural hematoma; Leonurus
   heterophyllusSweet; nonsurgical treatment
ID BRAIN-INJURY; RECURRENCE; RISK; HYPERTENSION; ATORVASTATIN; STACHYDRINE
AB The aim of the study was to observe the efficacy of nonsurgical treatment with Chinese herbal medicine (CHM) for chronic subdural hematoma (CSDH). This study includes clinical results of a STROBE-compliant retrospective study. Forty patients diagnosed with CSDH were recruited from outpatient. Different CHM prescriptions were dispensed for each patient based on syndrome differentiation until the patient had a stable neurologic condition for 2 weeks and/or CSDH completely resolved according to the computed tomography scan. Markwalder grading scale for neurologic symptoms and head computed tomography scan for hematoma volumes were performed before and after CHM treatment to evaluate efficacy. Patients received uninterrupted CHM treatment for 2.81 +/- 1.45 months (0.75-6 months). The hematoma volume significantly reduced from 73.49 +/- 35.43 mL to 14.72 +/- 15.94 mL (P < .001). The Markwalder grading scale scores of patients at the end of CHM treatment decreased significantly, from 1.3 +/- 0.69 to 0.15 +/- 0.36 (P < .001). Ninety percent of the patients showed >50% decrease in the hematoma volume and complete improvement in neurologic symptoms. The linear regression analysis suggested that change in hematoma was significantly related to the duration of CHM treatment (R-2 = 0.334;P X).Leonurus heterophyllusSweet (Yi-Mu-Cao, 90.5%),Semen persicae(Tao-Ren, 88.8%), andAcorus tatarinowiiSchott (Shi-Chang-Pu, 86.2%) were the top 3 single Chinese herbs prescribed in CHM treatment. The CHM treatment for CSDH based on syndrome differentiation with appropriate duration relieved neurologic symptoms quickly and promoted hematoma absorption effectively. It could be an effective nonsurgical therapy for CSDH.
C1 [Tong, Yanping; Li, Kangning; Yang, Tao; Zhao, Tianyou; Guan, Ruixi; Fan, Yongping] Capital Med Univ, Dept Tradit Chinese Med, Beijing Tiantan Hosp, Beijing, Peoples R China.
   [Tong, Yanping; Li, Kangning; Yang, Tao; Zhao, Tianyou; Guan, Ruixi; Fan, Yongping] Capital Med Univ, Beijing Tiantan Hosp, Beijing Integrat Med Encephalopathy Res Inst, Beijing, Peoples R China.
   [Liu, Weiming; Xu, Long; Ou, Yunwei] Capital Med Univ, Beijing Tiantan Hosp, Dept Neurosurg, Beijing, Peoples R China.
C3 Capital Medical University; Capital Medical University; Capital Medical
   University
RP Fan, YP (corresponding author), Capital Med Univ, Dept Tradit Chinese Med, Beijing Tiantan Hosp, Beijing, Peoples R China.; Fan, YP (corresponding author), Capital Med Univ, Beijing Tiantan Hosp, Beijing Integrat Med Encephalopathy Res Inst, Beijing, Peoples R China.
EM yongpingf@hotmail.com
RI Xu, Long/AAH-9908-2019; Liu, Weiming/E-7512-2015
OI Liu, Weiming/0000-0002-6245-6287
FU Fund for Beijing Integrated Chinese and Western Medicine Project; Fund
   for Beijing Science AMP; Technology Development of TCM [QN2018-30]
FX This work was supported by the Fund for Beijing Integrated Chinese and
   Western Medicine Project (Study on integrated Chinese and western
   medicine treatment of chronic subdural hematoma), and the Fund for
   Beijing Science & Technology Development of TCM (QN2018-30).
CR [Anonymous], 2015, EVID BASED COMPLEMEN
   Chang CC, 2016, J ETHNOPHARMACOL, V186, P311, DOI 10.1016/j.jep.2016.04.018
   Edlmann E, 2017, J NEUROINFLAMM, V14, DOI 10.1186/s12974-017-0881-y
   Frati A, 2004, J NEUROSURG, V100, P24, DOI 10.3171/jns.2004.100.1.0024
   Gao E, 2017, J NAT PROD, V80, P2923, DOI 10.1021/acs.jnatprod.7b00457
   Jiang RC, 2018, JAMA NEUROL, V75, P1338, DOI 10.1001/jamaneurol.2018.2030
   Kageyama H, 2013, J NEUROSURG, V119, P332, DOI 10.3171/2013.3.JNS122162
   Karibe Hiroshi, 2011, No Shinkei Geka, V39, P1149
   Kolias AG, 2014, NAT REV NEUROL, V10, P570, DOI 10.1038/nrneurol.2014.163
   Lee L, 2016, J NEUROSURG, V124, P546, DOI 10.3171/2014.12.JNS142053
   Li PF, 2019, INT J BIOL SCI, V15, P895, DOI 10.7150/ijbs.29744
   Li T, 2014, J NEUROL SCI, V341, P88, DOI 10.1016/j.jns.2014.04.009
   Liu HC, 2012, BRAIN RES, V1474, P73, DOI 10.1016/j.brainres.2012.07.028
   Loh KP, 2010, STROKE, V41, P2661, DOI 10.1161/STROKEAHA.110.589895
   Ohtsu A, 2017, AM J REPROD IMMUNOL, V77, DOI 10.1111/aji.12642
   Osuka K, 2014, J NEUROTRAUM, V31, P1451, DOI 10.1089/neu.2013.3195
   Qi J, 2017, FRONT PHARMACOL, V8, DOI 10.3389/fphar.2017.00284
   Santarius T, 2004, BRIT J NEUROSURG, V18, P328, DOI 10.1080/02688690400004845
   Shimamura N, 2009, J NEUROTRAUM, V26, P1929, DOI [10.1089/neu.2009.0879, 10.1089/neu.2009-0879]
   Stanisic M, 2012, ACTA NEUROCHIR, V154, P113, DOI 10.1007/s00701-011-1203-2
   Sun M, 2009, PHYTOMEDICINE, V16, P683, DOI 10.1016/j.phymed.2009.03.020
   Sun TFD, 2005, BRIT J NEUROSURG, V19, P327, DOI 10.1080/02688690500305332
   Thotakura AK, 2015, WORLD NEUROSURG, V84, P1968, DOI 10.1016/j.wneu.2015.08.044
   Wang D, 2016, J NEUROL SCI, V362, P91, DOI 10.1016/j.jns.2016.01.017
   Wang SM, 2018, AM J CHINESE MED, V46, P953, DOI 10.1142/S0192415X18500507
   Weigel R, 2007, NEUROSURGERY, V61, P788, DOI 10.1227/01.NEU.0000298907.56012.E8
   Xiong XJ, 2013, HYPERTENS RES, V36, P570, DOI 10.1038/hr.2013.18
   Xu JH, 2015, COMPLEMENT THER MED, V23, P298, DOI 10.1016/j.ctim.2015.01.001
   Yin J, 2010, AM J CHINESE MED, V38, P157, DOI 10.1142/S0192415X10007737
   Yu NZ, 2018, TRANSL NEUROSCI, V9, P175, DOI 10.1515/tnsci-2018-0026
   Zhang XQ, 2018, J CHIN MED ASSOC, V81, P437, DOI 10.1016/j.jcma.2017.09.005
   Zhu W., 2017, CHINA PRESS TRADITIO, V1, P139
NR 32
TC 2
Z9 3
U1 1
U2 12
PU LIPPINCOTT WILLIAMS & WILKINS
PI PHILADELPHIA
PA TWO COMMERCE SQ, 2001 MARKET ST, PHILADELPHIA, PA 19103 USA
SN 0025-7974
EI 1536-5964
J9 MEDICINE
JI Medicine (Baltimore)
PD AUG 14
PY 2020
VL 99
IS 33
AR e21674
DI 10.1097/MD.0000000000021674
PG 6
WC Medicine, General & Internal
WE Science Citation Index Expanded (SCI-EXPANDED)
SC General & Internal Medicine
GA OB9OZ
UT WOS:000578793300068
PM 32872034
OA Green Published, gold
DA 2025-06-06
ER

PT J
AU Kim, JH
   Kim, CH
   Lee, CY
AF Kim, Jae-Hyun
   Kim, Chang-Hyun
   Lee, Chang-Young
TI Efficacy of Arachnoid-Plasty on Chronic Subdural Hematoma Following
   Surgical Clipping of Unruptured Intracranial Aneurysms
SO WORLD NEUROSURGERY
LA English
DT Article
DE Arachnoid plasty; Chronic subdural hematoma; Subdural fluid collection;
   Surgical clipping; Unruptured aneurysm
ID RISK-FACTORS; PREVENTION
AB BACKGROUND: We aimed to elucidate the effects of arachnoid plasty (ARP) on chronic subdural hematoma (CSDH) occurrence following clipping surgery.
   METHODS: In total 217 patients (ARP, n = 97; non-ARP, n = 120) who had undergone unruptured intracranial aneurysm (UIA) surgical clipping via the pterional approach were retrospectively assessed. Predisposing factors for CSDH development following the surgery were investigated. Thickness and volume of the subdural fluid collection (SDFC) were measured to determine whether ARP affects postoperative SDFC.
   RESULTS: The occurrence of postoperative CSDH was higher in patients without ARP compared to those with ARP (12.5 vs. 3.1%; P=0.01). In multivariate analyses, having an SDFC volume >= 15 mL on postoperative day (POD) 8, (odds ratio [OR] [15.113; range = 3.159-72.290), and male sex (OR [4.274; range = 1.291-14.148) were identified as independent predictive factors. Having had ARP (OR [0.228; range [0.056-0.927) was, as an independent variable, negatively correlated with the occurrence of CSDH (P < 0.05). Moreover, SDFC volume >= 15 ml on POD 8 was significantly less common in the ARP group compared with the non-ARP group (P = 0.03).
   CONCLUSION: Patients who underwent ARPs developed fewer CSDHs following UIA clipping surgery. The factors that predicted the development of CSDH included male sex, SDFC volume on POD 8, and ARP. In addition, the ARP patients had lower SDFC volumes (<15 mL). These findings suggested that ARP reduced the incidence of CSDHs after surgical clippings in patients with unruptured aneurysms.
C1 [Kim, Jae-Hyun; Kim, Chang-Hyun; Lee, Chang-Young] Keimyung Univ, Sch Med, Dongsan Med Ctr, Dept Neurosurg, Daegu, South Korea.
C3 Keimyung University
RP Lee, CY (corresponding author), Keimyung Univ, Sch Med, Dongsan Med Ctr, Dept Neurosurg, Daegu, South Korea.
EM nslcy@dsmc.or.kr
RI Kim, Chang-Hyun/I-5166-2012; Kim, Jae Hyun/L-5209-2017
OI Kim, Jae Hyun/0000-0002-2278-8615
FU National Research Foundation of Korea - Korean Government
   [2014R1A5A2010008]
FX This work was supported by the National Research Foundation of Korea
   Grant funded by the Korean Government (No. 2014R1A5A2010008). The
   authors declare that the article content was composed in the absence of
   any commercial or financial relationships that could be construed as a
   potential conflict of interest.
CR Abe Junya, 2015, Surg Neurol Int, V6, P90, DOI 10.4103/2152-7806.157792
   Al-Yamany M, 2000, J NEUROSURG, V92, P406, DOI 10.3171/jns.2000.92.3.0406
   Chon KH, 2012, ACTA NEUROCHIR, V154, P1541, DOI 10.1007/s00701-012-1399-9
   Fukuhara T, 1996, SURG NEUROL, V45, P570, DOI 10.1016/0090-3019(95)00471-8
   Inamasu J, 2013, J CLIN NEUROSCI, V20, P1095, DOI 10.1016/j.jocn.2012.09.024
   Jung TY, 2007, SURG NEUROL, V68, P172, DOI 10.1016/j.surneu.2006.10.065
   Jung YJ, 2011, J KOREAN NEUROSURG S, V49, P329, DOI 10.3340/jkns.2011.49.6.329
   Kanazawa R, 2010, NEUROL MED-CHIR, V50, P608, DOI 10.2176/nmc.50.608
   Ko BS, 2008, J KOREAN NEUROSURG S, V43, P11, DOI 10.3340/jkns.2008.43.1.11
   Kwon MY, 2016, J KOREAN NEUROSURG S, V59, P458, DOI 10.3340/jkns.2016.59.5.458
   Lee KS, 1998, BRAIN INJURY, V12, P595, DOI 10.1080/026990598122359
   Lee WJ, 2015, J KOREAN NEUROSURG S, V57, P271, DOI 10.3340/jkns.2015.57.4.271
   Matsuoka Y., 1995, NO SHINKEIGEKA J, V4, P193
   Mino Y, 2006, ACTA NEUROCHIR, V148, P627, DOI 10.1007/s00701-006-0777-6
   Mori K, 2003, ACTA NEUROCHIR, V145, P533, DOI 10.1007/s00701-003-0026-1
   Nagata K, 2000, Surg Cerebr Stroke, V28, P25
   Nishimura S, 2009, SURG CEREB STROKE JP, V37, P350
   Ohno T, 2014, NAGOYA MED J, V42, P1
   Ohno T, 2013, WORLD NEUROSURG, V80, P534, DOI 10.1016/j.wneu.2012.09.025
   Park J, 2016, J NEUROSURG, V124, P310, DOI 10.3171/2015.1.JNS14309
   Quintana LM, 2013, WORLD NEUROSURG, V80, P482, DOI 10.1016/j.wneu.2012.11.015
   Resnick SM, 2003, J NEUROSCI, V23, P3295
   Resnick SM, 2000, CEREB CORTEX, V10, P464, DOI 10.1093/cercor/10.5.464
   Sim YW, 2012, J KOREAN NEUROSURG S, V52, P234, DOI 10.3340/jkns.2012.52.3.234
   Takahashi Yoshihiko, 1995, Neurologia Medico-Chirurgica, V35, P78, DOI 10.2176/nmc.35.78
   Tashiro H., 2000, APN J NEUROSURG, V9, P775
   Tseng JH, 2014, BIOMED RES INT, V2014, DOI 10.1155/2014/218646
   Tsutsumi K., 2014, SURG CEREB STROKE, V42, P1
   Yagi K, 2015, NEUROL MED-CHIR, V55, P493, DOI 10.2176/nmc.oa.2014-0455
NR 29
TC 3
Z9 3
U1 0
U2 0
PU ELSEVIER SCIENCE INC
PI NEW YORK
PA STE 800, 230 PARK AVE, NEW YORK, NY 10169 USA
SN 1878-8750
EI 1878-8769
J9 WORLD NEUROSURG
JI World Neurosurg.
PD AUG
PY 2017
VL 104
BP 303
EP 310
DI 10.1016/j.wneu.2017.04.162
PG 8
WC Clinical Neurology; Surgery
WE Science Citation Index Expanded (SCI-EXPANDED)
SC Neurosciences & Neurology; Surgery
GA FD7NP
UT WOS:000407713100042
PM 28479524
DA 2025-06-06
ER

PT J
CA Univ S Alabama Headache Ctr
TI Headache from chronic subdural hematoma: Negative CT, positive MRI
SO HEADACHE
LA English
DT Article
C1 Univ S Alabama, Headache Ctr, Mobile, AL 36688 USA.
C3 University of South Alabama
RP Univ S Alabama, Headache Ctr, Mobile, AL 36688 USA.
NR 0
TC 0
Z9 0
U1 0
U2 0
PU WILEY-BLACKWELL
PI HOBOKEN
PA 111 RIVER ST, HOBOKEN 07030-5774, NJ USA
SN 0017-8748
EI 1526-4610
J9 HEADACHE
JI Headache
PD JUN
PY 2004
VL 44
IS 6
BP 623
EP 623
PG 1
WC Clinical Neurology
WE Science Citation Index Expanded (SCI-EXPANDED)
SC Neurosciences & Neurology
GA 825EN
UT WOS:000221738900013
PM 15186309
DA 2025-06-06
ER

PT J
AU Katayama, K
   Matsuda, N
   Kakuta, K
   Naraoka, M
   Takemura, A
   Hasegawa, S
   Akasaka, K
   Shimamura, N
   Itoh, K
   Asano, K
   Konno, H
   Ohkuma, H
AF Katayama, Kosuke
   Matsuda, Naoya
   Kakuta, Kiyohide
   Naraoka, Masato
   Takemura, Atsuhito
   Hasegawa, Seiko
   Akasaka, Kenichi
   Shimamura, Norihito
   Itoh, Katsuhiro
   Asano, Kenichiro
   Konno, Hiromu
   Ohkuma, Hiroki
TI The Effect of Goreisan on the Prevention of Chronic Subdural Hematoma
   Recurrence: Multi-Center Randomized Controlled Study
SO JOURNAL OF NEUROTRAUMA
LA English
DT Article
DE aquaporin-4; chronic subdural hematoma; goreisan; prevention of
   post-operative recurrence of CSDH; randomized controlled trial
ID BURR HOLE SURGERY; WATER TRANSPORT; OUTER MEMBRANES; MEDICINE; RISK;
   DEXAMETHASONE; AQUAPORIN-4; IRRIGATION; PREDICTORS; EXPRESSION
AB The relatively high rate of post-operative recurrence in the treatment of chronic subdural hematoma (CSDH) is a significant problem. Goreisan is an herbal medicine that exhibits a hydragogue effect by inhibiting the expression of aquaporins, and its efficacy in preventing post-operative CSDH recurrence has been suggested by several case trials. This multi-center prospective randomized controlled trial was performed to investigate the preventative effect of goreisan on post-operative CSDH recurrence. Patients with symptomatic CSDH over 60 years old undergoing burr hole surgery were enrolled in this study. The patients were randomly allocated to the control group or the goreisan group, in which oral administration of goreisan (7.5g daily) was continued for 12 weeks. The primary end-point was the post-operative recurrence rate at 12 weeks and the secondary end-point was hematoma volume reduction rates on computed tomography scan at 12 weeks. The analyses were performed not only on patients of all ages older than 60 years, but also on patients divided into those over or under 75 years old. One hundred and eighty patients were followed and analyzed (the control group, n=88; the goreisan group, n=92). The recurrence rates considering patients of all ages and patients under 75 years old were relatively low in the goreisan group but without a significant difference. The hematoma volume reduction rates showed no significant difference. Based on the results of the present study, a larger-scale study including more cases is necessary in future to confirm the efficacy of goreisan.
C1 [Katayama, Kosuke; Matsuda, Naoya; Kakuta, Kiyohide; Naraoka, Masato; Shimamura, Norihito; Itoh, Katsuhiro; Asano, Kenichiro; Ohkuma, Hiroki] Hirosaki Univ, Grad Sch Med, Dept Neurosurg, Aomori, Japan.
   [Takemura, Atsuhito] Aomori City Hop, Dept Neurosurg, Aomori, Japan.
   [Hasegawa, Seiko] Kuroishi Hop, Dept Neurosurg, Aomori, Japan.
   [Akasaka, Kenichi] Towada Cent Hop, Dept Neurosurg, Aomori, Japan.
   [Konno, Hiromu] Hachinohe Japanese Red Cross Hosp, Dept Neurosurg, Aomori, Japan.
C3 Hirosaki University
RP Ohkuma, H (corresponding author), Hirosaki Univ, Grad Sch Med, Dept Neurosurg, Zaifu Cho 5, Hirosaki, Aomori 0368562, Japan.
EM ohkuma@hirosaki-u.ac.jp
RI Shimamura, Norihito/HMD-1717-2023
CR Aoyama M, 2015, J NEUROTRAUM, V32, P1064, DOI 10.1089/neu.2014.3594
   Basaldella L, 2010, J CLIN NEUROSCI, V17, P905, DOI 10.1016/j.jocn.2009.11.010
   Cho KH, 2017, EXPLORE-NY, V13, P139, DOI 10.1016/j.explore.2016.12.008
   Forster MT, 2010, J CLIN NEUROSCI, V17, P975, DOI 10.1016/j.jocn.2009.11.023
   Han M.-G., 2016, J NEUROSURG, V16, P1
   Hua C, 2016, J NEUROTRAUM, V33, P65, DOI 10.1089/neu.2014.3724
   Kurita T., 2011, Journal of Medical Sciences (Pakistan), V11, P30, DOI 10.3923/jms.2011.30.38
   Leroy HA, 2015, J CLIN NEUROSCI, V22, P1895, DOI 10.1016/j.jocn.2015.03.064
   Manley GT, 2004, NEUROSCIENCE, V129, P983, DOI 10.1016/j.neuroscience.2004.06.088
   Miyagami M, 2009, NEUROL SURG TOKYO, V37, P765
   Mori K, 2001, NEUROL MED-CHIR, V41, P371, DOI 10.2176/nmc.41.371
   Muramatsu M, 2005, NEUROL SURG TOKYO, V33, P965
   Nagai K, 2005, J PHARMACOL SCI, V97, p103P
   Nakaguchi H, 2000, J NEUROSURG, V93, P791, DOI 10.3171/jns.2000.93.5.0791
   Nielsen S, 1997, J NEUROSCI, V17, P171
   Osuka K, 2017, J NEUROTRAUM, V34, P3192, DOI 10.1089/neu.2017.5051
   Poulsen FR, 2014, CLIN NEUROL NEUROSUR, V123, P4, DOI 10.1016/j.clineuro.2014.05.003
   Qian ZR, 2017, BRIT J NEUROSURG, V31, P84, DOI 10.1080/02688697.2016.1260686
   Santarius T, 2009, LANCET, V374, P1067, DOI 10.1016/S0140-6736(09)61115-6
   Shimamura N, 2009, J NEUROTRAUM, V26, P1929, DOI [10.1089/neu.2009.0879, 10.1089/neu.2009-0879]
   Soleman J, 2017, SWISS MED WKLY, V147, DOI [10.57187/smw.2017.14398, 10.4414/smw.2017.14398]
   Sucu HK, 2005, STROKE, V36, P998, DOI 10.1161/01.STR.0000162714.46038.0f
   Sun TFD, 2005, BRIT J NEUROSURG, V19, P327, DOI 10.1080/02688690500305332
   Toi H, 2017, J NEUROSURG, P1
   Torihashi K, 2008, NEUROSURGERY, V63, P1125, DOI 10.1227/01.NEU.0000335782.60059.17
   Utsuki S., 2012, Journal of Traditional Medicines, V29, P137
   Vaquero J, 2002, ACTA NEUROCHIR, V144, P343, DOI 10.1007/s007010200047
   Wang YS, 2017, J CLIN NEUROSCI, V38, P79, DOI 10.1016/j.jocn.2016.12.001
   Weigel R, 2007, NEUROSURGERY, V61, P788, DOI 10.1227/01.NEU.0000298907.56012.E8
   Yasunaga H., 2015, EVID-BASED COMPL ALT, V2015
   Zelenina M, 2010, NEUROCHEM INT, V57, P468, DOI 10.1016/j.neuint.2010.03.022
NR 31
TC 27
Z9 27
U1 0
U2 7
PU MARY ANN LIEBERT, INC
PI NEW ROCHELLE
PA 140 HUGUENOT STREET, 3RD FL, NEW ROCHELLE, NY 10801 USA
SN 0897-7151
EI 1557-9042
J9 J NEUROTRAUM
JI J. Neurotrauma
PD JUL
PY 2018
VL 35
IS 13
BP 1537
EP 1542
DI 10.1089/neu.2017.5407
PG 6
WC Critical Care Medicine; Clinical Neurology; Neurosciences
WE Science Citation Index Expanded (SCI-EXPANDED)
SC General & Internal Medicine; Neurosciences & Neurology
GA GJ4CQ
UT WOS:000435328000010
PM 29444611
DA 2025-06-06
ER

PT J
AU Xu, M
   Wang, WH
   Zhu, SQ
   Tan, WG
   Jin, XG
   Lu, W
   Chen, L
AF Xu, Min
   Wang, Wen-hua
   Zhu, Sheng-qiang
   Tan, Wei-guo
   Jin, Xue-gang
   Lu, Wei
   Chen, Long
TI Effects of minimally invasive approaches on chronic subdural hematoma by
   novel YL-1 puncture needle and burr-hole methods
SO ACTA NEUROLOGICA BELGICA
LA English
DT Article
DE Chronic subdural hematoma; YL-1 puncture needle; Burr-hole craniotomy;
   Prognosis
ID ATORVASTATIN; DRAINAGE; EVACUATION
AB The objective of this study is to investigate effects of minimally invasive approaches on outcome of chronic subdural hematoma (CSDH) by novel YL-1 puncture needle and burr-hole methods. A retrospective analysis was performed in 158 hospitalized CSDH patients from January, 2013 to December, 2017 in Kunshan Hospital of Traditional Chinese Medicine. Patients' gender, age, history of trauma, volume of hematoma, hematoma location, application of urokinase, surgical approach, the operation time, hospitalized time, and CT scans 3 months after discharge were recorded. Prognostic indicators including symptom relief and post-hospital neuro-imaging findings were extracted to evaluate surgical efficacy. Statistical methods were conducted to evaluate surgical efficacy. Both YL-1 puncture needle and burr-hole surgeries had a satisfying follow-up (93.67%). There was non-significant group difference in follow-up results (p > 0.05). While YL-1 needle group needs less operation time ((p < 0.001) and hospitalized time (p < 0.001), gender (p = 0.144), age (p = 0.394), history of head trauma (p = 0.445), volume of hematoma (p = 0.068), hematoma location (p = 0.281), and application of urokinase (p = 0.545) were shown non-significantly associated with these two minimally invasive approaches. Volume of hematoma was significantly associated with follow-up outcomes (p = 0.016). Novel YL-1 puncture needle and classic burr-hole craniotomy are both proved to be safe and effective minimally invasive surgeries, which can provide an early intervention and minimally invasive strategy for neurosurgeons.
C1 [Xu, Min; Wang, Wen-hua; Zhu, Sheng-qiang; Tan, Wei-guo; Jin, Xue-gang; Lu, Wei; Chen, Long] Kunshan Affiliated Hosp Nanjing Univ Chinese Med, Kunshan Hosp Tradit Chinese Med, Dept Neurosurgery, Kunshan, Jiangsu, Peoples R China.
RP Chen, L (corresponding author), Kunshan Affiliated Hosp Nanjing Univ Chinese Med, Kunshan Hosp Tradit Chinese Med, Dept Neurosurgery, Kunshan, Jiangsu, Peoples R China.
EM 13776118488@163.com
CR Akpinar A, 2015, AM J CASE REP, V16, P430, DOI 10.12659/AJCR.894539
   Chan DYC, 2017, BRIT J NEUROSURG, V31, P72, DOI 10.1080/02688697.2016.1208806
   Chen L, 2017, NEUROL SCI, V38, P109, DOI 10.1007/s10072-016-2717-4
   Baé ME, 2011, ACTA NEUROCHIR, V153, P1097, DOI 10.1007/s00701-010-0903-3
   Fei XF, 2018, J CRANIOFAC SURG, V29, pE90, DOI 10.1097/SCS.0000000000004198
   Kong G, 2014, J CLIN NEUROSURG CHI, V05, P378
   Miranda LB, 2011, J NEUROSURG, V114, P72, DOI 10.3171/2010.8.JNS10298
   Okada Y, 2002, SURG NEUROL, V57, P405, DOI 10.1016/S0090-3019(02)00720-6
   Qiu S, 2017, MEDICINE, V96, DOI 10.1097/MD.0000000000007290
   Santarius T, 2009, LANCET, V374, P1067, DOI 10.1016/S0140-6736(09)61115-6
   Seizeur R, 2017, BRIT J NEUROSURG, V31, P258, DOI 10.1080/02688697.2016.1220503
   Stanisic M, 2012, INFLAMM RES, V61, P845, DOI 10.1007/s00011-012-0476-0
   Stanisic M, 2012, ACTA NEUROCHIR, V154, P113, DOI 10.1007/s00701-011-1203-2
   Takizawa K, 2015, NEUROL MED-CHIR, V55, P727, DOI 10.2176/nmc.oa.2015-0016
   Wan Y, 2017, J CRANIOFAC SURG, V28, P646, DOI 10.1097/SCS.0000000000003462
   Wang B, 2012, J NEUROL SCI, V319, P117, DOI 10.1016/j.jns.2012.04.015
   Wang D, 2016, J NEUROL SCI, V336, P237
   Wang D, 2014, J NEUROL SCI, V336, P237, DOI 10.1016/j.jns.2013.11.005
   Wang QP, 2017, BMC SURG, V17, DOI 10.1186/s12893-017-0295-x
   Wang QF, 2016, MEDICINE, V95, DOI 10.1097/MD.0000000000003036
   Wang Y, 2011, BIOMED PHARMACOTHER, V65, P118, DOI 10.1016/j.biopha.2010.12.005
   Weigel R, 2003, J NEUROL NEUROSUR PS, V74, P937, DOI 10.1136/jnnp.74.7.937
   Weigel R, 2014, J NEUROTRAUM, V31, P670, DOI 10.1089/neu.2013.2884
   Xu M, 2017, TURK NEUROSURG, V27, P380, DOI 10.5137/1019-5149.JTN.16108-15.1
   Xu M, 2016, WORLD NEUROSURG, V91, P23, DOI 10.1016/j.wneu.2016.03.067
   Yamamoto H, 2003, J NEUROSURG, V98, P1217, DOI 10.3171/jns.2003.98.6.1217
   Zhang HZ, 2014, J NEUROSURG SCI, V58, P29
NR 27
TC 9
Z9 9
U1 1
U2 11
PU SPRINGER HEIDELBERG
PI HEIDELBERG
PA TIERGARTENSTRASSE 17, D-69121 HEIDELBERG, GERMANY
SN 0300-9009
EI 2240-2993
J9 ACTA NEUROL BELG
JI Acta Neurol. Belg.
PD FEB
PY 2020
VL 120
IS 1
BP 37
EP 42
DI 10.1007/s13760-018-0914-z
PG 6
WC Clinical Neurology; Neurosciences
WE Science Citation Index Expanded (SCI-EXPANDED)
SC Neurosciences & Neurology
GA KN4LZ
UT WOS:000514811500006
PM 29623601
DA 2025-06-06
ER

PT J
AU Shi, M
   Xiao, LF
   Zhang, TB
   Tang, QW
   Zhao, WY
AF Shi, Min
   Xiao, Ling-fei
   Zhang, Ting-bao
   Tang, Qing-wen
   Zhao, Wen-yuan
TI Adjuvant Corticosteroids With Surgery for Chronic Subdural Hematoma: A
   Systematic Review and Meta-Analysis
SO FRONTIERS IN NEUROSCIENCE
LA English
DT Review
DE corticosteroids; chronic subdural hematoma; adjuvant treatment;
   recurrence; mortality; poor outcome
ID RISK-FACTORS; MANAGEMENT; RECURRENCE; EPIDEMIOLOGY
AB The use of adjuvant corticosteroids with surgery for chronic subdural hematoma (CSDH) has received considerable attention in recent years. However, there is no conclusive evidence regarding its effectiveness and safety for CSDH. Therefore, we performed a meta-analysis and systematic review to evaluate the effectiveness and safety of corticosteroids as an adjuvant treatment for the treatment of CSDH. We comprehensively searched electronic databases (PubMed, EMBASE, Cochrane Library, and Web of Science) to identify relevant trials that investigated the efficacy and safety of adjuvant corticosteroids with surgery for CSDH, published from inception until May 2021. Outcome measures included recurrence rate, all-cause mortality, good functional outcome, length of hospitalization, and adverse events. We used the Cochrane risk of bias method to evaluate the quality of randomized controlled trials (RCTs), and the Newcastle Ottawa Scale to evaluate the quality of observational studies. We included nine studies, consisting of three RCTs and six observational studies, that compared corticosteroids as an adjuvant treatment to surgery with surgery alone. Pooled results revealed that the risk of recurrence was significantly reduced in patients who received adjuvant corticosteroids with surgery compared to those who underwent surgery alone (relative risk [RR] = 0.52, 95% confidence interval [CI] = 0.39-0.69, p < 0.00001). However, no statistically significant difference was observed between these groups in all-cause mortality (RR = 0.91, 95% CI = 0.37-2.23, p = 0.83), good functional outcome (RR = 1.03, 95% CI = 0.96-1.10, p = 0.47), length of hospitalization (MD = 0.35, 95% CI = -2.23 to 1.67, p = 0.83), and infection rates (RR = 0.99, 95% CI = 0.64-1.53, p = 0.95). Adjuvant corticosteroids with surgery reduce the risk of recurrence of CDSH, but do not improve the all-cause mortality or functional outcome, as compared to surgery alone. These findings support the use of adjuvant corticosteroids with surgery for CSDH patients. Further high-quality RCTs are required to confirm the efficacy and safety of adjuvant corticosteroids in the treatment of CSDH patients.
C1 [Shi, Min; Zhang, Ting-bao; Tang, Qing-wen; Zhao, Wen-yuan] Wuhan Univ, Zhongnan Hosp, Dept Neurosurg, Wuhan, Peoples R China.
   [Xiao, Ling-fei] Wuhan Univ, Zhongnan Hosp, Dept Orthopaed, Wuhan, Peoples R China.
C3 Wuhan University; Wuhan University
RP Zhao, WY (corresponding author), Wuhan Univ, Zhongnan Hosp, Dept Neurosurg, Wuhan, Peoples R China.
EM zhaowenyuan2021@163.com
CR Adhiyaman V, 2002, POSTGRAD MED J, V78, P71, DOI 10.1136/pmj.78.916.71
   Ban SP, 2018, RADIOLOGY, V286, P909, DOI 10.1148/radiol.2017170053
   BENDER MB, 1974, ARCH NEUROL-CHICAGO, V31, P73, DOI 10.1001/archneur.1974.00490380021001
   Brennan Paul M, 2017, J Neurosurg, V127, P732, DOI [10.3171/2016.8.JNS16134.test, 10.3171/2016.8.JNS16134]
   Catapano JS, 2020, FRONT NEUROL, V11, DOI 10.3389/fneur.2020.557233
   Cenic A, 2005, CAN J NEUROL SCI, V32, P501, DOI 10.1017/S0317167100004510
   Chan D.Y.C., 2015, Chinese Neurosurg J, V1, P2, DOI [10.1186/s41016-015-0005-4, DOI 10.1186/S41016-015-0005-4]
   Delgado-López PD, 2009, NEUROCIRUGIA, V20, P346
   Dran G, 2007, NEUROCHIRURGIE, V53, P477, DOI 10.1016/j.neuchi.2007.09.146
   Edlmann E, 2017, J NEUROINFLAMM, V14, DOI 10.1186/s12974-017-0881-y
   Frati A, 2004, J NEUROSURG, V100, P24, DOI 10.3171/jns.2004.100.1.0024
   Guénot M, 2001, NEUROCHIRURGIE, V47, P459
   Guo SY, 2020, FRONT NEUROL, V11, DOI 10.3389/fneur.2020.540911
   He C, 2021, NEUROSURG REV, V44, P479, DOI 10.1007/s10143-019-01218-w
   Holl DC, 2019, ACTA NEUROCHIR, V161, P1231, DOI 10.1007/s00701-019-03881-w
   Holl DC, 2018, WORLD NEUROSURG, V116, P402, DOI 10.1016/j.wneu.2018.05.037
   Hutchinson PJ, 2020, NEW ENGL J MED, V383, P2616, DOI 10.1056/NEJMoa2020473
   Jiang RC, 2018, JAMA NEUROL, V75, P1338, DOI 10.1001/jamaneurol.2018.2030
   Jung YG, 2015, J KOREAN NEUROSURG S, V57, P266, DOI 10.3340/jkns.2015.57.4.266
   Kolias AG, 2014, NAT REV NEUROL, V10, P570, DOI 10.1038/nrneurol.2014.163
   Kostas F, 2019, INTERDISCIP NEUROSUR, V16, P70, DOI 10.1016/j.inat.2018.12.011
   Laldjising ERA, 2020, CLIN NEUROL NEUROSUR, V195, DOI 10.1016/j.clineuro.2020.105899
   Liu WM, 2014, J NEUROSURG, V121, P665, DOI 10.3171/2014.5.JNS132715
   Lodewijkx R, 2021, J NEUROTRAUM, V38, P2572, DOI 10.1089/neu.2020.7564
   Manickam A, 2016, J CLIN NEUROSCI, V34, P100, DOI 10.1016/j.jocn.2016.05.026
   Mebberson K, 2020, J CLIN NEUROSCI, V71, P153, DOI 10.1016/j.jocn.2019.08.095
   Ng S, 2021, J NEUROTRAUM, V38, P1484, DOI 10.1089/neu.2020.7560
   Pont LMEB, 2012, EUR J NEUROL, V19, P1397, DOI 10.1111/j.1468-1331.2012.03768.x
   Qian ZR, 2017, BRIT J NEUROSURG, V31, P84, DOI 10.1080/02688697.2016.1260686
   Rauhala M, 2020, J NEUROSURG, V132, P1147, DOI 10.3171/2018.12.JNS183035
   Ryu SM, 2018, WORLD NEUROSURG, V120, pE855, DOI 10.1016/j.wneu.2018.08.177
   Santarius T, 2008, BRIT J NEUROSURG, V22, P529, DOI 10.1080/02688690802195381
   Santarius Thomas, 2010, Clin Neurosurg, V57, P112
   Schmidt L, 2015, PLOS ONE, V10, DOI 10.1371/journal.pone.0140450
   Stanisic M, 2012, INFLAMM RES, V61, P845, DOI 10.1007/s00011-012-0476-0
   Stanisic M, 2012, ACTA NEUROCHIR, V154, P113, DOI 10.1007/s00701-011-1203-2
   Sun TFD, 2005, BRIT J NEUROSURG, V19, P327, DOI 10.1080/02688690500305332
   Toi H, 2018, J NEUROSURG, V128, P222, DOI 10.3171/2016.9.JNS16623
   Yadav Yad R, 2016, Asian J Neurosurg, V11, P330
   Yang WY, 2017, NEUROSURG CLIN N AM, V28, P205, DOI 10.1016/j.nec.2016.11.002
   Yao Z, 2017, ACTA NEUROCHIR, V159, P2037, DOI 10.1007/s00701-017-3309-7
   Yuan Y, 2018, MEDICINE, V97, DOI 10.1097/MD.0000000000011827
NR 42
TC 6
Z9 6
U1 0
U2 2
PU FRONTIERS MEDIA SA
PI LAUSANNE
PA AVENUE DU TRIBUNAL FEDERAL 34, LAUSANNE, CH-1015, SWITZERLAND
EI 1662-453X
J9 FRONT NEUROSCI-SWITZ
JI Front. Neurosci.
PD DEC 8
PY 2021
VL 15
AR 786513
DI 10.3389/fnins.2021.786513
PG 10
WC Neurosciences
WE Science Citation Index Expanded (SCI-EXPANDED)
SC Neurosciences & Neurology
GA XS2JW
UT WOS:000732742500001
PM 34955733
OA Green Published, gold
DA 2025-06-06
ER

PT J
AU Jansson, S
   Flores, NH
   Buwaider, A
   Johansson, H
   Stenström, AS
   Bartek, J
   Fletcher-Sandersjöö, A
AF Jansson, Sophia
   Flores, Nike Halvardsson
   Buwaider, Ali
   Johansson, Helge
   Stenstrom, Akhar Shokri
   Bartek, Jiri
   Fletcher-Sandersjoo, Alexander
TI Incidence, predictors, and management of postoperative subdural empyema
   following chronic subdural hematoma evacuation: a population-based
   cohort study
SO ACTA NEUROCHIRURGICA
LA English
DT Article
DE Burr-hole; Chronic subdural hematoma; Craniotomy; Neurosurgery;
   Postoperative infection; Subdural empyema
ID COMPLICATIONS; MULTICENTER
AB Purpose Subdural empyema (SDE) is a rare but potentially serious complication following chronic subdural hematoma (CSDH) evacuation. This study aimed to establish the incidence of postoperative SDE, identify risk factors for its development, characterize the bacterial pathogens involved, and evaluate optimal surgical management strategies. Methods Patients aged >= 15 years who underwent CSDH evacuation at the Karolinska University Hospital between 2006 and 2022 were retrospectively screened for postoperative SDE. Logistic regression analyses were used to identify predictors of SDE development and treatment failure. Results Among 2656 operations for CSDH, 37 (1.4%) resulted in postoperative SDE. Independent predictors of SDE were larger CSDH diameter (odds ratio [OR] 1.12, 95% confidence interval [CI] 1.06 - 1.17, p < 0.001) and Cloxacillin prophylaxis during index CSDH-surgery (OR 4.63, 95% CI 2.19 - 11.0, p < 0.001). Hemiparesis (54%) and wound infection (30%) were the most common SDE symptoms, and fever was frequently absent. Cutibacterium acnes was the most common bacterial isolate, identified in 76% of cases. Craniotomy was more effective than burr-hole evacuation for managing SDE, with the latter showing a higher risk of reoperation (OR 11.5, 95% CI 1.72 - 230, p = 0.032). The median antibiotic treatment duration was 48 days (interquartile range 35-77). One-year mortality did not differ significantly between patients with and without SDE (8.1% vs. 12%, p = 0.618). Conclusion A larger CSDH diameter and Cloxacillin prophylaxis significantly increased the risk of postoperative SDE. Craniotomy was more effective than burr-hole evacuation for SDE management, and one-year mortality was not elevated in patients who developed an SDE.
C1 [Jansson, Sophia; Flores, Nike Halvardsson; Buwaider, Ali; Bartek, Jiri; Fletcher-Sandersjoo, Alexander] Karolinska Univ Hosp, Dept Neurosurg, Stockholm, Sweden.
   [Johansson, Helge] Uppsala Univ Hosp, Dept Neurosurg, Uppsala, Sweden.
   [Stenstrom, Akhar Shokri] Karolinska Univ Hosp, Infect Dis Unit, Stockholm, Sweden.
   [Bartek, Jiri; Fletcher-Sandersjoo, Alexander] Karolinska Inst, Dept Clin Neurosci, Stockholm, Sweden.
C3 Karolinska Institutet; Karolinska University Hospital; Uppsala
   University; Uppsala University Hospital; Karolinska Institutet;
   Karolinska University Hospital; Karolinska Institutet
RP Fletcher-Sandersjöö, A (corresponding author), Karolinska Univ Hosp, Dept Neurosurg, Stockholm, Sweden.; Fletcher-Sandersjöö, A (corresponding author), Karolinska Inst, Dept Clin Neurosci, Stockholm, Sweden.
EM alexander.fletcher-sandersjoo@ki.se
FU Karolinska Institute
FX Not applicable.
CR Bartek J, 2017, WORLD NEUROSURG, V106, P609, DOI 10.1016/j.wneu.2017.07.044
   Bartley A, 2023, JAMA NEUROL, V80, P58, DOI 10.1001/jamaneurol.2022.4133
   Chan DYC, 2017, J CLIN NEUROSCI, V36, P27, DOI 10.1016/j.jocn.2016.10.039
   Critchley G, 1996, BRIT J NEUROSURG, V10, P321, DOI 10.1080/02688699650040241
   Dabdoub CB, 2016, WORLD NEUROSURG, V87, DOI 10.1016/j.wneu.2015.11.015
   El Ouadih Y, 2020, NEUROCHIRURGIE, V66, P365, DOI 10.1016/j.neuchi.2020.06.132
   Grenhej MH, 2024, LANCET NEUROL, V23, P787, DOI 10.1016/S1474-4422(24)00175-3
   Holloway KL, 1996, CLIN THER, V18, P84, DOI 10.1016/S0149-2918(96)80181-0
   Jolayemi Edward Olaoluwa, 2022, J West Afr Coll Surg, V12, P56, DOI 10.4103/jwas.jwas_127_22
   Kanazawa T, 2021, BMJ CASE REP, V14, DOI 10.1136/bcr-2021-245134
   Kim YS, 2018, MEDICINE, V97, DOI 10.1097/MD.0000000000010664
   Nayil K, 2012, WORLD NEUROSURG, V77, P103, DOI 10.1016/j.wneu.2011.06.012
   Doan N, 2016, J SURG CASE REP, DOI 10.1093/jscr/rjw158
   Nouri A, 2021, BRAIN SPINE, V1, DOI 10.1016/j.bas.2021.100300
   Raj R, 2024, LANCET, V403, P2798, DOI 10.1016/S0140-6736(24)00686-X
   Rauhala M, 2020, ACTA NEUROCHIR, V162, P2033, DOI 10.1007/s00701-020-04398-3
   Rohde V, 2002, NEUROSURG REV, V25, P89, DOI 10.1007/s101430100182
   Skyrman S, 2020, ACTA NEUROCHIR, V162, P2849, DOI 10.1007/s00701-020-04309-6
   Tamai S, 2020, CLIN NEUROL NEUROSUR, V194, DOI 10.1016/j.clineuro.2020.105831
   Xue H, 2019, MEDICINE, V98, DOI 10.1097/MD.0000000000018587
   Yang WY, 2017, NEUROSURG CLIN N AM, V28, P205, DOI 10.1016/j.nec.2016.11.002
NR 21
TC 0
Z9 0
U1 0
U2 0
PU SPRINGER WIEN
PI Vienna
PA Prinz-Eugen-Strasse 8-10, A-1040 Vienna, AUSTRIA
SN 0001-6268
EI 0942-0940
J9 ACTA NEUROCHIR
JI Acta Neurochir.
PD MAY 23
PY 2025
VL 167
IS 1
AR 150
DI 10.1007/s00701-025-06561-0
PG 9
WC Clinical Neurology; Surgery
WE Science Citation Index Expanded (SCI-EXPANDED)
SC Neurosciences & Neurology; Surgery
GA 2YN2I
UT WOS:001494356500001
PM 40407913
DA 2025-06-06
ER

PT J
AU Ikeda, H
   Nakajima, N
   Terashima, T
   Kawabata, Y
   Miyake, H
   Miyamoto, S
AF Ikeda, Hiroyuki
   Nakajima, Norio
   Terashima, Tsuyoshi
   Kawabata, Yasuhiro
   Miyake, Hidenori
   Miyamoto, Susumu
TI Repeated Short-Term Recurrence of Chronic Subdural Hematoma Associated
   with Metastasis to Hematoma Capsule Originating from Extracranial
   Malignant Tumor
SO WORLD NEUROSURGERY
LA English
DT Article
DE Chronic subdural hematoma; Hematoma capsule; Metastasis; Recurrence;
   Tumor
ID EVACUATION; PREDICTORS; OUTCOMES; DRAINS
AB BACKGROUND: The recurrence rate of chronic subdural hematoma (CSDH) after trepanation is relatively high and involves various factors. We encountered an extremely rare case in which metastasis of an extracranial malignant tumor to the hematoma capsule was thought to be causing short-term repeated recurrences of CSDH.
   CASE DESCRIPTION: The patient was a 74-year-old man who had undergone bur hole evacuation of left CSDH 7 months earlier and had been receiving chemotherapy for stage IV gastric cancer for the preceding 6 months. He presented with symptoms of right hemiparesis and was diagnosed with left CSDH. Bur hole evacuation was performed twice, but the hematoma enlarged again both times within a short period. A third bur hole evacuation was performed after middle meningeal artery embolization, but the hematoma again enlarged shortly thereafter. Hematoma enlargement was finally suppressed by extracting the hematoma capsule under craniotomy. In histopathologic examinations, hematoxylin-eosin staining showed poorly differentiated adenocarcinoma primarily along the luminal side of the hematoma capsule and immunohistochemical staining showed results identical to findings from the existing gastric cancer. Pathologic results confirmed metastasis of the gastric cancer to the hematoma capsule, and this was considered to be the cause of short-term repeated recurrence of CSDH.
   CONCLUSIONS: To the best of our knowledge, this is the first report of metastasis to a hematoma capsule originating from an extracranial malignant tumor. The clinical course in the present case suggests metastasis of extracranial malignant tumor to the CSDH capsule as an extremely rare cause of recurrence.
C1 [Ikeda, Hiroyuki; Miyamoto, Susumu] Kyoto Univ, Grad Sch Med, Dept Neurosurg, Kyoto, Japan.
   [Ikeda, Hiroyuki; Nakajima, Norio; Kawabata, Yasuhiro; Miyake, Hidenori] Kyoto Katsura Hosp, Dept Neurosurg, Kyoto, Japan.
   [Terashima, Tsuyoshi] Kyoto Katsura Hosp, Dept Diagnost Pathol, Kyoto, Japan.
C3 Kyoto University
RP Ikeda, H (corresponding author), Kyoto Univ, Grad Sch Med, Dept Neurosurg, Kyoto, Japan.; Ikeda, H (corresponding author), Kyoto Katsura Hosp, Dept Neurosurg, Kyoto, Japan.
EM rocky@kuhp.kyoto-u.ac.jp
RI Ikeda, Hiroyuki/NHP-5639-2025
OI Ikeda, Hiroyuki/0000-0001-5710-7456
CR Ashish K, 2014, TURK NEUROSURG, V24, P992, DOI [10.5137/1019-5149JTN.9708-13.0, 10.5137/1019-5149.JTN.9708-13.0]
   Chari A, 2014, J NEUROSURG, V121, P176, DOI 10.3171/2014.4.JNS131212
   Chon KH, 2012, ACTA NEUROCHIR, V154, P1541, DOI 10.1007/s00701-012-1399-9
   George Kuriakose J, 2012, Surg Neurol Int, V3, P60, DOI 10.4103/2152-7806.97004
   Han MH, 2017, J NEUROSURG, V127, P1117, DOI 10.3171/2016.8.JNS16867
   Hashimoto Takao, 2013, Surg Neurol Int, V4, P104, DOI 10.4103/2152-7806.116679
   Hori YS, 2017, WORLD NEUROSURG, V105, P714, DOI 10.1016/j.wneu.2017.06.043
   Kim Junhak, 2015, Korean J Neurotrauma, V11, P63, DOI 10.13004/kjnt.2015.11.2.63
   Leroy HA, 2015, J CLIN NEUROSCI, V22, P1895, DOI 10.1016/j.jocn.2015.03.064
   Liu WM, 2014, J NEUROSURG, V121, P665, DOI 10.3171/2014.5.JNS132715
   Mirsadeghi Seyed Mohammad Haji, 2008, Cases J, V1, P328, DOI 10.1186/1757-1626-1-328
   Mori K, 2001, NEUROL MED-CHIR, V41, P371, DOI 10.2176/nmc.41.371
   Nagahori Takeshi, 1993, Neurological Surgery, V21, P697
   Santarius T, 2010, WORLD NEUROSURG, V73, P747, DOI 10.1016/j.wneu.2010.03.031
   Santarius T, 2009, LANCET, V374, P1067, DOI 10.1016/S0140-6736(09)61115-6
   Schmidt LH, 2015, PLOS ONE, V10, DOI 10.1371/journal.pone.0136023
   Singla A, 2013, CLIN NEUROL NEUROSUR, V115, P425, DOI 10.1016/j.clineuro.2012.06.005
   Tanaka T, 1997, NEUROL SURG TOKYO, V25, P701
   Wada M, 2014, CLIN NEUROL NEUROSUR, V120, P49, DOI 10.1016/j.clineuro.2014.02.007
   Weigel R, 2003, J NEUROL NEUROSUR PS, V74, P937, DOI 10.1136/jnnp.74.7.937
   Zheng JX, 2011, SINGAP MED J, V52, pE66
NR 21
TC 5
Z9 5
U1 0
U2 0
PU ELSEVIER SCIENCE INC
PI NEW YORK
PA 360 PARK AVE SOUTH, NEW YORK, NY 10010-1710 USA
SN 1878-8750
EI 1878-8769
J9 WORLD NEUROSURG
JI World Neurosurg.
PD MAR
PY 2018
VL 111
BP 201
EP 206
DI 10.1016/j.wneu.2017.12.116
PG 6
WC Clinical Neurology; Surgery
WE Science Citation Index Expanded (SCI-EXPANDED)
SC Neurosciences & Neurology; Surgery
GA GG7WI
UT WOS:000432908700146
PM 29288848
DA 2025-06-06
ER

PT J
AU Himstead, AS
   Davies, J
   Tran, DK
   Vadera, S
AF Himstead, Alexander S.
   Davies, Jordan
   Tran, Diem Kieu
   Vadera, Sumeet
TI Net Drainage as a Novel Metric for Irrigating Drainage Systems in
   Chronic Subdural Hematoma Management: A Case Report
SO OPERATIVE NEUROSURGERY
LA English
DT Article
DE Case report; Chronic subdural hematoma; Continuous irrigation;
   Irrigating drainage system; IRRAflow; Drainage; Net fluid output;
   Hospital stay
ID BURR-HOLE
AB BACKGROUND AND IMPORTANCE: Chronic subdural hematoma (cSDH) is a common neurosurgical pathology with a projected increase in prevalence as the elderly population grows. Traditional treatment for cSDH involves burr hole drainage or craniotomy with or without a subdural drain. This case describes a novel irrigation and drainage protocol using IRRAflowdual-lumen catheter system that utilizes early irrigation and measurement of the net fluid output to improve postoperative outcomes.
   CLINICAL PRESENTATION: A 75-yr-old male presented to the emergency department with 2 wk of progressive dizziness, headache, confusion, and left-sided weakness over the past week. Computed tomography (CT) of the head showed 25-mm-thick, right-sided cSDH with 7 mm of right-to-left midline shift. The patient was taken to the operating room for right-sided craniotomy for subdural hematoma evacuation with placement of IRRAflow irrigating drain in the subdural space. The IRRAflow drain irrigated at 100 cc/h for 23 h with net output consistently greater than irrigation rate. Head CT the following day showed a progressive decrease in subdural collection. The patient was discharged on postoperative day 2 and had complete resolution of his neurological symptoms by postoperative day 11.
   CONCLUSION: As cSDHs become more prevalent in the aging population, development of improved management strategies is imperative. This report describes the use of an IRRAflow dual-lumen catheter with a novel protocol consisting of a high rate of irrigation but net fluid output, which led to rapid recovery and resolution of neurological deficits in a patient with a cSDH.
C1 [Himstead, Alexander S.] Univ Calif Irvine, Sch Med, Irvine, CA 92697 USA.
   [Davies, Jordan; Tran, Diem Kieu; Vadera, Sumeet] Univ Calif Irvine, Dept Neurol Surg, Irvine, CA 92697 USA.
C3 University of California System; University of California Irvine;
   University of California System; University of California Irvine
RP Himstead, AS (corresponding author), Univ Calif Irvine, 850 Hlth Sci Rd, Irvine, CA 92697 USA.
EM ahimstea@uci.edu
RI Himstead, Alexander/AAB-4911-2021
OI Himstead, Alexander/0000-0001-9244-700X
CR Balser D, 2015, J NEUROSURG, V123, P1209, DOI 10.3171/2014.9.JNS141550
   Cenic A, 2005, CAN J NEUROL SCI, V32, P501, DOI 10.1017/S0317167100004510
   Gazzeri R, 2007, ACTA NEUROCHIR, V149, P487, DOI 10.1007/s00701-007-1139-8
   Häni L, 2020, J NEUROSURG, V133, P1147, DOI 10.3171/2019.5.JNS19858
   Ishibashi Akira, 2011, Kurume Medical Journal, V58, P35
   Lega BC, 2010, J NEUROSURG, V113, P615, DOI 10.3171/2009.9.JNS08825
   Sjåvik K, 2020, J NEUROSURG, V133, P1113, DOI 10.3171/2016.12.JNS161713
   Soleman J, 2019, NEUROSURGERY, V85, pE825, DOI 10.1093/neuros/nyz095
   Sousa EB, 2013, BMC SURG, V13, DOI 10.1186/1471-2482-13-5
   SVIEN HJ, 1964, J NEUROSURG, V21, P172, DOI 10.3171/jns.1964.21.3.0172
   Tran DK, 2019, WORLD NEUROSURG, V132, P343, DOI 10.1016/j.wneu.2019.08.225
   Weigel R, 2003, J NEUROL NEUROSUR PS, V74, P937, DOI 10.1136/jnnp.74.7.937
   Williams GR, 2001, J CLIN NEUROSCI, V8, P551, DOI 10.1054/jocn.2000.0926
   Yang WY, 2017, NEUROSURG CLIN N AM, V28, P205, DOI 10.1016/j.nec.2016.11.002
NR 14
TC 2
Z9 2
U1 0
U2 1
PU LIPPINCOTT WILLIAMS & WILKINS
PI PHILADELPHIA
PA TWO COMMERCE SQ, 2001 MARKET ST, PHILADELPHIA, PA 19103 USA
SN 2332-4252
EI 2332-4260
J9 OPER NEUROSURG
JI Oper. Neurosurg.
PD JUN
PY 2021
VL 20
IS 6
BP E449
EP E453
DI 10.1093/ons/opab070
EA APR 2021
PG 5
WC Clinical Neurology; Surgery
WE Science Citation Index Expanded (SCI-EXPANDED)
SC Neurosciences & Neurology; Surgery
GA SS1WY
UT WOS:000661534600027
PM 33822206
DA 2025-06-06
ER

PT J
AU Shotar, E
   Premat, K
   Lenck, S
   Degos, V
   Marijon, P
   Pouvelle, A
   Pouliquen, G
   Mouyal, S
   Jaoude, SA
   Sourour, NA
   Mathon, B
   Clarençon, F
AF Shotar, Eimad
   Premat, Kevin
   Lenck, Stephanie
   Degos, Vincent
   Marijon, Pauline
   Pouvelle, Arnaud
   Pouliquen, Geoffroy
   Mouyal, Samuel
   Abi Jaoude, Samiya
   Sourour, Nader-Antoine
   Mathon, Bertrand
   Clarencon, Frederic
TI Angiographic Anatomy of the Middle Meningeal Artery in Relation to
   Chronic Subdural Hematoma Embolization
SO CLINICAL NEURORADIOLOGY
LA English
DT Article
DE Anatomy; Dangerous anastomosis; Chronic subdural hematoma; Middle
   meningeal artery; Embolization
AB Purpose Middle meningeal artery (MMA) embolization is emerging as a potential treatment of chronic subdural hematomas (CSDHs). The purpose of this study is to describe MMA angiographic anatomy in relation to CSDH embolization. Methods This retrospective monocentric study was performed on imaging data of MMA embolization procedures for CSDH treatment performed between March 15, 2018 and April 30, 2020. Imaging data, including digital subtraction angiography (DSA) were reviewed independently by two physicians. Discrepancies were resolved by consensus. The MMA bifurcation pattern was analyzed according to an extended Adachi classification. Relations of the MMA with the ophthalmic artery (OA) were also analyzed. Results In this study, 140 MMAs were analyzed. Dominance of the anterior branch (type I) was observed in only 57/140 (41%) MMAs with a moderate interobserver agreement for classifying MMA into type I against all other (kappa = 0.53, 95% confidence interval, CI 0.39-0.67). The posterior branch presented a proximal origin (type A), at the point of emergence of the MMA from the foramen spinosum or its immediate vicinity, in 48/135 (36%) MMAs with a very good interobserver agreement for classifying MMAs into type A against all other (kappa = 0.82, 95% CI 0.72-0.92). An angiographic relationship with the OA was observed in 26 MMAs (19%). Conclusion In the majority of CSDH patients both anterior and posterior branches of the MMA should be targeted to achieve extensive convexity devascularization. Frequent anatomical variations of the MMA with respect to emergence of the posterior branch and MMA orbital branches are expected to impact CSDH embolization strategy.
C1 [Shotar, Eimad; Premat, Kevin; Lenck, Stephanie; Pouvelle, Arnaud; Pouliquen, Geoffroy; Mouyal, Samuel; Sourour, Nader-Antoine; Clarencon, Frederic] Hop La Pitie Salpetriere, Dept Neuroradiol, 47-83 Blvd Hop, F-75013 Paris, France.
   [Premat, Kevin; Degos, Vincent; Mathon, Bertrand; Clarencon, Frederic] Sorbonne Univ, Paris, France.
   [Degos, Vincent] Hop La Pitie Salpetriere, Dept Neurosurg Anesthesiol & Crit Care, Paris, France.
   [Marijon, Pauline; Abi Jaoude, Samiya; Mathon, Bertrand] Hop La Pitie Salpetriere, Dept Neurosurg, Paris, France.
C3 Assistance Publique Hopitaux Paris (APHP); Hopital Universitaire
   Pitie-Salpetriere - APHP; Sorbonne Universite; Sorbonne Universite;
   Sorbonne Universite; Assistance Publique Hopitaux Paris (APHP); Hopital
   Universitaire Pitie-Salpetriere - APHP; Sorbonne Universite; Assistance
   Publique Hopitaux Paris (APHP); Hopital Universitaire Pitie-Salpetriere
   - APHP
RP Shotar, E (corresponding author), Hop La Pitie Salpetriere, Dept Neuroradiol, 47-83 Blvd Hop, F-75013 Paris, France.
EM eimad.shotar@aphp.fr
RI MATHON, Bertrand/ABO-7369-2022; sourour, nader/AAP-7315-2020; Lenck,
   Stephanie/AAO-4771-2020; Mouyal, Samuel/HJY-5469-2023
OI Mouyal, Samuel Jacob/0000-0003-2239-1017; Degos,
   Vincent/0000-0002-6540-5725; Abi Jaoude, Samiya/0000-0002-3191-6789;
   Pouliquen, Geoffroy/0000-0002-5921-5730; Shotar,
   Eimad/0000-0002-8712-8431
CR Almenawer SA, 2014, ANN SURG, V259, P449, DOI 10.1097/SLA.0000000000000255
   Balser D, 2015, J NEUROSURG, V123, P1209, DOI 10.3171/2014.9.JNS141550
   Ban SP, 2018, RADIOLOGY, V286, P909, DOI 10.1148/radiol.2017170053
   BLUNT MJ, 1954, J ANAT, V88, P520
   Bruner E, 2009, ANAT REC, V292, P518, DOI 10.1002/ar.20868
   CALCATERRA TC, 1976, LARYNGOSCOPE, V86, P92, DOI 10.1288/00005537-197601000-00019
   Dumont TM, 2013, WORLD NEUROSURG, V80, P889, DOI 10.1016/j.wneu.2012.06.026
   Eizenberg N, 2015, AUSTRALAS MED J, V8, P373, DOI 10.4066/AMJ.2015.2550
   El-Khouly H, 2008, NEUROSURGERY, V62, P297, DOI 10.1227/01.NEU.0000297131.15689.EB
   Fiorella D, 2019, J NEUROINTERV SURG, V11, P912, DOI 10.1136/neurintsurg-2019-014730
   FOGELHOLM R, 1975, ACTA NEUROCHIR, V32, P247, DOI 10.1007/BF01405457
   Gailloud P, 2009, NEUROIMAG CLIN N AM, V19, P169, DOI 10.1016/j.nic.2009.02.001
   Gatto Luana Antunes Maranha, 2017, Surg Neurol Int, V8, P270, DOI 10.4103/sni.sni_428_16
   Griessenauer CJ, 2016, CLIN ANAT, V29, P718, DOI 10.1002/ca.22733
   Karibe Hiroshi, 2011, No Shinkei Geka, V39, P1149
   KUDO H, 1992, Neurologia Medico-Chirurgica, V32, P207, DOI 10.2176/nmc.32.207
   Law-ye B, 2013, ACTA NEUROCHIR, V155, P707, DOI 10.1007/s00701-013-1632-1
   Link TW, 2019, NEUROSURGERY, V85, P801, DOI 10.1093/neuros/nyy521
   MAMES RN, 1991, OPHTHALMOLOGY, V98, P527
   Martins Carolina, 2005, Neurosurgery, V56, P211, DOI 10.1227/01.NEU.0000144823.94402.3D
   Ng S, 2020, J NEUROINTERV SURG, V12, P695, DOI 10.1136/neurintsurg-2019-015421
   Ozanne A, 2008, NEUROIMAG CLIN N AM, V18, P431, DOI 10.1016/j.nic.2007.12.010
   Park HR, 2013, J KOREAN NEUROSURG S, V54, P38, DOI 10.3340/jkns.2013.54.1.38
   Rosen CL, 2002, ACTA NEUROCHIR, V144, P1157, DOI 10.1007/s00701-002-0965-y
   Shapiro M, 2020, J NEUROINTERV SURG, V12, P768, DOI 10.1136/neurintsurg-2019-015782
   Shotar E, 2020, J NEUROINTERV SURG, V12, P1209, DOI 10.1136/neurintsurg-2020-016048
   Takanami T, 2009, AURIS NASUS LARYNX, V36, P479, DOI 10.1016/j.anl.2008.09.010
   Takizawa K, 2016, J NEUROSURG, V124, P1679, DOI 10.3171/2015.5.JNS1567
   Toi H, 2018, J NEUROSURG, V128, P222, DOI 10.3171/2016.9.JNS16623
   Turner T, 2002, ARCH OPHTHALMOL-CHIC, V120, P857
NR 30
TC 17
Z9 21
U1 0
U2 0
PU SPRINGER HEIDELBERG
PI HEIDELBERG
PA TIERGARTENSTRASSE 17, D-69121 HEIDELBERG, GERMANY
SN 1869-1439
EI 1869-1447
J9 CLIN NEURORADIOL
JI Clin. Neuroradiol.
PD MAR
PY 2022
VL 32
IS 1
BP 57
EP 67
DI 10.1007/s00062-021-00996-5
EA FEB 2021
PG 11
WC Clinical Neurology; Radiology, Nuclear Medicine & Medical Imaging
WE Science Citation Index Expanded (SCI-EXPANDED)
SC Neurosciences & Neurology; Radiology, Nuclear Medicine & Medical Imaging
GA ZM1PB
UT WOS:000621338500001
PM 33625552
DA 2025-06-06
ER

PT J
AU Fujisawa, N
   Oya, S
   Yoshida, S
   Tsuchiya, T
   Nakamura, T
   Indo, M
   Matsui, T
AF Fujisawa, Naoaki
   Oya, Soichi
   Yoshida, Shinsuke
   Tsuchiya, Tsukasa
   Nakamura, Takumi
   Indo, Masahiro
   Matsui, Toru
TI A Prospective Randomized Study on the Preventive Effect of Japanese
   Herbal Kampo Medicine Goreisan for Recurrence of Chronic Subdural
   Hematoma
SO NEUROLOGIA MEDICO-CHIRURGICA
LA English
DT Article
DE chronic subdural hematoma; Goreisan; prospective randomized trial;
   recurrence
ID BURR HOLE SURGERY; RISK-FACTORS; SAN; OREONGSAN; DRAINS
AB Although the recurrence of chronic subdural hematoma (CSDH) after surgical treatment significantly affects the patients' quality of life, the recurrence rate has not improved in decades. Goreisan, a Japanese herbal Kampo medicine, promotes the hydragogue effect and has been empirically used in the treatment of CSDH in Japan. We conducted a prospective randomized study to investigate whether Goreisan treatment decreases the recurrence rate of CSDH. Between March 2013 and December 2018, a total of 224 patients who underwent initial burr hole surgery for CSDH were randomly assigned to receive Goreisan for 3 months (Group G) or no medication (Group N). The primary endpoint was symptomatic recurrence within 3 months postoperatively, and the secondary endpoint was complications, including the adverse effects of Goreisan. Of 224 randomized patients, 208 were included in the final analysis (104 in Group G and 104 in Group N). The overall recurrence rate was 9.1% (19/208). The recurrence rate of Group G was lower than that of Group N (5.8% vs 12.5%, P = 0.09), but the difference was not statistically significant. However, a significant preventive effect of Goreisan was found in 145 patients with high-risk computed tomography (CT) features, namely, homogeneous and separated types (5.6% vs 17.6%, P = 0.04). Although the present study did not prove the beneficial effect of Goreisan treatment, it suggested the importance of selecting patients with an increased risk of recurrence. A subset of patients whose hematoma showed homogeneous and separated patterns on CT image might benefit from Goreisan treatment.
C1 [Fujisawa, Naoaki; Oya, Soichi; Yoshida, Shinsuke; Tsuchiya, Tsukasa; Nakamura, Takumi; Indo, Masahiro; Matsui, Toru] Saitama Med Univ, Saitama Med Ctr, Dept Neurosurg, Kawagoe, Saitama, Japan.
C3 Saitama Medical University
RP Oya, S (corresponding author), Saitama Med Ctr, Dept Neurosurg, 1981 Kamoda, Kawagoe, Saitama 3508550, Japan.
EM sooya-tky@umin.ac.jp
RI Oya, Soichi/L-1869-2019
OI Yoshida, Shinsuke/0000-0003-0659-9352
CR Andersen-Ranberg NC, 2019, ACTA NEUROCHIR, V161, P885, DOI 10.1007/s00701-019-03858-9
   Bartek J, 2018, WORLD NEUROSURG, V113, pE555, DOI 10.1016/j.wneu.2018.02.094
   Basaldella L, 2010, J CLIN NEUROSCI, V17, P905, DOI 10.1016/j.jocn.2009.11.010
   Cho KH, 2017, EXPLORE-NY, V13, P139, DOI 10.1016/j.explore.2016.12.008
   dos Santos RG, 2019, REV ASSOC MED BRAS, V65, P834, DOI 10.1590/1806-9282.65.6.834
   Gardner WJ., 1932, ARCH NEURO PSYCHIATR, V27, P847, DOI [10.1001/archneurpsyc.1932.02230160088009, DOI 10.1001/ARCHNEURPSYC.1932.02230160088009]
   Goto Shunsaku, 2018, Asian J Neurosurg, V13, P370, DOI 10.4103/ajns.AJNS_174_16
   Han MH, 2017, J NEUROSURG, V127, P1117, DOI 10.3171/2016.8.JNS16867
   Harada Y, 2020, J CLIN NEUROSCI, V78, P198, DOI 10.1016/j.jocn.2020.04.063
   Hirashima Y, 2005, NEUROL MED-CHIR, V45, P621, DOI 10.2176/nmc.45.621
   Holl DC, 2019, ACTA NEUROCHIR, V161, P1231, DOI 10.1007/s00701-019-03881-w
   Kageyama H, 2013, J NEUROSURG, V119, P332, DOI 10.3171/2013.3.JNS122162
   Karibe Hiroshi, 2011, No Shinkei Geka, V39, P1149
   Katayama K, 2018, J NEUROTRAUM, V35, P1537, DOI 10.1089/neu.2017.5407
   Kim Junhak, 2015, Korean J Neurotrauma, V11, P63, DOI 10.13004/kjnt.2015.11.2.63
   KUDO H, 1992, Neurologia Medico-Chirurgica, V32, P207, DOI 10.2176/nmc.32.207
   Kwon S, 2019, INTEGR MED RES, V8, P26, DOI 10.1016/j.imr.2018.11.003
   MCKENZIE CR, 1990, NEUROSURGERY, V27, P619, DOI 10.1227/00006123-199010000-00019
   Mebberson K, 2020, J CLIN NEUROSCI, V71, P153, DOI 10.1016/j.jocn.2019.08.095
   Miki K, 2019, J NEUROSURG, V131, P1905, DOI 10.3171/2018.8.JNS18805
   Miranda LB, 2011, J NEUROSURG, V114, P72, DOI 10.3171/2010.8.JNS10298
   Miyagami M, 2009, NEUROL SURG TOKYO, V37, P765
   Mori K, 2002, J NEUROTRAUM, V19, P1017, DOI 10.1089/089771502760341938
   Motiei-Langroudi R, 2018, J NEUROSURG, V129, P1143, DOI 10.3171/2017.6.JNS17130
   Motoie R, 2018, WORLD NEUROSURG, V118, pE87, DOI 10.1016/j.wneu.2018.06.124
   Muramatsu M, 2005, NEUROL SURG TOKYO, V33, P965
   Nakaguchi H, 2001, J NEUROSURG, V95, P256, DOI 10.3171/jns.2001.95.2.0256
   Neidert MC, 2016, J CLIN NEUROSCI, V28, P82, DOI 10.1016/j.jocn.2015.09.022
   Okamura Akitake, 2013, Hiroshima Journal of Medical Sciences, V62, P77
   Okano A, 2014, BRIT J NEUROSURG, V28, P204, DOI 10.3109/02688697.2013.829563
   Papadopoulos MC, 2013, NAT REV NEUROSCI, V14, P265, DOI 10.1038/nrn3468
   Pont LMEB, 2012, NEUROSURGERY, V70, P873, DOI 10.1227/NEU.0b013e31823672ad
   Poulsen FR, 2014, CLIN NEUROL NEUROSUR, V123, P4, DOI 10.1016/j.clineuro.2014.05.003
   Qiu S, 2017, MEDICINE, V96, DOI 10.1097/MD.0000000000007290
   Ridwan S, 2019, WORLD NEUROSURG, V128, pE1010, DOI 10.1016/j.wneu.2019.05.063
   Santarius T, 2010, WORLD NEUROSURG, V73, P747, DOI 10.1016/j.wneu.2010.03.031
   Santarius T, 2009, LANCET, V374, P1067, DOI 10.1016/S0140-6736(09)61115-6
   Soleman J, 2019, NEUROSURGERY, V85, pE825, DOI 10.1093/neuros/nyz095
   Stavrinou P, 2017, WORLD NEUROSURG, V99, P465, DOI 10.1016/j.wneu.2016.12.058
   SUZUKI J, 1970, J NEUROSURG, V33, P548, DOI 10.3171/jns.1970.33.5.0548
   Tang RR, 2018, WORLD NEUROSURG, V117, pE425, DOI 10.1016/j.wneu.2018.06.047
   Torihashi K, 2008, NEUROSURGERY, V63, P1125, DOI 10.1227/01.NEU.0000335782.60059.17
   Uno M, 2017, NEUROL MED-CHIR, V57, P402, DOI 10.2176/nmc.ra.2016-0337
   Wakabayashi Yukihiro, 2012, No Shinkei Geka, V40, P967
   Weigel R, 2003, J NEUROL NEUROSUR PS, V74, P937, DOI 10.1136/jnnp.74.7.937
   Xu M, 2016, WORLD NEUROSURG, V91, P23, DOI 10.1016/j.wneu.2016.03.067
   Yamada T, 2020, WORLD NEUROSURG, V134, pE549, DOI 10.1016/j.wneu.2019.10.134
   Yano Y, 2017, EVID-BASED COMPL ALT, V2017, DOI 10.1155/2017/3209219
   Yasunaga H, 2015, EVID-BASED COMPL ALT, V2015, DOI 10.1155/2015/817616
   You WD, 2018, ACTA NEUROCHIR, V160, P893, DOI 10.1007/s00701-018-3513-0
NR 50
TC 19
Z9 19
U1 0
U2 4
PU JAPAN NEUROSURGICAL SOC
PI TOKYO
PA 5-25-16 HONGO, BUNKYO-KU, TOKYO, 113-0033, JAPAN
SN 0470-8105
EI 1349-8029
J9 NEUROL MED-CHIR
JI Neurol. Med.-Chir.
PD JAN
PY 2021
VL 61
IS 1
BP 12
EP 20
DI 10.2176/nmc.oa.2020-0287
PG 9
WC Clinical Neurology; Surgery
WE Science Citation Index Expanded (SCI-EXPANDED)
SC Neurosciences & Neurology; Surgery
GA PW7EM
UT WOS:000610833600002
PM 33208583
OA gold, Green Published
DA 2025-06-06
ER

PT J
AU Wang, K
   Chen, DJ
   Cao, XY
   Gao, L
AF Wang, Ke
   Chen, Dongjiang
   Cao, Xiangyuan
   Gao, Liang
TI A Prospective Comparative Study of Twist Drill Craniostomy Versus Burr
   Hole Craniostomy in Patients with Chronic Subdural Hematoma
SO TURKISH NEUROSURGERY
LA English
DT Article
DE Subdural hematoma; Chronic subdural hematoma; Twist drill craniostomy;
   Burr hole craniostomy; Recurrence
ID CLOSED-SYSTEM DRAINAGE; POSTOPERATIVE RECURRENCE; INDEPENDENT
   PREDICTORS; RISK-FACTORS; EVACUATION; MANAGEMENT
AB AIM: This study aims to compare clinical outcomes in patients with chronic subdural hematoma (CSDH) following twist drill craniostomy (TDC) or burr hole craniostomy (BHC).
   MATERIAL and METHODS: A prospective cohort study was conducted in the patients who suffered from symptomatic CSDH and received surgical treatment in our department from Jan 2011 to Dec 2013. Each patient was followed 3 months after the surgery.
   RESULTS: Thirty-eight and 45 patients received TDC and BHC treatment, respectively. There was no significant difference in age, gender, head trauma, diabetes mellitus, hypertension, antiplatelet usage, clinical manifestation, the Glasgow Coma Scale score and preoperative radiographic characteristics between the two groups. Patients in TDC had a significantly shorter operating time, but a longer draining time than those in BHC (16.9 +/- 6.3 min vs. 44.4 +/- 7.1 min, p< 0.001; 3.1 +/- 1.0 d vs. 2.5 +/- 0.9 d, p= 0.003; respectively). A smaller degree of midline shift reversal was observed in patients after TDC than those after BHC (2.6 +/- 2.5 mm vs. 3.9 +/- 2.8, p=0.030). Seven patients (18.4%) in TDC and 5 patients (11.1%) in BHC experienced CSDH recurrence. There was no significant difference in the recurrence rate, in-hospital complications, and neurological outcomes between the two groups.
   CONCLUSION: This study indicates that TDC and BHC have similar clinical outcomes in the treatment of patients with CSDH. A shorter operating time, but a smaller midline shift reversal and a longer draining time may be expected in patients after TDC than after BHC.
C1 [Wang, Ke; Chen, Dongjiang; Cao, Xiangyuan; Gao, Liang] Tongji Univ, Shanghai Peoples Hosp 10, Dept Neurosurg, Shanghai, Peoples R China.
C3 Tongji University
RP Gao, L (corresponding author), Tongji Univ, Shanghai Peoples Hosp 10, Dept Neurosurg, Shanghai, Peoples R China.
EM 071105344@fudan.edu.cn
RI yang, xiaodan/KTI-6719-2024; Chen, Dongjiang/KRQ-5502-2024; Wang,
   Ke/JXN-9969-2024
OI Chen, Dongjiang/0000-0003-4611-3898
FU National Scientific Foundation of China [81201708]; Foundation of
   Shanghai Municipal Public Health Bureau [20124299]
FX This work was supported by the National Scientific Foundation of China
   (81201708) and the Foundation of Shanghai Municipal Public Health Bureau
   (20124299).
CR Asghar M, 2002, J ROY SOC MED, V95, P290, DOI 10.1258/jrsm.95.6.290
   Baechli H, 2004, NEUROSURG REV, V27, P263, DOI 10.1007/s10143-004-0337-6
   Cenic A, 2005, CAN J NEUROL SCI, V32, P501, DOI 10.1017/S0317167100004510
   Chon KH, 2012, ACTA NEUROCHIR, V154, P1541, DOI 10.1007/s00701-012-1399-9
   Baé ME, 2011, ACTA NEUROCHIR, V153, P1097, DOI 10.1007/s00701-010-0903-3
   Gökmen M, 2008, ZBL NEUROCHIR, V69, P129, DOI 10.1055/s-2007-1004587
   Horn EM, 2006, SURG NEUROL, V65, P150, DOI 10.1016/j.surneu.2005.05.030
   Muzii V F, 2005, J Neurosurg Sci, V49, P41
   Nakaguchi H, 2000, J NEUROSURG, V93, P791, DOI 10.3171/jns.2000.93.5.0791
   Nakaguchi H, 2001, J NEUROSURG, V95, P256, DOI 10.3171/jns.2001.95.2.0256
   Ohba S, 2013, NEUROSURG REV, V36, P145, DOI 10.1007/s10143-012-0396-z
   Ramnarayan R, 2008, CLIN NEUROL NEUROSUR, V110, P774, DOI 10.1016/j.clineuro.2008.04.013
   Shiomi N, 2001, NEUROL SURG TOKYO, V29, P39
   Smely C, 1997, ACTA NEUROCHIR, V139, P818, DOI 10.1007/BF01411399
   TABADDOR K, 1977, J NEUROSURG, V46, P220, DOI 10.3171/jns.1977.46.2.0220
   Weigel R, 2003, J NEUROL NEUROSUR PS, V74, P937, DOI 10.1136/jnnp.74.7.937
   Williams GR, 2001, J CLIN NEUROSCI, V8, P551, DOI 10.1054/jocn.2000.0926
NR 17
TC 15
Z9 15
U1 1
U2 6
PU TURKISH NEUROSURGICAL SOC
PI BAHCELIEVLER
PA TASKENT CADDESI 13-4, BAHCELIEVLER, ANKARA 06500, TURKEY
SN 1019-5149
J9 TURK NEUROSURG
JI Turk. Neurosurg.
PD JAN
PY 2017
VL 27
IS 1
BP 60
EP 65
DI 10.5137/1019-5149.JTN.14519-15.1
PG 6
WC Clinical Neurology; Surgery
WE Science Citation Index Expanded (SCI-EXPANDED)
SC Neurosciences & Neurology; Surgery
GA EH8SG
UT WOS:000392042000008
PM 27593747
OA Bronze
DA 2025-06-06
ER

PT J
AU Kulhari, A
   Singh, A
   Mehta, S
   Fourcand, F
   Kirmani, JF
   Zacharatos, H
AF Kulhari, Ashish
   Singh, Amrinder
   Mehta, Siddhart
   Fourcand, Farah
   Kirmani, Jawad. F.
   Zacharatos, Haralabos
TI Efficacy of Middle Meningeal Artery Embolization for Chronic Subdural
   Hematoma
SO STROKE
LA English
DT Meeting Abstract
CT International Stroke Conference
CY FEB 19-21, 2020
CL Los Angeles, CA
NR 0
TC 0
Z9 0
U1 0
U2 1
PU LIPPINCOTT WILLIAMS & WILKINS
PI PHILADELPHIA
PA TWO COMMERCE SQ, 2001 MARKET ST, PHILADELPHIA, PA 19103 USA
SN 0039-2499
EI 1524-4628
J9 STROKE
JI Stroke
PD FEB
PY 2020
VL 51
SU 1
MA TP38
PG 2
WC Clinical Neurology; Peripheral Vascular Disease
WE Science Citation Index Expanded (SCI-EXPANDED); Conference Proceedings Citation Index - Science (CPCI-S)
SC Neurosciences & Neurology; Cardiovascular System & Cardiology
GA OS3BG
UT WOS:000590040200166
DA 2025-06-06
ER

PT J
AU Sato, M
   Nakano, M
   Asari, J
   Watanabe, K
AF Sato, Mitsuo
   Nakano, Masayuki
   Asari, Jun
   Watanabe, Kazuo
TI Intracerebral haemorrhage during surgery for chronic subdural haematoma
SO JOURNAL OF CLINICAL NEUROSCIENCE
LA English
DT Article
DE chronic subdural haematoma; intracerebral haemorrhage; intra-operative
   complication; surgery
ID CEREBRAL BLOOD-FLOW; EVACUATION
AB Although intracerebral haemorrhage occurring after surgery for chronic subdural haematoma has been reported as a rare complication, intracerebral haemorrhage occurring during surgery has not been described previously. A case of bilateral chronic subdural haematomas, with a small motor area haemorrhage occurring intra-operatively, is described here. (C) 2006 Elsevier Ltd. All rights reserved.
C1 So Tohoku Fukushima Hosp, Dept Neurosurg, So Tohoku Res Inst Neurosci, Fukushima 9602156, Japan.
RP Sato, M (corresponding author), So Tohoku Fukushima Hosp, Dept Neurosurg, So Tohoku Res Inst Neurosci, 11 Dannokoshi Arai, Fukushima 9602156, Japan.
EM m-sato@f-str.jp
CR DAVELLA D, 1986, J NEUROSURG, V65, P710, DOI 10.3171/jns.1986.65.5.0710
   Hayashi T, 1987, Neurol Med Chir (Tokyo), V27, P1087, DOI 10.2176/nmc.27.1087
   IKEDA K, 1990, SURG NEUROL, V33, P87, DOI 10.1016/0090-3019(90)90017-J
   Inao S, 2001, J NEUROL NEUROSUR PS, V71, P741, DOI 10.1136/jnnp.71.6.741
   Kotwica Z, 1989, Neurol Psychiatr (Bucur), V27, P167
   Missori P, 2002, BRIT J NEUROSURG, V16, P63, DOI 10.1080/026886902753512637
   MODESTI LM, 1982, NEUROSURGERY, V10, P689, DOI 10.1227/00006123-198206010-00002
   NAKAHARA N, 1984, Neurologia Medico-Chirurgica, V24, P27, DOI 10.2176/nmc.24.27
   OKADA T, 1987, JPN J STROKE, V9, P22
   OVUL I, 1988, NEUROCHIRURGIA, V31, P160
   RAMAMURTHI B, 1989, Neurosurgical Review, V12, P225, DOI 10.1007/BF01790653
   Rohde V, 2002, NEUROSURG REV, V25, P89, DOI 10.1007/s101430100182
   SHIROYAMA Y, 1989, Neurological Surgery, V17, P759
   Sousa J, 2004, J CLIN NEUROSCI, V11, P794, DOI 10.1016/j.jocn.2003.12.003
   TANAKA A, 1990, NEUROSURGERY, V27, P554, DOI 10.1227/00006123-199010000-00009
   Tindall G T, 1976, Clin Neurosurg, V23, P465
   Turtas S, 1989, Zentralbl Neurochir, V50, P115
   YAMADA T, 1998, JPN J NEUROSURG, V7, P120
NR 18
TC 10
Z9 10
U1 0
U2 0
PU CHURCHILL LIVINGSTONE
PI EDINBURGH
PA JOURNAL PRODUCTION DEPT, ROBERT STEVENSON HOUSE, 1-3 BAXTERS PLACE,
   LEITH WALK, EDINBURGH EH1 3AF, MIDLOTHIAN, SCOTLAND
SN 0967-5868
J9 J CLIN NEUROSCI
JI J. Clin. Neurosci.
PD JAN
PY 2007
VL 14
IS 1
BP 81
EP 83
DI 10.1016/j.jocn.2005.12.044
PG 3
WC Clinical Neurology; Neurosciences
WE Science Citation Index Expanded (SCI-EXPANDED)
SC Neurosciences & Neurology
GA 122EN
UT WOS:000243208600020
PM 17138073
DA 2025-06-06
ER

PT J
AU Enriquez-Marulanda, A
   Gomez-Paz, S
   Salem, MM
   Mallick, A
   Motiei-Langroudi, R
   Arle, JE
   Stippler, M
   Papavassiliou, E
   Alterman, RL
   Ogilvy, CS
   Moore, JM
   Thomas, AJ
AF Enriquez-Marulanda, Alejandro
   Gomez-Paz, Santiago
   Salem, Mohamed M.
   Mallick, Akashleena
   Motiei-Langroudi, Rouzbeh
   Arle, J. E.
   Stippler, Martina
   Papavassiliou, Efstathios
   Alterman, Ron L.
   Ogilvy, Christopher S.
   Moore, Justin M.
   Thomas, Ajith J.
TI Middle Meningeal Artery Embolization Versus Conventional Treatment of
   Chronic Subdural Hematomas
SO NEUROSURGERY
LA English
DT Article
DE Chronic subdural hematoma; Evacuation; Recurrence; Reoperation; Vascular
   disorders; Embolization; Cerebrovascular procedures; Ischemic stroke;
   Revascularization
AB BACKGROUND: Middle meningeal artery (MMA) embolization is an emerging minimally invasive endovascular technique for chronic subdural hematoma(cSDH). Currently, limited literature exists on its safety and efficacy compared with conventional treatment (opensurgical-evacuation-only).
   OBJECTIVE: To compare MMA embolization to conventional treatment.
   METHODS: Retrospective analysis of patients with cSDHs treated withMMA embolization in a single center from 2018 to 2019 was performed. Comparisons were made with a historical conventional treatment cohort from 2006 to 2016. Propensity score matching analysis was used to assemble a balanced group of subjects.
   RESULTS: A total of 357 conventionally treated cSDH and 45 with MMA embolization were included. After balancing with propensity score matching, a total of 25 pairs of cSDH were analyzed. Comparing the embolization with the conventional treatment group yielded no significant differences in complications (4% vs 4%; P>.99), clinical improvement (82.6% vs 83.3%; P=.95), cSDH recurrence (4.3% vs 21.7%; P=.08), overall re-intervention rates (12% vs 24%; P=.26), modified Rankin scale >2 on last follow-up (17.4% vs 32%; P=.24), as well as mortality (0% vs 12%; P=.09). Radiographic improvement at last follow-up was significantly higher in the open surgery cohort (73.9% vs 95.6%; P=.04). However, there was a trend for lengthier last follow-up for the historical cohort (72 vs 104 d; P=.07).
   CONCLUSION: There was a trend for lower recurrence and mortality rates in the embolization era cohort. There were significantly higher radiological improvement rates on last follow-up in the surgical only cohort era. There were no significant differences in complications and clinical improvement.
C1 [Enriquez-Marulanda, Alejandro; Gomez-Paz, Santiago; Salem, Mohamed M.; Mallick, Akashleena; Arle, J. E.; Stippler, Martina; Papavassiliou, Efstathios; Alterman, Ron L.; Ogilvy, Christopher S.; Moore, Justin M.; Thomas, Ajith J.] Harvard Med Sch, Beth Israel Deaconess Med Ctr, Neurosurg Div, 110 Francis St, Boston, MA 02215 USA.
   [Motiei-Langroudi, Rouzbeh] Univ Kentucky, Dept Neurosurg, Lexington, KY USA.
C3 Harvard University; Harvard Medical School; Harvard University Medical
   Affiliates; Beth Israel Deaconess Medical Center; University of Kentucky
RP Thomas, AJ (corresponding author), Harvard Med Sch, Beth Israel Deaconess Med Ctr, Neurosurg Div, 110 Francis St, Boston, MA 02215 USA.
EM athomas6@bidmc.harvard.edu
RI arle, jeff/Q-1214-2019; Mallick, Akashleena/JQW-5438-2023; Thomas,
   Ajith/AAX-9054-2020; Gómez, Santiago/JFA-6171-2023
OI Alterman, Ron/0000-0002-7306-3577; Gomez-Paz,
   Santiago/0000-0003-2283-3612; Enriquez-Marulanda,
   Alejandro/0000-0001-6091-390X; Papavassiliou,
   Efstathios/0000-0002-8146-4872; Arle, Jeffrey/0000-0001-9288-2618;
   Stippler, Martina/0000-0003-3284-7639
CR Ban SP, 2018, RADIOLOGY, V286, P909, DOI 10.1148/radiol.2017170053
   Fiorella D, 2019, J NEUROINTERV SURG, V11, P912, DOI 10.1136/neurintsurg-2019-014730
   Junior Messias Goncalves Pacheco, 2019, Surg Neurol Int, V10, P194, DOI 10.25259/SNI_58_2019
   Kim E, 2017, WORLD NEUROSURG, V101, P520, DOI 10.1016/j.wneu.2017.02.070
   Matsumoto H, 2018, J CLIN NEUROSCI, V49, P40, DOI 10.1016/j.jocn.2017.11.009
   Nakagawa I, 2019, WORLD NEUROSURG, V126, pE473, DOI 10.1016/j.wneu.2019.02.074
   Srivatsan A, 2019, WORLD NEUROSURG, V122, P613, DOI 10.1016/j.wneu.2018.11.167
   Takizawa K, 2016, J NEUROSURG, V124, P1679, DOI 10.3171/2015.5.JNS1567
NR 8
TC 44
Z9 44
U1 0
U2 9
PU LIPPINCOTT WILLIAMS & WILKINS
PI PHILADELPHIA
PA TWO COMMERCE SQ, 2001 MARKET ST, PHILADELPHIA, PA 19103 USA
SN 0148-396X
EI 1524-4040
J9 NEUROSURGERY
JI Neurosurgery
PD SEP
PY 2021
VL 89
IS 3
BP 486
EP 495
DI 10.1093/neuros/nyab192
EA JUN 2021
PG 10
WC Clinical Neurology; Surgery
WE Science Citation Index Expanded (SCI-EXPANDED)
SC Neurosciences & Neurology; Surgery
GA UL4BM
UT WOS:000692598400052
PM 34171921
DA 2025-06-06
ER

PT J
AU Nanko, N
   Tanikawa, M
   Mase, M
   Fujita, M
   Tateyama, H
   Miyati, T
   Yamada, K
AF Nanko, Nariyoshi
   Tanikawa, Motoki
   Mase, Mitsuhito
   Fujita, Masataka
   Tateyama, Hisashi
   Miyati, Toshiaki
   Yamada, Kazuo
TI Involvement of Hypoxia-Inducible Factor-1α and Vascular Endothelial
   Growth Factor in the Mechanism of Development of Chronic Subdural
   Hematoma
SO NEUROLOGIA MEDICO-CHIRURGICA
LA English
DT Article
DE chronic subdural hematoma; vascular endothelial growth factor;
   hypoxia-inducible factor-1 alpha
ID VEGF; PHYSIOPATHOGENESIS; NEOMEMBRANES; EXPRESSION; CYTOKINES; TISSUE
AB Vascular endothelial growth factor (VEGF), a potent inducer of angiogenesis and vascular permeability in diverse physiological and pathological conditions, may be involved in the pathophysiology of chronic subdural hematoma (CSDH). The present study investigated the source and mechanisms for the induction of VEGF in CSDH by measuring the concentration of VEGF in the hematoma of 102 patients (122 hematomas) using the enzyme-linked immunosorbent assay technique. The relationship between the VEGF concentration in hematoma and the intrahematoma membranous structure confirmed by preoperative T-2*-weighted magnetic resonance image was examined in 46 of these patients. VEGF and hypoxia-inducible factor-1 alpha (HIF-1 alpha) expression was immunohistochemically studied and microvessel density (MVD) in the outer membrane was identified using anti-CD31 antibody in 30 patients. VEGF and HIF-1 alpha were positive in the outer membranes of all 30 patients. VEGF expression was significantly correlated to HIF-1 alpha expression (r(s) = 0.651, p = 0.0084) and VEGF concentration in the hematoma (r(s) = 0.654, p = 0.0013). VEGF concentration in layered hematomas, which have intrahematoma membranous structure, was significantly higher than in non-layered hematomas (p < 0.01). Although MVDs of the outer membranes were comparable to those described in tumors, there was no significant relationship with VEGF expression. The present study suggests that VEGF in CSDH, which may be induced in the neomembrane by HIF-1 release, may give rise to the excessive development of fragile microvessels and hyperpermeability, resulting in the enlargement of CSDH.
C1 [Tanikawa, Motoki] Nagoya City Univ, Grad Sch Med Sci, Dept Neurosurg, Mizuho Ku, Nagoya, Aichi 4678602, Japan.
   [Tateyama, Hisashi] Nagoya City Univ, Grad Sch Med Sci, Dept Clin Pathol, Nagoya, Aichi 4678602, Japan.
   [Miyati, Toshiaki] Kanazawa Univ, Grad Sch Med Sci, Div Hlth Sci, Kanazawa, Ishikawa, Japan.
C3 Nagoya City University; Nagoya City University; Kanazawa University
RP Tanikawa, M (corresponding author), Nagoya City Univ, Grad Sch Med Sci, Dept Neurosurg, Mizuho Ku, 1 Kawasumi,Mizuho Cho, Nagoya, Aichi 4678602, Japan.
EM mtnkw@med.nagoya-cu.ac.jp
OI Miyati, Tosiaki/0000-0001-6120-2990
CR Carmeliet P, 2000, ANN NY ACAD SCI, V902, P249
   Choi SJ, 2002, AM J REPROD IMMUNOL, V48, P70, DOI 10.1034/j.1600-0897.2002.01071.x
   de Jong JS, 2000, HISTOPATHOLOGY, V36, P306
   Ferrara N, 1999, J MOL MED, V77, P527, DOI 10.1007/s001099900019
   FRIEDE RL, 1978, AM J PATHOL, V92, P69
   Gerwins P, 2000, CRIT REV ONCOL HEMAT, V34, P185, DOI 10.1016/S1040-8428(00)00062-7
   GLOVER D, 1976, J NEUROSURG, V45, P393, DOI 10.3171/jns.1976.45.4.0393
   Hohenstein A, 2005, J NEUROTRAUM, V22, P518, DOI 10.1089/neu.2005.22.518
   ITO H, 1976, J NEUROSURG, V45, P26, DOI 10.3171/jns.1976.45.1.0026
   Katano H, 2006, J NEUROSURG, V104, P79, DOI 10.3171/jns.2006.104.1.79
   LABADIE EL, 1976, J NEUROSURG, V45, P382, DOI 10.3171/jns.1976.45.4.0382
   MULLER W, 1990, NEUROSURG REV, V13, P305, DOI 10.1007/BF00346370
   SATO S, 1975, J NEUROSURG, V43, P569, DOI 10.3171/jns.1975.43.5.0569
   Shono T, 2001, J CLIN NEUROSCI, V8, P411, DOI 10.1054/jocn.2000.0951
   Suzuki K, 1999, J TRAUMA, V46, P532, DOI 10.1097/00005373-199903000-00040
   Suzuki M, 1998, ACTA NEUROCHIR, V140, P51, DOI 10.1007/s007010050057
   Tanikawa M, 2001, ACTA NEUROCHIR, V143, P613, DOI 10.1007/s007010170067
   Vaquero J, 2002, ACTA NEUROCHIR, V144, P343, DOI 10.1007/s007010200047
   Weigel R, 2001, ACTA NEUROCHIR, V143, P811, DOI 10.1007/s007010170035
   YAMASHIMA T, 1983, J NEUROSURG, V59, P298, DOI 10.3171/jns.1983.59.2.0298
   Ziello Jennifer E, 2007, Yale J Biol Med, V80, P51
NR 21
TC 54
Z9 57
U1 0
U2 0
PU JAPAN NEUROSURGICAL SOC
PI TOKYO
PA 5-25-16 HONGO, BUNKYO-KU, TOKYO, 113-0033, JAPAN
SN 0470-8105
EI 1349-8029
J9 NEUROL MED-CHIR
JI Neurol. Med.-Chir.
PD SEP
PY 2009
VL 49
IS 9
BP 379
EP 385
DI 10.2176/nmc.49.379
PG 7
WC Clinical Neurology; Surgery
WE Science Citation Index Expanded (SCI-EXPANDED)
SC Neurosciences & Neurology; Surgery
GA 494YG
UT WOS:000269855100001
PM 19779281
OA gold
DA 2025-06-06
ER

PT J
AU Diana, F
   Romoli, M
   Ricchetti, F
   Milonia, L
   Salcuni, A
   Cirelli, C
   Ruzza, AD
   Gaudino, C
   Iacobucci, M
   Biraschi, F
AF Diana, Francesco
   Romoli, Michele
   Ricchetti, Francesca
   Milonia, Luca
   Salcuni, Andrea
   Cirelli, Carlo
   Ruzza, Alberto Di
   Gaudino, Chiara
   Iacobucci, Marta
   Biraschi, Francesco
TI Lidocaine for headache prevention during chronic subdural hematoma
   embolization
SO INTERVENTIONAL NEURORADIOLOGY
LA English
DT Article; Early Access
DE Chronic subdural hematoma; intra-arterial lidocaine; endovascular
   embolization; middle meningeal artery; VAS
ID MENINGEAL ARTERY EMBOLIZATION; PAIN
AB Background: Middle meningeal artery embolization (MMAE) for the management of chronic subdural hematomas (CSDH) with ethylene vinyl alcohol (EVOH) causes an evident patient discomfort due to meningeal nociceptors stimulation. The aim of this study was to assess safety and efficacy of intra-arterial lidocaine (IAL) before MMAE of CSDH with EVOH.Methods: We analyzed all consecutive patients with bilateral CSDH undergoing MMAE with EVOH. We used a monolateral IAL injection, with casual allocation. We assessed the headache felt by patients during embolization with the visual analog scale (VAS) and compared scores obtained after embolization of both sides. We followed the STROBE guidelines for case-control studies. Paired t-test and ?(2) test were used to compare the distribution of variables in IAL vs control group.Results: Between September 2021 and March 2023, 32 patients underwent bilateral MMAE with EVOH for a CSDH. Lidocaine treatment resulted in a substantially lower VAS score compared to the control group (median 3 vs 7, p < 0.001), with no sub-stantial side effect. Compliance also benefited from lidocaine administration.Conclusions: In patients with CSDH undergoing MMAE, IAL seems to reduce pain sensation associated with EVOH injection and to increase patients' compliance during treatment.
C1 [Diana, Francesco] Vall dHebron Univ Hosp, Intervent Neuroradiol, Barcelona, Spain.
   [Diana, Francesco] Vall dHebron Res Inst, Stroke Res Grp, Barcelona, Spain.
   [Romoli, Michele] Maurizio Bufalini Hosp, Neurol & Stroke Unit, Cesena, Italy.
   [Ricchetti, Francesca; Salcuni, Andrea; Ruzza, Alberto Di] Sapienza Univ Rome, Dept Radiol Sci Oncol & Pathol, Rome, Italy.
   [Milonia, Luca; Cirelli, Carlo; Gaudino, Chiara; Iacobucci, Marta; Biraschi, Francesco] Sapienza Univ Rome, Dept Human Neurosci, Intervent Neuroradiol, Policlin Umberto I, Rome, Italy.
   [Diana, Francesco] Vall dHebron Hosp Univ, Neuroradiol, Barcelona, Spain.
C3 Hospital Universitari Vall d'Hebron; Autonomous University of Barcelona;
   Hospital Universitari Vall d'Hebron; Vall d'Hebron Institut de Recerca
   (VHIR); Ospedale Maurizio Bufalini; Sapienza University Rome; Sapienza
   University Rome; University Hospital Sapienza Rome
RP Diana, F (corresponding author), Vall dHebron Hosp Univ, Neuroradiol, Barcelona, Spain.
EM francesco.diana.md@gmail.com
RI Diana, Francesco/AAZ-9483-2021; Romoli, Michele/Q-1303-2019; Iacobucci,
   Marta/AAG-3383-2019; biraschi, francesco/KUL-3555-2024
OI Diana, Francesco/0000-0002-3245-917X; Gaudino,
   Chiara/0000-0003-0673-186X; Milonia, Luca/0000-0002-5256-6159
CR Abdollahifard S., 2022, INTERV NEURORADIOL, DOI 10.1177/15910199221125977
   Ban SP, 2018, RADIOLOGY, V286, P909, DOI 10.1148/radiol.2017170053
   Catapano JS, 2022, J NEUROINTERV SURG, V14, P301, DOI 10.1136/neurintsurg-2021-017602
   FEINDEL W, 1960, NEUROLOGY, V10, P555, DOI 10.1212/WNL.10.6.555
   Fiorella D, 2019, J NEUROINTERV SURG, V11, P912, DOI 10.1136/neurintsurg-2019-014730
   Haefeli M, 2006, EUR SPINE J, V15, pS17, DOI 10.1007/s00586-005-1044-x
   Kim E, 2017, WORLD NEUROSURG, V101, P520, DOI 10.1016/j.wneu.2017.02.070
   Ku J, 2023, AM J NEURORADIOL, V44, P297, DOI 10.3174/ajnr.A7796
   Link TW, 2019, NEUROSURGERY, V85, P801, DOI 10.1093/neuros/nyy521
   Mancuso-Marcello M, 2023, INTERV NEURORADIOL, DOI 10.1177/15910199231195470
   Messlinger K, 2001, MICROSC RES TECHNIQ, V53, P129, DOI 10.1002/jemt.1077
   Qureshi AI, 2021, J NEUROIMAGING, V31, P1126, DOI 10.1111/jon.12918
   Sadasivan C, 2024, J NEUROINTERV SURG, V16, P280, DOI 10.1136/jnis-2023-020132
   Sattari SA, 2023, NEUROSURGERY, V92, P1142, DOI 10.1227/neu.0000000000002365
   Schepelmann K, 1999, NEUROSCIENCE, V90, P543, DOI 10.1016/S0306-4522(98)00423-0
   Sioutas GS, 2023, INTERV NEURORADIOL, DOI 10.1177/15910199231183132
   Sun ZC, 2023, J NEUROINTERV SURG, V15, P473, DOI 10.1136/neurintsurg-2022-018735
   Waqas M, 2019, WORLD NEUROSURG, V126, P228, DOI 10.1016/j.wneu.2019.02.208
NR 18
TC 2
Z9 2
U1 1
U2 2
PU SAGE PUBLICATIONS INC
PI THOUSAND OAKS
PA 2455 TELLER RD, THOUSAND OAKS, CA 91320 USA
SN 1591-0199
EI 2385-2011
J9 INTERV NEURORADIOL
JI Interv. Neuroradiol.
PD 2023 AUG 30
PY 2023
DI 10.1177/15910199231198909
EA AUG 2023
PG 4
WC Clinical Neurology; Radiology, Nuclear Medicine & Medical Imaging
WE Science Citation Index Expanded (SCI-EXPANDED)
SC Neurosciences & Neurology; Radiology, Nuclear Medicine & Medical Imaging
GA R5ZM1
UT WOS:001065133300001
PM 37649347
DA 2025-06-06
ER

PT J
AU Zhao, ZY
   Zhang, JL
   Zhang, GJ
   Cao, YT
   Wang, G
   Yin, H
   Zhang, J
   Zhu, MJ
   Pan, YW
   Zhou, JL
AF Zhao, Zhiyong
   Zhang, Jinglong
   Zhang, Guojin
   Cao, Yuntai
   Wang, Gang
   Yin, Hang
   Zhang, Jing
   Zhu, Miaojuan
   Pan, Yawen
   Zhou, Junlin
TI Modified Burr-Hole Craniostomy for the Treatment of Chronic Subdural
   Hematoma in Adults
SO JOURNAL OF CRANIOFACIAL SURGERY
LA English
DT Article
DE Burr hole craniostomy; chronic subdural hematoma; middle meningeal
   artery; recurrence
ID MIDDLE MENINGEAL ARTERY; MANAGEMENT; RECURRENCE; EPIDEMIOLOGY; SURGERY;
   SYSTEM
AB Background: Burr-hole craniostomy (BHC) is considered to be the most effective method for the treatment of chronic subdural hematoma (CSDH), and middle meningeal artery embolization is a new therapy used in clinical practice in recent years to treat CSDH. However, the optimal therapeutic effect of these 2 procedures is still controversial. This study prospectively designed a modified burr-hole craniostomy (mBHC) with drainage to treat CSDH. Methods: A total of 101 patients diagnosed with CSDH from January 2019 to April 2020 were prospectively included in this study. They were divided into BHC and mBHC groups. Among them, 40 selected CSDH patients received mBHC treatment. For comparison, 61 CSDH patients who received BHC treatment were used as the control group. Primary outcomes were hematoma recurrence and postoperative complications. Secondary outcomes included midline recovery, hematoma clearance, operation time, and hospital stay. The Chi-square test was used to compare the 6-month follow-up results between the 2 groups. Results: Among patients treated with mBHC, 39 patients had a good prognosis, and one 87-year-old patient with bilateral hematoma died of postoperative heart failure. Of the patients treated with BHC, 52 patients had good prognoses, and one 53-year-old patient with unilateral hematoma died of postoperative acute intracranial bleeding. During the 6-month follow-up period, no relapse occurred in the patients treated with mBHC, whereas 8 (13%) of the patients treated with BHC relapsed. There was a significant difference in the recurrence rate between the 2 groups (P < 0.05). In addition, midline recovery, hematoma clearance rate, operation time, and complications were found to be significantly different statistically (P < 0.05), and other characteristics of operation and outcome were not significantly different (P > 0.05) between the 2 groups. Conclusions: Modified burr-hole craniostomy has a positive therapeutic effect on patients with CSDH and is more effective than conventional BHC therapy.
C1 [Zhao, Zhiyong; Zhang, Guojin; Cao, Yuntai; Zhang, Jing] Lanzhou Univ, Clin Sch 2, Lanzhou, Peoples R China.
   [Zhao, Zhiyong; Zhang, Jinglong; Wang, Gang; Yin, Hang; Zhu, Miaojuan; Pan, Yawen] Lanzhou Univ, Hosp 2, Dept Radiol, Cuiyingmen 82, Lanzhou 730030, Peoples R China.
   [Zhao, Zhiyong; Zhou, Junlin] Lanzhou Univ, Key Lab Med Imaging Gansu Prov, Lanzhou, Peoples R China.
   [Zhao, Zhiyong; Zhou, Junlin] Lanzhou Univ, Inst Neurol, Lanzhou, Peoples R China.
C3 Lanzhou University; Lanzhou University; Lanzhou University; Lanzhou
   University
RP Zhou, JL (corresponding author), Lanzhou Univ, Hosp 2, Dept Radiol, Cuiyingmen 82, Lanzhou 730030, Peoples R China.; Pan, YW (corresponding author), Lanzhou Univ, Hosp 2, Dept Neurosurg, Cuiyingmen 82, Lanzhou 730030, Peoples R China.
EM panyawen666@sohu.com; lzuzjl601@163.com
RI Zhu, Miaojuan/GVT-0977-2022; Zhao, Zhiyong/C-2306-2015; Zhou,
   Junlin/LWH-5467-2024; yuan, Yuan/ISA-0923-2023
FU National Natural Science Foundation of China [81772006, 82071872];
   special fund project for doctoral training program of Lanzhou University
   Second Hospital [YJS-BD-33]
FX This study received funding from the National Natural Science Foundation
   of China (81772006 and 82071872) and special fund project for doctoral
   training program of Lanzhou University Second Hospital (YJS-BD-33).
CR Abouzari M, 2007, NEUROSURGERY, V61, P794, DOI 10.1227/01.NEU.0000298908.94129.67
   Almenawer SA, 2014, ANN SURG, V259, P449, DOI 10.1097/SLA.0000000000000255
   [Anonymous], 2006, NEUROSURGERY, V58
   Ban SP, 2018, RADIOLOGY, V286, P909, DOI 10.1148/radiol.2017170053
   Brennan PM, 2017, J NEUROSURG, V127, P732, DOI 10.3171/2016.8.JNS16134
   De Bonis P, 2018, CLIN NEUROL NEUROSUR, V170, P88, DOI 10.1016/j.clineuro.2018.05.002
   Edlmann E, 2017, J NEUROINFLAMM, V14, DOI 10.1186/s12974-017-0881-y
   Fiorella D, 2019, J NEUROINTERV SURG, V11, P912, DOI 10.1136/neurintsurg-2019-014730
   FOGELHOLM R, 1975, ACTA NEUROCHIR, V32, P247, DOI 10.1007/BF01405457
   Glancz LJ, 2019, NEUROSURGERY, V85, P486, DOI 10.1093/neuros/nyy366
   Heula AL, 2009, J NEUROL, V256, P66, DOI 10.1007/s00415-009-0048-6
   Holl DC, 2018, WORLD NEUROSURG, V116, P402, DOI 10.1016/j.wneu.2018.05.037
   Ishibashi Akira, 2011, Kurume Medical Journal, V58, P35
   Jafari N, 2017, WORLD NEUROSURG, V107, P376, DOI 10.1016/j.wneu.2017.07.108
   Jiang RC, 2018, JAMA NEUROL, V75, P1338, DOI 10.1001/jamaneurol.2018.2030
   Jumah F, 2020, ACTA NEUROCHIR, V162, P499, DOI 10.1007/s00701-019-04161-3
   Katayama K, 2018, J NEUROTRAUM, V35, P1537, DOI 10.1089/neu.2017.5407
   Kolias AG, 2014, NAT REV NEUROL, V10, P570, DOI 10.1038/nrneurol.2014.163
   Lega BC, 2010, J NEUROSURG, V113, P615, DOI 10.3171/2009.9.JNS08825
   Link TW, 2019, NEUROSURGERY, V85, P801, DOI 10.1093/neuros/nyy521
   MARKWALDER TM, 1981, J NEUROSURG, V55, P390, DOI 10.3171/jns.1981.55.3.0390
   MARKWALDER TM, 1981, J NEUROSURG, V54, P637, DOI 10.3171/jns.1981.54.5.0637
   Nagahori Takeshi, 1993, Neurological Surgery, V21, P697
   Okano A, 2014, BRIT J NEUROSURG, V28, P204, DOI 10.3109/02688697.2013.829563
   OMMAYA AK, 1969, LANCET, V2, P237
   Peng DQ, 2016, COCHRANE DB SYST REV, DOI 10.1002/14651858.CD011402.pub2
   Schirmer CM, 2019, NEUROSURGERY, V85, pE1004, DOI 10.1093/neuros/nyy587
   Sjåvik K, 2020, J NEUROSURG, V133, P1113, DOI 10.3171/2016.12.JNS161713
   Stanisic M, 2017, NEUROSURGERY, V81, P752, DOI 10.1093/neuros/nyx090
   Suzuki M, 1998, ACTA NEUROCHIR, V140, P51, DOI 10.1007/s007010050057
   Takizawa K, 2016, J NEUROSURG, V124, P1679, DOI 10.3171/2015.5.JNS1567
   Tanaka T, 1998, NEUROL SURG TOKYO, V26, P339
   Tanaka T, 1999, NEUROL SURG TOKYO, V27, P431
   Toi H, 2019, J NEUROTRAUM, V36, P559, DOI 10.1089/neu.2018.5821
   Toi H, 2018, J NEUROSURG, V128, P222, DOI 10.3171/2016.9.JNS16623
   Weigel R, 2003, J NEUROL NEUROSUR PS, V74, P937, DOI 10.1136/jnnp.74.7.937
   Wilberger JE, 2000, NEUROSURG CLIN N AM, V11, P435, DOI 10.1016/S1042-3680(18)30105-0
   YAMASHIMA T, 1985, ACTA NEUROPATHOL, V67, P219, DOI 10.1007/BF00687804
NR 38
TC 0
Z9 0
U1 0
U2 2
PU LIPPINCOTT WILLIAMS & WILKINS
PI PHILADELPHIA
PA TWO COMMERCE SQ, 2001 MARKET ST, PHILADELPHIA, PA 19103 USA
SN 1049-2275
EI 1536-3732
J9 J CRANIOFAC SURG
JI J. Craniofac. Surg.
PD MAR-APR
PY 2022
VL 33
IS 2
BP 674
EP 678
DI 10.1097/SCS.0000000000008073
PG 5
WC Surgery
WE Science Citation Index Expanded (SCI-EXPANDED)
SC Surgery
GA ZJ0MA
UT WOS:000762006200115
PM 34387269
DA 2025-06-06
ER

PT J
AU Hwang, SK
   Kim, SL
AF Hwang, SK
   Kim, SL
TI Infantile head injury, with special reference to the development of
   chronic subdural hematoma
SO CHILDS NERVOUS SYSTEM
LA English
DT Article
DE infant head injury; chronic subdural hematoma
AB An infantile head injury has unique features in that infants are totally helpless and dependent on their parents, and biomechanical characteristics of the skull and brain are very different from those of other age groups. The authors reviewed a total of 16 infant head injury patients under 12 months of age who were treated in our hospital from 1989 to 1997. Birth head injury was excluded. The most common age group was 3-5 months. Early seizures were noted in 7 cases, and motor weakness in 6. Three patients with acute intracranial hematoma and another 3 with depressed skull fracture were operated on soon after admission. Chronic subdural hematomas (SDHs) developed in 3 infants. Initial CT scans showed a small amount of SDH that needed no emergency operation. Resolution of the acute SDH and development of subdural hygroma appeared on follow-up CT scans within 2 weeks of injury. TWO of these infants developed early seizures. Chronic SDH was diagnosed on the 68th and 111th days after the injuries were sustained, respectively. The third patient was the subject of close follow-up with special attention to the evolution of chronic SDH in view of our experience in the previous 2 cases, and was found to have developed chronic SDH on the 90th day after injury. All chronic SDH patients were successively treated by subduro-peritoneal shunting. In conclusion, the evolution of chronic SDH from acute SDH is relatively common following infantile head injury. Infants with head injuries, especially if they are associated with acute SDH and early development of subdural hygroma, should be carefully followed up with special attention to the possible development of chronic SDH.
C1 Kyungpook Natl Univ, Sch Med, Dept Neurosurg, Chung Ku, Taegu 700721, South Korea.
C3 Kyungpook National University (KNU)
RP Hwang, SK (corresponding author), Kyungpook Natl Univ, Sch Med, Dept Neurosurg, Chung Ku, 50 Samdukdong, Taegu 700721, South Korea.
CR Aoki N, 1976, No Shinkei Geka, V4, P391
   AOKI N, 1990, J NEUROSURG, V73, P201, DOI 10.3171/jns.1990.73.2.0201
   COLLINS WF, 1961, J PEDIATR-US, V58, P482, DOI 10.1016/S0022-3476(61)80180-7
   Ingraham FD, 1944, J PEDIATR-US, V24, P1, DOI 10.1016/S0022-3476(44)80138-X
   James HE., 1985, BRAIN INSULTS INFANT, P179
   Matson D., 1969, NEUROSURGERY INFANCY
   MCCORMICK MC, 1981, AM J DIS CHILD, V135, P159, DOI 10.1001/archpedi.1981.02130260051015
   MCLAURIN R L, 1989, Neurosurgical Review, V12, P219, DOI 10.1007/BF01790652
   MCLAURIN RL, 1971, J NEUROSURG, V34, P753, DOI 10.3171/jns.1971.34.6.0753
   MCLAURIN RL, 1986, PRINCIPLES PEDIAT NE, P183
   Misra M, 1996, SURG NEUROL, V46, P378, DOI 10.1016/S0090-3019(96)00188-7
   MIYAGAMI M, 1979, SHONI NO NOSHINKEI, V4, P41
   MORI K, 1993, CHILD NERV SYST, V9, P282, DOI 10.1007/BF00306274
   PARENT AD, 1992, PEDIATR NEUROSURG, V18, P266, DOI 10.1159/000120674
   RAIMONDI AJ, 1984, CHILD BRAIN, V11, P12
   ROSENBLUTH PR, 1962, JAMA-J AM MED ASSOC, V179, P759, DOI 10.1001/jama.1962.03050100013003
   SMITH MD, 1975, J TRAUMA, V15, P987, DOI 10.1097/00005373-197511000-00008
   YAMAMOTO S, 1978, SHONI NO NOSHINKEI, V3, P162
NR 18
TC 19
Z9 20
U1 0
U2 2
PU SPRINGER-VERLAG
PI NEW YORK
PA 175 FIFTH AVE, NEW YORK, NY 10010 USA
SN 0256-7040
J9 CHILD NERV SYST
JI Childs Nerv. Syst.
PD SEP
PY 2000
VL 16
IS 9
BP 590
EP 594
DI 10.1007/s003810000312
PG 5
WC Clinical Neurology; Pediatrics; Surgery
WE Science Citation Index Expanded (SCI-EXPANDED)
SC Neurosciences & Neurology; Pediatrics; Surgery
GA 359LH
UT WOS:000089612000012
PM 11048634
DA 2025-06-06
ER

PT J
AU Nayak, R
   Pai, AS
   Anand, A
   Sunder, G
   Gangachannaiah, S
AF Nayak, Raghavendra
   Pai, Ashwin
   Anand, Arjun
   Sunder, Geeta
   Gangachannaiah, Shivaprakash
TI Tranexamic Acid in Symptomatic Chronic Subdural Hematoma in the Absence
   of Surgical Intervention
SO NEUROLOGY INDIA
LA English
DT Article
DE Burr-hole evacuation; chronic subdural hematoma; tranexamic acid
ID EVACUATION; DRAINAGE; SURGERY; SYSTEM
AB Background:Standard treatment for symptomatic chronic subdural hematoma (CSDH) is a burr-hole evacuation. However, in patients in whom surgical evacuation carries a very high risk, we do not have an established practice guideline.Objective:To analyze the outcome of symptomatic CSDH treated only by tranexamic acid.Material and Methods:A total of 22 admitted patients with symptomatic chronic subdural hematoma from 2018 to 2019 were included in the study. All patients were managed conservatively with oral tablet tranexamic acid 250 mg thrice daily till the resolution of hematoma. Patients were followed up every month with CT scan brain. Data regarding the volume of hematoma, resolution of hematoma, and recurrence of hematoma were anonymized and analyzed.Results:The median duration of treatment was 60 days (range 30-98). The median volume of hematoma before the initiation of the therapy was 74 ml (range 66-96), and it was reduced to 2 ml after the therapy with tranexamic acid. The median midline shift before the initiation of the therapy was 15 mm (range 10-20), and it was zero in all patients following the treatment. There was no progression or recurrence of hematoma in any one of patients. No major complications (thromboembolic events) due to the use of tranexamic acid were seen in any patient.Conclusion:Even symptomatic patients with chronic subdural hematoma can be effectively managed with tranexamic acid when the surgical drainage is risky or not possible. It can be used as an alternative to surgery when there is no immediate threat to life.
C1 [Nayak, Raghavendra; Pai, Ashwin; Anand, Arjun; Sunder, Geeta] Manipal Acad Higher Educ MAHE, Kasturba Med Coll, Dept Neurosurg, Manipal, Karnataka, India.
   [Gangachannaiah, Shivaprakash] Manipal Acad Higher Educ MAHE, Kasturba Med Coll, Dept Pharmacol, Manipal, Karnataka, India.
C3 Manipal Academy of Higher Education (MAHE); Kasturba Medical College,
   Manipal; Manipal Academy of Higher Education (MAHE); Kasturba Medical
   College, Manipal
RP Nayak, R (corresponding author), MAHE, Kasturba Med Coll, Dept Neurosurg, Manipal, Karnataka, India.
EM drnayakneuro@gmail.com
CR Allandini F, 2022, NEUROL INDIA, V70, P1142, DOI 10.4103/0028-3886.349645
   [Anonymous], 2011, BMJ-BRIT MED J, V343, DOI 10.1136/bmj.d3795
   Behari S, 2014, NEUROL INDIA, V62, P121, DOI 10.4103/0028-3886.132316
   Ducloy-Bouthors AS, 2011, CRIT CARE, V15, DOI 10.1186/cc10143
   Dunn CJ, 1999, DRUGS, V57, P1005, DOI 10.2165/00003495-199957060-00017
   FUJISAWA H, 1995, J NEUROL NEUROSUR PS, V59, P388, DOI 10.1136/jnnp.59.4.388
   Harada K, 1989, Neurol Med Chir (Tokyo), V29, P113, DOI 10.2176/nmc.29.113
   Kageyama H, 2013, J NEUROSURG, V119, P332, DOI 10.3171/2013.3.JNS122162
   KASSELL NF, 1984, J NEUROSURG, V61, P225, DOI 10.3171/jns.1984.61.2.0225
   Kawakami Y, 1991, Neurol Med Chir (Tokyo), V31, P32, DOI 10.2176/nmc.31.32
   Kayalar AE, 2024, NEUROL INDIA, V72, P340, DOI 10.4103/ni.ni_390_22
   Ker K, 2012, BMJ-BRIT MED J, V344, DOI 10.1136/bmj.e3054
   Kim HC, 2016, J KOREAN NEUROSURG S, V59, P628, DOI 10.3340/jkns.2016.59.6.628
   Kutty Raja K, 2017, J Int Assoc Provid AIDS Care, V16, P211, DOI 10.1177/2325957416680294
   LABADIE EL, 1975, NEUROLOGY, V25, P669, DOI 10.1212/WNL.25.7.669
   Liu WM, 2014, J NEUROSURG, V121, P665, DOI 10.3171/2014.5.JNS132715
   Mehta V, 2018, J CLIN NEUROSCI, V50, P7, DOI 10.1016/j.jocn.2018.01.050
   Mohanty A, 2021, NEUROL INDIA, V69, P1497, DOI 10.4103/0028-3886.329527
   Moscote-Salazar Luis Rafael, 2018, Asian J Neurosurg, V13, P951, DOI 10.4103/ajns.AJNS_298_16
   SAITO K, 1989, J NEUROSURG, V70, P68, DOI 10.3171/jns.1989.70.1.0068
   Singh L, 2023, NEUROL INDIA, V71, P267, DOI 10.4103/0028-3886.375434
   Stanisic M, 2012, ACTA NEUROCHIR, V154, P113, DOI 10.1007/s00701-011-1203-2
   Stary JM, 2016, J NEUROL SURG PART A, V77, P422, DOI 10.1055/s-0036-1584212
   Tanweer O, 2016, WORLD NEUROSURG, V91, P29, DOI 10.1016/j.wneu.2016.03.062
   Thotakura Amit Kumar, 2018, Asian J Neurosurg, V13, P976, DOI 10.4103/ajns.AJNS_13_17
   WAKAI S, 1990, NEUROSURGERY, V26, P771, DOI 10.1227/00006123-199005000-00006
   Won SY, 2018, PLOS ONE, V13, DOI 10.1371/journal.pone.0199809
   Yadav YR, 2023, NEUROL INDIA, V71, P122, DOI 10.4103/0028-3886.370434
   YAMASHIMA T, 1983, J NEUROSURG, V59, P298, DOI 10.3171/jns.1983.59.2.0298
NR 29
TC 0
Z9 0
U1 0
U2 0
PU WOLTERS KLUWER MEDKNOW PUBLICATIONS
PI MUMBAI
PA WOLTERS KLUWER INDIA PVT LTD , A-202, 2ND FLR, QUBE, C T S  NO 1498A-2
   VILLAGE MAROL, ANDHERI EAST, MUMBAI, Maharashtra, INDIA
SN 0028-3886
EI 1998-4022
J9 NEUROL INDIA
JI Neurol. India
PD NOV-DEC
PY 2024
VL 72
IS 6
BP 1207
EP 1212
DI 10.4103/neurol-india.Neurol-India-D-24-00787
PG 6
WC Neurosciences
WE Science Citation Index Expanded (SCI-EXPANDED)
SC Neurosciences & Neurology
GA P8H7M
UT WOS:001380258400031
PM 39690993
DA 2025-06-06
ER

PT J
AU Bourdillon, P
   Apra, C
   Cornu, P
   Chauvet, D
AF Bourdillon, Pierre
   Apra, Caroline
   Cornu, Philippe
   Chauvet, Dorian
TI An Unexpected Subdural Collection: Story of a Prostatic Metastasis
SO CLINICAL GENITOURINARY CANCER
LA English
DT Article
DE Intracranial; Prostate adenocarcinoma; Prostate cancer; Subdural
   hematoma; Subdural metastasis
ID DURAL METASTASIS; HEMATOMA; ADENOCARCINOMA
AB Subdural metastasis is unusual, but prostate cancer represents 1 of 5 cases.
   Subdural metastasis of prostate cancer usually mimics acute, mixed, subacute, or chronic subdural hematoma.
   In case of subdural collection in a patient with a medical history of prostate cancer, always discuss performing contrast-enhanced head magnetic resonance imaging when there is a bone localization of cancer or atypical features on head computed tomography scan, for instance, a spontaneous hyperdensity hanging from the dura within a biconcave hypodensity.
   When a patient with a medical history of prostate cancer undergoes surgery for a subdural hematoma drainage, consider a burr hole or trephine hole technique rather than a percutaneous procedure such as twist-drill, and always send a sample for histopathologic analysis. (C) 2016 Elsevier Inc. All rights reserved.
C1 [Bourdillon, Pierre; Apra, Caroline; Cornu, Philippe; Chauvet, Dorian] Hop La Pitie Salpetriere, Dept Neurosurg, 47-83 Blvd Hop, F-75013 Paris, France.
   [Bourdillon, Pierre] Univ Lyon 1, Lyon, France.
   [Bourdillon, Pierre; Apra, Caroline; Cornu, Philippe] Univ Paris 06, Sorbonne Univ, Paris, France.
   [Chauvet, Dorian] Fdn Adolphe De Rothschild, Dept Neurosurg, Paris, France.
C3 Sorbonne Universite; Assistance Publique Hopitaux Paris (APHP); Hopital
   Universitaire Pitie-Salpetriere - APHP; Universite Claude Bernard Lyon
   1; Sorbonne Universite
RP Bourdillon, P (corresponding author), Hop La Pitie Salpetriere, Dept Neurosurg, 47-83 Blvd Hop, F-75013 Paris, France.
EM pierre.bourdillon@neurochirurgie.fr
RI Bourdillon, Pierre/AAH-4329-2021
OI Bourdillon, Pierre/0000-0002-8441-1311; Apra,
   Caroline/0000-0003-0944-9544
CR BUCCI MN, 1986, J UROLOGY, V135, P803, DOI 10.1016/S0022-5347(17)45861-7
   Cheng YK, 2009, J CLIN NEUROSCI, V16, P1084, DOI 10.1016/j.jocn.2008.08.008
   Dols M.C., 2005, ONCOLOG A, V28, P407
   Dorsi MJ, 2010, CLIN NEUROL NEUROSUR, V112, P501, DOI 10.1016/j.clineuro.2010.02.009
   George Kuriakose J, 2012, Surg Neurol Int, V3, P60, DOI 10.4103/2152-7806.97004
   Guénot M, 2001, NEUROCHIRURGIE, V47, P473
   Laigle-Donadey F, 2005, J NEURO-ONCOL, V75, P57, DOI 10.1007/s11060-004-8098-1
   LEVY RM, 1994, CURR OPIN NEUROL, V7, P223, DOI 10.1097/00019052-199406000-00008
   N'Dri Oka D, 2013, J NEURORADIOLOGY, V27, P282
   Nayak L, 2009, CANCER-AM CANCER SOC, V115, P1947, DOI 10.1002/cncr.24203
   Nzokou A, 2015, J NEUROL SURG REP, V76, P123, DOI 10.1055/s-0035-1549224
   O'Meara C, 2012, J Surg Case Rep, V2012, P7, DOI 10.1093/jscr/2012.5.7
   Patil Shashikant, 2010, J La State Med Soc, V162, P203
   Tomlin JM, 2002, SURG NEUROL, V58, P329, DOI 10.1016/S0090-3019(02)00835-2
   Yu WL, 2012, EMERG RADIOL, V19, P549, DOI 10.1007/s10140-012-1045-0
NR 15
TC 3
Z9 3
U1 0
U2 4
PU CIG MEDIA GROUP, LP
PI DALLAS
PA 3500 MAPLE AVENUE, STE 750, DALLAS, TX 75219-3931 USA
SN 1558-7673
EI 1938-0682
J9 CLIN GENITOURIN CANC
JI Clin. Genitourin. Cancer
PD AUG
PY 2016
VL 14
IS 4
BP E405
EP E407
DI 10.1016/j.clgc.2016.01.008
PG 3
WC Oncology; Urology & Nephrology
WE Science Citation Index Expanded (SCI-EXPANDED)
SC Oncology; Urology & Nephrology
GA DS4ON
UT WOS:000380760500032
PM 26873433
OA Green Submitted
DA 2025-06-06
ER

PT J
AU Salunke, P
   Savardekar, A
   Sura, S
AF Salunke, Pravin
   Savardekar, Amey
   Sura, Sukumar
TI Delayed-onset bilateral abducens paresis after head trauma
SO INDIAN JOURNAL OF OPHTHALMOLOGY
LA English
DT Article
DE Bilateral abducens nerve; delayed onset paresis; head injury
ID NERVE PALSY
AB Bilateral sixth nerve paresis following closed head injury, though rare, is a known entity. However, delayed-onset post-traumatic bilateral abducens paresis is extremely rare. We present two cases. The first patient had onset of bilateral abducens paresis 2 weeks after closed head injury and the second patient after 3 days. The cause in the former was detected to be chronic subdural hematoma and in the latter is speculated to be edema/ischemia due to injury to soft tissue structures housing these nerves. The delayed onset of bilateral abducens paresis following head injury may vary according to the cause. There may be another mechanism of injury apart from direct trauma. Though rare, it needs to be evaluated and may have a treatable cause like elevated intracranial pressure.
C1 [Salunke, Pravin; Savardekar, Amey; Sura, Sukumar] PGIMER, Dept Neurosurg, Chandigarh 160012, India.
C3 Post Graduate Institute of Medical Education & Research (PGIMER),
   Chandigarh
RP Salunke, P (corresponding author), PGIMER, Dept Neurosurg, Sect 12, Chandigarh 160012, India.
EM drpravin_salunke@yahoo.co.uk
RI Savardekar, Amey/AAV-6000-2021
OI Savardekar, Amey/0000-0002-9305-7457
CR Advani RM, 2003, ANN EMERG MED, V41, P27, DOI 10.1067/mem.2003.46
   BAKER RS, 1991, SURV OPHTHALMOL, V35, P245, DOI 10.1016/0039-6257(91)90046-I
   Kim MS, 2008, J KOREAN NEUROSURG S, V44, P396, DOI 10.3340/jkns.2008.44.6.396
   KOBAYASHI S, 1988, Neurological Surgery, V16, P869
   Rotondo M, 2010, ACTA NEUROCHIR, V152, P1705, DOI 10.1007/s00701-010-0747-x
NR 5
TC 9
Z9 9
U1 0
U2 0
PU ALL INDIA OPHTHALMOLOGICAL SOC
PI HYDERABAD
PA C/O L V PRASAD EYE INST, L V PRASAD MARG, BANJARA HILLS, HYDERABAD,
   ANDHRA PRADESH 00000, INDIA
SN 0301-4738
J9 INDIAN J OPHTHALMOL
JI Indian J. Ophthalmol.
PD MAR-APR
PY 2012
VL 60
IS 2
BP 149
EP 150
DI 10.4103/0301-4738.90491
PG 2
WC Ophthalmology
WE Science Citation Index Expanded (SCI-EXPANDED)
SC Ophthalmology
GA 921DX
UT WOS:000302459300017
PM 22446916
OA gold, Green Published
DA 2025-06-06
ER

PT J
AU Wang, D
   Fan, YS
   Fan, YB
   Wang, ZG
   Yang, L
   Huang, JH
   Gao, C
   Zhao, ZL
   Zhang, JN
   Jiang, RC
AF Wang, Dong
   Fan, Yueshan
   Fan, Yibing
   Wang, Zengguang
   Yang, Liang
   Huang, Jinhao
   Gao, Chuang
   Zhao, Zilong
   Zhang, Jianning
   Jiang, Rongcai
TI Peripheral Monocyte Percentage as a Potential Indicator of Prognosis in
   Patients with Chronic Subdural Hematoma Receiving Conservative Therapy
SO WORLD NEUROSURGERY
LA English
DT Article
DE Chronic subdural hematoma; Conservative treatment; Drug therapy;
   Monocytes; Prognostic factor
ID EPIDEMIOLOGY; RECURRENCE; ATORVASTATIN; INFLAMMATION; PREDICTORS;
   STATINS; RISK
AB BACKGROUND: Studies have confirmed active and abnormal inflammation in the hematoma cavity of chronic subdural hematoma (CSDH). However, a relationship between the peripheral blood status and the prognosis of CSDH patients has not been demonstrated.
   METHODS: We retrospectively analyzed 245 CSDH patients who received conservative therapy (67 under close follow-up observation, 103 treated with atorvastatin, and 75 treated with atorvastatin combined with dexamethasone) from 2014 to 2021 to evaluate the role of major inflammation-associated cells in the prognostic assessment of patients. Univariate and multivariate analyses were performed to assess the potential factors that could indicate the prognosis among the 103 patients who underwent observation only or atorvastatin therapy. Changes in peripheral blood inflammation-associated cells at different time points were compared between patients with good and poor outcomes. Furthermore, the changes in inflammatory cells in 75 patients who received atorvastatin combined with dexamethasone were analyzed.
   RESULTS: The monocyte percentage was the only independent influencing factor in subsequent follow-up assessments. Patients with good outcomes had obviously lower circulating monocyte percentages in their peripheral blood counts throughout the treatment period. The monocyte percentage was also significantly decreased in the patients who responded well to atorvastatin combined with dexamethasone. The peripheral monocyte percentage was significantly higher in patients who transitioned to surgery because of a poor response to pharmacotherapy.
   CONCLUSIONS: The peripheral monocyte percentage may be a convenient and effective indicator for predicting the outcome of CSDH for patients receiving conservative treatment. A higher percentage of monocytes could be a risk factor for a poor response.
C1 [Wang, Dong; Fan, Yueshan; Wang, Zengguang; Huang, Jinhao; Gao, Chuang; Zhang, Jianning; Jiang, Rongcai] Tianjin Med Univ, Gen Hosp, Dept Neurosurg, Tianjin, Peoples R China.
   [Fan, Yibing; Zhao, Zilong] Key Lab Postneuroinjury Neurorepair & Regenerat C, Tianjin, Peoples R China.
   [Yang, Liang] Hebei Med Univ, Hosp 2, Dept Neurosurg, Shijiazhuang, Hebei, Peoples R China.
C3 Tianjin Medical University; Hebei Medical University
RP Jiang, RC (corresponding author), Tianjin Med Univ, Gen Hosp, Dept Neurosurg, Tianjin, Peoples R China.
EM jiang116216@163.com
RI Zhao, Zilong/AAZ-2196-2020
OI fan, yi bing/0000-0003-2944-4505; Jiang, Rongcai/0000-0002-9119-0115;
   Zhao, Zilong/0000-0001-8218-6395; Wang, Dong/0000-0002-5245-3074
FU National Natural Science Foundation of China [82171359, 82022020,
   81971176, 81930031, 82001323]; Tianjin Research Program of Application
   Foundation and Advanced Technology of China: BeijingTianjin-Hebei
   Cooperation Project [19JCZDJC64600]; Tianjin Research Program of
   Application Foundation and Advanced Technology of China: Tianjin Key
   Research and Development Plan, Key Project of Science and Technology
   Support [20YFZCSY00010]
FX This work was supported by the National Natural Science Foundation of
   China [grant numbers 82171359, 82022020, 81971176, 81930031, and
   82001323], the Tianjin Research Program of Application Foundation and
   Advanced Technology of China: BeijingTianjin-Hebei Cooperation Project
   [grant number 19JCZDJC64600], and the Tianjin Research Program of
   Application Foundation and Advanced Technology of China: Tianjin Key
   Research and Development Plan, Key Project of Science and Technology
   Support [grant number 20YFZCSY00010].
CR Blum A, 2009, ATHEROSCLEROSIS, V203, P325, DOI 10.1016/j.atherosclerosis.2008.08.022
   Chen JCT, 2000, NEUROSURG CLIN N AM, V11, P399, DOI 10.1016/S1042-3680(18)30101-3
   Diomede L, 2001, ARTERIOSCL THROM VAS, V21, P1327, DOI 10.1161/hq0801.094222
   Edlmann E, 2017, J NEUROINFLAMM, V14, DOI 10.1186/s12974-017-0881-y
   Feghali J, 2020, WORLD NEUROSURG, V141, P339, DOI 10.1016/j.wneu.2020.06.140
   Gong ZT, 2021, J NEUROINFLAMM, V18, DOI 10.1186/s12974-021-02257-1
   Hohenstein A, 2005, J NEUROTRAUM, V22, P518, DOI 10.1089/neu.2005.22.518
   Jiang RC, 2018, JAMA NEUROL, V75, P1338, DOI 10.1001/jamaneurol.2018.2030
   Kim HC, 2016, J KOREAN NEUROSURG S, V59, P628, DOI 10.3340/jkns.2016.59.6.628
   Kimura M, 1997, ARTERIOSCL THROM VAS, V17, P1521, DOI 10.1161/01.ATV.17.8.1521
   Li T, 2014, J NEUROL SCI, V341, P88, DOI 10.1016/j.jns.2014.04.009
   Lin HJ, 2020, BIOSCIENCE REP, V40, DOI 10.1042/BSR20201885
   Link TW, 2019, NEUROSURGERY, V85, P801, DOI 10.1093/neuros/nyy521
   Link TW, 2018, INTERV NEURORADIOL, V24, DOI 10.1177/1591019918769336
   Miranda LB, 2011, J NEUROSURG, V114, P72, DOI 10.3171/2010.8.JNS10298
   Montecucco F, 2009, SEMIN IMMUNOPATHOL, V31, P127, DOI 10.1007/s00281-009-0150-y
   Osuka K, 2017, NEUROSURGERY, V80, P571, DOI 10.1093/neuros/nyw100
   Santarius T, 2004, BRIT J NEUROSURG, V18, P328, DOI 10.1080/02688690400004845
   Shakur H, 2010, LANCET, V376, P23, DOI 10.1016/S0140-6736(10)60835-5
   Stalker TJ, 2001, BRIT J PHARMACOL, V133, P406, DOI 10.1038/sj.bjp.0704070
   Stanisic M, 2013, ACTA NEUROCHIR, V155, P323, DOI 10.1007/s00701-012-1565-0
   Stanisic M, 2012, INFLAMM RES, V61, P845, DOI 10.1007/s00011-012-0476-0
   Stein AA, 2019, CLIN NEUROL NEUROSUR, V180, P52, DOI 10.1016/j.clineuro.2019.03.012
   Tao ZQ, 2016, MED HYPOTHESES, V86, P43, DOI 10.1016/j.mehy.2015.11.027
   Torihashi K, 2008, NEUROSURGERY, V63, P1125, DOI 10.1227/01.NEU.0000335782.60059.17
   Trottier MD, 2008, P NATL ACAD SCI USA, V105, P2028, DOI 10.1073/pnas.0712003105
   Vega RA, 2017, NEUROSURG CLIN N AM, V28, P247, DOI 10.1016/j.nec.2016.11.007
   Wang D, 2021, J NEUROSURG, V134, P235, DOI 10.3171/2019.11.JNS192020
   Weigel R, 2007, NEUROSURGERY, V61, P788, DOI 10.1227/01.NEU.0000298907.56012.E8
   WEIR B, 1980, J NEUROSURG, V53, P512, DOI 10.3171/jns.1980.53.4.0512
   WEIR B, 1971, J NEUROSURG, V34, P528, DOI 10.3171/jns.1971.34.4.0528
   Welling LC, 2018, WORLD NEUROSURG, V111, P393, DOI 10.1016/j.wneu.2018.01.131
   Xavier-Elsas P, 2015, MEDIAT INFLAMM, V2015, DOI 10.1155/2015/495430
   Xu X, 2017, J NEUROINFLAMM, V14, DOI 10.1186/s12974-017-0934-2
   Yadav Yad R, 2016, Asian J Neurosurg, V11, P330
   Yang WY, 2017, NEUROSURG CLIN N AM, V28, P205, DOI 10.1016/j.nec.2016.11.002
   Zhang YD, 2020, CLIN NEUROL NEUROSUR, V191, DOI 10.1016/j.clineuro.2020.105738
NR 37
TC 1
Z9 1
U1 1
U2 6
PU ELSEVIER SCIENCE INC
PI NEW YORK
PA STE 800, 230 PARK AVE, NEW YORK, NY 10169 USA
SN 1878-8750
EI 1878-8769
J9 WORLD NEUROSURG
JI World Neurosurg.
PD SEP
PY 2022
VL 165
BP E92
EP E101
DI 10.1016/j.wneu.2022.05.104
PG 10
WC Clinical Neurology; Surgery
WE Science Citation Index Expanded (SCI-EXPANDED)
SC Neurosciences & Neurology; Surgery
GA 5V6QZ
UT WOS:000877353900010
PM 35654333
DA 2025-06-06
ER

PT J
AU De Bonis, P
   Olei, S
   Mongardi, L
   Cavallo, MA
   Santantonio, M
   Trevisi, G
   Anile, C
   Mangiola, A
AF De Bonis, Pasquale
   Olei, Simone
   Mongardi, Lorenzo
   Cavallo, Michele Alessandro
   Santantonio, Mariaconsiglia
   Trevisi, Gianluca
   Anile, Carmelo
   Mangiola, Annunziato
TI Chronic subdural hematoma in patients aged 80 years and older: A
   two-centre study
SO CLINICAL NEUROLOGY AND NEUROSURGERY
LA English
DT Article; Proceedings Paper
CT 66th National Congress of the Italian-Society-of-Neurosurgeons (SINch)
CY JUN 21-23, 2017
CL Verona, ITALY
SP Italian Soc Neurosurgeons
DE Anticoagulant therapy; Antiplatelet therapy; Charlson comorbidity index;
   Chronic subdural hematoma; Elderly patients; Surgery
AB Objective: Chronic subdural hematoma (CSDH) is a common condition in the elderly, and the ageing of population will increase the number of "superaged" patients presenting this pathology for the years to come. Few studies investigating the outcome of superaged patients surgically treated for CSDH are available, and study populations are generally small. The outcome of surgically treated patients and risk factors are not completely clear.
   Aim of the work is to identify the risk factors which may influence the outcome of patients aged 80 years and older surgically treated for CSDH.
   Patients and Methods: This is a retrospective two-centre study including 151 surgically treated patients. A univariate (Fisher exact test) and multivariate (logistic regression) analysis of possible risk factors influencing outcome was performed. Outcome was expressed as: 6-month clinical outcome, 6-month mortality, complications and length of hospital stay.
   Results: Univariate analysis showed an association between Charlson Comorbidity Index (CCI) and 6-month clinical outcome (p = 0,048), complications (p = 0,034) and 6-month mortality (p = 0,007). Antithrombotic drugs were associated with longer hospital stay (p < 0,001). Logistic regression analysis showed an association between CCI and complications (p = 0,016, HR = 3,18) and 6-month mortality (p = 0,034, HR = 11,71), and between antithrombotic drugs and longer hospital stay (p = 0,002, HR = 3,07).
   Conclusions: Age alone is not a predictor of bad outcome for patients aged 80 years and older surgically treated for CSDH. Charlson Comorbidity Index (CCI) may prove a valuable outcome predicting tool in these patients, and a longer hospital stay may be anticipated for patients under antithrombotic agents.
C1 [De Bonis, Pasquale; Olei, Simone; Mongardi, Lorenzo; Cavallo, Michele Alessandro] S Anna Univ Hosp, Neurosurg, Via Aldo Moro 8, Ferrara, Italy.
   [Santantonio, Mariaconsiglia; Trevisi, Gianluca; Anile, Carmelo; Mangiola, Annunziato] Catholic Univ, Sch Med, Neurotrauma, Largo A Gemelli 8, Rome, Italy.
C3 University of Ferrara; Arcispedale Sant'Anna; Catholic University of the
   Sacred Heart; IRCCS Policlinico Gemelli
RP De Bonis, P (corresponding author), Univ Ferrara, Dept Morphol, Neurosurg, Viale A Moro 8, I-44121 Cona Di Ferrara, Italy.
EM pasquale.debonis@unife.it
RI mongardi, lorenzo/AAI-2247-2020; de bonis, pasquale/LGY-7253-2024;
   Trevisi, Gianluca/K-9664-2016
OI mongardi, lorenzo/0000-0002-1374-5736; Santantonio,
   Mariaconsiglia/0000-0002-4600-6470; Trevisi,
   Gianluca/0000-0002-2879-8451
CR Adhiyaman V, 2002, POSTGRAD MED J, V78, P71, DOI 10.1136/pmj.78.916.71
   Bacchli H., 2014, NEUROSURG REV, V27, P263
   Borger V, 2012, ACTA NEUROCHIR, V154, P1549, DOI 10.1007/s00701-012-1434-x
   De Bonis P, 2013, PLOS ONE, V8, DOI 10.1371/journal.pone.0068732
   FELDMAN RG, 1963, ARCH INTERN MED, V112, P966, DOI 10.1001/archinte.1963.03860060178020
   Flaherty ML, 2007, NEUROLOGY, V68, P116, DOI 10.1212/01.wnl.0000250340.05202.8b
   FOGELHOLM R, 1975, ACTA NEUROCHIR, V32, P247, DOI 10.1007/BF01405457
   Iliescu I A, 2015, J Med Life, V8, P278
   Lee Kyeong-Seok, 2015, Korean J Neurotrauma, V11, P27, DOI 10.13004/kjnt.2015.11.2.27
   Lee KS, 2016, J KOREAN NEUROSURG S, V59, P1, DOI 10.3340/jkns.2016.59.1.1
   Lee L, 2016, J NEUROSURG, V124, P546, DOI 10.3171/2014.12.JNS142053
   MARKWALDER TM, 1981, J NEUROSURG, V54, P637, DOI 10.3171/jns.1981.54.5.0637
   Miranda LB, 2011, J NEUROSURG, V114, P72, DOI 10.3171/2010.8.JNS10298
   Mori K, 2001, NEUROL MED-CHIR, V41, P371, DOI 10.2176/nmc.41.371
   Putnam TJ, 1925, ARCH SURG-CHICAGO, V11, P329, DOI 10.1001/archsurg.1925.01120150002001
   ROZZELLE CJ, 1995, J AM GERIATR SOC, V43, P240, DOI 10.1111/j.1532-5415.1995.tb07329.x
   Sambasivan M, 1997, SURG NEUROL, V47, P418, DOI 10.1016/S0090-3019(97)00188-2
   Senger S, 2016, WORLD NEUROSURG, V88, P132, DOI 10.1016/j.wneu.2015.11.086
   Shapey J, 2016, CURR GERIATR REP, V5, P71, DOI 10.1007/s13670-016-0166-9
   Stippler M, 2013, NEUROL RES, V35, P243, DOI 10.1179/1743132813Y.0000000163
   Sundström N, 2016, ACTA NEUROCHIR, V158, P1479, DOI 10.1007/s00701-016-2862-9
   Tabuchi Sadaharu, 2014, J Clin Med Res, V6, P379, DOI 10.14740/jocmr1907w
   Trotter W, 1914, BRIT J SURG, V2, P271, DOI 10.1002/bjs.1800020608
   WEIR B, 1971, J NEUROSURG, V34, P528, DOI 10.3171/jns.1971.34.4.0528
NR 24
TC 25
Z9 25
U1 0
U2 0
PU ELSEVIER
PI AMSTERDAM
PA RADARWEG 29, 1043 NX AMSTERDAM, NETHERLANDS
SN 0303-8467
EI 1872-6968
J9 CLIN NEUROL NEUROSUR
JI Clin. Neurol. Neurosurg.
PD JUL
PY 2018
VL 170
BP 88
EP 92
DI 10.1016/j.clineuro.2018.05.002
PG 5
WC Clinical Neurology; Surgery
WE Science Citation Index Expanded (SCI-EXPANDED); Conference Proceedings Citation Index - Science (CPCI-S)
SC Neurosciences & Neurology; Surgery
GA GJ8ER
UT WOS:000435622600017
PM 29753169
DA 2025-06-06
ER

PT J
AU Guppy, KH
   Khandhar, SM
   Ochi, C
AF Guppy, Kern H.
   Khandhar, Suketu M.
   Ochi, Calvin
TI Reversible Parkinson-Like Symptoms in Patient with Bilateral Chronic
   Subdural Hematomas and Cervical Spinal Stenosis
SO WORLD NEUROSURGERY
LA English
DT Article
DE Bilateral chronic subdural hematoma; Burr holes; Cervical stenosis;
   Gait; Parkinson-like; Myelopathy; Reversible
ID SPONDYLOTIC MYELOPATHY; SURGICAL-TREATMENT; SECONDARY; DISEASE; CHOREA
AB BACKGROUND: Gait abnormalities have been seen in patients with Parkinson disease or Parkinson-like (P-L) disorders and cervical spinal stenosis. Acute presentation of P-L symptoms has been reported in 24 cases caused by chronic subdural hematomas with 11 cases due to bilateral chronic subdural hematomas. When a patient also presents with cervical spinal stenosis, the correct therapeutic decision between P-L disorders and myelopathy is challenging.
   CASE DESCRIPTION: An 80-year-old male presented with a 2-week history of weakness in his left leg. A few days before presentation, his gait had deteriorated quite dramatically. Neurologic examination showed mild leg weakness, hyperreflexia, and a gait that was slow and wide based, at times festinating but with relatively spared arm movement. He also had masked facial features with increased tone in his extremities. Magnetic resonance imaging of the cervical spine showed cervical stenosis at C5-6, and computed tomography of the head showed large bilateral subdural hematomas. The subdural hematomas were drained. Immediate improvement in his symptoms was observed with complete resolution by his third month of follow-up. The patient never had a history of Parkinson disease.
   CONCLUSIONS: This paper reports for the first time a patient who presented with acute P-L symptoms and cervical myelopathy with findings of both bilateral chronic subdural hematomas and cervical spinal stenosis. The decision to drain the subdural hematoma in our case resulted in full recovery of the patient's gait and other extrapyramidal symptoms. This paper reviews the literature on reversible P-L symptoms caused by bilateral chronic subdural hematomas.
C1 [Guppy, Kern H.; Khandhar, Suketu M.; Ochi, Calvin] Kaiser Permanente Med Grp, Sacramento, CA 95823 USA.
C3 Permanente Medical Groups; Kaiser Permanente
RP Guppy, KH (corresponding author), Kaiser Permanente Med Grp, Sacramento, CA 95823 USA.
EM kguppy@yahoo.com
OI Ochi, Calvin/0000-0003-0424-7804
CR ACCARDI R, 1985, ITAL J NEUROL SCI, V6, P109, DOI 10.1007/BF02229229
   Amenomori M, 1989, Nihon Naika Gakkai Zasshi, V78, P708
   BAE SH, 1980, ANN NEUROL, V8, P449, DOI 10.1002/ana.410080422
   Bostantjopoulou S, 2009, J CLIN NEUROSCI, V16, P458, DOI 10.1016/j.jocn.2008.03.016
   Bosuk P, 2009, J MOV DISORD, V2, P43
   COHN DF, 1977, NERVENARZT, V48, P383
   DEYEBENES JG, 1982, ANN NEUROL, V11, P313
   Ekmekci Hakan, 2016, Surg Neurol Int, V7, pS103, DOI 10.4103/2152-7806.176130
   Gelabert-González M, 2005, CLIN NEUROL NEUROSUR, V107, P223, DOI 10.1016/j.clineuro.2004.09.015
   Gelabert-Gonzalez M, 2012, NEUROSURG REV, V35, P457, DOI 10.1007/s10143-012-0386-1
   Giray S, 2009, NEUROL NEUROCHIR POL, V43, P289
   Glatt S, 1983, NEUROLOGY S2, V33, P61
   HAGEMAN ATM, 1994, MOVEMENT DISORD, V9, P107, DOI 10.1002/mds.870090120
   Jankovic J.J., 2002, Parkinson's disease and movement disorders, V4th ed.
   Kalsi-Ryan S, 2013, NEUROSCIENTIST, V19, P409, DOI 10.1177/1073858412467377
   KOTAGAL S, 1981, ARCH NEUROL-CHICAGO, V38, P195, DOI 10.1001/archneur.1981.00510030089014
   KRUL JMJ, 1987, CLIN NEUROL NEUROSUR, V89, P107, DOI 10.1016/0303-8467(87)90184-3
   MacFarlane MR, 2009, J CLIN NEUROSCI, V16, P642, DOI 10.1016/j.jocn.2008.07.074
   Margraf NG, 2010, MOVEMENT DISORD, V25, P542, DOI 10.1002/mds.22780
   MCKISSOCK W, 1960, LANCET, V1, P1365
   Nobbe FA, 1997, CLIN NEUROL NEUROSUR, V99, P37, DOI 10.1016/S0303-8467(96)00556-2
   Nouri A, 2015, SPINE, V40, pE675, DOI 10.1097/BRS.0000000000000913
   PAU A, 1989, ACTA NEUROCHIR, V96, P159, DOI 10.1007/BF01456177
   Peppard R F, 1986, Clin Exp Neurol, V22, P19
   Pont LMEB, 2012, NEUROSURGERY, V70, P873, DOI 10.1227/NEU.0b013e31823672ad
   Roh TH, 2012, J MOV DISORD, V5, P18, DOI 10.14802/jmd.12005
   SAMIY E, 1963, J NEUROSURG, V20, P903, DOI 10.3171/jns.1963.20.10.0903
   SANDYK R, 1982, S AFR MED J, V61, P595
   SANDYK R, 1983, J NEUROSURG, V58, P298, DOI 10.3171/jns.1983.58.2.0298
   SPALLONE A, 1989, EUR NEUROL, V29, P18, DOI 10.1159/000116370
   Sugie Masayuki, 2006, Brain and Nerve (Tokyo), V58, P873
   Suman S, 2005, J ROY SOC MED, V98, P91
   Sunada Ichiro, 1996, Neurologia Medico-Chirurgica, V36, P99, DOI 10.2176/nmc.36.99
   Tybor K, 1992, Neurol Neurochir Pol, V26, P739
   Wiest RG, 1999, ACTA NEUROCHIR, V141, P753, DOI 10.1007/s007010050371
   Wu JC, 2013, NEUROSURG FOCUS, V35, DOI 10.3171/2013.4.FOCUS13122
   Xiao R, 2017, NEUROSURGERY, V81, P350, DOI 10.1093/neuros/nyw043
   Young VEL, 2008, ACTA NEUROCHIR, V150, P733, DOI 10.1007/s00701-008-1591-0
NR 38
TC 5
Z9 7
U1 0
U2 4
PU ELSEVIER SCIENCE INC
PI NEW YORK
PA STE 800, 230 PARK AVE, NEW YORK, NY 10169 USA
SN 1878-8750
EI 1878-8769
J9 WORLD NEUROSURG
JI World Neurosurg.
PD JAN
PY 2018
VL 109
BP 285
EP 290
DI 10.1016/j.wneu.2017.10.009
PG 6
WC Clinical Neurology; Surgery
WE Science Citation Index Expanded (SCI-EXPANDED)
SC Neurosciences & Neurology; Surgery
GA FR4DD
UT WOS:000419015000156
PM 29038083
DA 2025-06-06
ER

PT J
AU Germano, A
   Merlo, L
   Campenn, A
   Trimarchi, G
   Baldari, S
AF Germano, Antonino
   Merlo, L.
   Campenn, A.
   Trimarchi, G.
   Baldari, S.
TI PRE- AND POSTOPERATIVE CEREBRAL PERFUSION ASSESSMENTS IN CHRONIC
   SUBDURAL HEMATOMA
SO JOURNAL OF NEUROTRAUMA
LA English
DT Meeting Abstract
CT 11th Symposium of the International-Neurotrauma-Society
CY MAR 19-23, 2014
CL Budapest, HUNGARY
SP Int Neurotrauma Soc
C1 [Campenn, A.; Baldari, S.] Univ Messina, Neurosurg Clin, Dept Radiol Nucl Med, I-98100 Messina, Italy.
   [Trimarchi, G.] Univ Messina, Neurosurg Clin, Dept Econ, I-98100 Messina, Italy.
C3 University of Messina; University of Messina
RI Giuseppe, Trimarchi/IAO-0093-2023; Baldari, Sergio/AAC-5792-2022
OI TRIMARCHI, Giuseppe/0000-0003-3720-0404
NR 0
TC 0
Z9 0
U1 0
U2 2
PU MARY ANN LIEBERT, INC
PI NEW ROCHELLE
PA 140 HUGUENOT STREET, 3RD FL, NEW ROCHELLE, NY 10801 USA
SN 0897-7151
EI 1557-9042
J9 J NEUROTRAUM
JI J. Neurotrauma
PD MAR 1
PY 2014
VL 31
IS 5
MA 181
BP A55
EP A56
PG 2
WC Critical Care Medicine; Clinical Neurology; Neurosciences
WE Science Citation Index Expanded (SCI-EXPANDED); Conference Proceedings Citation Index - Science (CPCI-S)
SC General & Internal Medicine; Neurosciences & Neurology
GA AB4ZV
UT WOS:000331799600182
DA 2025-06-06
ER

PT J
AU Stienen, MN
   Akeret, K
   Vasella, F
   Velz, J
   Jehli, E
   Voglis, S
   Bichsel, O
   Smoll, NR
   Bozinov, O
   Regli, L
   Germans, MR
AF Stienen, Martin N.
   Akeret, Kevin
   Vasella, Flavio
   Velz, Julia
   Jehli, Elisabeth
   Voglis, Stefanos
   Bichsel, Oliver
   Smoll, Nicolas R.
   Bozinov, Oliver
   Regli, Luca
   Germans, Menno R.
CA CORRECT SCAR Study Grp
TI COveRs to impRove EsthetiC ouTcome after Surgery for Chronic subdural
   hemAtoma by buRr hole trepanation-Results of a Swiss Single-Blinded,
   Randomized Controlled Trial
SO NEUROSURGERY
LA English
DT Article
DE Burr hole cover; Chronic subdural hematoma; Trepanation; Esthetic
   outcome; Complication; Scar; Patient satisfaction
ID DRAINAGE
AB BACKGROUND AND OBJECTIVES: Burr hole trepanation to evacuate chronic subdural hematoma (cSDH) results in bony skull defects that can lead to skin depressions. We intend to study the effect of burr hole covers to prevent skin depressions and improve the esthetic result. METHODS: In a randomized trial, we enrolled adult patients with symptomatic cSDH. Patients received burr hole trepanation with (intervention) vs without burr hole covers (control) in a 1:1 ratio. Patients requiring evacuation of bilateral cSDHs served as their internal control. Primary outcome was satisfaction with the esthetic result of the scar, measured from 0 (dissatisfied) to 10 (very satisfied) on the Esthetic Numeric Analog (ANA) scale at 90 days. Secondary outcomes included ANA scale, rates of skin depression, complications, as well as neurological, disability, and health-related quality of life outcomes until 12 months. RESULTS: We included 78 patients (55 with unilateral and 23 with bilateral cSDH; median age 78 years, 83% male) between 03/2019 and 05/2021, 50 trepanations for the intervention and 51 for the control group. In an intention-to-treat analysis, the ANA scale scores were 9.0 (intervention) and 8.5 (control arm) at 90 days (P = .498). At 12 months, the ANA scale scores were 9.0 and 8.0 for the intervention and control groups, respectively (P = .183). Skin depressions over the frontal burr hole were noted by 35% (intervention) and 63% (control) of patients at 90 days (P = .009) and by 35% and 79% (P < .001) at 12 months, respectively. There were no differences in complications, neurological, disability, and health-related quality of life outcomes. CONCLUSION: Satisfaction with the esthetic result of the scar was inherently high. This study does not show evidence for improvement on the ANA scale by applying a burr hole cover. The application of burr hole covers resulted in less skin depressions and did not negatively affect complication rates or outcomes.
C1 [Stienen, Martin N.; Bozinov, Oliver] Kantonsspital St Gallen, Dept Neurosurg, Rorschacher Str 95, CH-9007 St Gallen, Switzerland.
   [Stienen, Martin N.; Akeret, Kevin; Vasella, Flavio; Velz, Julia; Jehli, Elisabeth; Voglis, Stefanos; Bichsel, Oliver; Bozinov, Oliver; Regli, Luca; Germans, Menno R.] Univ Hosp Zurich, Univ Zurich, Clin Neurosci Ctr, Dept Neurosurg, Zurich, Switzerland.
   [Jehli, Elisabeth] Univ Hosp Psychiat & Psychotherapy, Univ Bern, Translat Res Ctr, Bern, Switzerland.
   [Smoll, Nicolas R.] Univ Melbourne, Sch Populat & Global Hlth, Melbourne, Australia.
C3 Kantonsspital St. Gallen; University of Zurich; University Zurich
   Hospital; University of Bern; University Hospital of Bern; University of
   Melbourne
RP Stienen, MN (corresponding author), Kantonsspital St Gallen, Dept Neurosurg, Rorschacher Str 95, CH-9007 St Gallen, Switzerland.
EM mnstienen@gmail.com; kevin.akeret@usz.ch; flavio.vasella@usz.ch;
   julia.velz@usz.ch; Elisabeth.Jehli@usz.ch; stefanos.voglis@gmail.com;
   Oliver.Bichsel@usz.ch; nrsmoll@gmail.com; oliver.bozinov@kssg.ch;
   luca.regli@usz.ch; menno.germans@usz.ch
RI Stienen, Martin/I-2547-2019; Smoll, Nicolas/D-3322-2013; Bichsel,
   Oliver/HIR-4136-2022; Germans, Menno/AAI-8211-2020; Serra,
   Carlo/AAB-8742-2022
OI Stienen, Martin N./0000-0002-6417-1787; Jehli,
   Elisabeth/0000-0001-7188-1798; Akeret, Kevin/0000-0002-5946-4999;
   Bichsel, Oliver/0000-0002-1026-5753; Serra, Carlo/0000-0002-7305-550X;
   Voglis, Stefanos/0000-0002-1514-1442
FU Department of Neurosurgery, University Hospital Zurich, Switzerland;
   Stryker [28744]
FX This research was primarily financed and independently conducted by the
   Department of Neurosurgery, University Hospital Zurich, Switzerland. It
   was financially supported in part by Stryker (Contract No.28744), after
   careful and independent review of the study protocol. The funding source
   was not involved and did not influence the data collection,measurements,
   interpretation, or drafting of the manuscript.
CR [Anonymous], 2014, AHRQ PUBLICATION
   Baschera D, 2018, WORLD NEUROSURG, V116, pE983, DOI 10.1016/j.wneu.2018.05.145
   Bellut D, 2012, WORLD NEUROSURG, V77, P111, DOI 10.1016/j.wneu.2011.05.036
   Edlmann E, 2020, ACTA NEUROCHIR, V162, P763, DOI 10.1007/s00701-020-04218-8
   Funk W, 2012, J CRANIO MAXILL SURG, V40, P439, DOI 10.1016/j.jcms.2011.07.018
   Im Tae-Seop, 2014, Korean J Neurotrauma, V10, P76, DOI 10.13004/kjnt.2014.10.2.76
   Kkkkkkk KF., 2010, KKKBMJ BRIT MEDICAL, V340, DOI [10.1136/bmj.c332kkkkk, DOI 10.1136/BMJ.C332KKKKK]
   Kolias AG, 2014, NAT REV NEUROL, V10, P570, DOI 10.1038/nrneurol.2014.163
   Lillie EO, 2011, PERS MED, V8, P161, DOI 10.2217/PME.11.7
   Maldaner N, 2019, CLIN NEUROL NEUROSUR, V182, P142, DOI 10.1016/j.clineuro.2019.05.012
   Maldaner N, 2018, ACTA NEUROCHIR, V160, P901, DOI 10.1007/s00701-017-3458-8
   Santarius T, 2009, LANCET, V374, P1067, DOI 10.1016/S0140-6736(09)61115-6
   Soleman J, 2019, NEUROSURGERY, V85, pE825, DOI 10.1093/neuros/nyz095
   Soleman J, 2016, JMIR RES PROTOC, V5, DOI 10.2196/resprot.5339
   Stienen MN, 2019, BMJ OPEN, V9, DOI 10.1136/bmjopen-2019-031375
   Stienen MN, 2019, ACTA NEUROCHIR, V161, P17, DOI 10.1007/s00701-018-3745-z
   Stienen MN, 2018, ACTA NEUROCHIR, V160, P3, DOI 10.1007/s00701-017-3357-z
   Stienen MN, 2018, STROKE, V49, P3081, DOI 10.1161/STROKEAHA.118.022808
   Vasella F, 2018, ACTA NEUROCHIR, V160, P2129, DOI 10.1007/s00701-018-3659-9
   Velz J, 2019, NEUROSURG FOCUS, V47, DOI 10.3171/2019.8.FOCUS19245
   Zumofen D, 2009, NEUROSURGERY, V64, P1116, DOI 10.1227/01.NEU.0000345633.45961.BB
NR 21
TC 0
Z9 0
U1 0
U2 0
PU LIPPINCOTT WILLIAMS & WILKINS
PI PHILADELPHIA
PA TWO COMMERCE SQ, 2001 MARKET ST, PHILADELPHIA, PA 19103 USA
SN 0148-396X
EI 1524-4040
J9 NEUROSURGERY
JI Neurosurgery
PD MAY
PY 2024
VL 94
IS 5
BP 955
EP 965
DI 10.1227/neu.0000000000002778
PG 11
WC Clinical Neurology; Surgery
WE Science Citation Index Expanded (SCI-EXPANDED)
SC Neurosciences & Neurology; Surgery
GA SI4F8
UT WOS:001233805700024
PM 38059611
DA 2025-06-06
ER

PT J
AU Musluman, AM
   Ozoner, B
   Kircelli, A
   Can, SM
   Yilmaz, A
   Kaldirimoglu, A
   Sahin, B
AF Musluman, Ahmet Murat
   Ozoner, Baris
   Kircelli, Atilla
   Can, Songul Meltem
   Yilmaz, Adem
   Kaldirimoglu, Ayca
   Sahin, Balkan
TI Chronic Subdural Hematoma Associated with Arachnoid Cyst of the Middle
   Fossa: Surgical Treatment and Mid-Term Results in Fifteen Patients
SO TURKISH NEUROSURGERY
LA English
DT Article; Proceedings Paper
CT 31st National Scientific Congress of Turkish-Neurosurgical-Society
CY MAR 29-APR 02, 2017
CL Antalya, TURKEY
SP Turkish Neurosurg Soc
DE Arachnoid cyst; Chronic subdural hematoma; Surgery
ID CRANIAL FOSSA; CT
AB AIM: To report neurological and radiological features, surgical management, and mid-term outcomes of patients with chronic subdural hematoma (CSDH) associated with ipsilateral arachnoid cyst (AC) of the middle fossa.
   MATERIAL and METHODS: A total of 453 patients with CSDH were treated at our clinic between August 2004 and August 2012. Of these patients, 15 had ipsilateral AC in the middle fossa. A single burr hole craniostomy was performed to drain the hematoma. The AC was left intact in 14 patients, and one patient had no surgical intervention. The follow-up period ranged from 13 to 88 months (mean 43.07 +/- 23.23 months).
   RESULTS: The patients with AC associated CSDH were found to be younger than the patients with CSDH alone, and the mean age of 58 patients was 13.15 +/- 13.17 years, while it was 11 +/- 14.22 years in the other patients. Eleven patients had experienced head trauma at 21-50 days before admission. Hematoma evacuation through a single burr hole with closed-system subdural drainage performed at 2-4 days after surgery improved the symptoms in all patients. Two patients developed subdural fluid collection, which was treated by subduroperitoneal shunt placement.
   CONCLUSION: Greater prevalence of ACs in patients with CSDHs has been reported in the literature. We recommend the drainage of the hematoma via a single craniostomy and to leave the AC intact as the first choice of treatment if the associated AC is a Galassi type I or II. Additional subduroperitoneal shunting may be performed in patients with Galassi type III cyst.
C1 [Musluman, Ahmet Murat; Can, Songul Meltem; Yilmaz, Adem; Kaldirimoglu, Ayca; Sahin, Balkan] Univ Hlth Sci, Hamidiye Sisli Etfal SUAM, Dept Neurosurg, Istanbul, Turkey.
   [Ozoner, Baris] Erzincan Univ, Sch Med, Dept Neurosurg, Erzincan, Turkey.
   [Kircelli, Atilla] Baskent Univ, Sch Med, Dept Neurosurg, Istanbul, Turkey.
C3 University of Health Sciences Turkey; Erzincan Binali Yildirim
   University; Baskent University
RP Musluman, AM (corresponding author), Univ Hlth Sci, Hamidiye Sisli Etfal SUAM, Dept Neurosurg, Istanbul, Turkey.
EM mmusluman@yahoo.com
RI can, songül/AAM-7475-2020; Sahin, balkan/ABG-1435-2020; Ozoner,
   Baris/HJH-6536-2023
OI Kircelli, Atilla/0000-0003-2109-1274; Sahin, Balkan/0000-0003-4761-8871;
   Yilmaz, Adem/0000-0002-3552-1442; Ozoner, Baris/0000-0003-0534-2766
FU Turkish Neurosurgical Society
FX Preparation for publication of this article is partly supported by the
   "Turkish Neurosurgical Society".
CR Arai H, 1996, NEUROSURGERY, V39, P1108, DOI 10.1097/00006123-199612000-00007
   Arai H, 1996, NEUROSURGERY, V39, P1112
   Domenicucci M, 2009, J NEUROSURG, V110, P1250, DOI 10.3171/2008.4.17509
   FOGELHOLM R, 1975, ACTA NEUROCHIR, V32, P247, DOI 10.1007/BF01405457
   Galassi E, 1988, Acta Neurochir Suppl (Wien), V42, P201
   GALASSI E, 1980, SURG NEUROL, V14, P211
   GALASSI E, 1982, SURG NEUROL, V17, P363, DOI 10.1016/0090-3019(82)90315-9
   GANDY SE, 1987, ANN NEUROL, V21, P342, DOI 10.1002/ana.410210405
   HAINES DE, 1993, NEUROSURGERY, V32, P111, DOI 10.1227/00006123-199301000-00017
   HEIER LA, 1989, CLIN IMAG, V13, P281, DOI 10.1016/0899-7071(89)90061-2
   Huang D, 1999, AM J NEURORADIOL, V20, P1284
   Ide C, 1997, AM J NEURORADIOL, V18, P1407
   KULALI A, 1989, Neurosurgical Review, V12, P508, DOI 10.1007/BF01790696
   Kwak YS, 2013, CHILD NERV SYST, V29, P77, DOI 10.1007/s00381-012-1896-4
   Lee KS, 2004, BRAIN INJURY, V18, P351, DOI 10.1080/02699050310001645801
   MARKWALDER TM, 1981, J NEUROSURG, V54, P637, DOI 10.3171/jns.1981.54.5.0637
   Mori K, 2002, J NEUROTRAUM, V19, P1017, DOI 10.1089/089771502760341938
   PAGE A, 1987, J NEUROL NEUROSUR PS, V50, P1001, DOI 10.1136/jnnp.50.8.1001
   Parsch CS, 1997, NEUROSURGERY, V40, P483, DOI 10.1097/00006123-199703000-00010
   ROGERS M A, 1990, British Journal of Neurosurgery, V4, P497, DOI 10.3109/02688699008993799
   Santarius T, 2004, BRIT J NEUROSURG, V18, P328, DOI 10.1080/02688690400004845
   SCHACHENMAYR W, 1979, J NEUROPATH EXP NEUR, V38, P434, DOI 10.1097/00005072-197907000-00008
   Sprung C, 2011, ACTA NEUROCHIR, V153, P75, DOI 10.1007/s00701-010-0820-5
   Sun J, 2017, Zhonghua Yi Xue Za Zhi, V97, P1502, DOI 10.3760/cma.j.issn.0376-2491.2017.19.015
   Weber F, 2006, J NEUROL SCI, V240, P81, DOI 10.1016/j.jns.2005.09.008
   Wester K, 2008, J NEUROL NEUROSUR PS, V79, P72, DOI 10.1136/jnnp.2007.117358
   Wu X, 2017, WORLD NEUROSURG
   Zhang H, 2007, CHINESE MED J-PEKING, V120, P2339, DOI 10.1097/00029330-200712020-00042
NR 28
TC 5
Z9 5
U1 2
U2 7
PU TURKISH NEUROSURGICAL SOC
PI BAHCELIEVLER
PA TASKENT CADDESI 13-4, BAHCELIEVLER, ANKARA 06500, TURKEY
SN 1019-5149
J9 TURK NEUROSURG
JI Turk. Neurosurg.
PY 2018
VL 28
IS 5
BP 776
EP 782
DI 10.5137/1019-5149.JTN.21513-17.3
PG 7
WC Clinical Neurology; Surgery
WE Science Citation Index Expanded (SCI-EXPANDED); Conference Proceedings Citation Index - Science (CPCI-S)
SC Neurosciences & Neurology; Surgery
GA GS3BC
UT WOS:000443444000013
PM 29131236
OA Bronze
DA 2025-06-06
ER

PT J
AU Carli, D
   Gazzin, A
   Bongioanni, MR
   Bergui, M
   Mussa, A
   Ferrero, GB
AF Carli, Diana
   Gazzin, Andrea
   Bongioanni, Maria Roberta
   Bergui, Mauro
   Mussa, Alessandro
   Ferrero, Giovanni Battista
TI Chronic subdural hematoma: A previously unreported life-threatening
   complication in adult with Sotos syndrome
SO AMERICAN JOURNAL OF MEDICAL GENETICS PART A
LA English
DT Article
DE adult; chronic subdural hematoma; macrocephaly; middle meningeal artery
   embolization; Sotos syndrome
ID CHILDREN; PATIENT
AB Macrocephaly, defined as head circumference >= 2 SDs, is a cardinal feature of Sotos syndrome (SS) and generally persists in adulthood. Subdural fluid collection, typically associated with macrocephaly, is described in children due to anatomical conformation, and in adulthood due to brain atrophy and ex-vacuo hydrocephalus. On the other hand, a true, symptomatic, chronic subdural hematoma (CSH) is a previously unreported complication of SS in adulthood. Here we describe the first SS patient presenting symptomatic CSH, leading to frequent hospitalizations for surgical evacuations that consistently recurred. Middle meningeal artery (MMA) embolization and epidural blood patch (EBP) allowed to resolve the CSH with complete resolution of clinical signs and symptoms. We hypothesize that appearance and recurrences of CSH may be related to pathological biomechanics of brain, cerebro-spinal fluid and skull, secondary to anatomical features of SS. In this context, surgical evacuation may be less efficient than usual to cure CSH. Alternative treatment to avoid blood extravasation, as MMA embolization, or to cure concurrent causes of the pathology, as EBP, may be considered.
C1 [Carli, Diana; Gazzin, Andrea; Mussa, Alessandro; Ferrero, Giovanni Battista] Univ Torino, Sch Med, Dept Publ Hlth & Pediat Sci, Turin, Italy.
   [Bongioanni, Maria Roberta] Santissima Annunziata Hosp, Dept Neurol, Savigliano, Italy.
   [Bergui, Mauro] Univ Torino, Azienda Osped Citta Salute & Sci Hosp, Dept Neurosci, Neuroradiol Unit, Turin, Italy.
   [Ferrero, Giovanni Battista] Univ Torino, Sch Med, Dept Clin & Biol Sci, Turin, Italy.
C3 University of Turin; University of Turin; University of Turin
RP Ferrero, GB (corresponding author), Univ Torino, Dept Publ Hlth & Pediat, Piazza Polonia 94, I-10126 Turin, Italy.
EM giovannibattista.ferrero@unito.it
RI Mussa, Alessandro/AAC-6235-2022; bergui, mauro/AAY-2430-2021; Gazzin,
   Andrea/HNI-9721-2023; ferrero, giovanni battista/K-5265-2018; Mussa,
   Alessandro/H-1162-2013; Carli, Diana/K-4169-2018
OI BERGUI, Mauro/0000-0002-5336-695X; ferrero, giovanni
   battista/0000-0002-3793-5788; Mussa, Alessandro/0000-0003-2795-6013;
   Gazzin, Andrea/0000-0002-5230-2831; Carli, Diana/0000-0001-5690-6504
CR Agwu JC, 1999, ARCH DIS CHILD, V80, P339, DOI 10.1136/adc.80.4.339
   Aoki N, 1998, NEUROL RES, V20, P149
   COLE TRP, 1992, J MED GENET, V29, P338, DOI 10.1136/jmg.29.5.338
   de Noronha RJ, 2003, J NEUROL NEUROSUR PS, V74, P752, DOI 10.1136/jnnp.74.6.752
   Fickie MR, 2011, AM J MED GENET A, V155A, P2105, DOI 10.1002/ajmg.a.34156
   Fiorella D, 2019, J NEUROINTERV SURG, V11, P912, DOI 10.1136/neurintsurg-2019-014730
   Foster A, 2019, AM J MED GENET C, V181, P502, DOI 10.1002/ajmg.c.31738
   Greiner MV, 2013, AM J NEURORADIOL, V34, P2373, DOI 10.3174/ajnr.A3588
   Lim JJ, 2008, J KOREAN NEUROSURG S, V44, P240, DOI 10.3340/jkns.2008.44.4.240
   Martínez-Glez V, 2007, AM J MED GENET A, V143A, P1244, DOI 10.1002/ajmg.a.31727
   Pattichis A, 2016, J CLIN NEUROSCI, V34, P39, DOI 10.1016/j.jocn.2016.07.002
   Schaefer GB, 1997, AM J MED GENET, V68, P462, DOI 10.1002/(SICI)1096-8628(19970211)68:4<462::AID-AJMG18>3.0.CO;2-Q
   Srivatsan A, 2019, WORLD NEUROSURG, V122, P613, DOI 10.1016/j.wneu.2018.11.167
   Tatton-Brown K, 2005, AM J HUM GENET, V77, P193, DOI 10.1086/432082
   Tatton-Brown K., 2004, GENEREVIEWS
   Theodoulou E, 2015, J CLIN NEUROSCI, V22, P413, DOI 10.1016/j.jocn.2014.06.105
   Yang AIL, 2012, BRAIN INJURY, V26, P1731, DOI 10.3109/02699052.2012.698364
NR 17
TC 2
Z9 2
U1 0
U2 0
PU WILEY
PI HOBOKEN
PA 111 RIVER ST, HOBOKEN 07030-5774, NJ USA
SN 1552-4825
EI 1552-4833
J9 AM J MED GENET A
JI Am. J. Med. Genet. A
PD DEC
PY 2020
VL 182
IS 12
BP 3052
EP 3055
DI 10.1002/ajmg.a.61900
EA OCT 2020
PG 4
WC Genetics & Heredity
WE Science Citation Index Expanded (SCI-EXPANDED)
SC Genetics & Heredity
GA OT3WL
UT WOS:000578780700001
PM 33052010
DA 2025-06-06
ER

PT J
AU Qiu, YJ
   Xie, MJ
   Duan, AJ
   Yin, ZQ
   Wang, MH
   Chen, X
   Chen, ZQ
   Gao, W
   Wang, Z
AF Qiu, Youjia
   Xie, Minjia
   Duan, Aojie
   Yin, Ziqian
   Wang, Menghan
   Chen, Xi
   Chen, Zhouqing
   Gao, Wei
   Wang, Zhong
TI Comparison of different surgical techniques for chronic subdural
   hematoma: a network meta-analysis
SO FRONTIERS IN NEUROLOGY
LA English
DT Review
DE chronic subdural hematoma; cSDH; burr hole craniotomy; twist drill
   craniotomy; mini-craniotomy
ID BURR-HOLE CRANIOSTOMY; TWIST DRILL CRANIOSTOMY; MANAGEMENT; RECURRENCE;
   DRAINAGE; SINGLE; SYSTEM; CRANIOTOMY; SURGERY; NUMBER
AB Background: Chronic subdural hematoma (CSDH) is a neurosurgical condition with high prevalence. Many surgical approaches are recommended for treating CSDH, but there needs to be a consensus on the optimal technique. This network meta-analysis (NMA) compared the efficacy and safety of different surgical treatments for CSDH.
   Methods: Electronic databases, including PubMed, Embase, and the Cochrane Library, were searched for relevant studies up to February 2023. An NMA was performed to compare the outcomes of patients with CSDH treated by singlehole or double-hole craniotomy (SBHC and DBHC, respectively), twist-drill craniotomy (TDC), mini-craniotomy, and craniotomy. The NMA protocol was registered at INPLASY (registration no. 202320114).
   Results: The NMA included 38 studies with 7,337 patients. For efficacy outcomes, DBHC showed the highest surface under the cumulative ranking area (SUCRA) values for recurrence (96.3%) and reoperation (87.4%) rates. DBHC differed significantly from mini-craniotomy in recurrence rate (odds ratio [OR] = 0.58, 95% confidence interval [CI]: 0.35, 0.97) and from SBHC (OR = 0.48, 95% CI: 0.25, 0.91) and TDC (OR = 0.40, 95% CI: 0.20, 0.82) in reoperation rate. For operative time, TDC was superior to SBHC (mean difference [MD] = -2.32, 95% CI: -3.78 to -0.86), DBHC (MD = -3.61, 95% CI: -5.55, -1.67), and mini-craniotomy (MD = -3.39, 95% CI: -5.70, -1.08). Patients treated by TDC had a shorter hospital stay than those treated by SBHC (MD = -0.82, 95% CI: -1.51, -0.12). For safety outcomes, there were no significant differences between groups in mortality and complication rates; however, mini-craniotomy (79.8%) and TDC (78.1%) had the highest SUCRAs.
   Conclusion: DBHC may be the most effective surgical treatment for CSDH based on the low recurrence and reoperation rates, although all examined techniques were relatively safe.
C1 [Qiu, Youjia; Xie, Minjia; Duan, Aojie; Chen, Zhouqing; Gao, Wei; Wang, Zhong] Soochow Univ, Dept Neurosurg, Affiliated Hosp 1, Suzhou, Jiangsu, Peoples R China.
   [Yin, Ziqian; Wang, Menghan] Soochow Univ, Suzhou Med Coll, Suzhou, Jiangsu, Peoples R China.
   [Chen, Xi] Zhejiang Univ, Med Coll, Sch Publ Hlth, Dept Epidemiol & Stat, Hangzhou, Peoples R China.
   [Chen, Xi] Brooks Coll Sunnyvale, Sch Hlth, Milpitas, CA USA.
C3 Soochow University - China; Soochow University - China; Zhejiang
   University
RP Chen, ZQ; Gao, W; Wang, Z (corresponding author), Soochow Univ, Dept Neurosurg, Affiliated Hosp 1, Suzhou, Jiangsu, Peoples R China.
EM zqchen6@163.com; gaowei@suda.edu.cn; wangz8761@163.com
RI Qiu, Youjia/KJM-2296-2024; Chen, Zhouqing/ABD-3657-2020; Wang,
   Menghan/Y-2958-2019
FU Suzhou Health Talents Training Project [GSWS2019002]; Suzhou Science and
   Technology Development Plan Projects [SS202057]
FX Funding This work was supported by Suzhou Health Talents Training
   Project (grant no GSWS2019002) and Suzhou Science and Technology
   Development Plan Projects (SS202057).
CR Adhiyaman V, 2017, QJM-INT J MED, V110, P775, DOI 10.1093/qjmed/hcx143
   Al-Salihi MM, 2023, WORLD NEUROSURG, V176, DOI 10.1016/j.wneu.2023.05.022
   Almenawer SA, 2014, ANN SURG, V259, P449, DOI 10.1097/SLA.0000000000000255
   Asghar M, 2002, J ROY SOC MED, V95, P290, DOI 10.1258/jrsm.95.6.290
   Baek Hong-Gyu, 2018, Korean J Neurotrauma, V14, P134, DOI 10.13004/kjnt.2018.14.2.134
   Balevi Mustafa, 2017, Asian J Neurosurg, V12, P598, DOI 10.4103/ajns.AJNS_8_15
   Belkhair S, 2013, CAN J NEUROL SCI, V40, P56, DOI 10.1017/S0317167100012956
   Borenstein M, 2017, RES SYNTH METHODS, V8, P5, DOI 10.1002/jrsm.1230
   D'Oria S, 2020, J NEUROSURG SCI, V64, P216, DOI 10.23736/S0390-5616.18.04577-0
   Ducruet AF, 2012, NEUROSURG REV, V35, P155, DOI 10.1007/s10143-011-0349-y
   Edlmann E, 2017, J NEUROINFLAMM, V14, DOI 10.1186/s12974-017-0881-y
   El-Kadi H, 2000, NEUROSURG CLIN N AM, V11, P553, DOI 10.1016/S1042-3680(18)30122-0
   Ernestus RI, 1997, SURG NEUROL, V48, P220, DOI 10.1016/S0090-3019(97)80031-6
   FARHAT NETO JAMIL, 2015, Rev. Col. Bras. Cir., V42, P283, DOI 10.1590/0100-69912015005003
   Feghali J, 2020, WORLD NEUROSURG, V141, P339, DOI 10.1016/j.wneu.2020.06.140
   Garber S, 2016, J NEUROL SURG PART A, V77, P233, DOI 10.1055/s-0035-1570128
   Gökmen M, 2008, ZBL NEUROCHIR, V69, P129, DOI 10.1055/s-2007-1004587
   Goyal Ram Kumar, 2018, Asian J Neurosurg, V13, P319, DOI 10.4103/ajns.AJNS_99_16
   Heringer LC, 2017, ARQ NEURO-PSIQUIAT, V75, P809, DOI [10.1590/0004-282X20170136, 10.1590/0004-282x20170136]
   Holl DC, 2018, WORLD NEUROSURG, V116, P402, DOI 10.1016/j.wneu.2018.05.037
   Huang YW, 2022, EUR REV MED PHARMACO, V26, P4983, DOI 10.26355/eurrev_202207_29284
   Hutton B, 2015, ANN INTERN MED, V162, P777, DOI 10.7326/M14-2385
   Kansal R, 2010, J CLIN NEUROSCI, V17, P428, DOI 10.1016/j.jocn.2009.07.109
   Kim Tae Geon, 2022, Korean J Neurotrauma, V18, P208, DOI 10.13004/kjnt.2022.18.e32
   Kolias AG, 2014, NAT REV NEUROL, V10, P570, DOI 10.1038/nrneurol.2014.163
   Laldjising ERA, 2020, CLIN NEUROL NEUROSUR, V195, DOI 10.1016/j.clineuro.2020.105899
   Lee JK, 2009, J KOREAN NEUROSURG S, V46, P210, DOI 10.3340/jkns.2009.46.3.210
   Liu LX, 2019, WORLD NEUROSURG, V132, pE506, DOI 10.1016/j.wneu.2019.08.089
   Mahmood SD, 2017, WORLD NEUROSURG, V106, P676, DOI 10.1016/j.wneu.2017.07.057
   MARKWALDER TM, 1981, J NEUROSURG, V54, P637, DOI 10.3171/jns.1981.54.5.0637
   Matsumoto H, 2018, J CLIN NEUROSCI, V49, P40, DOI 10.1016/j.jocn.2017.11.009
   Mehta V, 2018, J CLIN NEUROSCI, V50, P7, DOI 10.1016/j.jocn.2018.01.050
   Nayil K, 2014, TURK NEUROSURG, V24, P246, DOI 10.5137/1019-5149.JTN.8465-13.0
   Nouri A, 2021, BRAIN SPINE, V1, DOI 10.1016/j.bas.2021.100300
   Okano A, 2014, BRIT J NEUROSURG, V28, P204, DOI 10.3109/02688697.2013.829563
   Rafie A., 2018, EURASIAN J ANAL CHEM, V13, P85017, DOI [10.29333/ejac/85017, DOI 10.29333/EJAC/85017]
   Rohde V, 2002, NEUROSURG REV, V25, P89, DOI 10.1007/s101430100182
   Salanti G, 2011, J CLIN EPIDEMIOL, V64, P163, DOI 10.1016/j.jclinepi.2010.03.016
   Sale Danjuma, 2021, World Neurosurg, V146, pe565, DOI 10.1016/j.wneu.2020.10.140
   Shim Yong Woo, 2019, Korean J Neurotrauma, V15, P110, DOI 10.13004/kjnt.2019.15.e25
   Siddique Attiya Nasir, 2022, J Ayub Med Coll Abbottabad, V34, P550, DOI 10.55519/JAMC-03-10225
   Singh SK, 2011, INDIAN J NEUROTRAUM, V8, P83, DOI 10.1016/S0973-0508(11)80005-5
   Singla A, 2013, CLIN NEUROL NEUROSUR, V115, P425, DOI 10.1016/j.clineuro.2012.06.005
   Soleman J., 2014, EVIDENCE BASED TREAT, DOI [10.5772/57336, DOI 10.5772/57336]
   Soleman J, 2017, SWISS MED WKLY, V147, DOI [10.57187/smw.2017.14398, 10.4414/smw.2017.14398]
   Solou M, 2022, DIAGNOSTICS, V12, DOI 10.3390/diagnostics12092060
   Stanisic M, 2017, NEUROSURGERY, V81, P752, DOI 10.1093/neuros/nyx090
   Sterne JAC, 2019, BMJ-BRIT MED J, V366, DOI 10.1136/bmj.l4898
   Sterne JAC, 2016, BMJ-BRIT MED J, V355, DOI 10.1136/bmj.i4919
   Tamura R, 2021, J NEUROL SCI, V429, DOI 10.1016/j.jns.2021.118066
   Taussky P, 2008, BRIT J NEUROSURG, V22, P279, DOI 10.1080/02688690701818885
   Uno M, 2022, NEUROL MED-CHIR, V63, P1, DOI 10.2176/jns-nmc.2022-0207
   van Valkenhoef G, 2016, RES SYNTH METHODS, V7, P80, DOI 10.1002/jrsm.1167
   Wang K, 2017, TURK NEUROSURG, V27, P60, DOI 10.5137/1019-5149.JTN.14519-15.1
   Weigel R, 2003, J NEUROL NEUROSUR PS, V74, P937, DOI 10.1136/jnnp.74.7.937
   Xu CS, 2017, EUR REV MED PHARMACO, V21, P809
   Xu CS, 2018, EXP THER MED, V16, P959, DOI 10.3892/etm.2018.6265
   Yagnik KJ, 2021, ACTA NEUROCHIR, V163, P3229, DOI 10.1007/s00701-021-05019-3
   Yamamoto H, 2003, J NEUROSURG, V98, P1217, DOI 10.3171/jns.2003.98.6.1217
NR 59
TC 4
Z9 4
U1 0
U2 1
PU FRONTIERS MEDIA SA
PI LAUSANNE
PA AVENUE DU TRIBUNAL FEDERAL 34, LAUSANNE, CH-1015, SWITZERLAND
SN 1664-2295
J9 FRONT NEUROL
JI Front. Neurol.
PD JUL 26
PY 2023
VL 14
AR 1183428
DI 10.3389/fneur.2023.1183428
PG 12
WC Clinical Neurology; Neurosciences
WE Science Citation Index Expanded (SCI-EXPANDED)
SC Neurosciences & Neurology
GA O5DU7
UT WOS:001044023600001
PM 37564732
OA gold, Green Published
DA 2025-06-06
ER

PT J
AU Fujioka, M
   Ishii, Y
   Chiba, K
   Murota, Y
   Watanabe, T
   Kim, Y
   Sato, A
   Nemoto, S
AF Fujioka, Mai
   Ishii, Yosuke
   Chiba, Keitaro
   Murota, Yasuhiro
   Watanabe, Toshiki
   Kim, Yongson
   Sato, Akihito
   Nemoto, Shigeru
TI Validity of the Cost-Effectiveness of Middle Meningeal Artery
   Embolization Following Hematoma Evacuation for Initial Chronic Subdural
   Hematoma
SO WORLD NEUROSURGERY
LA English
DT Article
DE Chronic subdural hematoma; Cost-effectiveness; Embosphere; Endovascular
   treatment; Middle meningeal artery embolization
AB  BACKGROUND: Despite numerous articles about middle meningeal artery embolization (MMAE) highlighting its efficacy and safety for recurrent chronic subdural hematoma (CSDH), the appropriateness of adjunctive MMAE after hematoma evacuation for initial CSDH remains unclear from a cost-effectiveness perspective.  METHODS: Patients with CSDH were enrolled in this study and were prospectively divided into 2 groups: the "conventional treatment" group, which was treated with hematoma evacuation alone, and the "MMAE" group, which was treated with adjunctive MMAE after hematoma evacuation. The proportion of patients requiring retreatment, length of hospital stay, economic costs, and modified Rankin Score were compared between the 2 groups.  RESULTS: In this study, 53 cases were included, with 30 classified into the conventional treatment group and 23 classified into the MMAE group. In the conventional treatment group, the proportion of patients who required surgical retreatment was higher than that in the MMAE group (16.7% vs. 8.7%). The relative risk was 0.522 (95% confidence interval, 0.111-2.45).- 2.45). Although the addition of MMAE increased the cost per hospitalization by 26%, the increase in cost per patient was limited to 12%, owing to the reduction in patients who relapsed and required a second hospitalization. The increase in cost was not statistically significant. The MMAE group had a significantly higher proportion of patients with favorable outcomes (modified Rankin Score 0-2)- 2) (56.7% vs. 87.0%, P [ 0.0328).  CONCLUSIONS: By minimizing the increase in hospitalization days and procedure costs, MMAE following hematoma evacuation for initial CSDH could decrease the retreatment rate and balance the total medical costs associated with MMAE.
C1 [Fujioka, Mai; Ishii, Yosuke; Chiba, Keitaro; Murota, Yasuhiro; Watanabe, Toshiki; Kim, Yongson; Sato, Akihito; Nemoto, Shigeru] Kanto Rosai Hosp, Dept Neurosurg, Kanagawa, Japan.
RP Ishii, Y (corresponding author), Kanto Rosai Hosp, Dept Neurosurg, Kanagawa, Japan.
EM yishii0712@gmail.com
OI Fujioka, Mai/0009-0008-1058-5766; Ishii, Yosuke/0000-0001-8944-6241
CR ARBIT E, 1981, SURG NEUROL, V15, P175, DOI 10.1016/0090-3019(81)90133-6
   Brinjikji W, 2022, INTERV NEURORADIOL, V28, P131, DOI 10.1177/15910199221091896
   Catapano JS, 2022, J NEUROINTERV SURG, V14, P804, DOI 10.1136/neurintsurg-2021-018327
   Catapano JS, 2020, FRONT NEUROL, V11, DOI 10.3389/fneur.2020.557233
   Catapano JS, 2021, J NEUROINTERV SURG, V13, P657, DOI 10.1136/neurintsurg-2020-016552
   Ducruet AF, 2012, NEUROSURG REV, V35, P155, DOI 10.1007/s10143-011-0349-y
   Jumah F, 2020, ACTA NEUROCHIR, V162, P499, DOI 10.1007/s00701-019-04161-3
   Kan P, 2023, World Neurosurg, V172, P94
   Kanda Y, 2013, BONE MARROW TRANSPL, V48, P452, DOI 10.1038/bmt.2012.244
   Kim Kyung Hwan, 2023, Korean J Neurotrauma, V19, P288, DOI 10.13004/kjnt.2023.19.e47
   Ku J, 2023, AM J NEURORADIOL, V44, P297, DOI 10.3174/ajnr.A7796
   Kung WM, 2020, MOL IMAGING, V19, DOI 10.1177/1536012120914773
   Mandai S, 2000, J NEUROSURG, V93, P686, DOI 10.3171/jns.2000.93.4.0686
   Nakaguchi H, 2001, J NEUROSURG, V95, P256, DOI 10.3171/jns.2001.95.2.0256
   Ng S, 2020, J NEUROINTERV SURG, V12, P695, DOI 10.1136/neurintsurg-2019-015421
   Onyinzo C, 2022, J NEUROINTERV SURG, V14, P297, DOI 10.1136/neurintsurg-2021-017450
   Pacult MA, 2022, WORLD NEUROSURG, V162, P57, DOI 10.1016/j.wneu.2022.03.042
   Pruitt P, 2021, WORLD NEUROSURG, V147, pE163, DOI 10.1016/j.wneu.2020.11.170
   Rajah GB, 2020, J NEUROINTERV SURG, V12, P1214, DOI 10.1136/neurintsurg-2020-016185
   Rauhala M, 2020, ACTA NEUROCHIR, V162, P2033, DOI 10.1007/s00701-020-04398-3
   Regenhardt RW, 2022, J NEUROINTERV SURG, V14, P745, DOI 10.1136/neurintsurg-2021-018441
   Salih M, 2023, J NEUROSURG, V139, P124, DOI 10.3171/2022.11.JNS222024
   Shen J, 2019, INJURY, V50, P1634, DOI 10.1016/j.injury.2019.08.019
   Shotar E, 2022, CLIN NEURORADIOL, V32, P57, DOI 10.1007/s00062-021-00996-5
   Srivatsan A, 2019, WORLD NEUROSURG, V122, P613, DOI 10.1016/j.wneu.2018.11.167
   Tonetti DA, 2023, OPER NEUROSURG, V24, P469, DOI 10.1227/ons.0000000000000656
   Tong X, 2023, INT J SURG, V109, P3836, DOI 10.1097/JS9.0000000000000699
   Tudor T, 2024, STROKE-VASC INTERV N, V4, DOI 10.1161/SVIN.123.000906
   Uno M, 2022, NEUROL MED-CHIR, V63, P1, DOI 10.2176/jns-nmc.2022-0207
NR 29
TC 1
Z9 1
U1 0
U2 1
PU ELSEVIER SCIENCE INC
PI NEW YORK
PA STE 800, 230 PARK AVE, NEW YORK, NY 10169 USA
SN 1878-8750
EI 1878-8769
J9 WORLD NEUROSURG
JI World Neurosurg.
PD OCT
PY 2024
VL 190
BP e175
EP e180
DI 10.1016/j.wneu.2024.07.086
EA OCT 2024
PG 6
WC Clinical Neurology; Surgery
WE Science Citation Index Expanded (SCI-EXPANDED)
SC Neurosciences & Neurology; Surgery
GA J4G6U
UT WOS:001336668800001
PM 39032636
DA 2025-06-06
ER

PT J
AU Aarabi, B
AF Aarabi, Bizhan
TI Commentary: Middle Meningeal Artery Embolization for Chronic Subdural
   Hematoma: A Review
SO OPERATIVE NEUROSURGERY
LA English
DT Review
C1 [Aarabi, Bizhan] Univ Maryland, Dept Neurosurg, Baltimore, MD USA.
   [Aarabi, Bizhan] Univ Maryland, Dept Neurosurg, 22 S Greene St, Baltimore, MD 21201 USA.
C3 University System of Maryland; University of Maryland Baltimore;
   University System of Maryland; University of Maryland Baltimore
RP Aarabi, B (corresponding author), Univ Maryland, Dept Neurosurg, 22 S Greene St, Baltimore, MD 21201 USA.
EM baarabi@som.umaryland.edu
CR Tonetti DA, 2023, OPER NEUROSURG, V24, P469, DOI 10.1227/ons.0000000000000656
NR 1
TC 1
Z9 1
U1 0
U2 1
PU LIPPINCOTT WILLIAMS & WILKINS
PI PHILADELPHIA
PA TWO COMMERCE SQ, 2001 MARKET ST, PHILADELPHIA, PA 19103 USA
SN 2332-4252
EI 2332-4260
J9 OPER NEUROSURG
JI Oper. Neurosurg.
PD JUN
PY 2023
VL 24
IS 6
BP E466
EP E467
DI 10.1227/ons.0000000000000690
PG 2
WC Clinical Neurology; Surgery
WE Science Citation Index Expanded (SCI-EXPANDED)
SC Neurosciences & Neurology; Surgery
GA G5GQ3
UT WOS:000989442400026
PM 37040099
DA 2025-06-06
ER

PT J
AU Su, YF
   Hwang, YF
   Lee, KS
   Lin, CL
   Howng, SL
   Hwang, SL
AF Su, YF
   Hwang, YF
   Lee, KS
   Lin, CL
   Howng, SL
   Hwang, SL
TI Spinal chronic subdural hematoma in a patient with ventriculo-peritoneal
   shunting after a minor trauma
SO SPINAL CORD
LA English
DT Article
DE spinal chronic subdural hematoma; ventriculoperitoneal shunt; minor
   trauma
ID HYDROCEPHALUS; CORD
AB Study design: Case report and review of literature.
   Objectives: Intracranial chronic subdural hematoma (SDH) is a well-recognized complication of ventriculoperitoneal (VP) shunt. Spinal chronic SDH is very rarely associated with VP shunt.
   Setting: Kaohsiung Medical University Hospital, Kaohsiung, Taiwan.
   Case report: We describe a spinal chronic SDH, developing after a minor trauma, in a patient who underwent a VP shunt surgery for hydrocephalus 6 months previously. A good outcome was achieved after decompressive surgery.
   Conclusion: Spinal chronic SDH should be considered in the diagnosis of progressive spinal compression, especially in the patients with VP shunt after minor trauma.
C1 Kaohsiung Med Univ, Div Neurosurg, Kaohsiung 807, Taiwan.
C3 Kaohsiung Medical University
RP Hwang, SL (corresponding author), Kaohsiung Med Univ, Div Neurosurg, 100 Shih Chuan 1st Rd, Kaohsiung 807, Taiwan.
RI Lee, Kung-Shing/B-4073-2010; Howng, Shen-Long/D-5502-2009; Lin,
   Chih-Lung/C-7281-2009; Hwang, Shiuh-Lin/D-5511-2009
OI Su, Yu-feng/0000-0003-0355-3981
CR Abla AA, 2000, NEUROSURG CLIN N AM, V11, P465, DOI 10.1016/S1042-3680(18)30109-8
   BRANDT RA, 1980, SURG NEUROL, V13, P121
   DUPREZ T, 1995, ACTA NEUROL BELG, V95, P101
   FIRSCHING R, 1993, PARAPLEGIA, V31, P180, DOI 10.1038/sc.1993.34
   Friday RY, 1999, J NATL MED ASSOC, V91, P289
   Hemmingson H, 1940, ACTA RADIOL, V21, P379, DOI 10.3109/00016924009135029
   KOTWICA Z, 1989, EUR J PEDIATR, V148, P779, DOI 10.1007/BF00443110
   Kulkarni AV, 1998, NEUROSURGERY, V42, P398, DOI 10.1097/00006123-199802000-00125
   Leber KA, 1997, J NEUROSURG, V87, P644, DOI 10.3171/jns.1997.87.4.0644
   PAUL LW, 1946, RADIOLOGY, V46, P139, DOI 10.1148/46.2.139
   PORTNOY HD, 1973, J NEUROSURG, V38, P729, DOI 10.3171/jns.1973.38.6.0729
   RADER JP, 1955, NEW ENGL J MED, V253, P374, DOI 10.1056/NEJM195509012530906
   REIGEL DM, 1983, CONCEPTS PEDIAT NEUR, V3, P145
   RUSSELL NA, 1983, SURG NEUROL, V20, P133, DOI 10.1016/0090-3019(83)90464-0
   SAMUELSON S, 1972, J NEUROSURG, V37, P548, DOI 10.3171/jns.1972.37.5.0548
   Shimada Y, 1996, SKELETAL RADIOL, V25, P477, DOI 10.1007/s002560050118
   SILVER JM, 1991, ACTA NEUROCHIR, V108, P159, DOI 10.1007/BF01418525
   VINTERS HV, 1980, STROKE, V11, P459, DOI 10.1161/01.STR.11.5.459
   Wang C J, 2001, Kaohsiung J Med Sci, V17, P576
NR 19
TC 7
Z9 7
U1 0
U2 0
PU NATURE PUBLISHING GROUP
PI LONDON
PA MACMILLAN BUILDING, 4 CRINAN ST, LONDON N1 9XW, ENGLAND
SN 1362-4393
J9 SPINAL CORD
JI Spinal Cord
PD DEC
PY 2004
VL 42
IS 12
BP 717
EP 719
DI 10.1038/sj.sc.3101643
PG 3
WC Clinical Neurology; Rehabilitation
WE Science Citation Index Expanded (SCI-EXPANDED)
SC Neurosciences & Neurology; Rehabilitation
GA 876FS
UT WOS:000225482500008
PM 15289803
OA Bronze
DA 2025-06-06
ER

PT J
AU Tomita, Y
   Yamada, SM
   Yamada, S
   Matsuno, A
AF Tomita, Yusuke
   Yamada, Shoko Merrit
   Yamada, Shokei
   Matsuno, Akira
TI Subdural Tension on the Brain in Patients with Chronic Subdural Hematoma
   Is Related to Hemiparesis but Not to Headache or Recurrence
SO WORLD NEUROSURGERY
LA English
DT Article
DE Chronic subdural hematoma; Hemiparesis; Laplace law; Pressure; Tension;
   Thickness
ID SURGICAL-TREATMENT; RISK-FACTORS; COMPLICATIONS; PREDICTORS; SYMPTOMS;
   DRAINAGE; SURGERY; ADULTS; AGE
AB BACKGROUND: Hemiparesis is a major symptom of chronic subdural hematoma (CSDH). Its severity does not always correlate with hematoma size. The authors analyzed hematoma thickness, pressure, and tension to clarify the mechanism of hemiparesis in CSDH patients.
   METHODS: A burr-hole surgery was performed on 124 CSDHs in 102 patients. Hematoma thickness and midline shift were measured by computed tomography, and hematoma pressure was measured in surgery. According to Laplace law, tension was calculated as follows: (half the hematoma thickness x hematoma pressure)/2. Student t test and Pearson correlation coefficient (r) were applied in statistical analysis of findings.
   RESULTS: Motor weakness was identified in 76.5 degrees k of our cases. Tension was strongly related to hemiparesis (r = - 0.747, P < 0.01), whereas hematoma thickness (r = -0.458, P < 0.01) and pressure (r = -0.596, P < 0.01) were moderately correlated. Mean age of 14 patients (13.7%) with headache was much younger than those without headache (P < 0.01). Stronger midline shift (P < 0.01) and greater ratio of midline shift to hematoma thickness (P< 0.01) were statistically correlated with headache. Recurrence was recognized in 8 patients (7.8%), and stronger midline shift (P < 0.05) and greater ratio of midline shift to hematoma thickness (P < 0.05) were statistically associated with recurrence.
   CONCLUSIONS: Tension is the most influencing factor to hemiparesis in CSDH patients. This study also elucidates the mechanism for quick recovery from hemiparesis after surgery in that tension on the motor cortex is decreased immediately by drainage.
C1 [Tomita, Yusuke; Yamada, Shoko Merrit] Teikyo Univ, Hosp Mizonokuchi, Dept Neurosurg, Takatsu Ku, Kawasaki, Kanagawa, Japan.
   [Yamada, Shokei] Loma Linda Univ, Med Ctr, Dept Neurosurg, Loma Linda, CA USA.
   [Matsuno, Akira] Teikyo Univ, Med Sch, Dept Neurosurg, Itabashi Ku, Tokyo, Japan.
C3 Teikyo University; Loma Linda University; Teikyo University
RP Yamada, SM (corresponding author), Teikyo Univ, Hosp Mizonokuchi, Dept Neurosurg, Takatsu Ku, Kawasaki, Kanagawa, Japan.
EM merrityamada@hotmail.co.jp
CR Baechli H, 2004, NEUROSURG REV, V27, P263, DOI 10.1007/s10143-004-0337-6
   Bartek J, 2017, WORLD NEUROSURG, V106, P609, DOI 10.1016/j.wneu.2017.07.044
   Buchanan IA, 2017, NEUROSURG CLIN N AM, V28, P219, DOI 10.1016/j.nec.2016.11.004
   CAMERON MM, 1978, J NEUROL NEUROSUR PS, V41, P834, DOI 10.1136/jnnp.41.9.834
   Chrzan R, 2006, NEUROUROL URODYNAM, V25, P211, DOI 10.1002/nau.20123
   Dakurah T K, 2005, West Afr J Med, V24, P283
   Diamond S, 1994, Clin Symp, V46, P2
   Ernestus RI, 1997, SURG NEUROL, V48, P220, DOI 10.1016/S0090-3019(97)80031-6
   Fisher CM, 2002, CAN J NEUROL SCI, V29, P171, DOI 10.1017/S0317167100120967
   FOGELHOLM R, 1975, J NEUROSURG, V42, P43, DOI 10.3171/jns.1975.42.1.0043
   FOWLER NO, 1971, NEW ENGL J MED, V285, P1087
   Gelabert-González M, 2005, CLIN NEUROL NEUROSUR, V107, P223, DOI 10.1016/j.clineuro.2004.09.015
   Huang YH, 2014, INJURY, V45, P1327, DOI 10.1016/j.injury.2014.02.023
   Hussain R, 2017, J CLIN NEUROSCI, V44, P75, DOI 10.1016/j.jocn.2017.06.038
   Iliescu I A, 2015, J Med Life, V8 Spec Issue, P26
   Kak V K, 1971, Ulster Med J, V40, P163
   Kale A, 2017, NEUROL RES, V39, P399, DOI 10.1080/01616412.2017.1296655
   Kwon TH, 2000, J NEUROSURG, V93, P796, DOI 10.3171/jns.2000.93.5.0796
   Liliang PC, 2002, INJURY, V33, P345, DOI 10.1016/S0020-1383(02)00020-7
   Liu WM, 2014, J NEUROSURG, V121, P665, DOI 10.3171/2014.5.JNS132715
   LUXON LM, 1979, Q J MED, V48, P43
   Mekaj AY, 2015, J NEUROSCI RURAL PRA, V6, P186, DOI 10.4103/0976-3147.153225
   Mori K, 2001, NEUROL MED-CHIR, V41, P371, DOI 10.2176/nmc.41.371
   Motiei-Langroudi R, 2018, J NEUROSURG, V129, P1143, DOI 10.3171/2017.6.JNS17130
   Ohba S, 2013, NEUROSURG REV, V36, P145, DOI 10.1007/s10143-012-0396-z
   Paciaroni M, 2010, FRONT NEUROL NEUROSC, V27, P160, DOI 10.1159/000311199
   Prange HD, 2003, ADV PHYSIOL EDUC, V27, P34, DOI 10.1152/advan.00024.2002
   Qian ZR, 2017, BRIT J NEUROSURG, V31, P84, DOI 10.1080/02688697.2016.1260686
   Sahyouni R, 2017, WORLD NEUROSURG, V108, P948, DOI 10.1016/j.wneu.2017.09.064
   Sjåvik K, 2020, J NEUROSURG, V133, P1113, DOI 10.3171/2016.12.JNS161713
   Slam Kristine D, 2007, World J Surg Oncol, V5, P14, DOI 10.1186/1477-7819-5-14
   Sousa EB, 2013, BMC SURG, V13, DOI 10.1186/1471-2482-13-5
   Taylor LP, 2014, HEADACHE, V54, P772, DOI 10.1111/head.12317
   Torihashi K, 2008, NEUROSURGERY, V63, P1125, DOI 10.1227/01.NEU.0000335782.60059.17
   Xu C, 2016, NEUROL MED-CHIR, V56, P62, DOI 10.2176/nmc.ra.2015-0013
   Yamada SM, 2018, NEUROSURG REV, V41, P549, DOI 10.1007/s10143-017-0889-x
   YAMASHIMA T, 1985, ACTA NEUROPATHOL, V67, P219, DOI 10.1007/BF00687804
   Yang WY, 2017, NEUROSURG CLIN N AM, V28, P205, DOI 10.1016/j.nec.2016.11.002
NR 38
TC 8
Z9 8
U1 0
U2 3
PU ELSEVIER SCIENCE INC
PI NEW YORK
PA STE 800, 230 PARK AVE, NEW YORK, NY 10169 USA
SN 1878-8750
EI 1878-8769
J9 WORLD NEUROSURG
JI World Neurosurg.
PD NOV
PY 2018
VL 119
BP E518
EP E526
DI 10.1016/j.wneu.2018.07.192
PG 9
WC Clinical Neurology; Surgery
WE Science Citation Index Expanded (SCI-EXPANDED)
SC Neurosciences & Neurology; Surgery
GA GX7IO
UT WOS:000447941300062
PM 30075268
DA 2025-06-06
ER

PT J
AU Khorasanizadeh, M
   Shutran, M
   Garcia, A
   Enriquez-Marulanda, A
   Moore, J
   Ogilvy, CS
   Thomas, AJ
AF Khorasanizadeh, MirHojjat
   Shutran, Max
   Garcia, Alfonso
   Enriquez-Marulanda, Alejandro
   Moore, Justin
   Ogilvy, Christopher S.
   Thomas, Ajith J.
TI Middle meningeal artery embolization for treatment of chronic subdural
   hematomas: does selection of embolized branches affect outcomes?
SO JOURNAL OF NEUROSURGERY
LA English
DT Article
DE chronic subdural hematoma; middle meningeal artery embolization;
   technical analysis; ophthalmic anastomoses; endovascular neurosurgery;
   vascular disorders
AB OBJECTIVE Middle meningeal artery (MMA) embolization (MMAE) is a new therapeutic modality for chronic subdural hematoma (cSDH). There is limited evidence comparing various MMAE procedural techniques, resulting in significant variations in technique and procedural planning. The objective of this study was to compare outcomes of MMAE by the number and location of MMA branches that were embolized. METHODS A single-center retrospective study of patients with cSDH treated by MMAE was conducted. Clinical out-comes, need for re-intervention, and changes in hematoma size were compared between different MMAE techniques. RESULTS Ninety-four cSDHs in 78 patients were included. Embolization of the proximal trunk only, distal branches only, or proximal trunk plus distal branches resulted in similar rates of need for rescue surgery (7.4%, 13.0%, and 6.8%, respectively; p = 0.66) and rates of reducing the volume of the hematoma by at least 50% (74.1%, 80.0%, and 77.5%, respectively; p = 0.88). Embolization of only one branch had similar outcomes to embolization of more than one branch, as rescue surgery rates were 9.3% and 7.8% (p = 0.80), and rates & GE; 50% volume reduction were 75.6% and 78.3% (p = 0.76), respectively. Selective embolization of the dominant MMA branch was not associated with significantly different outcomes. CONCLUSIONS Outcomes of distal, proximal, or combined proximal and distal MMAE in cSDH are not significantly different. Embolization of more than one branch is not associated with improved treatment efficacy. Arguably, targeting any location in the MMA provides sufficient flow restriction to enable spontaneous hematoma resolution. Accordingly, a technical planning algorithm for cSDH MMAE is suggested.
C1 [Khorasanizadeh, MirHojjat; Shutran, Max; Garcia, Alfonso; Enriquez-Marulanda, Alejandro; Moore, Justin; Ogilvy, Christopher S.] Harvard Med Sch, Beth Israel Deaconess Med Ctr, Neurosurg Serv, Boston, MA USA.
   [Thomas, Ajith J.] Rowan Univ, Cooper Univ Hlth Care, Dept Neurol Surg, Cooper Med Sch, Camden, NJ USA.
   [Thomas, Ajith J.] Rowan Univ, Cooper Univ Hlth Care, Cooper Med Sch, Camden, NJ 08102 USA.
C3 Harvard University; Harvard University Medical Affiliates; Beth Israel
   Deaconess Medical Center; Harvard Medical School; Rowan University;
   Cooper Medical School of Rowan University; Rowan University; Cooper
   Medical School of Rowan University
RP Thomas, AJ (corresponding author), Rowan Univ, Cooper Univ Hlth Care, Cooper Med Sch, Camden, NJ 08102 USA.
EM thomas-ajith@cooperhealth.edu
RI Thomas, Ajith/AAX-9054-2020; Garcia, Alfonso/KMX-7697-2024
OI Enriquez-Marulanda, Alejandro/0000-0001-6091-390X
CR Balser D, 2015, J NEUROSURG, V123, P1209, DOI 10.3171/2014.9.JNS141550
   Ban SP, 2018, RADIOLOGY, V286, P909, DOI 10.1148/radiol.2017170053
   Bruner E, 2009, ANAT REC, V292, P518, DOI 10.1002/ar.20868
   Catapano JS, 2021, J NEUROSURG, V135, P1208, DOI 10.3171/2020.9.JNS202781
   Catapano JS, 2020, FRONT NEUROL, V11, DOI 10.3389/fneur.2020.557233
   Catapano JS, 2021, J NEUROINTERV SURG, V13, P657, DOI 10.1136/neurintsurg-2020-016552
   Dian J, 2021, INTERV NEURORADIOL, V27, P577, DOI 10.1177/1591019921990962
   Edlmann E, 2017, J NEUROINFLAMM, V14, DOI 10.1186/s12974-017-0881-y
   Enriquez-Marulanda A, 2021, NEUROSURGERY, V89, P486, DOI 10.1093/neuros/nyab192
   Gomez-Paz S, 2021, INTERV NEURORADIOL, V27, P571, DOI 10.1177/1591019920982816
   Ironside N, 2021, J NEUROINTERV SURG, V13, P951, DOI 10.1136/neurintsurg-2021-017352
   Joyce E, 2020, NEUROSURG FOCUS, V49, DOI 10.3171/2020.7.FOCUS20518
   Kan P, 2021, NEUROSURGERY, V88, P268, DOI 10.1093/neuros/nyaa379
   Khorasanizadeh M, 2022, WORLD NEUROSURG, V165, pE581, DOI 10.1016/j.wneu.2022.06.099
   Khorasanizadeh M, 2021, J NEUROSURG, V137, P235, DOI 10.3171/2021.8.JNS211691
   Kim HC, 2016, J KOREAN NEUROSURG S, V59, P628, DOI 10.3340/jkns.2016.59.6.628
   Lee KS, 2004, BRAIN INJURY, V18, P351, DOI 10.1080/02699050310001645801
   Link TW, 2019, NEUROSURGERY, V85, P801, DOI 10.1093/neuros/nyy521
   Link TW, 2018, INTERV NEURORADIOL, V24, DOI 10.1177/1591019918769336
   Martínez JL, 2022, OPER NEUROSURG, V22, P1, DOI 10.1227/ONS.0000000000000010
   Motiei-Langroudi R, 2018, J NEUROSURG, V129, P1143, DOI 10.3171/2017.6.JNS17130
   Schmidt L, 2015, PLOS ONE, V10, DOI 10.1371/journal.pone.0140450
   Shapiro M, 2021, J NEUROINTERV SURG, V13, P471, DOI 10.1136/neurintsurg-2020-016798
   Shotar E, 2022, CLIN NEURORADIOL, V32, P57, DOI 10.1007/s00062-021-00996-5
   Yang WY, 2017, NEUROSURG CLIN N AM, V28, P205, DOI 10.1016/j.nec.2016.11.002
NR 25
TC 16
Z9 16
U1 0
U2 3
PU AMER ASSOC NEUROLOGICAL SURGEONS
PI ROLLING MEADOWS
PA 5550 MEADOWBROOK DRIVE, ROLLING MEADOWS, IL 60008 USA
SN 0022-3085
EI 1933-0693
J9 J NEUROSURG
JI J. Neurosurg.
PD JUN
PY 2023
VL 138
IS 6
BP 1494
EP 1502
DI 10.3171/2022.9.JNS221663
PG 9
WC Clinical Neurology; Surgery
WE Science Citation Index Expanded (SCI-EXPANDED)
SC Neurosciences & Neurology; Surgery
GA K8KQ9
UT WOS:001018876000002
PM 36681986
DA 2025-06-06
ER

PT J
AU Motiei-Langroudi, R
   Stippler, M
   Shi, SY
   Adeeb, N
   Gupta, R
   Griessenauer, CJ
   Papavassiliou, E
   Kasper, EM
   Arle, J
   Alterman, RL
   Ogilvy, CS
   Thomas, AJ
AF Motiei-Langroudi, Rouzbeh
   Stippler, Martina
   Shi, Siyu
   Adeeb, Nimer
   Gupta, Raghav
   Griessenauer, Christoph J.
   Papavassiliou, Efstathios
   Kasper, Ekkehard M.
   Arle, Jeffrey
   Alterman, Ron L.
   Ogilvy, Christopher S.
   Thomas, Ajith J.
TI Factors predicting reoperation of chronic subdural hematoma following
   primary surgical evacuation
SO JOURNAL OF NEUROSURGERY
LA English
DT Article
DE chronic subdural hematoma; recurrence; evacuation; reoperation; vascular
   disorders
ID BURR-HOLE EVACUATION; RISK-FACTORS; RECURRENCE; CRANIOSTOMY; DRAINAGE
AB OBJECTIVE Chronic subdural hematoma (CSDH) is commonly encountered in neurosurgical practice. However, surgical evacuation remains complicated by a high rate of reoperation. The optimal surgical approach to reduce the reoperation rate has not been determined. In the current study, the authors evaluated the prognostic value of clinical and radiographic factors to predict reoperation in the context of CSDH.
   METHODS A retrospective review of 325 CSDH patients admitted to an academic medical center in the United States, between 2006 and 2016, was performed. Clinical and radiographic factors predictive of the need for CSDH reoperation were identified on univariable and multivariable analyses.
   RESULTS Univariable analysis showed that warfarin use, clopidogrel use, mixed hypo-and isointensity on T1-weighted MRI, greater preoperative midline shift, larger hematoma/fluid residual on first postoperative day CT, lesser decrease in hematoma size after surgery, use of monitored anesthesia care (MAC), and lack of intraoperative irrigation correlated with a significantly higher rate of reoperation. Multivariable analysis, however, showed that only the presence of loculation, clopidogrel or warfarin use, and percent of hematoma change after surgery significantly predicted the need for reoperation. Our results showed that 0% (no reduction), 50%, and 100% hematoma maximum thickness change (complete resolution of hematoma after surgery) were associated with a 41%, 6%, and < 1% rate of reoperation, respectively. The use of drains, either large diameter or small caliber, did not have any effect on the likelihood of reoperation.
   CONCLUSIONS Among many factors, clopidogrel or warfarin use, hematoma loculation on preoperative CT, and the amount of hematoma evacuation on the first postoperative CT were the strongest predictors of reoperation.
C1 [Motiei-Langroudi, Rouzbeh; Stippler, Martina; Shi, Siyu; Adeeb, Nimer; Gupta, Raghav; Griessenauer, Christoph J.; Papavassiliou, Efstathios; Kasper, Ekkehard M.; Arle, Jeffrey; Alterman, Ron L.; Ogilvy, Christopher S.; Thomas, Ajith J.] Harvard Med Sch, Beth Israel Deaconess Med Ctr, Neurosurg Serv, 110 Francis St,Ste 3B, Boston, MA 02215 USA.
C3 Harvard University; Harvard Medical School; Harvard University Medical
   Affiliates; Beth Israel Deaconess Medical Center
RP Thomas, AJ (corresponding author), Harvard Med Sch, Beth Israel Deaconess Med Ctr, Neurosurg Serv, 110 Francis St,Ste 3B, Boston, MA 02215 USA.
EM athomas6@bidmc.harvard.edu
RI Kasper, Ekkehard/AAF-8357-2020; Thomas, Ajith/AAX-9054-2020; arle,
   jeff/Q-1214-2019
OI Arle, Jeffrey/0000-0001-9288-2618
CR Abouzari M, 2007, NEUROSURGERY, V61, P794, DOI 10.1227/01.NEU.0000298908.94129.67
   Almenawer SA, 2014, ANN SURG, V259, P449, DOI 10.1097/SLA.0000000000000255
   Chon KH, 2012, ACTA NEUROCHIR, V154, P1541, DOI 10.1007/s00701-012-1399-9
   Goto H, 2015, NEUROL MED-CHIR, V55, P173, DOI 10.2176/nmc.oa.2013-0390
   Ishibashi Akira, 2011, Kurume Medical Journal, V58, P35
   Jack A, 2015, CAN J NEUROL SCI, V42, P34, DOI 10.1017/cjn.2014.122
   Jang Kyoung-Min, 2015, Korean J Neurotrauma, V11, P75, DOI 10.13004/kjnt.2015.11.2.75
   Jeong Seong Il, 2014, Korean J Neurotrauma, V10, P15, DOI 10.13004/kjnt.2014.10.1.15
   Kim Dong Hwan, 2014, Korean J Neurotrauma, V10, P101, DOI 10.13004/kjnt.2014.10.2.101
   Kim Junhak, 2015, Korean J Neurotrauma, V11, P63, DOI 10.13004/kjnt.2015.11.2.63
   Ko BS, 2008, J KOREAN NEUROSURG S, V43, P11, DOI 10.3340/jkns.2008.43.1.11
   Lega BC, 2010, J NEUROSURG, V113, P615, DOI 10.3171/2009.9.JNS08825
   Leroy HA, 2015, J CLIN NEUROSCI, V22, P1895, DOI 10.1016/j.jocn.2015.03.064
   Liu WM, 2014, J NEUROSURG, V121, P665, DOI 10.3171/2014.5.JNS132715
   Mondorf Y, 2009, BRIT J NEUROSURG, V23, P612, DOI 10.3109/02688690903370297
   Ohba S, 2013, NEUROSURG REV, V36, P145, DOI 10.1007/s10143-012-0396-z
   Pang CH, 2015, J NEUROSURG, V123, P65, DOI 10.3171/2014.12.JNS141189
   Ro HW, 2016, ACTA NEUROCHIR, V158, P135, DOI 10.1007/s00701-015-2625-z
   Santarius T, 2009, LANCET, V374, P1067, DOI 10.1016/S0140-6736(09)61115-6
   Schwarz F, 2015, CLIN NEUROL NEUROSUR, V138, P66, DOI 10.1016/j.clineuro.2015.08.002
   Singh AK, 2014, NEUROL INDIA, V62, P169, DOI 10.4103/0028-3886.132364
   Song Dae Hyo, 2014, Korean J Neurotrauma, V10, P41, DOI 10.13004/kjnt.2014.10.2.41
   Stanisic M, 2005, ACTA NEUROCHIR, V147, P1249, DOI 10.1007/s00701-005-0616-1
   Stanisic M, 2013, ACTA NEUROCHIR, V155, P323, DOI 10.1007/s00701-012-1565-0
   Tahsim-Oglou Y, 2012, ACTA NEUROCHIR, V154, P1063, DOI 10.1007/s00701-012-1334-0
   Unterhofer C, 2016, WORLD NEUROSURG, V92, P31, DOI 10.1016/j.wneu.2016.04.081
   Yu GJ, 2009, BRIT J NEUROSURG, V23, P606, DOI 10.3109/02688690903386983
NR 27
TC 92
Z9 95
U1 0
U2 6
PU AMER ASSOC NEUROLOGICAL SURGEONS
PI ROLLING MEADOWS
PA 5550 MEADOWBROOK DRIVE, ROLLING MEADOWS, IL 60008 USA
SN 0022-3085
EI 1933-0693
J9 J NEUROSURG
JI J. Neurosurg.
PD NOV
PY 2018
VL 129
IS 5
BP 1143
EP 1150
DI 10.3171/2017.6.JNS17130
PG 8
WC Clinical Neurology; Surgery
WE Science Citation Index Expanded (SCI-EXPANDED)
SC Neurosciences & Neurology; Surgery
GA HE4XT
UT WOS:000453373600007
PM 29243977
OA Bronze
DA 2025-06-06
ER

PT J
AU Diren, F
   Ozdemir, O
AF Diren, Furkan
   Ozdemir, Omer
TI Effectiveness of Burr Hole Sizes on Midline Shift and Hematoma Thickness
   in the Treatment of Chronic Subdural Hematoma
SO WORLD NEUROSURGERY
LA English
DT Article
DE Burr hole craniostomy; Chronic subdural hematoma; Hematoma thickness;
   Midline shift
ID DRAINAGE; CRANIOTOMY
AB -BACKGROUND: The aim of our study was to investigate the effect of the burr hole width on the postoperative chronic subdural hematoma (CSH) thickness and midline shift radiologically.-METHODS: The medical records of 92 patients who had -ndergone surgery after a diagnosis of CSH between April 1, 2015 and July 1, 2021 were reviewed retrospectively. Preoperative and postoperative computed tomography (CT) scans were reviewed, and the thickness of the hematoma and midline shift and the diameters of 2 burr holes opened were measured and recorded. The correlation between the burr hole diameter width and CSH thickness on postoperative CT scans and the improvement in midline shift were investigated statistically.-RESULTS: When the CT scans performed on the first postoperative day and first postoperative month were examined, we found that the preoperative hematoma thickness and midline shift were significantly reduced postoperatively (P < 0.001). A positive significant correlation was found between the improvement in the midline shift, posterior burr hole diameter, and anteroposterior burr hole arithmetic mean (P < 0.001 and P [ 0.029, respectively).-CONCLUSIONS: Having examined the current surgical techniques in the treatment of CSH, we found that an increase in the burr hole craniostomy width, especially the posterior burr hole craniostomy width, contributed to the improvement in the midline shift.
C1 [Diren, Furkan; Ozdemir, Omer] Univ Hlth Sci, Gaziosmanpasa Training & Res Hosp, Dept Neurosurg, Istanbul, Turkiye.
C3 University of Health Sciences Turkey
RP Ozdemir, O (corresponding author), Univ Hlth Sci, Gaziosmanpasa Training & Res Hosp, Dept Neurosurg, Istanbul, Turkiye.
EM dromerozdemir1982@gmail.com
RI Özdemir, Ömer/HLV-8345-2023; Diren, Furkan/ABB-9007-2022
OI ozdemir, omer/0000-0003-3783-0203
CR Adhiyaman V, 2002, POSTGRAD MED J, V78, P71, DOI 10.1136/pmj.78.916.71
   BENDER MB, 1974, ARCH NEUROL-CHICAGO, V31, P73, DOI 10.1001/archneur.1974.00490380021001
   Callovini GM, 2014, NEUROL MED-CHIR, V54, P349, DOI 10.2176/nmc.oa2013-0099
   Gurelik M, 2007, CAN J NEUROL SCI, V34, P84, DOI 10.1017/S0317167100005849
   Ivamoto HS, 2016, WORLD NEUROSURG, V86, P399, DOI 10.1016/j.wneu.2015.10.025
   Krieg SM, 2012, ACTA NEUROCHIR, V154, P699, DOI 10.1007/s00701-012-1294-4
   Lee KS, 2004, BRAIN INJURY, V18, P351, DOI 10.1080/02699050310001645801
   Lee KS, 2001, BRAIN INJURY, V15, P47, DOI 10.1080/02699050150209129
   Lega BC, 2010, J NEUROSURG, V113, P615, DOI 10.3171/2009.9.JNS08825
   Lepic M, 2021, ACTA NEUROCHIR, V163, P1857, DOI 10.1007/s00701-021-04704-7
   Mondorf Y, 2009, BRIT J NEUROSURG, V23, P612, DOI 10.3109/02688690903370297
   Muzii V F, 2005, J Neurosurg Sci, V49, P41
   Okada Y, 2002, SURG NEUROL, V57, P405, DOI 10.1016/S0090-3019(02)00720-6
   Pahatouridis D, 2013, NEUROSURG REV, V36, P151, DOI 10.1007/s10143-012-0412-3
   Piotrowski W P, 1996, Unfallchirurgie, V22, P110
   PROBST C, 1988, J NEUROSURG, V68, P908, DOI 10.3171/jns.1988.68.6.0908
   Reina M A, 1998, Rev Esp Anestesiol Reanim, V45, P367
   RICHTER HP, 1984, ACTA NEUROCHIR, V71, P179, DOI 10.1007/BF01401313
   ROBINSON RG, 1984, J NEUROSURG, V61, P263, DOI 10.3171/jns.1984.61.2.0263
   Sahyouni R, 2017, WORLD NEUROSURG, V108, P948, DOI 10.1016/j.wneu.2017.09.064
   Santarius T, 2004, BRIT J NEUROSURG, V18, P328, DOI 10.1080/02688690400004845
   Shim Yong Woo, 2019, Korean J Neurotrauma, V15, P110, DOI 10.13004/kjnt.2019.15.e25
   Weigel R, 2003, J NEUROL NEUROSUR PS, V74, P937, DOI 10.1136/jnnp.74.7.937
   WEIR BKA, 1983, CAN J NEUROL SCI, V10, P22, DOI 10.1017/S0317167100044516
   Yamamoto H, 2003, J NEUROSURG, V98, P1217, DOI 10.3171/jns.2003.98.6.1217
NR 25
TC 0
Z9 0
U1 0
U2 2
PU ELSEVIER SCIENCE INC
PI NEW YORK
PA STE 800, 230 PARK AVE, NEW YORK, NY 10169 USA
SN 1878-8750
EI 1878-8769
J9 WORLD NEUROSURG
JI World Neurosurg.
PD JUL
PY 2023
VL 175
BP E1011
EP E1016
DI 10.1016/J.WNeu.2023.04.062
EA JUN 2023
PG 6
WC Clinical Neurology; Surgery
WE Science Citation Index Expanded (SCI-EXPANDED)
SC Neurosciences & Neurology; Surgery
GA M2AL9
UT WOS:001028259100001
PM 37087033
DA 2025-06-06
ER

PT J
AU Toriihara, A
   Yamaga, E
   Nakadate, M
   Oyama, J
   Tateishi, U
AF Toriihara, Akira
   Yamaga, Emi
   Nakadate, Masashi
   Oyama, Jun
   Tateishi, Ukihide
TI Detection of unexpected emergency diseases using FDG-PET/CT in oncology
   patients
SO JAPANESE JOURNAL OF RADIOLOGY
LA English
DT Article
DE FDG-PET/CT; Unexpected; Emergency; Chronic subdural hematoma;
   Pneumothorax
ID ABDOMINAL AORTIC-ANEURYSM; CHRONIC SUBDURAL-HEMATOMA; INCIDENTAL
   FINDINGS; CT SCANS; EPIDEMIOLOGY; FREQUENCY; RUPTURE
AB To evaluate the frequency of emergency diseases that were detected unexpectedly using FDG-PET/CT.
   Interpretation reports for 11,663 FDG-PET/CT studies in our hospital were retrospectively reviewed. Patients with major emergency diseases were extracted according to the following exclusion criteria: (1) relevant findings had been recognized prior to the PET/CT; (2) an intervention or operation that may have been relevant to the present findings was performed within 1 month prior to the PET/CT; and (3) the clinical course could not be investigated sufficiently (e.g., in cases where the patients were introduced from other hospitals).
   Forty-one patients (0.35%) with unexpected emergency diseases were identified. The most frequent disease was pneumothorax (8 patients), followed by chronic subdural hematoma (CSH) (7 patients), ureteral stone (7 patients), and abdominal aortic aneurysm (AAA) with a dirty fat sign or a high-attenuation crescent sign visualized on CT (4 patients). Nine patients (2 pneumothorax, 3 CSH, 1 cerebral hemorrhage, 1 acute cholecystitis, 1 acute pancreatitis, and 1 acute appendicitis) were hospitalized and/or underwent therapeutic intervention within 1 week after the PET/CT.
   Although rare, an unexpected emergency disease requiring urgent management can be detected using FDG-PET/CT in oncology patients.
C1 [Toriihara, Akira; Yamaga, Emi; Nakadate, Masashi; Oyama, Jun; Tateishi, Ukihide] Tokyo Med & Dent Univ, Dept Diagnost Radiol & Nucl Med, Bunkyo Ku, 1-5-45 Yushima, Tokyo 1138519, Japan.
C3 Institute of Science Tokyo; Tokyo Medical & Dental University (TMDU)
RP Toriihara, A (corresponding author), Tokyo Med & Dent Univ, Dept Diagnost Radiol & Nucl Med, Bunkyo Ku, 1-5-45 Yushima, Tokyo 1138519, Japan.
EM trihmrad@tmd.ac.jp
OI Yamaga, Emi/0000-0002-5931-6507
CR Baechli H, 2004, NEUROSURG REV, V27, P263, DOI 10.1007/s10143-004-0337-6
   Block J, 2013, ATLAS EMERGENCY RADI
   Bobbio A, 2015, THORAX, V70, P653, DOI 10.1136/thoraxjnl-2014-206577
   Bruzzi JF, 2006, AM J ROENTGENOL, V187, P1116, DOI 10.2214/AJR.05.0712
   Fakler JKM, 2014, PATIENT SAF SURG, V8, DOI 10.1186/s13037-014-0036-3
   Hanna TN, 2016, EMERG RADIOL, V23, P169, DOI 10.1007/s10140-016-1378-1
   Jalalzadeh H, 2016, EUR J VASC ENDOVASC, V52, P333, DOI 10.1016/j.ejvs.2016.05.002
   Kelly ME, 2015, ABDOM IMAGING, V40, P1853, DOI 10.1007/s00261-015-0349-4
   Kim DW, 2016, CLIN NUCL MED, V41, P217, DOI 10.1097/RLU.0000000000001073
   Krishnam MS, 2010, EMERGENCY RADIOLOGY
   Lumbreras B, 2010, BRIT J RADIOL, V83, P276, DOI 10.1259/bjr/98067945
   MEHARD WB, 1994, RADIOLOGY, V192, P359, DOI 10.1148/radiology.192.2.8029397
   Nickerson J, 2007, CLIN NUCL MED, V32, P456, DOI 10.1097/RLU.0b013e318053788b
   Osman MM, 2005, J NUCL MED, V46, P1352
   Pope TL, 2013, HARRIS HARRIS RADIOL
   Rogers AJ, 2013, PEDIATRICS, V132, pE356, DOI 10.1542/peds.2013-0299
   Soto JA, 2009, EMERGENCY RADIOLOGY
   Sueyoshi E, 1998, ABDOM IMAGING, V23, P645, DOI 10.1007/s002619900422
   Yamaga E, 2015, NUCL MED CLIN, V48, P82
   Yang WY, 2017, NEUROSURG CLIN N AM, V28, P205, DOI 10.1016/j.nec.2016.11.002
NR 20
TC 8
Z9 8
U1 0
U2 1
PU SPRINGER
PI NEW YORK
PA 233 SPRING ST, NEW YORK, NY 10013 USA
SN 1867-1071
EI 1867-108X
J9 JPN J RADIOL
JI Jpn. J. Radiol.
PD SEP
PY 2017
VL 35
IS 9
BP 539
EP 545
DI 10.1007/s11604-017-0664-5
PG 7
WC Radiology, Nuclear Medicine & Medical Imaging
WE Science Citation Index Expanded (SCI-EXPANDED)
SC Radiology, Nuclear Medicine & Medical Imaging
GA FF9VO
UT WOS:000409366400007
PM 28674772
DA 2025-06-06
ER

PT J
AU Mamaril-Davis, JC
   Avila, MJ
   Burket, A
   Aguilar-Salinas, P
   Weinand, M
   Dumont, TM
AF Mamaril-Davis, James C.
   Avila, Mauricio J.
   Burket, Aaron
   Aguilar-Salinas, Pedro
   Weinand, Martin
   Dumont, Travis M.
TI Predictors of revision surgery after bedside subdural drain placement
   for chronic subdural hematomas
SO CLINICAL NEUROLOGY AND NEUROSURGERY
LA English
DT Article
DE Chronic subdural hematoma; Subdural drain; SDD; GCS; Midline shift
ID EVACUATING PORT SYSTEM; GLASGOW COMA SCALE; RELIABILITY
AB Background and objective: For chronic subdural hematoma (cSDH), bedside subdural drains (SDD) provide a useful alternative to more invasive neurosurgical techniques, including evacuation through multiple burr holes or formal craniotomy. However, no scale currently exists adequately predicting SDD candidacy or treatment response. The present study sought to characterize predictors of revision surgery after initial treatment with bedside SDD for cSDH. Methods: We conducted a retrospective case control study of cSDH patients treated with bedside SDD at a level one trauma center between 2018 and 2022. Binomial regression was used to compare SDD patients and generate odds ratios associated with revision surgery, which were compared using a binary random effects model. Results: Ninety six cSDH patients were included, of whom 13 (13.5%) required a revision surgery after initial treatment failure with bedside SDD. Patients requiring revision surgery demonstrated an increased male predominance (84.6% vs. 69.9% of SDD patients not requiring revision surgery), tended to be younger (67.8 vs. 70.5 years) with a greater body mass index (28.7 vs. 25.6 kg/m2), and have a lower Glasgow Coma Scale (GCS) score on presentation of 12.5 (versus 14). Patients with an initial GCS score less than 13 (OR 11.0 95% CI 2.8 - 43.3), midline shift greater than 10 mm on CT (OR 6.5 95% CI 1.7 - 25.7), or duration of SDD placement longer than 3 days (OR 10.5 95% CI 2.6 - 41.9) demonstrated a greater likelihood of needing a revision surgery after initial treatment with bedside SDD. Conclusion: Among patients treated with SDD, we identified 3 independent factors predicting the need for revision surgery: GCS score, midline shift, and duration of drain placement. Craniotomy may be favored over bedside SDD in patients presenting with a GCS score less than 13 or midline shift greater than 10 mm and for SDD patients demonstrating inadequate clinical response after 3 days.
C1 [Mamaril-Davis, James C.] Univ Arizona, Coll Med, Coll Med Tucson, Tucson, AZ USA.
   [Avila, Mauricio J.; Burket, Aaron; Aguilar-Salinas, Pedro; Weinand, Martin; Dumont, Travis M.] Univ Arizona, Banner Univ, Dept Neurosurg, Med Ctr, Tucson, AZ USA.
   [Dumont, Travis M.] Univ Arizona, Dept Neurosurg, Coll Med Tucson, 1501 N Campbell Ave,Room 4303 POB 245070, Tucson, AZ 85724 USA.
C3 University of Arizona; University of Arizona; University of Arizona
RP Dumont, TM (corresponding author), Univ Arizona, Dept Neurosurg, Coll Med Tucson, 1501 N Campbell Ave,Room 4303 POB 245070, Tucson, AZ 85724 USA.
EM tdumont@surgery.arizona.edu
RI Aguilar-Salinas, Pedro/HSD-4751-2023
CR Almenawer SA, 2014, ANN SURG, V259, P449, DOI 10.1097/SLA.0000000000000255
   Bartek J, 2017, WORLD NEUROSURG, V106, P609, DOI 10.1016/j.wneu.2017.07.044
   Blaauw J, 2022, ACTA NEUROL SCAND, V145, P38, DOI 10.1111/ane.13518
   Bodanapally UK, 2023, EUR RADIOL, V33, P797, DOI 10.1007/s00330-022-09064-z
   Dunn LT, 2002, J NEUROL NEUROSUR PS, V73, pI23
   Fukuhara T, 1996, SURG NEUROL, V45, P570, DOI 10.1016/0090-3019(95)00471-8
   Glancz LJ, 2019, NEUROSURGERY, V85, P486, DOI 10.1093/neuros/nyy366
   Jensen Thorbjorn Soren Ronn, 2022, J Neurosurg, V137, P799, DOI 10.3171/2021.10.JNS211608
   Jukovic MF, 2015, SRP ARK CELOK LEK, V143, P386, DOI 10.2298/SARH1508386J
   Kidangan GS, 2020, J NEUROSCI RURAL PRA, V11, P84, DOI 10.1055/s-0039-1698485
   Miah IP, 2021, NEURORADIOLOGY, V63, P27, DOI 10.1007/s00234-020-02558-x
   Muzii V F, 2005, J Neurosurg Sci, V49, P41
   Nakaguchi H, 2001, J NEUROSURG, V95, P256, DOI 10.3171/jns.2001.95.2.0256
   Ortiz M, 2020, WORLD NEUROSURG, V139, pE355, DOI 10.1016/j.wneu.2020.03.226
   Reith FCM, 2017, NEUROSURGERY, V80, P829, DOI 10.1093/neuros/nyw178
   Reith FCM, 2016, INTENS CARE MED, V42, P3, DOI 10.1007/s00134-015-4124-3
   Safain M, 2013, J NEUROSURG, V118, P694, DOI 10.3171/2012.11.JNS12689
   Santarius T, 2009, LANCET, V374, P1067, DOI 10.1016/S0140-6736(09)61115-6
   Scerrati A, 2022, NUTR NEUROSCI, V25, P1756, DOI 10.1080/1028415X.2021.1895480
   Shen J, 2019, INJURY, V50, P1634, DOI 10.1016/j.injury.2019.08.019
   SPALLONE A, 1989, EUR NEUROL, V29, P18, DOI 10.1159/000116370
   Yang WY, 2017, NEUROSURG CLIN N AM, V28, P205, DOI 10.1016/j.nec.2016.11.002
   Zanolini U, 2022, CLIN NEURORADIOL, V32, P931, DOI 10.1007/s00062-022-01162-1
NR 23
TC 1
Z9 1
U1 0
U2 0
PU ELSEVIER
PI AMSTERDAM
PA RADARWEG 29, 1043 NX AMSTERDAM, NETHERLANDS
SN 0303-8467
EI 1872-6968
J9 CLIN NEUROL NEUROSUR
JI Clin. Neurol. Neurosurg.
PD AUG
PY 2023
VL 231
AR 107836
DI 10.1016/j.clineuro.2023.107836
EA JUN 2023
PG 6
WC Clinical Neurology; Surgery
WE Science Citation Index Expanded (SCI-EXPANDED)
SC Neurosciences & Neurology; Surgery
GA N0ZT2
UT WOS:001034405700001
PM 37336052
DA 2025-06-06
ER

PT J
AU Balser, D
   Rodgers, S
   Huang, JH
   Samadani, U
AF Balser, David
   Rodgers, Shaun
   Huang, Jason H.
   Samadani, Uzma
TI Chronic Subdural Hematoma Treatment with SEPS Costs Less than Burr Holes
SO JOURNAL OF NEUROSURGERY
LA English
DT Meeting Abstract
CT Annual Meeting of the American-Association-of-Neurological-Surgeons
CY APR 09-13, 2011
CL Denver, CO
SP Amer Assoc Neurol Surg
RI Huang, Jason/J-4739-2019
NR 0
TC 0
Z9 0
U1 0
U2 0
PU AMER ASSOC NEUROLOGICAL SURGEONS
PI ROLLING MEADOWS
PA 5550 MEADOWBROOK DRIVE, ROLLING MEADOWS, IL 60008 USA
SN 0022-3085
J9 J NEUROSURG
JI J. Neurosurg.
PD AUG
PY 2011
VL 115
IS 2
BP A450
EP A450
PG 1
WC Clinical Neurology; Surgery
WE Science Citation Index Expanded (SCI-EXPANDED); Conference Proceedings Citation Index - Science (CPCI-S)
SC Neurosciences & Neurology; Surgery
GA 797RK
UT WOS:000293145100209
DA 2025-06-06
ER

PT J
AU Haciyakupoglu, E
   Yilmaz, DM
   Arpaci, T
   Akbas, T
AF Haciyakupoglu, Ersin
   Yilmaz, Dervis Mansuri
   Arpaci, Taner
   Akbas, Tugana
TI Calcified chronic subdural hematoma (CCSH): report of two cases
SO INTERNATIONAL JOURNAL OF CLINICAL AND EXPERIMENTAL MEDICINE
LA English
DT Article
DE Calcified chronic subdural hematoma; craniotomy; treatment
AB Calcification of hematoma is seen rarely although chronic subdural hematoma (CSH) is a well-known. We present two cases with calcified subdural hematoma. 35 years old female who admitted to our hospital with a complaint of epilepsy and 58 years old male who was diagnosed as calcified subdural hematoma incidentally. We performed a wide craniotomy and duratomy including the whole of CCSH reaching dural arachnoid border and we dissected the calcified mass from arachnoid and invaginations to the brain in both of the patients. We did not observe deficit in both of our patients following operation and discharged them at the postoperative 3rd day with recommendation of antiepilepticfor a month.
C1 [Haciyakupoglu, Ersin] Klin Wirbelsaulen Chirurg & Neurotraumatol, D-8060 Zwickau, Germany.
   [Yilmaz, Dervis Mansuri] Cukurova Univ, Balcali Hosp, Sch Med, Dept Neurosurg, TR-01330 Adana, Turkey.
   [Arpaci, Taner; Akbas, Tugana] Acibadem Univ, Acibadem Adana Hosp, Sch Med, Dept Radiol, Adana, Turkey.
C3 Cukurova University; Acibadem Hospitals Group; Acibadem University
RP Yilmaz, DM (corresponding author), Cukurova Univ, Balcali Hosp, Sch Med, Dept Neurosurg, TR-01330 Adana, Turkey.
EM mansuriyilmaz@gmail.com
RI Akbas, Tugana/W-9899-2019; Yilmaz, Dervis/V-5890-2018
CR Ducruet AF, 2012, NEUROSURG REV, V35, P155, DOI 10.1007/s10143-011-0349-y
   Gotoh M, 2001, NEUROL SURG TOKYO, V29, P259
   He XS, 2005, J NEUROL NEUROSUR PS, V76, P367, DOI 10.1136/jnnp.2004.043174
   Ide Mitsunobu, 1993, Neurologia Medico-Chirurgica, V33, P559, DOI 10.2176/nmc.33.559
   Kaplan M, 2008, TURK NEUROSURG, V18, P420
   Moon KS, 2007, J CLIN NEUROSCI, V14, P283, DOI 10.1016/j.jocn.2005.11.016
   Per H, 2006, BRAIN DEV-JPN, V28, P607, DOI 10.1016/j.braindev.2006.03.012
   Rahman A, 2012, BMJ CASE REPORTS, P5499
   Yang ZH, 2004, TZU CHI MED J, V16, P261
   Yilmaz DM, 2011, J NEUROSURG, V114, P478, DOI 10.3171/2010.6.JNS091767
NR 10
TC 1
Z9 1
U1 0
U2 0
PU E-CENTURY PUBLISHING CORP
PI MADISON
PA 40 WHITE OAKS LN, MADISON, WI 53711 USA
SN 1940-5901
J9 INT J CLIN EXP MED
JI Int. J. Clin. Exp. Med.
PY 2017
VL 10
IS 10
BP 14856
EP 14859
PG 4
WC Medicine, Research & Experimental
WE Science Citation Index Expanded (SCI-EXPANDED)
SC Research & Experimental Medicine
GA FL5QD
UT WOS:000414299700087
DA 2025-06-06
ER

PT J
AU Bakar, B
   Sungur, C
   Tekkok, IH
AF Bakar, Bulent
   Sungur, Cem
   Tekkok, Ismail Hakki
TI Bilateral Chronic Subdural Hematoma Contaminated with Klebsiella
   Pneumoniae: An Unusual Case
SO JOURNAL OF KOREAN NEUROSURGICAL SOCIETY
LA English
DT Article
DE Bilateral chronic subdural hematoma; Burr-hole drainage; Contamination;
   Klebsiella pneumonia; Subdural empyema
ID VENOUS THROMBOEMBOLISM; SEPTIC THROMBOSIS; EMPYEMA; SECONDARY; ABSCESS;
   TOMOGRAPHY; CRANIOTOMY; MANAGEMENT; SERIES; SINUS
AB This article presents the case of a bilateral chronic subdural hematoma which was contaminated with Klebsiella pneumoniae and resulted in a life-threatening central nervous system infection. After repeated of bilateral burr-hole drainage, the patient became hyperpyrexic and drowsy. Suppuration within the subdural space was suspected and then the patient underwent bilateral fronto-temporo-parietal craniotomies, and pus was evacuated. Its cultures revealed Klebsiella pneumoniae. Intravenous meropenem was given for 6 weeks. He recovered completely. Microorganisms like Klebsiella pneumoniae may directly infect the subdural space with iatrogenic contamination.
C1 [Bakar, Bulent; Tekkok, Ismail Hakki] Kirikkale Univ, Fac Med, Dept Neurosurg, Kirikale, Turkey.
   [Sungur, Cem] MESA Hosp, Dept Internal Med, Ankara, Turkey.
   MESA Hosp, Dept Neurosurg, Ankara, Turkey.
C3 Kirikkale University; Mesa Hospital; Mesa Hospital
RP Bakar, B (corresponding author), Kirikkale Univ, Fac Med, Dept Neurosurg, TR-71100 Kirikkale, Turkey.
EM bulentbanrs@yahoo.com
RI Bakar, Bülent/AAS-4247-2020; Sungur, Cem/AAE-2079-2019
OI BAKAR, BULENT/0000-0002-6236-7647
CR Aoki Nobuhiko, 1997, Neurologia Medico-Chirurgica, V37, P637, DOI 10.2176/nmc.37.637
   BOK APL, 1993, J NEUROSURG, V78, P574, DOI 10.3171/jns.1993.78.4.0574
   Chan D. B. Y., 2006, SMJ Singapore Medical Journal, V47, P1089
   Choi Cheol Hyun, 2003, [Journal of Korean Neurosurgical Society, 대한신경외과학회지], V34, P271
   Goldhaber SZ, 2002, CHEST, V122, P1933, DOI 10.1378/chest.122.6.1933
   HIRANO A, 1995, NEUROL SURG TOKYO, V23, P643
   Honda Masaru, 2002, No To Shinkei, V54, P703
   Kamouchi M, 2006, INTERNAL MED, V45, P25, DOI 10.2169/internalmedicine.45.1430
   Kawamoto S, 1998, NEUROL MED-CHIR, V38, P743, DOI 10.2176/nmc.38.743
   Kojima A, 2004, NEUROL MED-CHIR, V44, P90, DOI 10.2176/nmc.44.90
   LEYS D, 1986, J NEUROL NEUROSUR PS, V49, P635, DOI 10.1136/jnnp.49.6.635
   Luo CB, 2001, J FORMOS MED ASSOC, V100, P142
   MAUSER HW, 1984, CLIN NEUROL NEUROSUR, V86, P255, DOI 10.1016/0303-8467(84)90286-5
   MILLER ES, 1987, J NEUROL NEUROSUR PS, V50, P1415, DOI 10.1136/jnnp.50.11.1415
   Nathoo N, 1999, NEUROSURGERY, V44, P529, DOI 10.1097/00006123-199903000-00055
   Norwood SH, 2002, ARCH SURG-CHICAGO, V137, P696, DOI 10.1001/archsurg.137.6.696
   Osborn MK, 2007, LANCET INFECT DIS, V7, P62, DOI 10.1016/S1473-3099(06)70688-0
   SOUTHWICK FS, 1986, MEDICINE, V65, P82, DOI 10.1097/00005792-198603000-00002
   Tewari MK, 2004, NEUROL INDIA, V52, P346
   Tominaga GT, 2002, ARCH SURG-CHICAGO, V137, P701
   WEINGARTEN K, 1989, AM J ROENTGENOL, V152, P615, DOI 10.2214/ajr.152.3.615
   Yamasaki F, 1997, No To Shinkei, V49, P81
NR 22
TC 1
Z9 1
U1 0
U2 4
PU KOREAN NEUROSURGICAL SOC
PI SEOUL
PA BLDG B, #402, 27, CHILPAE-RO, JUNG-GU, SEOUL, 04511, SOUTH KOREA
SN 2005-3711
EI 1598-7876
J9 J KOREAN NEUROSURG S
JI J. Korean. Neurosurg. Soc.
PD JUN
PY 2009
VL 45
IS 6
BP 397
EP 400
DI 10.3340/jkns.2009.45.6.397
PG 4
WC Clinical Neurology; Surgery
WE Science Citation Index Expanded (SCI-EXPANDED)
SC Neurosciences & Neurology; Surgery
GA 466WJ
UT WOS:000267694400014
PM 19609428
OA Green Accepted, gold, Green Published
DA 2025-06-06
ER

PT J
AU Knuutinen, O
   Määttä, J
   Kovalainen, A
   Pohjola, A
   Tommiska, P
   Raj, R
AF Knuutinen, Oula
   Maatta, Jenni
   Kovalainen, Anselmi
   Pohjola, Anni
   Tommiska, Pihla
   Raj, Rahul
CA FINISH Study Grp
TI Surgical Delay and Functional Outcome After Surgery for Chronic Subdural
   Hematoma
SO WORLD NEUROSURGERY
LA English
DT Article
DE Chronic; Drainage; Hematoma; Intracranial hemorrhages; Subdural;
   Time-to-treatment
ID HIP FRACTURE; BRAIN; TIME
AB  OBJECTIVE: To determine whether shorter surgical delays for chronic subdural hematoma (CSDH) are associated with improved functional outcomes.  METHODS: Post hoc analysis of the FINISH (The Finnish Study of Intraoperative Irrigation vs. Drain Alone After Evacuation of Chronic Subdural Hematoma) trial, a nationwide multicenter randomized controlled trial. The primary outcome was functional outcome at 6 months postsurgery assessed by the modified Rankin Scale (mRS). Secondary outcomes included dichotomized mRS (0-3 favorable, 4-6 unfavorable), mortality, adverse events, and reoperation rates within 6 months.  RESULTS: This study included 589 patients (median age 78 years, interquartile range: 72-84; 28.0% females) with a median surgical delay of 21 hours (interquartile range: 933). The optimal cut-off point for surgery delay in relation to favorable functional outcome was 22 hours. In the early surgery (<= 22h) group, 10.0% had an unfavorable functional outcome versus 15.8% in the late surgery (>22h) group (P = 0.06). After adjusting for confounding factors, the common odds ratio for mRS for late surgery versus early surgery was 1.42 (95% confidence interval: 1.01-2.00; P = 0.046). The probability of unfavorable functional outcome increased with surgical delay, peaking between 72 and 96 hours. There was no association between surgical delay, mortality, and adverse events after confounding adjustment. Reoperation rates were 17.5% in the early surgery groups and 13.1% in the late surgery group (P = 0.14).  CONCLUSIONS: In this post hoc analysis, shorter surgical delays for CSDH were associated with improved functional outcome. Our findings suggest that symptomatic CSDH patients should be operated on as soon as reasonably possible.
C1 [Knuutinen, Oula] Oulu Univ Hosp, Dept Neurosurg, Oulu, Finland.
   [Knuutinen, Oula; Maatta, Jenni; Kovalainen, Anselmi; Pohjola, Anni; Tommiska, Pihla; Raj, Rahul] Helsinki Univ Hosp, Dept Neurosurg, Helsinki, Finland.
   [Knuutinen, Oula; Maatta, Jenni; Kovalainen, Anselmi; Pohjola, Anni; Tommiska, Pihla; Raj, Rahul] Univ Helsinki, Helsinki, Finland.
C3 University of Oulu; University of Helsinki; Helsinki University Central
   Hospital; University of Helsinki
RP Knuutinen, O (corresponding author), Oulu Univ Hosp, Dept Neurosurg, Oulu, Finland.; Knuutinen, O (corresponding author), Helsinki Univ Hosp, Dept Neurosurg, Helsinki, Finland.; Knuutinen, O (corresponding author), Univ Helsinki, Helsinki, Finland.
EM oula.knuutinen@oulu.fi
RI Kovalainen, Anselmi/GQZ-4190-2022; Raj, Rahul/K-7693-2012
OI Raj, Rahul/0000-0003-4243-9591; Knuutinen, Oula/0000-0001-5552-0925;
   Pohjola, Anni/0000-0002-3583-6145
FU State Fund for University Level Health Research (Helsinki University
   Hospital); Finska La'karesa'llskapet; Medicinska Understdsfreningen Liv
   Ha'lsa; Svenska Kulturfonden
FX The FINISH trial was supported by the "State Fund for University Level
   Health Research (Helsinki University Hospital) ", Finska
   La'karesa'llskapet, Medicinska Understoedsfoereningen Liv & Ha'lsa, and
   Svenska Kulturfonden.
CR Akerlund CA, 2020, PLOS ONE, V15, DOI 10.1371/journal.pone.0243427
   [Anonymous], 2018, The Lancet, V391, P2236, DOI [DOI 10.1016/S0140-6736(18)30994-2, 10.1016/s0140-6736(18)30994-2]
   Balser D, 2015, J NEUROSURG, V123, P1209, DOI 10.3171/2014.9.JNS141550
   Borges FK, 2020, LANCET, V395, P698, DOI 10.1016/S0140-6736(20)30058-1
   Brennan PM, 2017, J NEUROSURG, V127, P732, DOI 10.3171/2016.8.JNS16134
   Du M, 2023, FRONT PHARMACOL, V14, DOI 10.3389/fphar.2023.988605
   Dumont TM, 2013, WORLD NEUROSURG, V80, P889, DOI 10.1016/j.wneu.2012.06.026
   Edlmann E, 2017, J NEUROINFLAMM, V14, DOI 10.1186/s12974-017-0881-y
   Hutchinson PJ, 2020, NEW ENGL J MED, V383, P2616, DOI 10.1056/NEJMoa2020473
   Leroy HA, 2015, J CLIN NEUROSCI, V22, P1895, DOI 10.1016/j.jocn.2015.03.064
   Marion DW, 2006, NEUROSURGERY, V58, P655
   Miah IP, 2021, NEURORADIOLOGY, V63, P27, DOI 10.1007/s00234-020-02558-x
   Motiei-Langroudi R, 2018, J NEUROSURG, V129, P1143, DOI 10.3171/2017.6.JNS17130
   Pincus D, 2017, JAMA-J AM MED ASSOC, V318, P1994, DOI 10.1001/jama.2017.17606
   Raj R, 2024, LANCET, V403, P2798, DOI 10.1016/S0140-6736(24)00686-X
   Saver JL, 2006, STROKE, V37, P263, DOI 10.1161/01.STR.0000196957.55928.ab
   Simunovic N, 2010, CAN MED ASSOC J, V182, P1609, DOI 10.1503/cmaj.092220
   Sjåvik K, 2020, J NEUROSURG, V133, P1113, DOI 10.3171/2016.12.JNS161713
   Sorrentino E, 2012, NEUROCRIT CARE, V16, P258, DOI 10.1007/s12028-011-9630-8
   Sundstrom T, 2012, J NEUROTRAUM, V29, P137, DOI 10.1089/neu.2011.1776
   Tommiska P, 2022, J NEUROSURG, V136, P1186, DOI 10.3171/2021.3.JNS21281
   Uno M, 2017, NEUROL MED-CHIR, V57, P402, DOI 10.2176/nmc.ra.2016-0337
   Venturini S, 2019, BMJ SURG INTERV HLTH, V1, DOI 10.1136/bmjsit-2019-000012
   Vidán MT, 2011, ANN INTERN MED, V155, P226, DOI 10.7326/0003-4819-155-4-201108160-00006
   Wilkinson JD, 2022, J CLIN EPIDEMIOL, V152, P176, DOI 10.1016/j.jclinepi.2022.09.009
   Zolfaghari S, 2018, ACTA NEUROCHIR, V160, P1703, DOI 10.1007/s00701-018-3620-y
NR 26
TC 0
Z9 0
U1 1
U2 1
PU ELSEVIER SCIENCE INC
PI NEW YORK
PA STE 800, 230 PARK AVE, NEW YORK, NY 10169 USA
SN 1878-8750
EI 1878-8769
J9 WORLD NEUROSURG
JI World Neurosurg.
PD MAY
PY 2025
VL 197
AR 123843
DI 10.1016/j.wneu.2025.123843
EA MAR 2025
PG 9
WC Clinical Neurology; Surgery
WE Science Citation Index Expanded (SCI-EXPANDED)
SC Neurosciences & Neurology; Surgery
GA 0UX8C
UT WOS:001456613200001
PM 40024327
OA hybrid
DA 2025-06-06
ER

PT J
AU Ma, L
   Hoz, SS
   Doheim, MF
   Fadhill, A
   Sultany, A
   Al-Bayati, AR
   Nogueira, RG
   Lang, MJ
   Gross, BA
AF Ma, Li
   Hoz, Samer S.
   Doheim, Mohamed F.
   Fadhill, Ali
   Sultany, Abdullah
   Al-Bayati, Alhamza R.
   Nogueira, Raul G.
   Lang, Michael J.
   Gross, Bradley A.
TI Nonopacification of Frontal and Parietal Branches After Middle Meningeal
   Artery Embolization: A Radiographic Benchmark
SO WORLD NEUROSURGERY
LA English
DT Article
DE Chronic subdural hematoma; Embolization; Middle meningeal artery;
   Residual
ID CHRONIC SUBDURAL-HEMATOMA; ORIGIN
AB  BACKGROUND: Middle meningeal artery embolization (MMAE) has revolutionized the armamentarium for chronic subdural hematoma (CSDH) treatment. Technical and angiographic benchmarks to guide procedural and clinical success are less well established.  METHODS: A single-center database was reviewed to compare outcomes after standalone MMAE with and without resultant residual angiographic opacification of frontal and parietal (F/P) branches. Primary outcome was surgical rescue for CSDH progression. Secondary outcomes included the efficiency and accumulated efficacy of hematoma resolution. Effect sizes were adjusted via multivariable regression.  RESULTS: Of 147 standalone MMAE for CSDH, the overall rate of surgical rescue was 6.8%. Nonopacification of F/P branches via proximal middle meningeal artery or meningo-ophthalmic anastomosis was achieved after 83% of procedures and was associated with a 7-fold decreased rate of surgical rescue (3.3% vs. 24%, P = 0.001). At 90-day follow-up, a higher rate of hematoma resolution >= 50% was achieved if no residual opacification was identified (82% vs. 56%, P = 0.03). The median time to 50% hematoma resolution was 44 days for the no-residual group versus 71 days for the residual group (P< 0.001). The unfavorable effects of residual opacification of F/P branches were verified in a multivariate analysis: a higher risk of surgical rescue (adjusted odds ratio 24.6; P = 0.001) and poor hematoma resolution were both confirmed (adjusted hazard ratio 0.3; P = 0.001).  CONCLUSIONS: MMAE with nonopacification of F/P branches was associated with augmented efficacy. Nuanced MMAE adequately tackling culprit dural feeders should be considered for more effective procedures.
C1 [Ma, Li; Hoz, Samer S.; Lang, Michael J.; Gross, Bradley A.] Univ Pittsburgh, Sch Med, Dept Neurol Surg, Med Ctr, Pittsburgh, PA 15260 USA.
   [Doheim, Mohamed F.; Fadhill, Ali; Sultany, Abdullah; Al-Bayati, Alhamza R.; Nogueira, Raul G.] Univ Pittsburgh, Sch Med, Dept Neurol, Med Ctr, Pittsburgh, PA USA.
C3 Pennsylvania Commonwealth System of Higher Education (PCSHE); University
   of Pittsburgh; Pennsylvania Commonwealth System of Higher Education
   (PCSHE); University of Pittsburgh
RP Gross, BA (corresponding author), Univ Pittsburgh, Sch Med, Dept Neurol Surg, Med Ctr, Pittsburgh, PA 15260 USA.
EM grossb2@upmc.edu
RI Al-Bayati, Alhamza/AAE-7366-2022; Doheim, Mohamed Fahmy/AAO-8906-2020;
   Nogueira, Raul/LSI-7118-2024; Hoz, Samer/T-3160-2017; Ma,
   Li/AAD-6532-2020
OI Hoz, Samer/0000-0003-4584-5931; Ma, Li/0000-0003-0894-7867; Al-Bayati,
   Alhamza R./0000-0001-8103-1930
CR Abdollahifard S, 2024, INTERV NEURORADIOL, V30, P94, DOI 10.1177/15910199221125977
   Arthur AS, 2024, AHA ASA INT STROK C
   Ban SP, 2018, RADIOLOGY, V286, P909, DOI 10.1148/radiol.2017170053
   Bonasia S, 2020, AM J NEURORADIOL, V41, P1777, DOI 10.3174/ajnr.A6739
   Campos JK, 2024, INTERV NEURORADIOL, DOI 10.1177/15910199231224003
   Catapano JS, 2021, J NEUROINTERV SURG, V13, P657, DOI 10.1136/neurintsurg-2020-016552
   Edlmann E, 2017, J NEUROINFLAMM, V14, DOI 10.1186/s12974-017-0881-y
   Fantoni M, 2020, NEURORADIOLOGY, V62, P639, DOI 10.1007/s00234-020-02363-6
   Fiorella D, 2023, J NEUROINTERV SURG, V15, P515, DOI 10.1136/jnis-2023-020498
   FRIEDE RL, 1978, AM J PATHOL, V92, P69
   Hubbard ZS, 2022, INTERV NEURORADIOL, V28, P639, DOI 10.1177/15910199211065197
   Iyer AM, 2023, INTERV NEURORADIOL, DOI 10.1177/15910199231217144
   Khorasanizadeh M, 2022, WORLD NEUROSURG, V165, pE581, DOI 10.1016/j.wneu.2022.06.099
   Knopman J, 2024, AHA ASA INT STROK C
   Levitt MR, 2024, J NEUROINTERV SURG, V16, P329, DOI 10.1136/jnis-2024-021602
   Ma L, 2024, NEUROSURGERY, V95, P1395, DOI 10.1227/neu.0000000000003023
   Mack J, 2009, PEDIATR RADIOL, V39, P200, DOI 10.1007/s00247-008-1084-6
   Mandai S, 2000, J NEUROSURG, V93, P686, DOI 10.3171/jns.2000.93.4.0686
   Mao Y, 2024, AHA ASA INT STROK C
   Martínez JL, 2022, OPER NEUROSURG, V22, P1, DOI 10.1227/ONS.0000000000000010
   Mowla Ashkan, 2023, J Vasc Interv Radiol, V34, P1493, DOI 10.1016/j.jvir.2023.05.010
   Perrini P, 2007, J NEUROSURG, V106, P142, DOI 10.3171/jns.2007.106.1.142
   Rudy RF, 2023, STROKE-VASC INTERV N, V3, DOI 10.1161/SVIN.122.000490
   Samarage HM, 2022, NEUROSURGERY, V91, P389, DOI 10.1227/neu.0000000000002038
   Shapiro M, 2021, J NEUROINTERV SURG, V13, P471, DOI 10.1136/neurintsurg-2020-016798
   Shehabeldin M, 2023, NEUROSURGERY, V92, P979, DOI 10.1227/neu.0000000000002307
   Shotar E, 2022, CLIN NEURORADIOL, V32, P57, DOI 10.1007/s00062-021-00996-5
   Tudor T, 2024, STROKE-VASC INTERV N, V4, DOI 10.1161/SVIN.123.000906
NR 28
TC 0
Z9 0
U1 0
U2 0
PU ELSEVIER SCIENCE INC
PI NEW YORK
PA STE 800, 230 PARK AVE, NEW YORK, NY 10169 USA
SN 1878-8750
EI 1878-8769
J9 WORLD NEUROSURG
JI World Neurosurg.
PD DEC
PY 2024
VL 192
BP E513
EP E522
DI 10.1016/j.wneu.2024.10.013
EA DEC 2024
PG 10
WC Clinical Neurology; Surgery
WE Science Citation Index Expanded (SCI-EXPANDED)
SC Neurosciences & Neurology; Surgery
GA P1A0E
UT WOS:001375313000001
PM 39396635
OA hybrid
DA 2025-06-06
ER

PT J
AU Uttam, BK
   Yuanyuan, L
   Bizhan, A
   Thorsten, FR
   Mazhar, K
   Marco, C
   Dheeraj, G
AF Uttam, Bodanapally K.
   Yuanyuan, Liang
   Bizhan, Aarabi
   Thorsten, Fleiter R.
   Mazhar, Khalid
   Marco, Colasurdo
   Dheeraj, Gandhi
TI Short-term follow-up pilot study of sole middle meningeal artery
   embolization for chronic subdural hematoma: influence of internal
   architecture on the radiological outcomes
SO NEURORADIOLOGY
LA English
DT Article
DE Chronic subdural hematoma; Middle meningeal artery embolization; CT
   imaging; Hematoma architecture; Hematoma resolution
ID RECURRENCE
AB PurposeTo identify prognostic factors with emphasis on chronic subdural hematoma (CSDH) architecture that determines short-term outcome of middle meningeal artery embolization (MMAE).MethodsConsecutive CSDH patients treated by MMAE (November 2019 and March 2022) were retrospectively analyzed. Four architectures were analyzed: homogeneous, laminar, separated, and trabecular types. Predictor variables from baseline CT were correlated with radiological endpoint (>= 50% of hematoma volume reduction), time to reach the endpoint, and rate of volume reduction.ResultsStudy included 50 patients with 56 CSDHs (median age [first quartile, Q1; third quartile, Q3] 70.5 [60, 78.3] years; 36 were men). Separated type reached the endpoint at a lower rate on both bivariate (p = 0.02) and multivariate Cox model (0.034). Kaplan-Meier curves demonstrated that the median [Q1, Q3] time for 50% of the hematomas to reach the endpoint was 5 [4, 8], 4 [3, 5], 15 [15, 15], and 11 [4, 19] weeks for homogeneous, laminar, separated, and trabecular types, respectively. Linear mixed-effect model demonstrated a significant variation in the slope of hematoma volume reduction that was - 4.16 (95% confidence interval [CI] - 5.4, - 2.9), - 6.7 (95% CI - 8.35, - 5.1), - 2.03 (95% CI - 4.14, 0.08), and - 5.06 (95% CI - 6.8, - 3.32) ml per week for homogeneous, laminar, separated, and trabecular subtypes, respectively.ConclusionSeparated CSDH is a poor prognostic type in achieving radiological endpoint and a slower rate of volume reduction. While, homogeneous and laminar types reached the endpoint faster than separated and trabecular types on short-term follow-up.
C1 [Uttam, Bodanapally K.; Thorsten, Fleiter R.; Marco, Colasurdo; Dheeraj, Gandhi] Univ Maryland, Dept Diagnost Radiol & Nucl Med, Sch Med, 22S Greene St, Baltimore, MD 21201 USA.
   [Yuanyuan, Liang] Univ Maryland, Div Biostat Bioinformatics109B, Sch Med, 660 W Redwood St,Howard Hall, Baltimore, MD 21201 USA.
   [Bizhan, Aarabi] Univ Maryland, Dept Neurosurg, Sch Med, 22 S Greene St,Suite S-12-D, Baltimore, MD 21201 USA.
   [Mazhar, Khalid] Univ Maryland, Dept Neurol, Sch Med, 22S Greene St, Baltimore, MD 21201 USA.
C3 University System of Maryland; University of Maryland Baltimore;
   University System of Maryland; University of Maryland Baltimore;
   University System of Maryland; University of Maryland Baltimore;
   University System of Maryland; University of Maryland Baltimore
RP Uttam, BK (corresponding author), Univ Maryland, Dept Diagnost Radiol & Nucl Med, Sch Med, 22S Greene St, Baltimore, MD 21201 USA.
EM ubodanapally@umm.edu; yliang@som.umaryland.edu;
   baarabi@som.umaryland.edu; tfleiter@gmail.com;
   mkhalid@som.umaryland.edu; mcolasurdo@gmail.com;
   dheeraj.gandhi@som.umaryland.edu
RI Colasurdo, Marco/ABD-2967-2022
OI Colasurdo, Marco/0000-0002-7823-3088; Bodanapally,
   Uttam/0000-0003-0455-816X
CR Carne RP, 2006, J CLIN NEUROSCI, V13, P60, DOI 10.1016/j.jocn.2005.02.013
   Catapano JS, 2022, J NEUROINTERV SURG, V14, P1279, DOI 10.1136/neurintsurg-2021-018073
   Coffey CE, 1998, ARCH NEUROL-CHICAGO, V55, P169, DOI 10.1001/archneur.55.2.169
   Edlmann E, 2017, J NEUROINFLAMM, V14, DOI 10.1186/s12974-017-0881-y
   Enriquez-Marulanda A, 2021, NEUROSURGERY, V89, P486, DOI 10.1093/neuros/nyab192
   Fiorella D, 2021, J NEUROINTERV SURG, V13, P295, DOI 10.1136/neurintsurg-2021-017458
   FRIEDE RL, 1971, J NEUROL NEUROSUR PS, V34, P439, DOI 10.1136/jnnp.34.4.439
   FUJIOKA S, 1981, Neurologia Medico-Chirurgica, V21, P1153
   Gelabert-González M, 2005, CLIN NEUROL NEUROSUR, V107, P223, DOI 10.1016/j.clineuro.2004.09.015
   Gomez-Paz S, 2021, INTERV NEURORADIOL, V27, P571, DOI 10.1177/1591019920982816
   Joyce E, 2020, NEUROSURG FOCUS, V49, DOI 10.3171/2020.7.FOCUS20518
   Kan P, 2021, NEUROSURGERY, V88, P268, DOI 10.1093/neuros/nyaa379
   Khorasanizadeh M, 2021, J NEUROSURG, V137, P235, DOI 10.3171/2021.8.JNS211691
   Link TW, 2019, NEUROSURGERY, V85, P801, DOI 10.1093/neuros/nyy521
   Link TW, 2018, INTERV NEURORADIOL, V24, DOI 10.1177/1591019918769336
   Liu WM, 2014, J NEUROSURG, V121, P665, DOI 10.3171/2014.5.JNS132715
   Mehta V, 2018, J CLIN NEUROSCI, V50, P7, DOI 10.1016/j.jocn.2018.01.050
   Miah IP, 2021, NEURORADIOLOGY, V63, P27, DOI 10.1007/s00234-020-02558-x
   Mir O, 2022, J STROKE CEREBROVASC, V31, DOI 10.1016/j.jstrokecerebrovasdis.2022.106318
   Moskala M, 2007, MICROSC MICROANAL, V13, P211, DOI 10.1017/S1431927607070286
   Munro D, 1936, ARCH NEURO PSYCHIATR, V35, P64, DOI 10.1001/archneurpsyc.1936.02260010074005
   Nakaguchi H, 2001, J NEUROSURG, V95, P256, DOI 10.3171/jns.2001.95.2.0256
   NOMURA S, 1994, J NEUROSURG, V81, P910, DOI 10.3171/jns.1994.81.6.0910
   Peng DQ, 2016, COCHRANE DB SYST REV, DOI 10.1002/14651858.CD011402.pub2
   Shapiro M, 2021, J NEUROINTERV SURG, V13, P471, DOI 10.1136/neurintsurg-2020-016798
   Soleman J, 2017, WORLD NEUROSURG, V104, P528, DOI 10.1016/j.wneu.2017.04.134
   SPALLONE A, 1989, EUR NEUROL, V29, P18, DOI 10.1159/000116370
   STROOBANDT G, 1995, ACTA NEUROCHIR, V137, P6, DOI 10.1007/BF02188772
   Takei J, 2021, WORLD NEUROSURG, V151, pE407, DOI 10.1016/j.wneu.2021.04.052
   Tokmak M, 2007, J NEUROSURG, V107, P290, DOI 10.3171/JNS-07/08/0290
   Tsutsumi K, 1997, J NEUROSURG, V87, P870, DOI 10.3171/jns.1997.87.6.0870
   Weigel R, 2003, J NEUROL NEUROSUR PS, V74, P937, DOI 10.1136/jnnp.74.7.937
   YAMASHIMA T, 1983, J NEUROSURG, V59, P298, DOI 10.3171/jns.1983.59.2.0298
NR 33
TC 3
Z9 3
U1 0
U2 2
PU SPRINGER
PI NEW YORK
PA ONE NEW YORK PLAZA, SUITE 4600, NEW YORK, NY, UNITED STATES
SN 0028-3940
EI 1432-1920
J9 NEURORADIOLOGY
JI Neuroradiology
PD JUL
PY 2023
VL 65
IS 7
BP 1143
EP 1153
DI 10.1007/s00234-023-03158-1
EA MAY 2023
PG 11
WC Clinical Neurology; Neuroimaging; Radiology, Nuclear Medicine & Medical
   Imaging
WE Science Citation Index Expanded (SCI-EXPANDED)
SC Neurosciences & Neurology; Radiology, Nuclear Medicine & Medical Imaging
GA I8QQ9
UT WOS:000985200800001
PM 37165110
DA 2025-06-06
ER

PT J
AU Lakhani, DA
   Balar, AB
   Boo, S
   Bhatia, S
   Rai, AT
AF Lakhani, Dhairya A.
   Balar, Aneri B.
   Boo, Sohyun
   Bhatia, Sanjay
   Rai, Ansaar T.
TI Middle meningeal artery embolization with surgical evacuation improves
   outcomes in chronic subdural hematoma: a multi-institutional and
   multinational database study
SO JOURNAL OF NEUROINTERVENTIONAL SURGERY
LA English
DT Article; Early Access
DE Intervention; Subdural; Hemorrhage
ID PORT SYSTEM
AB Background Middle meningeal artery embolization (MMAE) is emerging as a promising adjunctive treatment in patients with chronic subdural hematomas (cSDH). This study presents real world multicenter data comparing outcomes in cSDH patients undergoing surgical treatment alone or combined with MMAE.Methods This multi-institutional, multinational, retrospective, propensity-matched study utilized the TriNetX platform to compare outcomes in patients undergoing surgical evacuation and MMAE versus surgery alone for cSDH. The outcomes included inpatient readmission, need for repeat surgery, and mortality at 6 months following treatment.Results Among 253 108 patients with cSDH, 14 568 underwent surgical evacuation and 711 underwent surgical evacuation with MMAE. Patients who underwent surgical evacuation alone had higher odds of unplanned readmission, need for repeat surgery, and mortality at 6 months, both before and after propensity score matched analysis.Conclusion Patients undergoing MMAE with surgical evacuation for cSDH had reduced mortality along with reduced rates of readmission and reoperation, suggesting MMAE as a valuable adjunct in managing cSDH.
C1 [Lakhani, Dhairya A.; Balar, Aneri B.; Boo, Sohyun; Rai, Ansaar T.] West Virginia Univ, Rockefeller Neurosci Inst, Dept Neuroradiol, Morgantown, WV 26505 USA.
   [Bhatia, Sanjay] West Virginia Univ, Rockefeller Neurosci Inst, Dept Neurosurg, Morgantown, WV USA.
C3 West Virginia University; West Virginia University
RP Lakhani, DA (corresponding author), West Virginia Univ, Rockefeller Neurosci Inst, Dept Neuroradiol, Morgantown, WV 26505 USA.
EM dhairyalakhani@gmail.com; aneribbalar@gmail.com; sboo@hsc.wvu.edu;
   sbhatia@hsc.wvu.edu; ansaar.rai@hsc.wvu.edu
RI ; Lakhani, Dhairya/AAQ-7301-2020
OI Boo, SoHyun/0000-0003-4912-6467; Lakhani, Dhairya/0000-0001-7577-1887
FU National Institute of General Medical Sciences of the National
   Institutes of Health [5U54GM104942-08]
FX Research reported in this publication was supported by the National
   Institute of General Medical Sciences of the National Institutes of
   Health under Award Number 5U54GM104942-08. The content is solely the
   responsibility of the authors and does not necessarily represent the
   official views of the National Institutes of Health.
CR Davies JM, 2024, NEW ENGL J MED, V391, P1890, DOI 10.1056/NEJMoa2313472
   Ducruet AF, 2012, NEUROSURG REV, V35, P155, DOI 10.1007/s10143-011-0349-y
   Fiorella D, 2024, NEW ENGL J MED, DOI 10.1056/NEJMoa2409845
   Flint AC, 2017, J NEUROSURG, V127, P1443, DOI 10.3171/2016.9.JNS161166
   Lee JY, 2004, SURG NEUROL, V61, P523, DOI 10.1016/j.surneu.2003.10.026
   Mooney J, 2023, WORLD NEUROSURG-X, V17, DOI 10.1016/j.wnsx.2022.100145
   Nazari P, 2024, STROKE-VASC INTERV N, V4, DOI 10.1161/SVIN.123.001086
   Rai AT, 2024, J NEUROINTERV SURG, DOI 10.1136/jnis-2024-021686
   Rai AT., 2024, SOC VASCULAR INTERVE
   Safain M, 2013, J NEUROSURG, V118, P694, DOI 10.3171/2012.11.JNS12689
   Shaftel KA, 2022, NEUROSURGERY, V91, P892, DOI 10.1227/neu.0000000000002119
   Shaftel KA, 2022, NEUROSURGERY, V91, P247, DOI 10.1227/neu.0000000000002001
   Uno M, 2017, NEUROL MED-CHIR, V57, P402, DOI 10.2176/nmc.ra.2016-0337
NR 13
TC 1
Z9 1
U1 0
U2 0
PU BMJ PUBLISHING GROUP
PI LONDON
PA BRITISH MED ASSOC HOUSE, TAVISTOCK SQUARE, LONDON WC1H 9JR, ENGLAND
SN 1759-8478
EI 1759-8486
J9 J NEUROINTERV SURG
JI J. NeuroInterventional Surg.
PD 2025 JAN 16
PY 2025
DI 10.1136/jnis-2024-022932
EA JAN 2025
PG 5
WC Neuroimaging; Surgery
WE Science Citation Index Expanded (SCI-EXPANDED)
SC Neurosciences & Neurology; Surgery
GA T7L2A
UT WOS:001406766500001
PM 39824597
DA 2025-06-06
ER

PT J
AU Pont, LMEB
   Dammers, R
   Schouten, JW
   Lingsma, HF
   Dirven, CMF
AF Pont, Lotte M. E. Berghauser
   Dammers, Ruben
   Schouten, Joost W.
   Lingsma, Hester F.
   Dirven, Clemens M. F.
TI Clinical Factors Associated With Outcome in Chronic Subdural Hematoma: A
   Retrospective Cohort Study of Patients on Preoperative Corticosteroid
   Therapy
SO NEUROSURGERY
LA English
DT Article
DE Chronic subdural hematoma; Corticosteroids; Outcome; Recurrence; Surgery
ID GLASGOW COMA SCALE; RISK-FACTORS; SURGICAL-TREATMENT; RECURRENCE;
   DEXAMETHASONE; MANAGEMENT; EXPERIENCE; DRAINAGE; GROWTH
AB BACKGROUND: Chronic subdural hematoma (CSDH) is commonly seen in neurosurgical practice, and the incidence is increasing. Treatment results are highly variable with respect to recurrences and complications.
   OBJECTIVE: To report our single-center experience with the surgical treatment of CSDH in patients on preoperative corticosteroids and to assess possible predictors of outcome.
   METHODS: The medical reports of 496 consecutive patients with CSDHs treated with burr hole craniostomy were analyzed retrospectively. Patient demographics, medication, hematoma, treatment characteristics, and laboratory values were scored in relation to outcome. Data were analyzed with the chi(2) test, independent t test, and multivariate backward regression.
   RESULTS: Mean age was 71.5 +/- 13.3 years (range, 18.6-95.4 years); the male-to-female ratio was 3:1. A decreased Glasgow Coma Scale (GCS) was observed in 63.1%, and GCS motor score on admission was < 6 in 25.2%. Recurrence and mortality rates were 11.9% and 5.3%, respectively. Multivariate analysis showed a longer period of preoperative dexamethasone administration (odds ratio [OR], 0.93 per day; P = .02), GCS motor score within 1 week after surgery of 6 (OR, 0.54; P = .02), postoperative complications (OR, 5.3; P < .001), and a left-sided hematoma (OR, 0.42; P = 0.010) to be significantly related to recurrence risk.
   CONCLUSION: The present data suggest that in surgical treatment of CSDH with burr hole craniostomy, extended preoperative corticosteroid administration is associated with a lower recurrence rate. The use of corticosteroids does not seem to be related to a higher incidence of complications and treatment-related death compared with the current literature.
C1 [Pont, Lotte M. E. Berghauser; Dammers, Ruben; Schouten, Joost W.; Dirven, Clemens M. F.] Erasmus Univ, Med Ctr, Dept Neurosurg, NL-3000 CA Rotterdam, Netherlands.
   [Lingsma, Hester F.] Erasmus Univ, Med Ctr, Dept Publ Hlth, Div Clin Decis Sci, NL-3000 CA Rotterdam, Netherlands.
C3 Erasmus University Rotterdam; Erasmus MC; Erasmus University Rotterdam;
   Erasmus MC
RP Dirven, CMF (corresponding author), Erasmus Univ, Med Ctr, Dept Neurosurg, Room Hs 120,Gravendijkwal 230,POB 2040, NL-3000 CA Rotterdam, Netherlands.
EM c.dirven@erasmusmc.nl
RI Dammers, Ruben/AAD-9095-2021
OI Dirven, Clemens/0000-0002-0713-2722; Dammers, Ruben/0000-0001-7033-0644
CR Adhiyaman V, 2002, POSTGRAD MED J, V78, P71, DOI 10.1136/pmj.78.916.71
   AMBROSETTO C, 1958, Sist Nerv, V10, P435
   Amirjamshidi A, 2007, J CLIN NEUROSCI, V14, P1240, DOI 10.1016/j.jocn.2006.03.030
   Asghar M, 2002, J ROY SOC MED, V95, P290, DOI 10.1258/jrsm.95.6.290
   Baechli H, 2004, NEUROSURG REV, V27, P263, DOI 10.1007/s10143-004-0337-6
   BENDER MB, 1974, ARCH NEUROL-CHICAGO, V31, P73, DOI 10.1001/archneur.1974.00490380021001
   CAMERON MM, 1978, J NEUROL NEUROSUR PS, V41, P834, DOI 10.1136/jnnp.41.9.834
   Cenic A, 2005, CAN J NEUROL SCI, V32, P501, DOI 10.1017/S0317167100004510
   Delgado-López PD, 2009, NEUROCIRUGIA, V20, P346
   Dran G, 2007, NEUROCHIRURGIE, V53, P477, DOI 10.1016/j.neuchi.2007.09.146
   Drapkin A J, 1991, Br J Neurosurg, V5, P467, DOI 10.3109/02688699108998475
   Frati A, 2004, J NEUROSURG, V100, P24, DOI 10.3171/jns.2004.100.1.0024
   Gelabert-González M, 2005, CLIN NEUROL NEUROSUR, V107, P223, DOI 10.1016/j.clineuro.2004.09.015
   GLOVER D, 1976, J NEUROSURG, V45, P393, DOI 10.3171/jns.1976.45.4.0393
   Guénot M, 2001, NEUROCHIRURGIE, V47, P459
   Hong HJ, 2009, SURG NEUROL, V71, P161, DOI 10.1016/j.surneu.2008.01.023
   Ko BS, 2008, J KOREAN NEUROSURG S, V43, P11, DOI 10.3340/jkns.2008.43.1.11
   König SA, 2003, ACTA NEUROL SCAND, V107, P110, DOI 10.1034/j.1600-0404.2003.01340.x
   Marmarou A, 2007, J NEUROTRAUM, V24, P270, DOI 10.1089/neu.2006.0029
   Mori K, 2001, NEUROL MED-CHIR, V41, P371, DOI 10.2176/nmc.41.371
   Oishi M, 2001, NEUROL MED-CHIR, V41, P382, DOI 10.2176/nmc.41.382
   PICHERT G, 1987, SCHWEIZ MED WSCHR, V117, P1856
   ROBINSON RG, 1955, BMJ-BRIT MED J, V1, P21, DOI 10.1136/bmj.1.4904.21
   Sambasivan M, 1997, SURG NEUROL, V47, P418, DOI 10.1016/S0090-3019(97)00188-2
   Santarius T, 2008, BRIT J NEUROSURG, V22, P529, DOI 10.1080/02688690802195381
   Stanisic M, 2005, ACTA NEUROCHIR, V147, P1249, DOI 10.1007/s00701-005-0616-1
   Steimle R, 1990, Chirurgie, V116, P160
   STROOBANDT G, 1995, ACTA NEUROCHIR, V137, P6, DOI 10.1007/BF02188772
   Sun TFD, 2005, BRIT J NEUROSURG, V19, P327, DOI 10.1080/02688690500305332
   Torihashi K, 2008, NEUROSURGERY, V63, P1125, DOI 10.1227/01.NEU.0000335782.60059.17
   Tsutsumi K, 1997, J NEUROSURG, V87, P870, DOI 10.3171/jns.1997.87.6.0870
   VanHavenbergh T, 1996, BRIT J NEUROSURG, V10, P35
   Vilalta J, 1991, Neurologia, V6, P46
   Voelker JL, 2000, NEUROSURG CLIN N AM, V11, P507, DOI 10.1016/S1042-3680(18)30115-3
   Yasuda CL, 2003, ARQ NEURO-PSIQUIAT, V61, P1011, DOI 10.1590/S0004-282X2003000600023
   Zarkou S, 2009, NEUROLOGIST, V15, P299, DOI 10.1097/NRL.0b013e3181b65558
NR 36
TC 65
Z9 66
U1 0
U2 6
PU LIPPINCOTT WILLIAMS & WILKINS
PI PHILADELPHIA
PA 530 WALNUT ST, PHILADELPHIA, PA 19106-3621 USA
SN 0148-396X
J9 NEUROSURGERY
JI Neurosurgery
PD APR
PY 2012
VL 70
IS 4
BP 873
EP 880
DI 10.1227/NEU.0b013e31823672ad
PG 8
WC Clinical Neurology; Surgery
WE Science Citation Index Expanded (SCI-EXPANDED)
SC Neurosciences & Neurology; Surgery
GA 914FF
UT WOS:000301934000042
PM 21937933
DA 2025-06-06
ER

PT J
AU Kuwabara, M
   Sadatomo, T
   Yuki, K
   Migita, K
   Imada, Y
   Shimizu, K
   Hara, T
   Oba, H
   Kurisu, K
AF Kuwabara, Masashi
   Sadatomo, Takashi
   Yuki, Kiyoshi
   Migita, Keisuke
   Imada, Yasutaka
   Shimizu, Kiyoharu
   Hara, Takeshi
   Oba, Hideo
   Kurisu, Kaoru
TI The Effect of Irrigation Solutions on Recurrence of Chronic Subdural
   Hematoma: A Consecutive Cohort Study of 234 Patients
SO NEUROLOGIA MEDICO-CHIRURGICA
LA English
DT Article
DE artificial cerebrospinal fluid; chronic subdural hematoma; recurrence
ID CEREBROSPINAL-FLUID; SURGICAL-TREATMENT; CLINICAL FACTORS; THERAPY;
   EDEMA; MODEL
AB Chronic subdural hematomas (CSDHs) occur often in elderly persons and can occur with mild head trauma. With burr-hole irrigation as standard treatment, symptoms usually improve and can be cured, and outcomes are good, but postoperative recurrences are a common problem. This study investigated the effectiveness and recurrence rates when using artificial cerebrospinal fluid (ACF) instead of normal saline (NS) as an irrigation solution for burr-hole irrigation in patients with CSDH. This prospective study included 234 consecutive patients who underwent initial surgical treatment by burr-hole irrigation for a CSDH between April 2008 and June 2015. The irrigation solution used was changed from NS to ACF in June 2011. Factors examined with regard to recurrence included age, sex, unilateral or bilateral surgery, computed tomography (CT) findings, antiplatelet or anticoagulant drug use, past history, and irrigation solution (NS or ACF). These were analyzed by univariate and multivariate analyses. Univariate analyses (chi-square test) with a significance level < 5% showed that recurrence rates were significantly lower in the ACF group than in the NS group (P = 0.003). Multivariate analysis (multiple logistic regression analysis) showed that the risk of recurrence was reduced 3.14-fold in the ACF group compared to the NS group (odds ratio, 3.143; 95% confidence interval, 0.1504-0.6733; P = 0.0028). None of the other factors were significantly different. In burr-hole irrigation for CSDH, the use of ACF instead of NS as an irrigation solution significantly reduces recurrence rates.
C1 [Kuwabara, Masashi; Sadatomo, Takashi; Yuki, Kiyoshi; Migita, Keisuke; Imada, Yasutaka; Shimizu, Kiyoharu; Hara, Takeshi; Oba, Hideo] Higashihiroshima Med Ctr, Dept Neurosurg, Jike 513 Saijyo, Higashihiroshima, Hiroshima 7390041, Japan.
   [Kurisu, Kaoru] Hiroshima Univ, Dept Neurosurg, Grad Sch Biomed & Hlth Sci, Hiroshima, Hiroshima, Japan.
C3 Hiroshima University
RP Kuwabara, M (corresponding author), Higashihiroshima Med Ctr, Dept Neurosurg, Jike 513 Saijyo, Higashihiroshima, Hiroshima 7390041, Japan.
EM m214028@gmail.com
RI Migita, Keisuke/E-8274-2013
CR Adachi A, 2014, PLOS ONE, V9, DOI 10.1371/journal.pone.0103703
   Amirjamshidi A, 2007, BRIT J NEUROSURG, V21, P272, DOI 10.1080/02688690701272232
   Baechli H, 2004, NEUROSURG REV, V27, P263, DOI 10.1007/s10143-004-0337-6
   Doi K, 2006, SURG NEUROL, V66, P565, DOI 10.1016/j.surneu.2006.06.058
   El-Kadi H, 2000, NEUROSURG CLIN N AM, V11, P553, DOI 10.1016/S1042-3680(18)30122-0
   ELLIOTT KAC, 1949, J NEUROSURG, V6, P140, DOI 10.3171/jns.1949.6.2.0140
   Ernestus RI, 1997, SURG NEUROL, V48, P220, DOI 10.1016/S0090-3019(97)80031-6
   FOGELHOLM R, 1975, ACTA NEUROCHIR, V32, P247, DOI 10.1007/BF01405457
   Fujita Y, 2010, J NEUROSURG, V112, P824, DOI 10.3171/2009.7.JNS09561
   HAMILTON MG, 1993, NEUROSURGERY, V33, P67
   Janowski M, 2012, PLOS ONE, V7, DOI 10.1371/journal.pone.0035634
   Ko BS, 2008, J KOREAN NEUROSURG S, V43, P11, DOI 10.3340/jkns.2008.43.1.11
   Koizumi S, 2012, WORLD NEUROSURG, V77, P153, DOI 10.1016/j.wneu.2011.03.039
   Kristof RA, 2008, J NEUROSURG, V108, P275, DOI 10.3171/JNS/2008/108/2/0275
   Lindvall P, 2009, J CLIN NEUROSCI, V16, P1287, DOI 10.1016/j.jocn.2009.01.001
   MARKWALDER TM, 1981, J NEUROSURG, V54, P637, DOI 10.3171/jns.1981.54.5.0637
   Mori K, 2001, NEUROL MED-CHIR, V41, P371, DOI 10.2176/nmc.41.371
   Nakaguchi H, 2001, J NEUROSURG, V95, P256, DOI 10.3171/jns.2001.95.2.0256
   Nishimura M, 2009, YAKUGAKU ZASSHI, V129, P1121, DOI 10.1248/yakushi.129.1121
   Oishi M, 2001, NEUROL MED-CHIR, V41, P382, DOI 10.2176/nmc.41.382
   Oka K, 1996, NEUROSURGERY, V38, P733, DOI 10.1227/00006123-199604000-00019
   Pont LMEB, 2012, NEUROSURGERY, V70, P873, DOI 10.1227/NEU.0b013e31823672ad
   ROBINSON RG, 1984, J NEUROSURG, V61, P263, DOI 10.3171/jns.1984.61.2.0263
   Rust T, 2006, J CLIN NEUROSCI, V13, P823, DOI 10.1016/j.jocn.2004.12.013
   Sambasivan M, 1997, SURG NEUROL, V47, P418, DOI 10.1016/S0090-3019(97)00188-2
   Torihashi K, 2008, NEUROSURGERY, V63, P1125, DOI 10.1227/01.NEU.0000335782.60059.17
   VanHavenbergh T, 1996, BRIT J NEUROSURG, V10, P35
   Yamada T, 2013, Jpn J Neurosurg, V22, P125
   YOSHII K, 1987, Neurological Surgery, V15, P1065
NR 29
TC 19
Z9 21
U1 1
U2 3
PU JAPAN NEUROSURGICAL SOC
PI TOKYO
PA 5-25-16 HONGO, BUNKYO-KU, TOKYO, 113-0033, JAPAN
SN 0470-8105
EI 1349-8029
J9 NEUROL MED-CHIR
JI Neurol. Med.-Chir.
PD MAY
PY 2017
VL 57
IS 5
BP 210
EP 216
DI 10.2176/nmc.oa.2016-0228
PG 7
WC Clinical Neurology; Surgery
WE Science Citation Index Expanded (SCI-EXPANDED)
SC Neurosciences & Neurology; Surgery
GA EW3VY
UT WOS:000402432600002
PM 28367840
OA Green Published, gold, Green Submitted
DA 2025-06-06
ER

PT J
AU Pont, LMEB
   Dippel, DWJ
   Verweij, BH
   Dirven, CMF
   Dammers, R
AF Pont, L. M. E. Berghauser
   Dippel, D. W. J.
   Verweij, B. H.
   Dirven, C. M. F.
   Dammers, R.
TI Ambivalence among neurologists and neurosurgeons on the treatment of
   chronic subdural hematoma: a national survey
SO ACTA NEUROLOGICA BELGICA
LA English
DT Article
DE Chronic subdural hematoma; Survey; Surgery; Corticosteroids
ID CORTICOSTEROID-THERAPY; SPONTANEOUS RESOLUTION; DEXAMETHASONE;
   MANAGEMENT; RECURRENCE; GROWTH
AB No class I evidence exists about the optimal treatment of chronic subdural hematoma (CSDH). The aim of this study was to evaluate current practice of CSDH patients with different neurological grades, and probable ambivalence towards various treatment paradigms, especially primary treatment with high-dose corticosteroids, among vascular neurologists and neurosurgeons. A questionnaire survey containing 4 questions, 1 consisting of cases, was sent to every vascular neurologist (n = 83) and neurosurgical centre (n = 15) in the Netherlands. The various treatment options were related to the treating physician, geographical distribution, both in general and for individual case. Sixty-two percent of surveys were returned. The proportion of patients primarily treated with corticosteroids was 17.5 % in 2009 and 20.5 % in 2010. Surgery by either burr holes or craniotomy was favoured by 61.1 % as primary treatment, and conservative treatment with corticosteroids by 22.4 %. Case studies revealed that surgery was preferred in case of severe neurological symptoms, whereas wait-and-see policy was preferred in case of mild symptoms without midline shift, of which 28 % would administer corticosteroids. Variety in answers was obtained in less pronounced cases. In the Netherlands, neurologists and neurosurgeons appear to favour surgery in CSDH patients as primary treatment, especially in severe cases. An ambivalent approach towards treatment protocols was shown, especially in patients with mild symptoms, regardless of hematoma size. A regimen of high-dose corticosteroids only, is preferred by about a quarter and predominantly in milder cases, and might depend on geographical distribution. These results suggest the need for a well-designed randomized trial.
C1 [Pont, L. M. E. Berghauser; Dirven, C. M. F.; Dammers, R.] Erasmus MC, Dept Neurosurg, NL-3000 CA Rotterdam, Netherlands.
   [Dippel, D. W. J.] Erasmus MC, Dept Neurol, NL-3000 CA Rotterdam, Netherlands.
   [Verweij, B. H.] Univ MC Utrecht, Rudolf Magnus Inst Neurosci, Utrecht, Netherlands.
C3 Erasmus University Rotterdam; Erasmus MC; Erasmus University Rotterdam;
   Erasmus MC; Utrecht University; Utrecht University Medical Center
RP Dammers, R (corresponding author), Erasmus MC, Dept Neurosurg, S Gravendijkwal 230,Off Hs-114,POB 2040, NL-3000 CA Rotterdam, Netherlands.
EM r.dammers@erasmusmc.nl
RI Dammers, Ruben/AAD-9095-2021; Dippel, Diederik/AAJ-2192-2020
OI Dammers, Ruben/0000-0001-7033-0644; Dirven, Clemens/0000-0002-0713-2722;
   Dippel, Diederik/0000-0002-9234-3515
CR Adhiyaman V, 2002, POSTGRAD MED J, V78, P71, DOI 10.1136/pmj.78.916.71
   BENDER MB, 1974, ARCH NEUROL-CHICAGO, V31, P73, DOI 10.1001/archneur.1974.00490380021001
   Cenic A, 2005, CAN J NEUROL SCI, V32, P501, DOI 10.1017/S0317167100004510
   Delgado-López PD, 2009, NEUROCIRUGIA, V20, P346
   Dran G, 2007, NEUROCHIRURGIE, V53, P477, DOI 10.1016/j.neuchi.2007.09.146
   Drapkin A J, 1991, Br J Neurosurg, V5, P467, DOI 10.3109/02688699108998475
   Frati A, 2004, J NEUROSURG, V100, P24, DOI 10.3171/jns.2004.100.1.0024
   GLOVER D, 1976, J NEUROSURG, V45, P393, DOI 10.3171/jns.1976.45.4.0393
   Goodglass H., 1983, ASSESSMENT APHASIA R
   Guénot M, 2001, NEUROCHIRURGIE, V47, P459
   Hong HJ, 2009, SURG NEUROL, V71, P161, DOI 10.1016/j.surneu.2008.01.023
   Maurice-Williams RS, 1999, BRIT J NEUROSURG, V13, P547, DOI 10.1080/02688699943033
   NAGANUMA H, 1986, NEUROSURGERY, V19, P794, DOI 10.1227/00006123-198611000-00013
   Parlato C, 2000, SURG NEUROL, V53, P312, DOI 10.1016/S0090-3019(00)00200-7
   PICHERT G, 1987, SCHWEIZ MED WSCHR, V117, P1856
   Pont LMEB, 2012, EUR J NEUROL, V19, P1397, DOI 10.1111/j.1468-1331.2012.03768.x
   Pont LMEB, 2012, NEUROSURGERY, V70, P873, DOI 10.1227/NEU.0b013e31823672ad
   Sambasivan M, 1997, SURG NEUROL, V47, P418, DOI 10.1016/S0090-3019(97)00188-2
   Santarius T, 2008, BRIT J NEUROSURG, V22, P529, DOI 10.1080/02688690802195381
   Santarius T, 2009, LANCET, V374, P1067, DOI 10.1016/S0140-6736(09)61115-6
   STROOBANDT G, 1995, ACTA NEUROCHIR, V137, P6, DOI 10.1007/BF02188772
   Sun TFD, 2005, BRIT J NEUROSURG, V19, P327, DOI 10.1080/02688690500305332
   Suzuki M, 1998, ACTA NEUROCHIR, V140, P261, DOI 10.1007/s007010050093
   Suzuki M, 1998, ACTA NEUROCHIR, V140, P51, DOI 10.1007/s007010050057
   Wada T, 2006, NEUROSURG REV, V29, P242, DOI 10.1007/s10143-006-0019-7
   Weigel R, 2003, J NEUROL NEUROSUR PS, V74, P937, DOI 10.1136/jnnp.74.7.937
   Weigel R, 2001, ACTA NEUROCHIR, V143, P811, DOI 10.1007/s007010170035
   Zarkou S, 2009, NEUROLOGIST, V15, P299, DOI 10.1097/NRL.0b013e3181b65558
NR 28
TC 29
Z9 29
U1 0
U2 5
PU SPRINGER HEIDELBERG
PI HEIDELBERG
PA TIERGARTENSTRASSE 17, D-69121 HEIDELBERG, GERMANY
SN 0300-9009
EI 2240-2993
J9 ACTA NEUROL BELG
JI Acta Neurol. Belg.
PD MAR
PY 2013
VL 113
IS 1
BP 55
EP 59
DI 10.1007/s13760-012-0130-1
PG 5
WC Clinical Neurology; Neurosciences
WE Science Citation Index Expanded (SCI-EXPANDED)
SC Neurosciences & Neurology
GA 107OF
UT WOS:000316226800011
PM 22975837
DA 2025-06-06
ER

PT J
AU Chen, JCT
   Levy, ML
AF Chen, JCT
   Levy, ML
TI Causes, epidemiology, and risk factors of chronic subdural hematoma
SO NEUROSURGERY CLINICS OF NORTH AMERICA
LA English
DT Article
ID HYDROCEPHALUS; SHUNT; DRAINAGE; EXPERIENCE; WARFARIN; VALVES
AB Chronic subdural hematoma is an important reversible cause of dementia and disability in the elderly. A sufficiently high level of clinical suspicion and prompt radiographic evaluation may allow for timely treatment to avoid poor outcomes. Thankfully, the routine use of computed tomographic scanning in most emergency facilities has made the diagnosis of these lesions commonplace.
C1 Childrens Hosp Los Angeles, Div Neurosurg, Los Angeles, CA 90027 USA.
   Univ So Calif, Sch Med, Dept Neurol Surg, Los Angeles, CA 90033 USA.
C3 Children's Hospital Los Angeles; University of Southern California
RP 1300 N Vermont Ave,Suite 906, Los Angeles, CA 90027 USA.
CR APFELBAUM RI, 1974, J NEUROSURG, V40, P336, DOI 10.3171/jns.1974.40.3.0336
   BECKER DP, 1968, J NEUROSURG, V28, P215, DOI 10.3171/jns.1968.28.3.0215
   CAMEL M, 1986, J NEUROSURG, V65, P183, DOI 10.3171/jns.1986.65.2.0183
   Cinalli G, 1997, J NEUROSURG, V86, P553, DOI 10.3171/jns.1997.86.3.0553
   DIETRICH U, 1987, CHILD NERV SYST, V3, P242, DOI 10.1007/BF00274058
   DIKMEN SS, 1995, ANN EMERG MED, V26, P167, DOI 10.1016/S0196-0644(95)70147-8
   FAULHAUER K, 1978, ACTA NEUROCHIR, V45, P89, DOI 10.1007/BF01774384
   FOGELHOLM R, 1975, ACTA NEUROCHIR, V32, P247, DOI 10.1007/BF01405457
   FRANKLIN J, 1986, AM J NEURORADIOL, V7, P1099
   FRENCH BN, 1977, J NEUROSURG, V47, P949, DOI 10.3171/jns.1977.47.6.0949
   GARDNER W, 1932, ARCH NEUROL PSYCHIAT, V27, P110
   Giamundo A, 1985, J Neurosurg Sci, V29, P153
   HAMILTON MG, 1993, NEUROSURGERY, V33, P67
   HUGHES CP, 1978, J NEUROL NEUROSUR PS, V41, P961, DOI 10.1136/jnnp.41.11.961
   HYLEK EM, 1994, ANN INTERN MED, V120, P897, DOI 10.7326/0003-4819-120-11-199406010-00001
   ILLINGWORTH RD, 1970, J NEUROL NEUROSUR PS, V33, P95, DOI 10.1136/jnnp.33.1.95
   ITO H, 1975, Neurologia Medico-Chirurgica, V15, P51, DOI 10.2176/nmc.15pt1.51
   ITO H, 1976, J NEUROSURG, V45, P26, DOI 10.3171/jns.1976.45.1.0026
   ITO H, 1978, J NEUROSURG, V48, P197, DOI 10.3171/jns.1978.48.2.0197
   KAMANO S, 1991, SURG NEUROL, V35, P381, DOI 10.1016/0090-3019(91)90050-J
   Kawakami Y, 1991, Neurol Med Chir (Tokyo), V31, P32, DOI 10.2176/nmc.31.32
   Koch T K, 1985, Pediatr Neurol, V1, P96, DOI 10.1016/0887-8994(85)90043-8
   Kotwica Z, 1986, Zentralbl Neurochir, V47, P158
   KUDO H, 1992, Neurologia Medico-Chirurgica, V32, P207, DOI 10.2176/nmc.32.207
   LABADIE EL, 1975, NEUROLOGY, V25, P669, DOI 10.1212/WNL.25.7.669
   MATHIESEN T, 1995, ACTA NEUROL SCAND, V91, P208
   MCKISSOCK W, 1960, LANCET, V1, P1365
   MIYAZAKI S, 1983, SURG NEUROL, V19, P459, DOI 10.1016/0090-3019(83)90147-7
   Osler W., 1892, PRINCIPLES PRACTICE
   POPOVIC EA, 1994, SURG NEUROL, V42, P8, DOI 10.1016/0090-3019(94)90242-9
   PORTNOY HD, 1973, J NEUROSURG, V38, P729, DOI 10.3171/jns.1973.38.6.0729
   POZZATI E, 1983, NEUROCHIRURGIA, V26, P18
   Putnam TJ, 1925, ARCH SURG-CHICAGO, V11, P329, DOI 10.1001/archsurg.1925.01120150002001
   Sambasivan M, 1997, SURG NEUROL, V47, P418, DOI 10.1016/S0090-3019(97)00188-2
   Soderstrom CA, 1997, JAMA-J AM MED ASSOC, V277, P1769, DOI 10.1001/jama.277.22.1769
   SVIEN HJ, 1964, J NEUROSURG, V21, P172, DOI 10.3171/jns.1964.21.3.0172
   Tanaka Noriko, 1994, Neurologia Medico-Chirurgica, V34, P176, DOI 10.2176/nmc.34.176
   TANAKA Y, 1988, J NEUROSURG, V68, P211, DOI 10.3171/jns.1988.68.2.0211
   Trotter W, 1914, BRIT J SURG, V2, P271, DOI 10.1002/bjs.1800020608
   Tsutsumi K, 1997, J NEUROSURG, V87, P870, DOI 10.3171/jns.1997.87.6.0870
   Virchow R., 1857, Verh Phys Med Ges Wurzburg, V7, P134
   WATANABE S, 1972, J NEUROSURG, V37, P552, DOI 10.3171/jns.1972.37.5.0552
   WEINER HL, 1995, NEUROSURGERY, V37, P877, DOI 10.1227/00006123-199511000-00005
   WEIR B, 1980, J NEUROSURG, V53, P512, DOI 10.3171/jns.1980.53.4.0512
   WEIR B, 1971, J NEUROSURG, V34, P528, DOI 10.3171/jns.1971.34.4.0528
   YAMASHIMA T, 1984, J NEUROL NEUROSUR PS, V47, P121, DOI 10.1136/jnnp.47.2.121
   YAMASHIMA T, 1983, J NEUROSURG, V59, P298, DOI 10.3171/jns.1983.59.2.0298
   YONEZAWA K, 1991, Neurological Surgery, V19, P539
   ZOLLINGER R, 1934, JAMA-J AM MED ASSOC, V106, P245
NR 49
TC 102
Z9 106
U1 0
U2 10
PU W B SAUNDERS CO-ELSEVIER INC
PI PHILADELPHIA
PA 1600 JOHN F KENNEDY BOULEVARD, STE 1800, PHILADELPHIA, PA 19103-2899 USA
SN 1042-3680
EI 1558-1349
J9 NEUROSURG CLIN N AM
JI Neurosurg. Clin. N. Am.
PD JUL
PY 2000
VL 11
IS 3
BP 399
EP +
DI 10.1016/S1042-3680(18)30101-3
PG 9
WC Clinical Neurology; Surgery
WE Science Citation Index Expanded (SCI-EXPANDED)
SC Neurosciences & Neurology; Surgery
GA 342VM
UT WOS:000088665900004
PM 10918008
DA 2025-06-06
ER

PT J
AU Shoaib, A
   Arif, F
   Khan, M
   Fatima, T
   Marsia, S
AF Shoaib, Areeba
   Arif, Fariha
   Khan, Maryam
   Fatima, Tehreem
   Marsia, Shayan
TI Comparative efficacy of dexamethasone versus surgery for chronic
   subdural hematoma: A systematic review and meta-analysis
SO CLINICAL NEUROLOGY AND NEUROSURGERY
LA English
DT Review
DE Chronic subdural hematoma; Dexamethasone; Surgery; Mortality; Poor
   post-operative outcome; Recurrence; Meta-analysis
ID MANAGEMENT
AB Objective: To assess the comparative efficacy of dexamethasone (DXM) as monotherapy in comparison to surgery among the patients of chronic subdural hematoma (CSDH). Methods: We searched MEDLINE, PUBMED, EMBASE, and Cochrane Central Register of Controlled Trials databases from inception till September 2023. Data was extracted, pooled and analyzed from all the studies that assessed the comparative efficacy of DXM as monotherapy in contrast with surgery as the primary treatment of CSDH. Results: A total of 6 studies involving 704 patients were included in our meta -analysis. Comparison of surgery to DXM revealed there was no statistically significant difference between the two groups regarding mortality [RR =1.09; 95% CI; 0.52 -2.28 P = 0.83]. However, a significantly higher incidence of secondary surgical intervention was observed in the DXM group [RR 4.24; 95% CI; 2.06 -8.71 P < 0.0001]. No significant difference in performance was observed in terms of poor postoperative outcomes within hospital stay [RR 1.12, 95% CI, 0.40 -3.19 P =0.83] and at 6 months [RR 0.92, 95%CI, 0.40 -2.13 P =0.85]. Conclusion: DXM had a significantly higher incidence of secondary surgical intervention. However, there was no difference regarding mortality and other safety outcomes between surgery and DXM for the patients with CSDH. Observational studies showed that DXM was associated with a lower risk of poor postoperative outcomes within hospital stay and had shorter duration of hospital stay, but the recurrence rate was lower in the surgery group.
C1 [Shoaib, Areeba; Arif, Fariha; Khan, Maryam; Fatima, Tehreem] Dow Univ Hlth Sci, Dept Med, Karachi, Pakistan.
   [Marsia, Shayan] Michigan State Univ, Dept Neurol, Corewell Hlth West, E Lansing, MI USA.
C3 Dow University of Health Sciences; Michigan State University
RP Shoaib, A (corresponding author), Dow Univ Hlth Sci, Dept Med, Karachi, Pakistan.
EM areebashoaib817@gmail.com
RI Fatima, Tehreem/ABA-9205-2020
OI ARIF, FARIHA/0000-0001-9472-0444
CR Arndt D., 2011, Berman'S. Pediatr. Decis. Mak.: Expert Consult, P358, DOI [10.1016/B978-0-323-05405-8.00089-9, DOI 10.1016/B978-0-323-05405-8.00089-9]
   Baechli H, 2004, NEUROSURG REV, V27, P263, DOI 10.1007/s10143-004-0337-6
   Balser D, 2015, J NEUROSURG, V123, P1209, DOI 10.3171/2014.9.JNS141550
   Bastin ME, 2006, AM J NEURORADIOL, V27, P402
   Borch-Johnsen K, 1999, LANCET, V354, P617
   De Bonis P, 2013, PLOS ONE, V8, DOI 10.1371/journal.pone.0068732
   Delgado-López PD, 2009, NEUROCIRUGIA, V20, P346
   Demontiero O, 2012, THER ADV MUSCULOSKEL, V4, P61, DOI 10.1177/1759720X11430858
   Dexamethasone, MedlinePlus Drug Information
   Dharap SB, 2022, CUREUS J MED SCIENCE, V14, DOI 10.7759/cureus.30975
   Ducruet AF, 2012, NEUROSURG REV, V35, P155, DOI 10.1007/s10143-011-0349-y
   Edlmann E, 2017, J NEUROINFLAMM, V14, DOI 10.1186/s12974-017-0881-y
   Higgins JPT, 2011, BMJ-BRIT MED J, V343, DOI 10.1136/bmj.d5928
   Holl DC, 2022, WORLD NEUROSURG, V162, pE358, DOI 10.1016/j.wneu.2022.03.014
   Holl DC, 2022, BRAIN BEHAV, V12, DOI 10.1002/brb3.2463
   Holl DC, 2019, ACTA NEUROCHIR, V161, P1231, DOI 10.1007/s00701-019-03881-w
   Holl DC, 2018, WORLD NEUROSURG, V116, P402, DOI 10.1016/j.wneu.2018.05.037
   Kostas F, 2019, INTERDISCIP NEUROSUR, V16, P70, DOI 10.1016/j.inat.2018.12.011
   MARKWALDER TM, 1981, J NEUROSURG, V55, P390, DOI 10.3171/jns.1981.55.3.0390
   Miah IP, 2020, J NEUROTRAUM, V37, P366, DOI 10.1089/neu.2019.6541
   Miah IP, 2023, NEW ENGL J MED, V388, P2230, DOI 10.1056/NEJMoa2216767
   Moher D, 2009, BMJ-BRIT MED J, V339, DOI [10.1136/bmj.b2535, 10.1371/journal.pmed.1000097, 10.1186/2046-4053-4-1, 10.1136/bmj.b2700, 10.1016/j.ijsu.2010.02.007, 10.1016/j.ijsu.2010.07.299, 10.1136/bmj.i4086]
   Nouri A, 2021, BRAIN SPINE, V1, DOI 10.1016/j.bas.2021.100300
   Pont LMEB, 2012, EUR J NEUROL, V19, P1397, DOI 10.1111/j.1468-1331.2012.03768.x
   Rauhala M, 2020, J NEUROSURG, V132, P1147, DOI 10.3171/2018.12.JNS183035
   REICHARD P, 1993, NEW ENGL J MED, V329, P304, DOI 10.1056/NEJM199307293290502
   Soleman J., 2014, Traumatic Brain Injury, DOI [10.5772/57336, DOI 10.5772/57336]
   Stubbs DJ, 2021, ACTA NEUROCHIR, V163, P2629, DOI 10.1007/s00701-021-04879-z
   Sun TFD, 2005, BRIT J NEUROSURG, V19, P327, DOI 10.1080/02688690500305332
   Weigel R, 2003, J NEUROL NEUROSUR PS, V74, P937, DOI 10.1136/jnnp.74.7.937
   Yang WY, 2017, NEUROSURG CLIN N AM, V28, P205, DOI 10.1016/j.nec.2016.11.002
   Yao Z, 2017, ACTA NEUROCHIR, V159, P2037, DOI 10.1007/s00701-017-3309-7
   Zeng Xiantao, 2015, J Evid Based Med, V8, P2, DOI 10.1111/jebm.12141
   Zhang Y, 2017, WORLD NEUROSURG, V105, P115, DOI 10.1016/j.wneu.2017.05.135
NR 34
TC 0
Z9 0
U1 0
U2 0
PU ELSEVIER
PI AMSTERDAM
PA RADARWEG 29, 1043 NX AMSTERDAM, NETHERLANDS
SN 0303-8467
EI 1872-6968
J9 CLIN NEUROL NEUROSUR
JI Clin. Neurol. Neurosurg.
PD JUN
PY 2024
VL 241
AR 108288
DI 10.1016/j.clineuro.2024.108288
EA APR 2024
PG 9
WC Clinical Neurology; Surgery
WE Science Citation Index Expanded (SCI-EXPANDED)
SC Neurosciences & Neurology; Surgery
GA SU4E6
UT WOS:001236939200001
PM 38692115
DA 2025-06-06
ER

PT J
AU Giordano, M
   Gallieni, M
   Samii, M
   Samii, A
AF Giordano, Mario
   Gallieni, Massimo
   Samii, Madjid
   Samii, Amir
TI "Curtain-fall" technique for cerebrospinal fluid leak prevention after
   removal of intradural drainage. Technical note: application in chronic
   subdural hematoma surgery
SO NEUROSURGICAL REVIEW
LA English
DT Article
DE Cerebrospinal fluid; Leakage; Chronic subdural hematoma; Subdural
   drainage; Periosteum
ID TWIST-DRILL CRANIOSTOMY; BURR-HOLE
AB Objective: Chronic subdural hematoma (CSDH) is frequently met in neurosurgical practice and often need urgent surgical treatment in case of neurological deterioration. Different surgical approaches to evacuate CSDH are described in the literature. In our experience, an external drainage system is crucial in order to avoid recurrences. We recently encountered a case of subcutaneous CSF collection after drainage removal. Thus, we developed a simple surgical technique to prevent postoperative CSF leak after subdural drainage system removal. Method: We have developed a technique in which the periosteum is harvested during the surgery prior to the evacuation of the hemorrhage and fixed with sutures on the uncut dura mater opposite and laterally to the exit of the catheter exiting the dural hole caused by the passage of the Jackson-Pratt subdural drainage system. When the drainage catheter is removed, the flap, partially held by the sutures, falls over the hole avoiding CSF leakage. By using this technique, the small dural hole will be covered with the periosteum allowing for natural closure and wound healing hence preventing CSF leakage. Results: This technique was successfully employed in 21 patients who didn't develop postoperative CSF leakage following CSDH evacuation and removal of subdural drainage system. Conclusion: In this technical note, we describe a safe dura closure technique that we developed to help reduce the risk of postoperative CSF leakage following subdural drainage removal, which can, however, also be applied in all surgeries in which a catheter is placed in the subdural space.
C1 [Giordano, Mario; Gallieni, Massimo; Samii, Madjid; Samii, Amir] Int Neurosci Inst, Dept Neurosurg, Rudolf Pichlmayr Str 4, D-30625 Hannover, Germany.
RP Gallieni, M (corresponding author), Int Neurosci Inst, Dept Neurosurg, Rudolf Pichlmayr Str 4, D-30625 Hannover, Germany.
EM drgallieni@gmail.com
RI Gallieni, Massimo/HIR-3628-2022
CR CAMEL M, 1986, J NEUROSURG, V65, P183, DOI 10.3171/jns.1986.65.2.0183
   Emich S, 2015, ACTA NEUROCHIR, V157, P497, DOI 10.1007/s00701-014-2327-y
   Horn EM, 2006, SURG NEUROL, V65, P150, DOI 10.1016/j.surneu.2005.05.030
   Kostic A, 2018, J CHIN MED ASSOC, V81, P781, DOI 10.1016/j.jcma.2018.03.010
   Kulkarni AV, 2022, J Neurosurg Pediatr, P1
   Lee JY, 2004, SURG NEUROL, V61, P523, DOI 10.1016/j.surneu.2003.10.026
   Mohanty A, 2008, CHILD NERV SYST, V24, P961, DOI 10.1007/s00381-008-0594-8
   Mostofi K, 2011, TURK NEUROSURG, V21, P522, DOI [10.5137/1019-5149.JTN .4390-11.0, 10.5137/1019-5149.JTN.4390-11.0]
   Omura Y, 2023, FRONT NEUROL, V14, DOI 10.3389/fneur.2023.1259647
   Rohde V, 2002, NEUROSURG REV, V25, P89, DOI 10.1007/s101430100182
   Tosaka M, 2013, NEUROL MED-CHIR, V53, P273, DOI 10.2176/nmc.53.273
   Voelker JL, 2000, NEUROSURG CLIN N AM, V11, P535, DOI 10.1016/S1042-3680(18)30119-0
   Weigel R, 2003, J NEUROL NEUROSUR PS, V74, P937, DOI 10.1136/jnnp.74.7.937
NR 13
TC 0
Z9 0
U1 0
U2 0
PU SPRINGER
PI NEW YORK
PA ONE NEW YORK PLAZA, SUITE 4600, NEW YORK, NY, UNITED STATES
SN 0344-5607
EI 1437-2320
J9 NEUROSURG REV
JI Neurosurg. Rev.
PD APR 16
PY 2024
VL 47
IS 1
AR 161
DI 10.1007/s10143-024-02412-1
PG 8
WC Clinical Neurology; Surgery
WE Science Citation Index Expanded (SCI-EXPANDED)
SC Neurosciences & Neurology; Surgery
GA NY3L7
UT WOS:001203973500002
PM 38625461
DA 2025-06-06
ER

PT J
AU Gong, ZT
   Zhan, DQ
   Nie, M
   Li, XC
   Gao, C
   Liu, XH
   Xiang, TT
   Yuan, JY
   Jiang, WW
   Huang, JH
   Quan, W
   Wang, D
   Tian, Y
   Yuan, HJ
   Zhang, JN
   Jiang, RC
AF Gong, Zhitao
   Zhan, Daqiang
   Nie, Meng
   Li, Xiaochun
   Gao, Chuang
   Liu, Xuanhui
   Xiang, Tangtang
   Yuan, Jiangyuan
   Jiang, Weiwei
   Huang, Jinhao
   Quan, Wei
   Wang, Dong
   Tian, Ye
   Yuan, Hengjie
   Zhang, Jianning
   Jiang, Rongcai
TI Dexamethasone enhances the efficacy of atorvastatin in inhibiting
   excessively inflammation-induced abnormal angiogenesis by regulating
   macrophages
SO JOURNAL OF NEUROINFLAMMATION
LA English
DT Article
DE Chronic subdural haematoma; Atorvastatin; Dexamethasone; Macrophages;
   Inflammation; Angiogenesis
ID CHRONIC SUBDURAL-HEMATOMA; ENDOTHELIAL GROWTH-FACTOR; DOWN-REGULATION;
   CELL LINE; STATINS; PHASE; NEOVASCULARIZATION; RECURRENCE; CYTOKINE;
   TISSUE
AB Background We have recently showed that atorvastatin (ATO) combined with low dose of dexamethasone (DEX) was more efficacious in treating patients with chronic subdural haematoma (CSDH) than ATO monotherapy. This study was designed to investigate the underlying mechanisms of the improved efficacy of this combined therapy. Methods Mass spectrometry was performed to quantitatively detect drugs in haematoma fluids and serum samples from CSDH patients and also in cultured macrophages after treatment with either ATO alone or in combination with DEX. The differentiation and apoptosis of macrophages were evaluated using flow cytometry. The expression of cytokines, chemokines and angiogenesis-related proteins was evaluated using proteome profile arrays, immunoblots and ELISA, respectively. Results ATO was detected in haematoma fluids and serum samples, whose levels were increased significantly in samples collected from patients treated with both ATO and DEX. ATO was also increased in cultured macrophages treated with ATO and DEX. The numbers of M1-polarized macrophages were higher than the M2 phenotype in the haematoma fluids of patients. Cultured macrophages treated with ATO and DEX had reduced numbers of M1-polarized macrophages, increased numbers of M2-polarized macrophages as compared to monotherapies, and decreased rate of apoptosis induced by high-dose DEX. DEX enhanced the anti-inflammatory and anti-angiogenic activity of ATO by suppressing VEGFA and other inflammatory angiogenic factors. Consistent with the finding, patients responded well to the drug treatments had lower serum levels of VEGFA. Conclusions We have shown for the first time that ATO given orally was detected in CSDH haematoma fluids. DEX enhances the anti-inflammatory and anti-angiogenic effects of ATO, primarily by increasing the presence of ATO in haematoma and macrophages and by regulating the functions of macrophages.
C1 [Gong, Zhitao; Nie, Meng; Gao, Chuang; Liu, Xuanhui; Xiang, Tangtang; Yuan, Jiangyuan; Jiang, Weiwei; Huang, Jinhao; Quan, Wei; Wang, Dong; Tian, Ye; Zhang, Jianning; Jiang, Rongcai] Tianjin Med Univ, Gen Hosp, Dept Neurosurg, Tianjin 300052, Peoples R China.
   [Gong, Zhitao; Nie, Meng; Li, Xiaochun; Gao, Chuang; Liu, Xuanhui; Xiang, Tangtang; Yuan, Jiangyuan; Jiang, Weiwei; Huang, Jinhao; Quan, Wei; Wang, Dong; Tian, Ye; Yuan, Hengjie; Zhang, Jianning; Jiang, Rongcai] Minist Educ & Tianjin, Key Lab Postneuroinjury Neuro Repair & Regenerat, Tianjin Neurol Inst, Tianjin, Peoples R China.
   [Gong, Zhitao] Anhui Med Univ, Affiliated Hosp 2, Dept Rehabil Med, Hefei, Peoples R China.
   [Zhan, Daqiang; Li, Xiaochun; Yuan, Hengjie] Tianjin Med Univ, Gen Hosp, Dept Pharm, Tianjin, Peoples R China.
   [Zhan, Daqiang] Hainan Med Univ, Affiliated Hosp 2, Dept Pharm, Haikou, Hainan, Peoples R China.
C3 Tianjin Medical University; Anhui Medical University; Tianjin Medical
   University; Hainan Medical University
RP Zhang, JN; Jiang, RC (corresponding author), Tianjin Med Univ, Gen Hosp, Dept Neurosurg, Tianjin 300052, Peoples R China.; Yuan, HJ; Zhang, JN; Jiang, RC (corresponding author), Minist Educ & Tianjin, Key Lab Postneuroinjury Neuro Repair & Regenerat, Tianjin Neurol Inst, Tianjin, Peoples R China.; Yuan, HJ (corresponding author), Tianjin Med Univ, Gen Hosp, Dept Pharm, Tianjin, Peoples R China.
EM hengjieyuan@163.com; jianningzhang@hotmail.com; jiang116216@163.com
RI Li, Xiaochun/MCY-6965-2025; Quan, Wei/IXW-9005-2023; nie,
   meng/AAC-4459-2022
OI Wang, Dong/0000-0002-5245-3074; Jiang, Rongcai/0000-0002-9119-0115;
   Yuan, Hengjie/0000-0001-7132-5572
FU National Natural Science Foundation of China [82071390, 81671221,
   82001323]; Science and Technology Planning Project of Tianjin
   [19YFZCSY00650]; Clinical Study of Tianjin Medical University
   [2017kylc007]
FX This work was supported by the National Natural Science Foundation of
   China (No: 82071390, 81671221 and 82001323); the Science and Technology
   Planning Project of Tianjin (No: 19YFZCSY00650); and the Clinical Study
   of Tianjin Medical University (No: 2017kylc007).
CR Abdullahi W, 2018, MOL PHARMACOL, V94, P1321, DOI 10.1124/mol.118.112912
   Akimoto M, 2002, CLIN SCI, V103, p450S, DOI 10.1042/CS103S450S
   Alber HF, 2002, J AM COLL CARDIOL, V39, P1951
   Araújo FA, 2010, BIOMED PHARMACOTHER, V64, P29, DOI 10.1016/j.biopha.2009.03.003
   AUWERX J, 1991, EXPERIENTIA, V47, P22, DOI 10.1007/BF02041244
   Chan DYC, 2017, BRIT J NEUROSURG, V31, P72, DOI 10.1080/02688697.2016.1208806
   Connolly ES, 2012, STROKE, V43, P1711, DOI 10.1161/STR.0b013e3182587839
   Edlmann E, 2017, J NEUROINFLAMM, V14, DOI 10.1186/s12974-017-0881-y
   Frati A, 2004, J NEUROSURG, V100, P24, DOI 10.3171/jns.2004.100.1.0024
   Frick M, 2003, ATHEROSCLEROSIS, V170, P229, DOI 10.1016/S0021-9150(03)00299-5
   Gao C, 2019, AGING-US, V11, P12147, DOI 10.18632/aging.102550
   Hoeben A, 2004, PHARMACOL REV, V56, P549, DOI 10.1124/pr.56.4.3
   Hoffart E, 2012, BRIT J PHARMACOL, V165, P1595, DOI 10.1111/j.1476-5381.2011.01665.x
   Holl DC, 2018, WORLD NEUROSURG, V116, P402, DOI 10.1016/j.wneu.2018.05.037
   Hong HJ, 2009, SURG NEUROL, V71, P161, DOI 10.1016/j.surneu.2008.01.023
   Hua C, 2016, J NEUROTRAUM, V33, P65, DOI 10.1089/neu.2014.3724
   Hutchinson PJ, 2020, NEW ENGL J MED, V383, P2616, DOI 10.1056/NEJMoa2020473
   Iruela-Arispe ML, 2004, INT J BIOCHEM CELL B, V36, P1070, DOI 10.1016/j.biocel.2004.01.025
   Jiang RC, 2018, JAMA NEUROL, V75, P1338, DOI 10.1001/jamaneurol.2018.2030
   Kageyama H, 2013, J NEUROSURG, V119, P332, DOI 10.3171/2013.3.JNS122162
   Katano H, 2006, J NEUROSURG, V104, P79, DOI 10.3171/jns.2006.104.1.79
   KOCH AE, 1992, SCIENCE, V258, P1798, DOI 10.1126/science.1281554
   Kureishi Y, 2000, NAT MED, V6, P1004, DOI 10.1038/79510
   Lennernäs H, 2003, CLIN PHARMACOKINET, V42, P1141, DOI 10.2165/00003088-200342130-00005
   Li FB, 2017, J NEUROL SCI, V377, P149, DOI 10.1016/j.jns.2017.04.013
   Li T, 2014, J NEUROL SCI, V341, P88, DOI 10.1016/j.jns.2014.04.009
   Moskala M, 2007, MICROSC MICROANAL, V13, P211, DOI 10.1017/S1431927607070286
   Motiei-Langroudi R, 2018, J NEUROSURG, V129, P1143, DOI 10.3171/2017.6.JNS17130
   Ott M, 2009, J PHARMACOL EXP THER, V329, P141, DOI 10.1124/jpet.108.149690
   Pedro-Botet J, 2001, ATHEROSCLEROSIS, V158, P183, DOI 10.1016/S0021-9150(01)00410-5
   Poulsen FR, 2014, CLIN NEUROL NEUROSUR, V123, P4, DOI 10.1016/j.clineuro.2014.05.003
   Prud'homme M, 2016, CAN J NEUROL SCI, V43, P284, DOI 10.1017/cjn.2015.393
   Quan W, 2015, BRAIN RES, V1625, P84, DOI 10.1016/j.brainres.2015.08.017
   Ridwan S, 2019, WORLD NEUROSURG, V128, pE1010, DOI 10.1016/j.wneu.2019.05.063
   Rodrigues AC, 2006, BBA-GEN SUBJECTS, V1760, P1866, DOI 10.1016/j.bbagen.2006.08.003
   Schaumann A, 2016, ACTA NEUROCHIR, V158, P2039, DOI 10.1007/s00701-016-2949-3
   Shindo A, 2016, STROKE, V47, P1094, DOI 10.1161/STROKEAHA.115.012133
   Shono T, 2001, J CLIN NEUROSCI, V8, P411, DOI 10.1054/jocn.2000.0951
   Sierra S, 2011, J ALZHEIMERS DIS, V23, P307, DOI 10.3233/JAD-2010-101179
   Stanisic M, 2012, INFLAMM RES, V61, P845, DOI 10.1007/s00011-012-0476-0
   Sun TFD, 2005, BRIT J NEUROSURG, V19, P327, DOI 10.1080/02688690500305332
   Suzuki M, 1998, ACTA NEUROCHIR, V140, P51, DOI 10.1007/s007010050057
   Synold TW, 2001, NAT MED, V7, P584, DOI 10.1038/87912
   Tang RR, 2018, WORLD NEUROSURG, V117, pE425, DOI 10.1016/j.wneu.2018.06.047
   Thompson BJ, 2014, J CEREBR BLOOD F MET, V34, P699, DOI 10.1038/jcbfm.2014.4
   Vaquero J, 2002, ACTA NEUROCHIR, V144, P343, DOI 10.1007/s007010200047
   Wang D, 2021, J NEUROSURG, V134, P235, DOI 10.3171/2019.11.JNS192020
   Wang D, 2014, J NEUROL SCI, V336, P237, DOI 10.1016/j.jns.2013.11.005
   Wang D, 2010, J NEUROTRAUM, V27, P1489, DOI 10.1089/neu.2009.1057
   Weigel R, 2001, ACTA NEUROCHIR, V143, P811, DOI 10.1007/s007010170035
   Weis M, 2002, CIRCULATION, V105, P739, DOI 10.1161/hc0602.103393
   Yamada K, 2007, INVEST OPHTH VIS SCI, V48, P1839, DOI 10.1167/iovs.06-1085
NR 52
TC 11
Z9 12
U1 0
U2 17
PU BMC
PI LONDON
PA CAMPUS, 4 CRINAN ST, LONDON N1 9XW, ENGLAND
EI 1742-2094
J9 J NEUROINFLAMM
JI J. Neuroinflamm.
PD SEP 15
PY 2021
VL 18
IS 1
AR 203
DI 10.1186/s12974-021-02257-1
PG 16
WC Immunology; Neurosciences
WE Science Citation Index Expanded (SCI-EXPANDED)
SC Immunology; Neurosciences & Neurology
GA UQ7DA
UT WOS:000696220100004
PM 34526068
OA gold, Green Published
DA 2025-06-06
ER

PT J
AU Kanat, A
   Kayaci, S
   Yazar, U
   Kazdal, H
   Terzi, Y
AF Kanat, A.
   Kayaci, S.
   Yazar, U.
   Kazdal, H.
   Terzi, Y.
TI Chronic subdural hematoma in adults: why does it occur more often in
   males than females? Influence of patient's sexual gender on occurrence
SO JOURNAL OF NEUROSURGICAL SCIENCES
LA English
DT Article
DE Hematoma, subdural, chronic; Male; Female
ID TWIST-DRILL CRANIOSTOMY; BURR-HOLE CRANIOSTOMY; RISK-FACTORS;
   SURGICAL-MANAGEMENT; DRAINAGE; RECURRENCE; SPACE
AB Aim. Chronic subdural hematoma (CSDH) is a very common condition seen usually in the later stages of life. The goal of this study was to determine whether there is any influence of patient's sexual gender on occurrence of that hematoma.
   Methods. The study was carried out on 76 consecutive adult patients (40-93-year-old, main 70.86) who underwent surgery for CSDH. The relationship between sex and occurence was studied. The CSDH series appeared in the literature was also rewieved. Throughout the analysis, P<0.05 was considered statistically significant.
   Results. A total of 62 (81.6%) patients were males and 14 (19.1%) females, with the male predominance occurring in all groups. The male to female ratio was 4:21.
   Conclusion. Male preponderance in CSDH provides valuable information about human cerebrum. Identification of this relationship may be useful to elucidate the origin and the pathogenesis of CSDH.
C1 [Kanat, A.; Yazar, U.] Rize Univ, Sch Med, Dept Neurosurg, Rize, Turkey.
   [Kayaci, S.] Sar Hosp, Dept Neurosurg, Rize, Turkey.
   [Kazdal, H.] Rize Univ, Dept Anesthesiol, Fac Med, Rize, Turkey.
   [Terzi, Y.] Ondokuz Mayis Univ, Dept Stat, Fac Sci & Arts, Samsun, Turkey.
C3 Recep Tayyip Erdogan University; Recep Tayyip Erdogan University;
   Ondokuz Mayis University
RP Kanat, A (corresponding author), Mavideniz Internet Kafe 127, TR-53100 Merkez Rize, Turkey.
RI Yazar, Ugur/AAW-5591-2020; Kanat, Ayhan/N-2296-2015
OI YAZAR, UGUR/0000-0003-4749-133X; Kanat, Ayhan/0000-0002-8189-2877
CR AUNG TH, 1999, HONG KONG MED J, V4, P383
   Baechli H, 2004, NEUROSURG REV, V27, P263, DOI 10.1007/s10143-004-0337-6
   Beatty RA, 1999, BRIT J NEUROSURG, V13, P60, DOI 10.1080/02688699944203
   Bhatty G B, 1996, J Indian Med Assoc, V94, P7
   Coffey CE, 1998, ARCH NEUROL-CHICAGO, V55, P169, DOI 10.1001/archneur.55.2.169
   COWELL PE, 1992, DEV BRAIN RES, V66, P187, DOI 10.1016/0165-3806(92)90079-C
   DAKURAH TK, 2005, ACCRA W AFR J MED, V24, P283
   ELLIS S, 1990, EMERG MECL GIN N AM, V8, P281
   FRANTI A, 2004, J NEUROSURG, V100, P24
   FU YX, 1999, HONG KONG MED J, V5, P383
   Fukui S, 1993, No To Shinkei, V45, P449
   Gastone P, 2004, NEUROL INDIA, V52, P475
   Gelabert-González M, 2005, CLIN NEUROL NEUROSUR, V107, P223, DOI 10.1016/j.clineuro.2004.09.015
   Gökmen M, 2008, ZBL NEUROCHIR, V69, P129, DOI 10.1055/s-2007-1004587
   Gurunathan J, 2005, INDIAN J NEUROTRAUM, V2, P127, DOI 10.1016/S0973-0508(05)80027-9
   HAINES DE, 1991, ANAT RECORD, V230, P3, DOI 10.1002/ar.1092300103
   HAINES DE, 1993, NEUROSURGERY, V32, P111, DOI 10.1227/00006123-199301000-00017
   HAMILTON MG, 1993, NEUROSURGERY, V33, P67
   HATAZAWA J, 1982, J AM GERIATR SOC, V30, P235, DOI 10.1111/j.1532-5415.1982.tb07092.x
   HSU WI, 2000, ACTA NEUROL TAIWAN, V9, P24
   Imaizumi T, 2003, J NEUROSURG, V99, P824, DOI 10.3171/jns.2003.99.5.0824
   Isobe N, 2008, NEUROL SURG TOKYO, V36, P1115
   Jones S, 1999, AGE AGEING, V28, P519, DOI 10.1093/ageing/28.6.519
   Ko BS, 2008, J KOREAN NEUROSURG S, V43, P11, DOI 10.3340/jkns.2008.43.1.11
   KOTWICA Z, 1991, British Journal of Neurosurgery, V5, P461, DOI 10.3109/02688699108998474
   LAFFEY PA, 1984, NEURORADIOLOGY, V26, P273
   Lee JY, 2004, SURG NEUROL, V61, P523, DOI 10.1016/j.surneu.2003.10.026
   Mellergard P, 1996, ACTA NEUROCHIR, V138, P708, DOI 10.1007/BF01411476
   Misra M, 1996, SURG NEUROL, V46, P378, DOI 10.1016/S0090-3019(96)00188-7
   Mori K, 2003, ACTA NEUROCHIR, V145, P533, DOI 10.1007/s00701-003-0026-1
   Mori K, 2001, NEUROL MED-CHIR, V41, P371, DOI 10.2176/nmc.41.371
   Muzii V F, 2005, J Neurosurg Sci, V49, P41
   Nakaguchi H, 2001, J NEUROSURG, V95, P256, DOI 10.3171/jns.2001.95.2.0256
   Okada Y, 2002, SURG NEUROL, V57, P405, DOI 10.1016/S0090-3019(02)00720-6
   Ramnarayan R, 2008, CLIN NEUROL NEUROSUR, V110, P774, DOI 10.1016/j.clineuro.2008.04.013
   ROBINSON RG, 1984, J NEUROSURG, V61, P263, DOI 10.3171/jns.1984.61.2.0263
   Sambasivan M, 1997, SURG NEUROL, V47, P418, DOI 10.1016/S0090-3019(97)00188-2
   Schebesch KM, 2008, ZBL NEUROCHIR, V69, P61, DOI 10.1055/s-2007-1004582
   SECER H, 2008, SINIR SISTENO CERIAL, V1, P220
   SHIMON S, 1992, NO SHINKEI GEKA, V20, P131
   Stanisic M, 2005, ACTA NEUROCHIR, V147, P1249, DOI 10.1007/s00701-005-0616-1
   Sun TFD, 2005, BRIT J NEUROSURG, V19, P327, DOI 10.1080/02688690500305332
   TABADDOR K, 1977, J NEUROSURG, V46, P220, DOI 10.3171/jns.1977.46.2.0220
   Tagle P, 2003, REV MED CHILE, V131, P177
   TAKEDA S, 1985, J GERONTOL, V40, P159, DOI 10.1093/geronj/40.2.159
   Traynelis V C, 1991, Clin Geriatr Med, V7, P583
   Tsuiki Hiromasa, 1994, Neurological Surgery, V22, P231
   Tsutsumi K, 1997, J NEUROSURG, V87, P870, DOI 10.3171/jns.1997.87.6.0870
NR 48
TC 39
Z9 40
U1 0
U2 1
PU EDIZIONI MINERVA MEDICA
PI TURIN
PA CORSO BRAMANTE 83-85 INT JOURNALS DEPT., 10126 TURIN, ITALY
SN 0390-5616
EI 1827-1855
J9 J NEUROSURG SCI
JI J. Neurosurg. Sci.
PD SEP
PY 2010
VL 54
IS 3
BP 99
EP 103
PG 5
WC Clinical Neurology; Surgery
WE Science Citation Index Expanded (SCI-EXPANDED)
SC Neurosciences & Neurology; Surgery
GA 673AV
UT WOS:000283631500002
PM 21423076
DA 2025-06-06
ER

PT J
AU Albanese, A
   Tuttolomondo, A
   Anile, C
   Sabatino, G
   Pompucci, A
   Pinto, A
   Licata, G
   Mangiola, A
AF Albanese, A
   Tuttolomondo, A
   Anile, C
   Sabatino, G
   Pompucci, A
   Pinto, A
   Licata, G
   Mangiola, A
TI Spontaneous chronic subdural hematomas in young adults with a deficiency
   in coagulation factor XIII - Report of three cases
SO JOURNAL OF NEUROSURGERY
LA English
DT Article
DE factor XIII; subdural hematorna; coagulopathy
ID RECURRENCE; HEMORRHAGE
AB Chronic subdural hematomas (SDHs) generally occur in elderly patients. Its pathogenesis is usually related to head trauma with tearing and rupture of the bridging veins, although in some cases a history of trauma is not recognizable. There are many reports regarding the association between spontaneous chronic SDHs and an alteration in coagulative parameters. A coagulative disorder should be suspected when an unexplained hemorrhage occurs, especially in a young patient. The authors report on three young men with a deficiency in coagulation factor XIII (FXIII) who underwent surgery for chronic SDHs. The role of FXIII in the pathogenesis of chronic SDH is emphasized. In patients with unexplained chronic SDH all coagulation parameters and factors should be screened to identify an eventual coagulative disorder.
C1 Catholic Univ, Dept Neurosurg, I-00168 Rome, Italy.
   Univ Palermo, Dept Internal Med, I-90133 Palermo, Italy.
C3 Catholic University of the Sacred Heart; IRCCS Policlinico Gemelli;
   University of Palermo
RP Catholic Univ, Dept Neurosurg, Largo Gemelli 1, I-00168 Rome, Italy.
EM giosaba@inwind.it
RI Pinto, Antonio/A-5579-2016; Sabatino, Giovanni/J-9965-2018
OI Tuttolomondo, Antonino/0000-0001-6440-7318; ALBANESE,
   ALESSIO/0000-0001-8783-2974; Pinto, Antonio/0000-0002-8083-3699;
   SABATINO, Giovanni/0000-0002-4227-0434
CR ABBONDANZO SL, 1988, AM J PEDIAT HEMATOL, V10, P65
   Anwar R, 1999, BRIT J HAEMATOL, V107, P468, DOI 10.1046/j.1365-2141.1999.01648.x
   BOARD PG, 1993, BLOOD REV, V7, P229, DOI 10.1016/0268-960X(93)90010-2
   Bonnaud I, 2003, EUR NEUROL, V49, P253, DOI 10.1159/000070200
   Chen JCT, 2000, NEUROSURG CLIN N AM, V11, P399, DOI 10.1016/S1042-3680(18)30101-3
   deAlmeida GM, 1997, SURG NEUROL, V47, P2, DOI 10.1016/S0090-3019(97)87410-1
   Egbring Rudolf, 1996, Seminars in Thrombosis and Hemostasis, V22, P419, DOI 10.1055/s-2007-999041
   Gerlach R, 2000, SURG NEUROL, V54, P260, DOI 10.1016/S0090-3019(00)00308-6
   Gootenberg J E, 1998, Curr Opin Hematol, V5, P372, DOI 10.1097/00062752-199811000-00003
   Ichinose A, 2001, THROMB HAEMOSTASIS, V86, P57
   JANSEN JW, 1987, THROMB HAEMOSTASIS, V7, P171
   König SA, 2003, ACTA NEUROL SCAND, V107, P110, DOI 10.1034/j.1600-0404.2003.01340.x
   KUDO H, 1992, Neurologia Medico-Chirurgica, V32, P207, DOI 10.2176/nmc.32.207
   LARSEN PD, 1990, PEDIATR NEUROL, V6, P277, DOI 10.1016/0887-8994(90)90123-I
   Muszbek L, 1996, CRIT REV CL LAB SCI, V33, P357, DOI 10.3109/10408369609084691
   PAVITHRAN K, 2002, HAEMATOLOGICA, V87
   STROOBANDT G, 1995, ACTA NEUROCHIR, V137, P6, DOI 10.1007/BF02188772
   UGUR S, 1991, Pediatric Emergency Care, V7, P231, DOI 10.1097/00006565-199108000-00010
   YAMASHIMA T, 1984, J NEUROL NEUROSUR PS, V47, P121, DOI 10.1136/jnnp.47.2.121
NR 19
TC 50
Z9 55
U1 0
U2 7
PU AMER ASSOC NEUROLOGICAL SURGEONS
PI ROLLING MEADOWS
PA 5550 MEADOWBROOK DRIVE, ROLLING MEADOWS, IL 60008 USA
SN 0022-3085
EI 1933-0693
J9 J NEUROSURG
JI J. Neurosurg.
PD JUN
PY 2005
VL 102
IS 6
BP 1130
EP 1132
DI 10.3171/jns.2005.102.6.1130
PG 3
WC Clinical Neurology; Surgery
WE Science Citation Index Expanded (SCI-EXPANDED)
SC Neurosciences & Neurology; Surgery
GA 938NL
UT WOS:000230010000026
PM 16028774
DA 2025-06-06
ER

PT J
AU Song, P
   Li, ZY
   Ke, YY
   Wang, WJ
   Wei, HY
   Ji, BW
   Liu, JH
   Chen, QX
   Cai, Q
AF Song, Ping
   Li, Zhiyang
   Ke, Yuyong
   Wang, Wenju
   Wei, Hangyu
   Ji, Baowei
   Liu, Junhui
   Chen, Qianxue
   Cai, Qiang
TI A novel imaging classification system for the neuroendoscopic treatment
   of chronic subdural hematoma
SO AMERICAN JOURNAL OF TRANSLATIONAL RESEARCH
LA English
DT Article
DE Chronic subdural hematoma; classification; neuroendoscopic surgery
AB Chronic subdural hematoma (CSDH) is common, especially in patients over 50 years of age, and represents about 10% of all intracranial hematomas. The pathogenesis, diagnosis, and treatment of CSDH are controversial. The purpose of this study was to document the clinical application of a novel imaging classification system for the neuroendoscopic treatment of CSDH. This was a prospective study of sixty patients who underwent neuroendoscopic CSDH treatment beginning in January 2017, with a 6-month follow-up. Hematomas were classified into two types based on imaging features: simple (type I) and complex (type II). Complex type was further subclassified as septated (type II-A), stratified (type II-B), recurrent (type II-C), thin-layer (type II-D), bilateral (type II-E), or mixed (type II-F). Most hematomas were located on the left side. Type II hematomas had fibrous septa and bridging veins in the cavities. Bender classification and Glasgow Outcome Scale (GOS) scores were improved after neuroendoscopic surgery and hematoma thickness was improved significantly in all CSDHs on days 1, 7, and 14 after surgery (all P<0.05). Lung infection, pneumocephalus, and seizures occurred in 17, 12, and 8 patients, respectively. Neither a recurrence of symptoms nor CSDH occurred based on the analysis of images. All patients recovered well and none suffered additional bleeding, recurrence, or intracranial infection. This novel imaging classification for CSDH provides a useful guide for the successful neuroendoscopic treatment of CSDH.
C1 [Song, Ping; Li, Zhiyang; Wang, Wenju; Wei, Hangyu; Ji, Baowei; Liu, Junhui; Chen, Qianxue; Cai, Qiang] Wuhan Univ, Dept Neurosurg, Renmin Hosp, 238 Jiefang Rd, Wuhan 430060, Hubei, Peoples R China.
   [Ke, Yuyong] Yangxin Peoples Hosp, Dept Neurosurg, Huangshi 435200, Hubei, Peoples R China.
C3 Wuhan University
RP Cai, Q (corresponding author), Wuhan Univ, Dept Neurosurg, Renmin Hosp, 238 Jiefang Rd, Wuhan 430060, Hubei, Peoples R China.
EM cqno@sina.com
RI Zhiyang, Li/JRY-6356-2023; Liu, Junhui/AAJ-1122-2021; Wang,
   Wenju/KCL-3140-2024; chen, qian/HKE-2403-2023
FU National Natural Science Foundation of China [816-71306]
FX This work was supported by the National Natural Science Foundation of
   China (816-71306).
CR Alvarez-Pinzon AM, 2016, CUREUS J MED SCIENCE, V8, DOI 10.7759/cureus.613
   Andersen-Ranberg NC, 2017, J NEUROSURG, V126, P1905, DOI 10.3171/2016.4.JNS152642
   Blaauw J, 2020, FRONT NEUROL, V11, DOI 10.3389/fneur.2020.00550
   Cai Q, 2019, NEUROPSYCH DIS TREAT, V15, P385, DOI 10.2147/NDT.S193548
   Du B, 2020, FRONT NEUROL, V10, DOI 10.3389/fneur.2019.01408
   Gazzeri R, 2020, CLIN NEUROL NEUROSUR, V191, DOI 10.1016/j.clineuro.2020.105705
   Glancz LJ, 2020, ACTA NEUROCHIR, V162, P1455, DOI 10.1007/s00701-020-04356-z
   Guan F, 2019, CHINESE MED J-PEKING, V132, P1359, DOI 10.1097/CM9.0000000000000249
   Hanalioglu S, 2020, CLIN NEUROL NEUROSUR, V199, DOI 10.1016/j.clineuro.2020.106262
   He C, 2021, NEUROSURG REV, V44, P479, DOI 10.1007/s10143-019-01218-w
   Huang JH, 2020, EXPERT OPIN PHARMACO, V21, P435, DOI 10.1080/14656566.2020.1713095
   Ichimura S, 2020, TURK NEUROSURG, V30, P701, DOI 10.5137/1019-5149.JTN.27918-19.4
   Kareem Haider, 2018, F1000Res, V7, P619, DOI 10.12688/f1000research.14932.1
   Katsuki M, 2020, NEUROL MED-CHIR, V60, P126, DOI 10.2176/nmc.oa.2019-0203
   Ko BS, 2008, J KOREAN NEUROSURG S, V43, P11, DOI 10.3340/jkns.2008.43.1.11
   Kochunov P, 2005, HUM BRAIN MAPP, V26, P210, DOI 10.1002/hbm.20198
   Majovsky M, 2019, J NEUROSCI RURAL PRA, V10, P113, DOI 10.4103/jnrp.jnrp_167_18
   Ro HW, 2016, ACTA NEUROCHIR, V158, P135, DOI 10.1007/s00701-015-2625-z
   Song P, 2018, CURR MED SCI, V38, P880, DOI 10.1007/s11596-018-1957-3
   Wakuta N, 2018, WORLD NEUROSURG
   Wang HL, 2020, J CRANIOFAC SURG, V31, pE171, DOI 10.1097/SCS.0000000000006128
   Xu M, 2020, ACTA NEUROL BELG, V120, P37, DOI 10.1007/s13760-018-0914-z
   Yan C, 2018, WORLD NEUROSURG, V118, pE356, DOI 10.1016/j.wneu.2018.06.191
NR 23
TC 3
Z9 4
U1 4
U2 27
PU E-CENTURY PUBLISHING CORP
PI MADISON
PA 40 WHITE OAKS LN, MADISON, WI 53711 USA
SN 1943-8141
J9 AM J TRANSL RES
JI Am. J. Transl. Res.
PY 2021
VL 13
IS 11
BP 12235
EP 12248
PG 14
WC Oncology; Medicine, Research & Experimental
WE Science Citation Index Expanded (SCI-EXPANDED)
SC Oncology; Research & Experimental Medicine
GA YD5DL
UT WOS:000740432600011
PM 34956450
DA 2025-06-06
ER

PT J
AU Roohollahi, F
   Kankam, SB
   Shafizadeh, M
   Khoshnevisan, A
AF Roohollahi, Faramarz
   Kankam, Samuel Berchi
   Shafizadeh, Milad
   Khoshnevisan, Alireza
TI A prospective randomized controlled trial of the effect of the number of
   burr hole on chronic subdural hematoma recurrence: An institutional
   experience
SO CLINICAL NEUROLOGY AND NEUROSURGERY
LA English
DT Article
DE Chronic subdural hematoma; Burr hole craniostomy; Recurrence; Outcomes
ID POSTOPERATIVE RECURRENCE; SURGICAL-MANAGEMENT; DRAINAGE; SUBPERIOSTEAL;
   PATHOGENESIS; CRANIOSTOMY; PREDICTORS; SINGLE; COHORT
AB Objective: The purpose of this study was to compare the effect of single burr hole (SBH) versus double burr hole (DBH) drainage on the recurrence rate of chronic subdural hematoma (CSDH). Method: Forty-four patients undergoing burr hole craniostomy (BHC) between July 2022 and December 2022 were enrolled in a randomized clinical trial (RCT) comparing SBH to DBH surgeries. The primary endpoint of this study was the recurrence rate of CSDH. Radiological characteristics such as midline shift, thickness, volume, density, type of hematoma, brain atrophy and so on were secondary endpoints. Results: Forty-four patients participated in this study. Twenty-two hematomas underwent SBH craniostomy, and the other 22 had DBH craniostomy. The mean age in the SBH and DBH groups were 68.59 +/- 7.94 and 69.54 +/- 10.58, respectively. In each group, the proportion of males (SBH=16; DBH=15) was higher than that of females (SBH=6; DBH=7). The mean surgery time in the SBH group was significantly less than in the DBH group (p = 0.001). However, the two groups had no statistically significant difference in the CSDH recurrence rate (p = 0.312). Conclusion: Our findings showed that SBH craniostomy is equally effective as DBH craniostomy at draining hematomas and does not increase the recurrence rate. Contrarily, the SBH craniostomy had a shorter surgical duration than the DBH craniostomy. As a result, we recommend SBH surgeries for all patients, with emphasis on the elderly and those with severe comorbidities, as well as in situations with few surgical facilities and a high patient admission rate.
C1 [Roohollahi, Faramarz; Kankam, Samuel Berchi; Shafizadeh, Milad; Khoshnevisan, Alireza] Univ Tehran Med Sci, Shariati Hosp, Dept Neurosurg, Tehran, Iran.
   [Kankam, Samuel Berchi] Univ Tehran Med Sci, Sch Med, Tehran, Iran.
   [Kankam, Samuel Berchi] Universal Sci Educ & Res Network USERN, Int Neurosurg Grp, Tehran, Iran.
   [Khoshnevisan, Alireza] Univ Tehran Med Sci, Shariati Hosp, Dept Neurosurg, Neurosurg, Tehran, Iran.
C3 Tehran University of Medical Sciences; Tehran University of Medical
   Sciences; Universal Scientific Education & Research Network (USERN);
   Tehran University of Medical Sciences
RP Khoshnevisan, A (corresponding author), Univ Tehran Med Sci, Shariati Hosp, Dept Neurosurg, Neurosurg, Tehran, Iran.
EM akhoshnevisan@tums.ac.ir
RI kankam, Samuel Berchi/IUQ-1891-2023
OI Kankam, Samuel Berchi/0000-0002-1682-160X
CR Abdullah HM, 2022, BMC NEUROL, V22, DOI 10.1186/s12883-022-02857-1
   Abouzari M, 2009, NEUROSURG REV, V32, P479, DOI 10.1007/s10143-009-0215-3
   Allahdini Faramarz, 2022, NEUROL INDIA, V70, P1137
   Almenawer SA, 2014, ANN SURG, V259, P449, DOI 10.1097/SLA.0000000000000255
   Bartek J, 2017, WORLD NEUROSURG, V106, P609, DOI 10.1016/j.wneu.2017.07.044
   Belkhair S, 2013, CAN J NEUROL SCI, V40, P56, DOI 10.1017/S0317167100012956
   Bosche B, 2013, CLIN NEUROL NEUROSUR, V115, P13, DOI 10.1016/j.clineuro.2012.03.045
   Catapano JS, 2020, FRONT NEUROL, V11, DOI 10.3389/fneur.2020.557233
   Chih ANW, 2017, MALAYS J MED SCI, V24, P21, DOI 10.21315/mjms2017.24.1.3
   Ding HQ, 2020, WORLD NEUROSURG, V136, P90, DOI 10.1016/j.wneu.2019.12.180
   Edlmann E, 2017, J NEUROINFLAMM, V14, DOI 10.1186/s12974-017-0881-y
   Feghali J, 2020, WORLD NEUROSURG, V141, P339, DOI 10.1016/j.wneu.2020.06.140
   Greuter L, 2020, NEUROSURG FOCUS, V49, DOI 10.3171/2020.7.FOCUS20489
   Guo SY, 2020, FRONT NEUROL, V11, DOI 10.3389/fneur.2020.540911
   Han HJ, 2009, J KOREAN NEUROSURG S, V46, P87, DOI 10.3340/jkns.2009.46.2.87
   Han MH, 2017, J NEUROSURG, V127, P1117, DOI 10.3171/2016.8.JNS16867
   Heidbuchel H, 2013, EUROPACE, V15, P625, DOI 10.1093/europace/eut083
   Holl DC, 2018, WORLD NEUROSURG, V116, P402, DOI 10.1016/j.wneu.2018.05.037
   Hsieh CT, 2016, J CLIN NEUROSCI, V34, P252, DOI 10.1016/j.jocn.2016.09.015
   Ishibashi Akira, 2011, Kurume Medical Journal, V58, P35
   ITO H, 1987, J NEUROSURG, V66, P862, DOI 10.3171/jns.1987.66.6.0862
   Ivamoto HS, 2016, WORLD NEUROSURG, V86, P399, DOI 10.1016/j.wneu.2015.10.025
   Javadi A, 2011, WORLD NEUROSURG, V75, P731, DOI 10.1016/j.wneu.2010.11.042
   Kansal R, 2010, J CLIN NEUROSCI, V17, P428, DOI 10.1016/j.jocn.2009.07.109
   Kolias AG, 2014, NAT REV NEUROL, V10, P570, DOI 10.1038/nrneurol.2014.163
   Krabbe KS, 2004, EXP GERONTOL, V39, P687, DOI 10.1016/j.exger.2004.01.009
   Liu WM, 2014, J NEUROSURG, V121, P665, DOI 10.3171/2014.5.JNS132715
   Mehta V, 2018, J CLIN NEUROSCI, V50, P7, DOI 10.1016/j.jocn.2018.01.050
   Nalin Shrish, 2021, ROM NEUROSURG, P180, DOI [10.33962/roneuro-2021-028, DOI 10.33962/RONEURO-2021-028]
   Nayil K, 2014, TURK NEUROSURG, V24, P246, DOI 10.5137/1019-5149.JTN.8465-13.0
   Neifert SN, 2020, WORLD NEUROSURG, V141, pE166, DOI 10.1016/j.wneu.2020.05.060
   Oh HJ, 2022, J KOREAN NEUROSURG S, V65, P255, DOI 10.3340/jkns.2021.0138
   Oh Jae-Sang, 2014, Korean J Neurotrauma, V10, P82, DOI 10.13004/kjnt.2014.10.2.82
   Opsenak R, 2020, Rozhl Chir, V99, P29, DOI 10.33699/PIS.2020.99.1.29-33
   Pranata R, 2020, ACTA NEUROCHIR, V162, P489, DOI 10.1007/s00701-019-04208-5
   Sale Danjuma, 2021, World Neurosurg, V146, pe565, DOI 10.1016/j.wneu.2020.10.140
   Santarius T, 2009, LANCET, V374, P1067, DOI 10.1016/S0140-6736(09)61115-6
   Shen J, 2019, INJURY, V50, P1634, DOI 10.1016/j.injury.2019.08.019
   Shim YS, 2007, YONSEI MED J, V48, P210, DOI 10.3349/ymj.2007.48.2.210
   Shlobin NA, 2021, J GERONTOL A-BIOL, V76, P1454, DOI 10.1093/gerona/glaa293
   Smith MD, 2012, INT J SURG, V10, P450, DOI 10.1016/j.ijsu.2012.08.005
   Soleman J, 2019, NEUROSURGERY, V85, pE825, DOI 10.1093/neuros/nyz095
   Soleman Jehuda, 2014, TRAUMA BRAIN INJ, P249, DOI [10.5772/57336, DOI 10.5772/57336]
   Solou M, 2022, DIAGNOSTICS, V12, DOI 10.3390/diagnostics12092060
   Stanisic M, 2012, INFLAMM RES, V61, P845, DOI 10.1007/s00011-012-0476-0
   Tamura R, 2021, J NEUROL SCI, V429, DOI 10.1016/j.jns.2021.118066
   Taussky P, 2008, BRIT J NEUROSURG, V22, P279, DOI 10.1080/02688690701818885
   Trotter W, 1914, BRIT J SURG, V2, P271, DOI 10.1002/bjs.1800020608
   Venturini S, 2019, BMJ SURG INTERV HLTH, V1, DOI 10.1136/bmjsit-2019-000012
   Wada T, 2006, NEUROSURG REV, V29, P242, DOI 10.1007/s10143-006-0019-7
   Wan YF, 2019, WORLD NEUROSURG, V131, pE149, DOI 10.1016/j.wneu.2019.07.097
   Xie YL, 2020, WORLD NEUROSURG, V135, DOI 10.1016/j.wneu.2019.12.116
   Zhang JB, 2018, BRAIN RES, V1678, P245, DOI 10.1016/j.brainres.2017.10.017
   Zhang JJY, 2019, WORLD NEUROSURG, V131, pE392, DOI 10.1016/j.wneu.2019.07.168
   Zhu FL, 2022, ECLINICALMEDICINE, V43, DOI 10.1016/j.eclinm.2021.101234
NR 55
TC 2
Z9 2
U1 0
U2 1
PU ELSEVIER
PI AMSTERDAM
PA RADARWEG 29, 1043 NX AMSTERDAM, NETHERLANDS
SN 0303-8467
EI 1872-6968
J9 CLIN NEUROL NEUROSUR
JI Clin. Neurol. Neurosurg.
PD MAR
PY 2023
VL 226
AR 107624
DI 10.1016/j.clineuro.2023.107624
EA FEB 2023
PG 7
WC Clinical Neurology; Surgery
WE Science Citation Index Expanded (SCI-EXPANDED)
SC Neurosciences & Neurology; Surgery
GA 9N0BI
UT WOS:000942584800001
PM 36791590
DA 2025-06-06
ER

PT J
AU Yang, AIL
   Balser, DS
   Mikheev, A
   Offen, S
   Huang, JH
   Babb, J
   Rusinek, H
   Samadani, U
AF Yang, Andrew I. L.
   Balser, David S.
   Mikheev, Artem
   Offen, Shani
   Huang, Jason H.
   Babb, James
   Rusinek, Henry
   Samadani, Uzma
TI Cerebral atrophy is associated with development of chronic subdural
   haematoma
SO BRAIN INJURY
LA English
DT Article
DE Cerebral atrophy; chronic subdural haematoma; volumetric analysis
ID SURGICAL-TREATMENT; BRAIN ATROPHY; HEMORRHAGE; MRI
AB Objective: To test that cerebral atrophy is associated with increased risk for development of chronic subdural haematoma (cSDH), this study performed volumetric analysis of computed tomography (CT) brain scans from patients who were diagnosed with cSDH on subsequent CT scans and their age-matched controls.
   Methods: Volumetric analysis was performed on CT scans acquired a mean of 209 days prior to cSDH diagnosis in 19 patients. Cerebral atrophy present on these scans was then compared to 76 age-matched control patients randomly selected from cSDH-free subjects.
   Results: There was a higher degree of atrophy in cSDH patients (n = 19, 14.3% +/- 5.4%) than in age-matched control patients (n = 76, 11.9% +/- 5.5%; p = 0.044). Logistical regression demonstrated that atrophy was found to be a significant predictor of cSDH at all ages (OR = 1.11, 95% CI [1.01, 1.23], p = 0.05). For younger subjects <= 65 years of age (n 50), atrophy was an even stronger predictor of cSDH (OR = 1.17, 95% CI [1.02, 1.34], p = 0.026).
   Conclusions: Cerebral atrophy is associated with the development of cSDH and this association is greater in patients <= 65 years of age.
C1 [Yang, Andrew I. L.; Balser, David S.; Offen, Shani; Samadani, Uzma] NYU, Sch Med, Dept Neurosurg, New York, NY USA.
   [Mikheev, Artem; Babb, James; Rusinek, Henry] NYU, Sch Med, Dept Radiol, New York, NY USA.
   [Huang, Jason H.] Univ Rochester, Sch Med, Dept Neurosurg, Rochester, NY USA.
   [Samadani, Uzma] New York Harbor Hlth Care Syst Manhattan Vet Adm, New York, NY USA.
C3 New York University; New York University; University of Rochester
RP Samadani, U (corresponding author), 423 E 23rd St 4168N MC112, New York, NY 10010 USA.
EM uzma.samadani@med.nyu.edu
RI Huang, Jason/J-4739-2019; Balser, David/D-8121-2016
OI Huang, Jason/0000-0002-4426-0168; Balser, David/0000-0002-4356-9307;
   Babb, James/0000-0003-1798-1186
FU NIA NIH HHS [P30 AG008051] Funding Source: Medline
CR APFELBAUM RI, 1974, J NEUROSURG, V40, P336, DOI 10.3171/jns.1974.40.3.0336
   De Jesus O, 1998, P R Health Sci J, V17, P227
   DeCarli C, 2005, NEUROBIOL AGING, V26, P491, DOI 10.1016/j.neurobiolaging.2004.05.004
   Deci David M, 2004, W V Med J, V100, P106
   FOGELHOLM R, 1975, ACTA NEUROCHIR, V32, P247, DOI 10.1007/BF01405457
   Frontera JA, 2011, NEUROCRIT CARE, V14, P260, DOI 10.1007/s12028-010-9418-2
   FUJISAWA H, 1991, SURG NEUROL, V35, P441, DOI 10.1016/0090-3019(91)90177-B
   Gale SD, 2004, J INT NEUROPSYCH SOC, V10, P60
   Gelabert-González M, 2005, CLIN NEUROL NEUROSUR, V107, P223, DOI 10.1016/j.clineuro.2004.09.015
   HAMILTON MG, 1993, NEUROSURGERY, V33, P67
   Hayee A, 2003, Bangladesh Med Res Counc Bull, V29, P118
   Hopkins RO, 2006, BRAIN INJURY, V20, P263, DOI 10.1080/02699050500488199
   Iantosca MR, 2000, NEUROSURG CLIN N AM, V11, P447, DOI 10.1016/S1042-3680(18)30107-4
   Kanat A, 2010, J NEUROSURG SCI, V54, P99
   KUDO H, 1992, Neurologia Medico-Chirurgica, V32, P207, DOI 10.2176/nmc.32.207
   Lee KS, 1998, BRAIN INJURY, V12, P595, DOI 10.1080/026990598122359
   Lindvall P, 2009, J CLIN NEUROSCI, V16, P1287, DOI 10.1016/j.jocn.2009.01.001
   Mellergard P, 1996, ACTA NEUROCHIR, V138, P708, DOI 10.1007/BF01411476
   Mikheev A, 2008, J MAGN RESON IMAGING, V27, P1235, DOI 10.1002/jmri.21372
   Miranda LB, 2011, J NEUROSURG, V114, P72, DOI 10.3171/2010.8.JNS10298
   Mori K, 2001, NEUROL MED-CHIR, V41, P371, DOI 10.2176/nmc.41.371
   Paul CA, 2008, ARCH NEUROL-CHICAGO, V65, P1363, DOI 10.1001/archneur.65.10.1363
   Phan TG, 2000, ARCH NEUROL-CHICAGO, V57, P1710, DOI 10.1001/archneur.57.12.1710
   Ramachandran R, 2007, SURG NEUROL, V67, P367, DOI 10.1016/j.surneu.2006.07.022
   Rosen HJ, 2002, NEUROLOGY, V58, P198, DOI 10.1212/WNL.58.2.198
   Trotter W, 1914, BRIT J SURG, V2, P271, DOI 10.1002/bjs.1800020608
   YAMASHIMA T, 1984, J NEUROL NEUROSUR PS, V47, P121, DOI 10.1136/jnnp.47.2.121
   YLIKOSKI A, 1995, STROKE, V26, P1171, DOI 10.1161/01.STR.26.7.1171
NR 28
TC 71
Z9 74
U1 0
U2 7
PU INFORMA HEALTHCARE
PI LONDON
PA TELEPHONE HOUSE, 69-77 PAUL STREET, LONDON EC2A 4LQ, ENGLAND
SN 0269-9052
J9 BRAIN INJURY
JI Brain Inj.
PD DEC
PY 2012
VL 26
IS 13-14
BP 1731
EP 1736
DI 10.3109/02699052.2012.698364
PG 6
WC Neurosciences; Rehabilitation
WE Science Citation Index Expanded (SCI-EXPANDED); Social Science Citation Index (SSCI)
SC Neurosciences & Neurology; Rehabilitation
GA 041RU
UT WOS:000311419700019
PM 22759238
OA Green Accepted
DA 2025-06-06
ER

PT J
AU Inomata, T
   Nakaya, K
   Matsuhiro, M
   Takei, J
   Shiozaki, H
   Noda, Y
AF Inomata, Takayuki
   Nakaya, Koji
   Matsuhiro, Mikio
   Takei, Jun
   Shiozaki, Hiroto
   Noda, Yasuto
TI Clinical Use of Hematoma Volume Based On Automated Segmentation of
   Chronic Subdural Hematoma Using 3D U-Net
SO CLINICAL NEURORADIOLOGY
LA English
DT Article
DE 3D U-net; Automated segmentation; Chronic subdural hematoma volume;
   Clinical applications; Computed tomography; Recurrence prediction
AB PurposeTo propose a method for calculating hematoma volume based on automatic segmentation of chronic subdural hematoma (CSDH) using 3D U-net and investigate whether it can be used clinically to predict recurrence.MethodsHematoma volumes manually measured from pre- and postoperative computed tomography (CT) images were used as ground truth data to train 3D U-net in 200 patients (400 CT scans). A total of 215 patients (430 CT scans) were used as test data to output segmentation results from the trained 3D U-net model. The similarity with the ground truth data was evaluated using Dice scores for pre and postoperative separately. The recurrence prediction accuracy was evaluated by obtaining receiver operating characteristic (ROC) curves for the segmentation results. Using a typical mobile PC, the computation time per case was measured and the average time was calculated.ResultsThe median Dice score of the test data were preoperative hematoma volume (Pre-HV): 0.764 and postoperative subdural cavity volume (Post-SCV): 0.741. In ROC analyses assessing recurrence prediction, the area under the curve (AUC) of the manual was 0.755 in Pre-HV, whereas the 3D U-net was 0.735. In Post-SCV, the manual AUC was 0.779; the 3D U-net was 0.736. No significant differences were found between manual and 3D U-net for all results. Using a mobile PC, the average time taken to output the test data results was 30 s per case.ConclusionThe proposed method is a simple, accurate, and clinically applicable; it can contribute to the widespread use of recurrence prediction scoring systems for CSDH.
C1 [Inomata, Takayuki; Nakaya, Koji; Matsuhiro, Mikio] Suzuka Univ Med Sci, Fac Hlth Sci, Dept Radiol Technol, 1001-1 Kishioka, Suzuka, Mie 5100293, Japan.
   [Inomata, Takayuki; Shiozaki, Hiroto] Fuji City Gen Hosp, Dept Radiol Technol, 50 Takashima Cho, Fuji, Shizuoka 4178567, Japan.
   [Takei, Jun] Jikei Univ, Dept Neurosurg, Sch Med, 3-25-8 Nishishinbashi,Minato Ku, Tokyo 1058461, Japan.
   [Noda, Yasuto] Fuji City Gen Hosp, Dept Neurosurg, Fuji City,50 Takashima Cho, Shizuoka 4178567, Japan.
C3 Jikei University
RP Inomata, T (corresponding author), Suzuka Univ Med Sci, Fac Hlth Sci, Dept Radiol Technol, 1001-1 Kishioka, Suzuka, Mie 5100293, Japan.; Inomata, T (corresponding author), Fuji City Gen Hosp, Dept Radiol Technol, 50 Takashima Cho, Fuji, Shizuoka 4178567, Japan.
EM meru_7493@yahoo.co.jp; nakaya@suzuka-u.ac.jp; mike@suzuka-u.ac.jp;
   j_tki@jikei.ac.jp; hiroto.s.1020@gmail.com; ynodarj8@icloud.com
RI Noda, Yasuto/LMN-1742-2024; Takei, Jun/HKW-4869-2023
OI Inomata, Takayuki/0000-0002-2199-6850; Takei, Jun/0000-0003-3879-9252;
   Nakaya, Koji/0000-0001-8276-9590
CR Andersen-Ranberg NC, 2019, ACTA NEUROCHIR, V161, P885, DOI 10.1007/s00701-019-03858-9
   Chen D, 2022, COMPUT MATH METHOD M, V2022, DOI 10.1155/2022/3830245
   Cicek O., 2016, INT C MED IM COMP CO, P424
   Collins GS, 2015, J CLIN EPIDEMIOL, V68, P112, DOI [10.1136/bmj.g7594, 10.7326/M14-0697, 10.1038/bjc.2014.639, 10.1016/j.eururo.2014.11.025, 10.1002/bjs.9736, 10.1016/j.jclinepi.2014.11.010, 10.1111/eci.12376, 10.7326/M14-0698, 10.1186/s12916-014-0241-z]
   Familiari P, 2023, SCI REP-UK, V13, DOI 10.1038/s41598-023-30135-8
   Farzaneh N, 2020, DIAGNOSTICS, V10, DOI 10.3390/diagnostics10100773
   Feghali J, 2020, WORLD NEUROSURG, V141, P339, DOI 10.1016/j.wneu.2020.06.140
   Hinton G, 2018, JAMA-J AM MED ASSOC, V320, P1101, DOI 10.1001/jama.2018.11100
   Ivamoto HS, 2016, WORLD NEUROSURG, V86, P399, DOI 10.1016/j.wneu.2015.10.025
   Kanda Y, 2013, BONE MARROW TRANSPL, V48, P452, DOI 10.1038/bmt.2012.244
   Kellogg RT, 2021, WORLD NEUROSURG, V148, pE58, DOI 10.1016/j.wneu.2020.12.014
   Kerfoot E, 2018, ATR SEGM 55 QUANT CH, DOI [10.1007/978-3, DOI 10.1007/978-3]
   Kolias AG, 2014, NAT REV NEUROL, V10, P570, DOI 10.1038/nrneurol.2014.163
   Liechti MR, 2020, EUR RADIOL, V30, P4806, DOI 10.1007/s00330-020-06786-w
   NEW PFJ, 1976, RADIOLOGY, V121, P635, DOI 10.1148/121.3.635
   Roark C, 2018, NEUROSURGERY, V82, P220, DOI 10.1093/neuros/nyx139
   Ronneberger O, 2015, LECT NOTES COMPUT SC, V9351, P234, DOI 10.1007/978-3-319-24574-4_28
   Shen J, 2019, RISK MANAG HEALTHC P, V12, P179, DOI 10.2147/RMHP.S222144
   Stanii M., 2013, VOLUME DENSITIES CHR, DOI [10.1007/s00701-012-1565-0, DOI 10.1007/S00701-012-1565-0]
   Stanisic M, 2017, NEUROSURGERY, V81, P752, DOI 10.1093/neuros/nyx090
   Sucu HK, 2005, STROKE, V36, P998, DOI 10.1161/01.STR.0000162714.46038.0f
   Suero Molina E., 2020, RISK ASSESSMENT CHRO, P148, DOI [10.1016/j.clineuro.2020.106020, DOI 10.1016/J.CLINEURO.2020.106020]
   Takei J, 2023, CLIN NEUROL NEUROSUR, V227, DOI 10.1016/j.clineuro.2023.107678
   Takei J, 2021, WORLD NEUROSURG, V151, pE407, DOI 10.1016/j.wneu.2021.04.052
   Won SY, 2021, NEUROSURG REV, V44, P961, DOI 10.1007/s10143-020-01271-w
   Yan C, 2018, WORLD NEUROSURG, V118, pE356, DOI 10.1016/j.wneu.2018.06.191
NR 26
TC 1
Z9 1
U1 0
U2 2
PU SPRINGER HEIDELBERG
PI HEIDELBERG
PA TIERGARTENSTRASSE 17, D-69121 HEIDELBERG, GERMANY
SN 1869-1439
EI 1869-1447
J9 CLIN NEURORADIOL
JI Clin. Neuroradiol.
PD DEC
PY 2024
VL 34
IS 4
BP 799
EP 807
DI 10.1007/s00062-024-01428-w
EA MAY 2024
PG 9
WC Clinical Neurology; Radiology, Nuclear Medicine & Medical Imaging
WE Science Citation Index Expanded (SCI-EXPANDED)
SC Neurosciences & Neurology; Radiology, Nuclear Medicine & Medical Imaging
GA M2S1T
UT WOS:001236058600001
PM 38814451
DA 2025-06-06
ER

PT J
AU Guha, D
   Coyne, S
   Macdonald, RL
AF Guha, Daipayan
   Coyne, Shona
   Macdonald, R. Loch
TI Timing of the resumption of antithrombotic agents following surgical
   evacuation of chronic subdural hematomas: a retrospective cohort study
SO JOURNAL OF NEUROSURGERY
LA English
DT Article
DE anticoagulation; antiplatelet; antithrombosis; chronic subdural
   hematoma; vascular disorders
ID RANDOMIZED CONTROLLED-TRIAL; ATRIAL-FIBRILLATION; INTRACRANIAL
   HEMORRHAGE; RISK-FACTORS; POSTOPERATIVE RECURRENCE; INDEPENDENT
   PREDICTORS; ORAL ANTICOAGULATION; ANTIPLATELET THERAPY; MANAGEMENT;
   WARFARIN
AB OBJECTIVE Antithrombosis (AT), defined here as either antiplatelets or anticoagulants, is a significant risk factor for the development of chronic subdural hematomas (cSDHs). Resuming AT following the evacuation of cSDH is a highly variable practice, with scant evidence in the literature for guidance. Here, a retrospective analysis of a cohort of patients from a single institution undergoing surgical drainage of cSDH was performed to evaluate postoperative complications and determine the optimal timing of the resumption of common antithrombotic agents.
   METHODS This retrospective analysis was performed on 479 patients undergoing surgical evacuation of cSDH at St. Michael's Hospital over a 5-year period. (2007-2012). The collected variables included the type of AT agent, indications for AT, timing and type of, postoperative complications, and the restart intervals for the AT agents, when available. Postoperative complications were classified as major hemorrhages, minor hemorrhages, or thromboembolic events.
   RESULTS Among all 479 study patients, 71 experienced major hemorrhage (14.8%), 110 experienced minor hemorrhage (23.0%), and 8 experienced thromboembolism (1.67%) postoperatively. Patients on any type of preoperative AT regimen were at a higher risk of major hemorrhage (19.0% vs 10.9%; OR 1.93; 95% CI 1.15-2.71; p = 0.014). The type of AT agent did not affect the frequency of any postoperative complications. Patients on any preoperative AT regimen experienced earlier postoperative major hemorrhages (mean 16.2 vs 26.5 days; p = 0.052) and thromboembolic events (mean 2.7 vs 51.5 days; p = 0.036) than those patients without a history of AT; the type of AT agent did not affect timing of complications. Patients who were restarted on any AT therapy postoperatively were at decreased risk of major rebleeding following resumption than those patients who were not restarted (OR 0.06; 95% CI 0.02-0.2; p < 0.01).
   CONCLUSIONS Patients with a history of preoperative AT experienced thromboembolic complications significantly earlier than those patients without AT, which peaked at 3 days postoperatively with no increase in hemorrhage risk when AT was restarted. Cursory evidence is presented that shows resuming AT early following the surgical evacuation of cSDH at 3 days postoperatively may be safe. However, much larger prospective studies are required prior to providing any definitive recommendations regarding the optimal timing and method of resumption of individual agents.
C1 [Guha, Daipayan; Macdonald, R. Loch] St Michaels Hosp, Div Neurosurg, 30 Bond St, Toronto, ON M5B 1W8, Canada.
   [Guha, Daipayan; Macdonald, R. Loch] Univ Toronto, Keenan Res Ctr Biomed Sci, St Michaels Hosp, Dept Surg, Toronto, ON M5S 1A1, Canada.
   [Guha, Daipayan; Macdonald, R. Loch] Univ Toronto, Li Ka Shing Knowledge Inst, St Michaels Hosp, Dept Surg, Toronto, ON M5S 1A1, Canada.
   [Coyne, Shona] Royal Coll Surgeons Ireland, Fac Med, Dublin 2, Leinster, Ireland.
C3 University of Toronto; Saint Michaels Hospital Toronto; University of
   Toronto; Saint Michaels Hospital Toronto; University of Toronto; Saint
   Michaels Hospital Toronto; Li Ka Shing Knowledge Institute; Royal
   College of Surgeons - Ireland
RP Macdonald, RL (corresponding author), St Michaels Hosp, Div Neurosurg, 30 Bond St, Toronto, ON M5B 1W8, Canada.
EM macdonaldlo@smh.ca
RI Guha, Daipayan/AAV-1008-2021
FU Physicians Services Incorporated Foundation; Brain Aneurysm Foundation;
   Canadian Institutes for Health Research; Heart and Stroke Foundation of
   Canada
FX Dr. Macdonald receives grant support from the Physicians Services
   Incorporated Foundation, Brain Aneurysm Foundation, Canadian Institutes
   for Health Research, and the Heart and Stroke Foundation of Canada.
CR [Anonymous], 2011, International statistical classification of diseases and related health problems, V2
   Asghar M, 2002, J ROY SOC MED, V95, P290, DOI 10.1258/jrsm.95.6.290
   Aspegren OP, 2013, CLIN NEUROL NEUROSUR, V115, P981, DOI 10.1016/j.clineuro.2012.10.008
   Baechli H, 2004, NEUROSURG REV, V27, P263, DOI 10.1007/s10143-004-0337-6
   Bourgeois P, 1999, NEUROCHIRURGIE, V45, P124
   Campbell PG, 2010, WORLD NEUROSURG, V74, P279, DOI 10.1016/j.wneu.2010.05.030
   Chari A, 2014, BRIT J NEUROSURG, V28, P2, DOI 10.3109/02688697.2013.812184
   Chon KH, 2012, ACTA NEUROCHIR, V154, P1541, DOI 10.1007/s00701-012-1399-9
   Connolly S, 2006, LANCET, V367, P1903, DOI 10.1016/s0140-6736(06)68845-4
   Cousseau D, 2001, REV NEUROLOGIA, V32, P821, DOI 10.33588/rn.3209.2000458
   Ducruet AF, 2012, NEUROSURG REV, V35, P155, DOI 10.1007/s10143-011-0349-y
   Forster MT, 2010, J CLIN NEUROSCI, V17, P975, DOI 10.1016/j.jocn.2009.11.023
   Fuster V, 2009, NAT REV CARDIOL, V6, P669, DOI 10.1038/nrcardio.2009.187
   Gage BF, 2001, JAMA-J AM MED ASSOC, V285, P2864, DOI 10.1001/jama.285.22.2864
   Go AS, 2001, JAMA-J AM MED ASSOC, V285, P2370, DOI 10.1001/jama.285.18.2370
   Gonugunta V, 2001, BRIT J NEUROSURG, V15, P514, DOI 10.1080/02688690120097822
   Hawryluk GWJ, 2010, J THROMB HAEMOST, V8, P1500, DOI 10.1111/j.1538-7836.2010.03882.x
   He W., 2005, 65+ in the U.S.: 2005
   Kawamata T, 1995, SURG NEUROL, V44, P438, DOI 10.1016/0090-3019(95)00249-9
   Lip GYH, 2010, CHEST, V137, P263, DOI 10.1378/chest.09-1584
   Majeed A, 2010, STROKE, V41, P2860, DOI 10.1161/STROKEAHA.110.593087
   Mori K, 2001, NEUROL MED-CHIR, V41, P371, DOI 10.2176/nmc.41.371
   Nakaguchi H, 2001, J NEUROSURG, V95, P256, DOI 10.3171/jns.2001.95.2.0256
   Okano A, 2014, BRIT J NEUROSURG, V28, P204, DOI 10.3109/02688697.2013.829563
   Rogacka R, 2008, JACC-CARDIOVASC INTE, V1, P56, DOI 10.1016/j.jcin.2007.11.004
   Rust T, 2006, J CLIN NEUROSCI, V13, P823, DOI 10.1016/j.jocn.2004.12.013
   Santarius T, 2009, LANCET, V374, P1067, DOI 10.1016/S0140-6736(09)61115-6
   Stanisic M, 2005, ACTA NEUROCHIR, V147, P1249, DOI 10.1007/s00701-005-0616-1
   Tahsim-Oglou Y, 2012, ACTA NEUROCHIR, V154, P1063, DOI 10.1007/s00701-012-1334-0
   Torihashi K, 2008, NEUROSURGERY, V63, P1125, DOI 10.1227/01.NEU.0000335782.60059.17
   Yeon JY, 2012, J NEUROTRAUM, V29, P1334, DOI 10.1089/neu.2011.2074
   Yorkgitis BK, 2014, AM J SURG, V207, P95, DOI 10.1016/j.amjsurg.2013.04.004
NR 32
TC 63
Z9 65
U1 0
U2 6
PU AMER ASSOC NEUROLOGICAL SURGEONS
PI ROLLING MEADOWS
PA 5550 MEADOWBROOK DRIVE, ROLLING MEADOWS, IL 60008 USA
SN 0022-3085
EI 1933-0693
J9 J NEUROSURG
JI J. Neurosurg.
PD MAR
PY 2016
VL 124
IS 3
BP 750
EP 759
DI 10.3171/2015.2.JNS141889
PG 10
WC Clinical Neurology; Surgery
WE Science Citation Index Expanded (SCI-EXPANDED)
SC Neurosciences & Neurology; Surgery
GA DE8VQ
UT WOS:000370915200022
PM 26361283
DA 2025-06-06
ER

PT J
AU Tsai, TH
   Lieu, AS
   Hwang, SL
   Huang, TY
   Hwang, YF
AF Tsai, Tai-Hsin
   Lieu, Ann-Shung
   Hwang, Shiuh-Lin
   Huang, Tzuu-Yuan
   Hwang, Yan-Fen
TI A Comparative Study of the Patients With Bilateral or Unilateral Chronic
   Subdural Hematoma: Precipitating Factors and Postoperative Outcomes
SO JOURNAL OF TRAUMA-INJURY INFECTION AND CRITICAL CARE
LA English
DT Article
DE Chronic subdural hematoma; Bilateral; Unilateral
ID BURR-HOLE CRANIOSTOMY; NONSURGICAL TREATMENT; DRAINAGE; COMPLICATIONS;
   RECURRENCE; ADULTS
AB Background: Chronic subdural hematoma (CSDH) is a relatively frequent problem in neurologic or neurosurgical practice. Although CSDH is a well-known disease, data on bilateral CSDH are scarce compared with data on unilateral CSDH. The purpose of this study was to compare the clinical presentations, precipitating factors, computed tomography (CT) scan findings, postoperative complications, and outcomes between patients with bilateral and unilateral CSDH.
   Methods: A retrospective study was performed on 129 surgical patients with CSDH from January 2002 to January 2005. These patients were divided into two groups: bilateral CSDH (45 cases) and unilateral CSDH (84 cases). Clinical presentations, precipitating factors, CT scan findings, postoperative complications, and outcomes of patients were analyzed.
   Results: The mean age was 75 years for patients with bilateral CSDH and was 68 years for patients with unilateral CSDH (p = 0.696). Males predominated in each group (p = 0.696). The frequency of presenting symptoms of nausea and vomiting, headache, or unsteady gait was significantly greater in bilateral CSDH than in unilateral CSDH (p < 0.05). The incidence of usage of anticoagulant and antiplatelet therapy was significantly higher in bilateral CSDH group than in unilateral CSDH group (p < 0.05). The frequency of marked midline shift on CT scans was significantly greater in unilateral CSDH than in bilateral CSDH (p < 0.05). Coexisting systemic diseases, postoperative complications, and outcomes had no significant differences between both groups.
   Conclusions: Bilateral CSDH tended to occur more in patients with anticoagulant or antiplatelet therapy. Compared with patients with unilateral CSDH, patients with bilateral CSDH had more symptoms of increased intracranial pressure and lower incidences of midline shift on CT scans. Most patients with either bilateral or unilateral CSDH had a good postoperative outcome.
C1 [Tsai, Tai-Hsin; Lieu, Ann-Shung; Hwang, Shiuh-Lin; Huang, Tzuu-Yuan; Hwang, Yan-Fen] Kaohsiung Med Univ Hosp, Dept Neurosurg, Kaohsiung, Taiwan.
   [Tsai, Tai-Hsin; Lieu, Ann-Shung; Hwang, Shiuh-Lin; Huang, Tzuu-Yuan] Kaohsiung Med Univ, Coll Med, Dept Surg, Kaohsiung, Taiwan.
   [Tsai, Tai-Hsin; Huang, Tzuu-Yuan] Sin Lau Hosp, Dept Surg, Tainan, Taiwan.
   [Hwang, Yan-Fen] Ping Tong Hosp, Dept Surg, Pingtong, Taiwan.
C3 Kaohsiung Medical University; Kaohsiung Medical University Hospital;
   Kaohsiung Medical University
RP Hwang, YF (corresponding author), Kaohsiung Med Univ Hosp, Div Neurosurg, Dept Surg, 100 Tzyou 1st Rd, Kaohsiung 80708, Taiwan.
EM nsdoctor@yam.com
RI Lieu, Ann-Shung/D-4718-2009; Hwang, Shiuh-Lin/D-5511-2009
CR Adhiyaman V, 2002, POSTGRAD MED J, V78, P71, DOI 10.1136/pmj.78.916.71
   AOKI N, 1990, J NEUROSURG, V73, P201, DOI 10.3171/jns.1990.73.2.0201
   Baechli H, 2004, NEUROSURG REV, V27, P263, DOI 10.1007/s10143-004-0337-6
   BENDER MB, 1974, ARCH NEUROL-CHICAGO, V31, P73, DOI 10.1001/archneur.1974.00490380021001
   CAMEL M, 1986, J NEUROSURG, V65, P183, DOI 10.3171/jns.1986.65.2.0183
   De Jesus O, 1998, P R Health Sci J, V17, P227
   HAMILTON MG, 1993, NEUROSURGERY, V33, P67
   Kochunov P, 2005, HUM BRAIN MAPP, V26, P210, DOI 10.1002/hbm.20198
   Kravtchouk AD, 2000, NEUROSURG CLIN N AM, V11, P547, DOI 10.1016/S1042-3680(18)30121-9
   KRUPP WF, 1995, BRIT J NEUROSURG, V9, P619, DOI 10.1080/02688699550040909
   Kurokawa Y, 2005, SURG NEUROL, V64, P444, DOI 10.1016/j.surneu.2004.12.030
   LUSINS J, 1978, J COMPUT ASSIST TOMO, V2, P460, DOI 10.1097/00004728-197809000-00016
   MARKWALDER TM, 1985, NEUROSURGERY, V16, P185, DOI 10.1227/00006123-198502000-00010
   MARKWALDER TM, 1981, J NEUROSURG, V54, P637, DOI 10.3171/jns.1981.54.5.0637
   Mori K, 2001, NEUROL MED-CHIR, V41, P371, DOI 10.2176/nmc.41.371
   Nakaguchi H, 2001, J NEUROSURG, V95, P256, DOI 10.3171/jns.2001.95.2.0256
   Oyama H, 1999, No To Shinkei, V51, P325
   Penchet G, 1998, NEUROCHIRURGIE, V44, P247
   PROBST C, 1988, J NEUROSURG, V68, P908, DOI 10.3171/jns.1988.68.6.0908
   Reinges MHT, 2000, J NEUROL NEUROSUR PS, V69, P40, DOI 10.1136/jnnp.69.1.40
   ROBINSON RG, 1984, J NEUROSURG, V61, P263, DOI 10.3171/jns.1984.61.2.0263
   RODZIEWICZ GS, 1995, SURG NEUROL, V43, P569, DOI 10.1016/0090-3019(95)00005-4
   Rohde V, 2002, NEUROSURG REV, V25, P89, DOI 10.1007/s101430100182
   Rust T, 2006, J CLIN NEUROSCI, V13, P823, DOI 10.1016/j.jocn.2004.12.013
   SPALLONE A, 1989, EUR NEUROL, V29, P18, DOI 10.1159/000116370
   Stanisic M, 2005, ACTA NEUROCHIR, V147, P1249, DOI 10.1007/s00701-005-0616-1
   SUZUKI J, 1970, J NEUROSURG, V33, P548, DOI 10.3171/jns.1970.33.5.0548
   Weigel R, 2003, J NEUROL NEUROSUR PS, V74, P937, DOI 10.1136/jnnp.74.7.937
NR 28
TC 54
Z9 55
U1 0
U2 2
PU LIPPINCOTT WILLIAMS & WILKINS
PI PHILADELPHIA
PA TWO COMMERCE SQ, 2001 MARKET ST, PHILADELPHIA, PA 19103 USA
SN 0022-5282
EI 1529-8809
J9 J TRAUMA
JI J. Trauma-Injury Infect. Crit. Care
PD MAR
PY 2010
VL 68
IS 3
BP 571
EP 575
DI 10.1097/TA.0b013e3181a5f31c
PG 5
WC Critical Care Medicine; Surgery
WE Science Citation Index Expanded (SCI-EXPANDED)
SC General & Internal Medicine; Surgery
GA 567ZY
UT WOS:000275491200016
PM 20065879
DA 2025-06-06
ER

PT J
AU Kayalar, AE
   Ozlu, EBK
   Etli, MU
   Calisaneller, AT
AF Kayalar, Ali E.
   Ozlu, Eylem B. K.
   Etli, Mustafa U.
   Calisaneller, Arif T.
TI Evaluation of Peripheral Blood Inflammatory Markers in Patients with
   Chronic Subdural Hematoma
SO NEUROLOGY INDIA
LA English
DT Article
DE Chronic subdural hematoma; inflammatory; neutrophil-lymphocyte ratio
ID LYMPHOCYTE RATIO
AB Background and Aim: Chronic subdural hematoma (CSH) refers to intracranial hemorrhages frequently caused by minor head trauma and is mostly seen in middle and advanced age. One of the hypotheses regarding the development of CSH is that the inflammatory cascade plays a pivotal role in this process.
   Materials and Methods: The inclusion criteria covered patients in all ages who were diagnosed as CSH by computed tomography and/or magnetic resonance imaging and treated by surgical intervention in our clinic between 2018 and 2020. Patient files were reviewed retrospectively, and medical records of age, gender, trauma history, unilateral or bilateral lesion, and leukocyte, neutrophil, lymphocyte, monocytes, and platelet counts were obtained. Receiver operating characteristic (ROC) analysis was used for the most appropriate neutrophil-lymphocyte ratio (NLR), platelet-lymphocyte ratio (PLR), and age discrimination in the presence of CSH, and multiple logistic regression analyses were used to determine the effect of independent factors on dependent variables.
   Results: A total of 68 cases, 57 (83.8%) male and 11 (16.2%) female, aged between 13 and 93, were included in the study. The mean age of the patients included in the study was 72.59 +/- 13.13 years. NLR of the cases ranged from 1.37 to 34.18, with a mean of 6.53 +/- 6.74 and a median of 3.57. NLR and PLR were found to be statistically significantly higher in CSH patients compared to the healthy control group, and the cut-off values for NLR, PLR, and age were 2.8, 132, and 55, respectively. Age and NLR were found to be independent factors associated with CSH (P < 0.05).
   Conclusion: As seen from the results of this study, peripheral blood values in CSH patients may be significantly higher than in the healthy control group, while they are below the normal laboratory cut-off values.
C1 [Kayalar, Ali E.; Ozlu, Eylem B. K.; Calisaneller, Arif T.] Haydarpasa Training & Res Hosp, Dept Neurosurg, Istanbul, Turkiye.
   [Etli, Mustafa U.] Siverek State Hosp, Dept Neurosurg, Sanlurfa, Turkiye.
C3 Siverek State Hospital
RP Kayalar, AE (corresponding author), Haydarpasa Educ & Res Hosp, Neurosurg, Istanbul, Turkiye.
EM draekayalar@gmail.com
RI Etli, Mustafa Umut/HHS-9769-2022; kayalar, ali/AAF-2338-2021;
   Calisaneller, Tarkan/LBH-4335-2024; Kahraman Ozlu, Eylem
   Burcu/JCD-4555-2023
OI Kahraman Ozlu, Eylem Burcu/0000-0003-1662-1103; Etli, Mustafa
   Umut/0000-0003-0756-4274
CR Edlmann E, 2017, J NEUROINFLAMM, V14, DOI 10.1186/s12974-017-0881-y
   Frati A, 2004, J NEUROSURG, V100, P24, DOI 10.3171/jns.2004.100.1.0024
   Kiraz I, 2014, Journal of Nervous System Surgery, V4, P36
   Lattanzi S, 2018, J NEUROL SCI, V387, P98, DOI 10.1016/j.jns.2018.01.038
   Li J, 2015, J CLIN LAB ANAL, V29, P437, DOI 10.1002/jcla.21791
   Liu CC, 2019, MEDICINE, V98, DOI 10.1097/MD.0000000000017537
   Onalan Erhan, 2020, Acta Biomed, V91, P310, DOI 10.23750/abm.v91i2.8592
   Stanisic M, 2012, ACTA NEUROCHIR, V154, P113, DOI 10.1007/s00701-011-1203-2
   Ulas A, 2015, J BUON, V20, P714
   Vasella F, 2018, ACTA NEUROCHIR, V160, P2129, DOI 10.1007/s00701-018-3659-9
   Yao CY, 2017, INT J CHRONIC OBSTR, V12, P2285, DOI 10.2147/COPD.S141760
   Zhang YD, 2020, CLIN NEUROL NEUROSUR, V191, DOI 10.1016/j.clineuro.2020.105738
NR 12
TC 1
Z9 1
U1 2
U2 2
PU WOLTERS KLUWER MEDKNOW PUBLICATIONS
PI MUMBAI
PA WOLTERS KLUWER INDIA PVT LTD , A-202, 2ND FLR, QUBE, C T S  NO 1498A-2
   VILLAGE MAROL, ANDHERI EAST, MUMBAI, Maharashtra, INDIA
SN 0028-3886
EI 1998-4022
J9 NEUROL INDIA
JI Neurol. India
PY 2024
VL 72
IS 2
BP 340
EP 344
DI 10.4103/ni.ni_390_22
PG 5
WC Neurosciences
WE Science Citation Index Expanded (SCI-EXPANDED)
SC Neurosciences & Neurology
GA G4F3V
UT WOS:001316213700019
PM 38691479
DA 2025-06-06
ER

PT J
AU Kesserwan, M
   Bergin, B
   Trivedi, A
   Shakil, H
   Martyniuk, A
   Takroni, R
   Kasper, E
   Engels, P
   Farrokhyar, F
   Sharma, S
AF Kesserwan, Mohamad
   Bergin, Bradley
   Trivedi, Arunachala
   Shakil, Husain
   Martyniuk, Amanda
   Takroni, Radwan
   Kasper, Ekkehard
   Engels, Paul
   Farrokhyar, Forough
   Sharma, Sunjay
TI Assessment of Frailty in Predicting Surgical Outcomes in Patients with
   Chronic Subdural Hematomas: Retrospective Chart Review
SO WORLD NEUROSURGERY
LA English
DT Review
DE Chronic subdural hematoma; Clinical frailty score; Modified frailty
   index; Postoperative outcomes; Twist-drill craniostomy
AB BACKGROUND: The aim of this study is to determine if frailty, defined as modified frailty index (MFI) >2.7, correlated with worse postoperative outcomes in patients with chronic subdural hematomas (CSDHs). We also compare the predictive ability of the MFI with another widely used frailty measure, the Clinical Frailty Scale (CFS). -
   METHODS: We conducted a retrospective chart review of elderly patients (>= 65 years) who underwent a twist-drill craniostomy for the evacuation of CSDH at Hamilton General Hospital, Canada, between 2016 and 2018. The primary outcome was the modified Rankin Scale scores at discharge. Logistic regression analyses and receiver operating characteristic curves were carried out to further analyze the factors that influenced independence and functional improvement at discharge.
   RESULTS: Frail patients were significantly more dependent at discharge (P < 0.0001) and had a lower rate of functional improvement (P = 0.003). When compared with frailty measured by the MFI, frailty as measured by the CFS had a stronger association with functional independence (odds ratio [OR]: 0.081 [0.031, 0.211] vs. OR: 0.256 [0.124, 0.529]) and functional improvement (OR: 0.272 [0.106, 0.693] vs. OR: 0.406 [0.185,0.889]) on logistic regression analyses. Area under the receiver operating characteristic curve analyses showed that the inclusion of frailty into our predictive models improved accuracy.
   CONCLUSIONS: Elderly patients presenting with CSDH who are frail (MFI >0.27) have significantly worse functional outcomes following twist-drill craniostomies. Therefore assessing frailty in this population is important before managing these patients, and for this purpose the CFS is a superior predictor of postoperative function than the MFI.
C1 [Kesserwan, Mohamad; Bergin, Bradley; Trivedi, Arunachala; Shakil, Husain; Martyniuk, Amanda; Takroni, Radwan; Kasper, Ekkehard; Sharma, Sunjay] McMaster Univ, Div Neurosurg, Hamilton, ON, Canada.
   [Engels, Paul; Farrokhyar, Forough] McMaster Univ, Dept Surg, Hamilton, ON, Canada.
C3 McMaster University; McMaster University
RP Kesserwan, M (corresponding author), McMaster Univ, Div Neurosurg, Hamilton, ON, Canada.
EM mohamad.kesserwan@medportal.ca
RI Engels, Paul/AAU-3049-2021; Sharma, Sunjay/AAR-7129-2021; Farrokhyar,
   Forough/AAQ-6005-2021
OI Sharma, Sunjay/0000-0001-7826-9075; Farrokhyar,
   Forough/0000-0001-9928-9016; Bergin, Bradley/0000-0002-2124-7972;
   Shakil, Husain/0000-0003-3995-6811; Kesserwan,
   Mohamad/0000-0002-1593-0740
CR Abe Y, 2017, J NEUROSURG, V126, P1042, DOI 10.3171/2016.3.JNS152957
   AL-Khamis A, 2019, COLORECTAL DIS, V21, P1192, DOI 10.1111/codi.14725
   Ali R, 2016, J NEUROSURG-SPINE, V25, P537, DOI 10.3171/2015.10.SPINE14582
   Ali TZ, 2018, ANN VASC SURG, V46, P168, DOI 10.1016/j.avsg.2017.07.007
   Battek J, 2017, ACTA NEUROL SCAND, V136, P516
   Christopher E, 2019, NEUROSURG REV, V42, P427, DOI 10.1007/s10143-018-0979-4
   De Bonis P, 2018, CLIN NEUROL NEUROSUR, V170, P88, DOI 10.1016/j.clineuro.2018.05.002
   Deiner S, 2014, J AM GERIATR SOC, V62, P829, DOI 10.1111/jgs.12794
   Dunne MJ, 2014, INTERACT CARDIOV TH, V18, P667, DOI 10.1093/icvts/ivt542
   Farhat JS, 2012, J TRAUMA ACUTE CARE, V72, P1526, DOI 10.1097/TA.0b013e3182542fab
   Farquharson SM, 2001, J ROY SOC MED, V94, P232, DOI 10.1177/014107680109400508
   Kim Tae Hyeong, 2017, The Nerve, V3, P25, DOI 10.21129/nerve.2017.3.2.25
   Kwon CS, 2018, WORLD NEUROSURG, V109, pE707, DOI 10.1016/j.wneu.2017.10.058
   Makary MA, 2010, J AM COLL SURGEONS, V210, P901, DOI 10.1016/j.jamcollsurg.2010.01.028
   Munoz-Bendix C, 2017, NEUROSURG REV, V40, P461, DOI 10.1007/s10143-016-0803-y
   Neuman MD, 2013, MILBANK Q, V91, P288, DOI 10.1111/milq.12014
   Peduzzi P, 1996, J CLIN EPIDEMIOL, V49, P1373, DOI 10.1016/S0895-4356(96)00236-3
   Rockwood K, 2005, CAN MED ASSOC J, V173, P489, DOI 10.1503/cmaj.050051
   Rovlias Aristedis, 2015, Surg Neurol Int, V6, P127, DOI 10.4103/2152-7806.161788
   Shimizu K, 2018, GERIATR GERONTOL INT, V18, P1173, DOI 10.1111/ggi.13436
   TEASDALE G, 1974, LANCET, V2, P81
   Yang WY, 2017, NEUROSURG CLIN N AM, V28, P205, DOI 10.1016/j.nec.2016.11.002
   Youngerman BE, 2018, J NEURO-ONCOL, V136, P197, DOI 10.1007/s11060-017-2644-0
NR 23
TC 10
Z9 10
U1 0
U2 3
PU ELSEVIER SCIENCE INC
PI NEW YORK
PA STE 800, 230 PARK AVE, NEW YORK, NY 10169 USA
SN 1878-8750
EI 1878-8769
J9 WORLD NEUROSURG
JI World Neurosurg.
PD FEB
PY 2021
VL 146
BP E168
EP E174
DI 10.1016/j.wneu.2020.10.061
EA FEB 2021
PG 7
WC Clinical Neurology; Surgery
WE Science Citation Index Expanded (SCI-EXPANDED)
SC Neurosciences & Neurology; Surgery
GA QJ6NI
UT WOS:000619804900052
PM 33080405
DA 2025-06-06
ER

PT J
AU Czyz, M
   Jarmundowicz, W
   Szarek, D
   Tabakow, P
   Markowska-Wojciechowska, A
AF Czyz, Marcin
   Jarmundowicz, Wlodzimierz
   Szarek, Dariusz
   Tabakow, Pawel
   Markowska-Wojciechowska, Alicja
TI Bilateral chronic subdural haematomas in a patient with meningioma of
   the superior sagittal sinus - case report and pathophysiological study
SO NEUROLOGIA I NEUROCHIRURGIA POLSKA
LA English
DT Article
DE superior sagittal sinus meningioma; subdural haematoma; cerebral
   collateral circulation; sagittal sinus occlusion
AB Bilateral chronic subdural haemorrhage accompanying meningioma is a very rare clinical condition. We present a case of a 69-year-old female patient with large meningioma completely obliterating the posterior third part of the superior sagittal sinus with accompanying bilateral chronic subdural haematomas. Three anatomical zones of venous collateral circulation were revealed by the preoperative digital subtraction angiography. The tumour and haematomas were removed completely with no major complications. The most likely pathomechanism of the development of bilateral chronic subdural haematomas was venous hypertension caused by an occlusion of major cerebral venous trunks. As a result of a minor thrombotic incident or insignificant head injury, the distended veins of collateral circulation that were volumetrically burdened could have been damaged. Patients with large tumours occluding the superior sagittal sinus, who did not qualify for or refused surgery, should be carefully monitored clinically and neuroradiologically because of possibly increased risk of an intracranial haemorrhage.
C1 [Czyz, Marcin; Jarmundowicz, Wlodzimierz; Szarek, Dariusz; Tabakow, Pawel] Wroclaw Med Univ, Dept Neurosurg, Wroclaw, Poland.
   [Markowska-Wojciechowska, Alicja] Wroclaw Med Univ, Dept Pathol, Wroclaw, Poland.
C3 Wroclaw Medical University; Wroclaw Medical University
RP Czyz, M (corresponding author), Akad Szpital Klin AM Wroclawiu, Katedra Neurochirurg, Ul Borowska 213, PL-50556 Wroclaw, Poland.
EM m.czyz@nch.am.wroc.pl
RI Tabakow, Pawel/AAY-1039-2020; Szarek, Dariusz/ABB-2655-2020
OI Czyz, Marcin/0000-0001-7224-4272
CR Barua KK, 2000, SURG NEUROL, V54, P254, DOI 10.1016/S0090-3019(00)00299-8
   Bruno M C, 2003, J Neurosurg Sci, V47, P215
   Caroli E, 2006, NEUROSURG REV, V29, P236, DOI 10.1007/s10143-006-0020-1
   Czernicki Z, 1991, Neurol Neurochir Pol, V25, P580
   KOHLI CM, 1984, NEUROSURGERY, V15, P237, DOI 10.1227/00006123-198408000-00014
   Maiuri F, 2001, BRIT J NEUROSURG, V15, P273, DOI 10.1080/026886901750353755
   Niwa J, 1989, Neurol Med Chir (Tokyo), V29, P927, DOI 10.2176/nmc.29.927
   Nowak A, 2007, NEUROL NEUROCHIR POL, V41, P306
   OIKAWA A, 1993, NEUROL RES, V15, P353
   OKA K, 1985, NEUROSURGERY, V17, P711, DOI 10.1227/00006123-198511000-00003
   OKA K, 1994, J NEUROSURG, V81, P520, DOI 10.3171/jns.1994.81.4.0520
   RENOWDEN SA, 1992, CLIN RADIOL, V45, P351, DOI 10.1016/S0009-9260(05)80094-7
   ROCCO FD, 2006, ACTA NEUROCHIR WIEN, V148, P1097
   Schaller B, 2004, BRAIN RES REV, V46, P243, DOI 10.1016/j.brainresrev.2004.04.005
   Ueda K, 2000, ACTA NEUROCHIR, V142, P75, DOI 10.1007/s007010050010
NR 15
TC 5
Z9 5
U1 0
U2 2
PU TERMEDIA PUBLISHING HOUSE LTD
PI POZNAN
PA WENEDOW ST 9-1, POZNAN, 61-614, POLAND
SN 0028-3843
J9 NEUROL NEUROCHIR POL
JI Neurol. Neurochir. Pol.
PD SEP-OCT
PY 2011
VL 45
IS 5
BP 500
EP 504
PG 5
WC Clinical Neurology
WE Science Citation Index Expanded (SCI-EXPANDED)
SC Neurosciences & Neurology
GA 860LU
UT WOS:000297950600011
PM 22127946
DA 2025-06-06
ER

PT J
AU Sauter, KL
AF Sauter, KL
TI Percutaneous subdural tapping and subdural peritoneal drainage for the
   treatment of subdural hematoma
SO NEUROSURGERY CLINICS OF NORTH AMERICA
LA English
DT Article
ID COLLECTIONS; MANAGEMENT; INFANCY; SHUNT
AB Different therapeutic approaches may be used in the treatment of chronic subdural hematoma because it is more fluid. Age-dependent characteristics of the calvarium allow for different treatment in children and adults. Treatment options are discussed.
C1 Univ S Alabama, Dept Neurosurg, Mobile, AL 36688 USA.
C3 University of South Alabama
RP Sauter, KL (corresponding author), Univ S Alabama, Dept Neurosurg, 307 Univ Blvd,Hlth Serv Bldg,Suite 2150, Mobile, AL 36688 USA.
CR AOKI N, 1987, Neurological Research, V9, P19
   BENSON P, 1960, J PEDIATR-US, V57, P670, DOI 10.1016/S0022-3476(60)80160-6
   BRILL CB, 1985, NEUROSURGERY, V16, P247, DOI 10.1227/00006123-198502000-00025
   CAROLAN PL, 1986, PEDIATR NEUROSCI, V12, P140
   COLLINS WF, 1961, J PEDIATR-US, V58, P482, DOI 10.1016/S0022-3476(61)80180-7
   CUSHING H, 1908, SURG PRINC PRACTICE, V3, P1
   ERSAHIN Y, 1995, CHILD NERV SYST, V11, P418, DOI 10.1007/BF00717409
   Ersahin Y, 1997, CHILD NERV SYST, V13, P526, DOI 10.1007/s003810050131
   FORMAN PM, 1974, TEX MED, V70, P62
   GASKILL S J, 1991, Pediatric Neurosurgery, V17, P121, DOI 10.1159/000120580
   GOODMAN J M, 1969, Journal of Neurosurgery, V30, P658, DOI 10.3171/jns.1969.30.6.0658
   GUTIERREZ FA, 1979, CHILD BRAIN, V5, P216
   HERZBERGER E, 1956, ARCH DIS CHILD, V31, P44, DOI 10.1136/adc.31.155.44
   Ingraham FD, 1944, J PEDIATR-US, V24, P1, DOI 10.1016/S0022-3476(44)80138-X
   Ingraham FD, 1939, J AMER MED ASSOC, V112, P198, DOI 10.1001/jama.1939.02800030008003
   LITOFSKY NS, 1992, NEUROSURGERY, V31, P445, DOI 10.1227/00006123-199209000-00009
   MACDONALD RL, 1994, PEDIATR NEUROSURG, V20, P73
   MARKWALDER TM, 1981, J NEUROSURG, V54, P637, DOI 10.3171/jns.1981.54.5.0637
   MARTIN G, 1975, DEV MED CHILD NEUROL, V17, P517
   MCKAY RJ, 1940, NEW ENGL J MED, V242, P20
   MCLAURIN RL, 1996, NEUROSURGERY, P3741
   Peet MM, 1932, J AMER MED ASSOC, V98, P1851, DOI 10.1001/jama.1932.02730480001001
   PERRET GE, 1977, J NEUROSURG, V47, P590, DOI 10.3171/jns.1977.47.4.0590
   RABE EF, 1968, NEUROLOGY, V18, P559, DOI 10.1212/WNL.18.6.559
   RANSOHOFF J, 1957, PEDIATRICS, V20, P561
   SALMON JH, 1971, CLIN PEDIATR, V10, P597, DOI 10.1177/000992287101001028
   SHULMAN K, 1961, J NEUROSURG, V18, P175, DOI 10.3171/jns.1961.18.2.0175
   SMITH MHD, 1951, PEDIATRICS, V7, P34
   SOOD S, 1994, PEDIATR NEUROSURG, V21, P201, DOI 10.1159/000120836
   THAUVOY C, 1989, CHILD NERV SYST, V5, P47, DOI 10.1007/BF00706750
   VINKEN PJ, 1975, HDB CLIN NEUROLOGY, V19, P860
   Virchow R., 1857, Verh Phys Med Ges Wurzburg, V7, P134
   YASHON D, 1968, ARCH NEUROL-CHICAGO, V18, P370, DOI 10.1001/archneur.1968.00470340056005
NR 33
TC 4
Z9 4
U1 0
U2 2
PU W B SAUNDERS CO
PI PHILADELPHIA
PA INDEPENDENCE SQUARE WEST CURTIS CENTER, STE 300, PHILADELPHIA, PA
   19106-3399 USA
SN 1042-3680
J9 NEUROSURG CLIN N AM
JI Neurosurg. Clin. N. Am.
PD JUL
PY 2000
VL 11
IS 3
BP 519
EP +
DI 10.1016/S1042-3680(18)30117-7
PG 7
WC Clinical Neurology; Surgery
WE Science Citation Index Expanded (SCI-EXPANDED)
SC Neurosciences & Neurology; Surgery
GA 342VM
UT WOS:000088665900020
PM 10918024
DA 2025-06-06
ER

PT J
AU Nakaguchi, H
   Tanishima, T
   Yoshimasu, N
AF Nakaguchi, H
   Tanishima, T
   Yoshimasu, N
TI Factors in the natural history of chronic subdural hematomas that
   influence their postoperative recurrence
SO JOURNAL OF NEUROSURGERY
LA English
DT Article
DE chronic subdural hematoma; hematoma recurrence; natural history; middle
   meningeal artery; computerized tomography
ID CLOSED-SYSTEM DRAINAGE; FINE-STRUCTURE; NEOMEMBRANES; ORIGIN; ADULTS
AB Object. Factors affecting the postoperative recurrence of chronic subdural hematomas (CSDHs) have not been sufficiently investigated. The authors have attempted to determine features of CSDHs that are associated with a high or low recurrence rate on the basis of the natural history of these lesions and their intracranial extension.
   Methods. One hundred six patients (82 men and 24 women) harboring 126 CSDHs who were treated at Tokyo Kosei Nenkin Hospital between January 1989 and April 1998 were studied. Types of CSDHs were classified according to hematoma density and internal architecture, and the intracranial extension of the hematomas were investigated. The postoperative recurrence rate was calculated for each factor.
   Based on the internal architecture and density of each hematoma, the CSDHs were classified into four types, including homogeneous, laminar, separated, and trabecular types. The recurrence rate associated with the separated type was high, whereas that associated with the trabecular type was low.
   Chronic subdural hematomas are believed to develop initially as the homogeneous type, after which they sometimes progress to the laminar type. A mature CSDH is represented by the separated stage and the hematoma eventually passes through the trabecular stage during absorption.
   Based on the intracranial extension of each hematoma, CSDHs were classified into three types, including convexity, cranial base, and interhemispheric types. The recurrence rate of cranial base CSDHs was high and that of convexity CSDHs was low.
   Conclusions. Classification of CSDHs according to the internal architecture and intracranial extension may be useful for predicting the risk of postoperative recurrence.
C1 Teraoka Mem Hosp, Dept Neurosurg, Shinichi Town, Hiroshima 7292103, Japan.
   Tokyo Koseinenkin Hosp, Dept Neurosurg, Tokyo, Japan.
RP Teraoka Mem Hosp, Dept Neurosurg, 37 Ooaza Shinichi, Shinichi Town, Hiroshima 7292103, Japan.
EM hnakaguchi@hi-ho.ne.jp
CR ARBIT E, 1981, SURG NEUROL, V15, P175, DOI 10.1016/0090-3019(81)90133-6
   Asano Y, 1992, No To Shinkei, V44, P827
   Ernestus RI, 1997, SURG NEUROL, V48, P220, DOI 10.1016/S0090-3019(97)80031-6
   FRIEDE RL, 1978, AM J PATHOL, V92, P69
   FUJIOKA S, 1981, Neurologia Medico-Chirurgica, V21, P1153
   KAWANO N, 1988, Neurological Surgery, V16, P747
   KOTWICA Z, 1991, British Journal of Neurosurgery, V5, P461, DOI 10.3109/02688699108998474
   MARKWALDER TM, 1981, J NEUROSURG, V54, P637, DOI 10.3171/jns.1981.54.5.0637
   NAGATA K, 1988, Neurological Surgery, V16, P1347
   Nakaguchi H, 2000, J NEUROSURG, V93, P791, DOI 10.3171/jns.2000.93.5.0791
   NOMURA S, 1994, J NEUROSURG, V81, P910, DOI 10.3171/jns.1994.81.6.0910
   SATO S, 1975, J NEUROSURG, V43, P569, DOI 10.3171/jns.1975.43.5.0569
   SCHACHENMAYR W, 1978, AM J PATHOL, V92, P53
   SHIMOJI T, 1992, Neurological Surgery, V20, P131
   Takahashi Y, 1987, Neurol Med Chir (Tokyo), V27, P1080, DOI 10.2176/nmc.27.1080
   TAKAHASHI Y, 1984, Neurologia Medico-Chirurgica, V24, P607, DOI 10.2176/nmc.24.607
   TAKAHASHI Y, 1985, Neurologia Medico-Chirurgica, V25, P998, DOI 10.2176/nmc.25.998
   Tanaka T, 1998, NEUROL SURG TOKYO, V26, P339
   Tanaka T, 1997, NEUROL SURG TOKYO, V25, P701
   Tsutsumi K, 1997, J NEUROSURG, V87, P870, DOI 10.3171/jns.1997.87.6.0870
   WAKAI S, 1990, NEUROSURGERY, V26, P771, DOI 10.1227/00006123-199005000-00006
   YAMASHIMA T, 1984, Neurologia Medico-Chirurgica, V24, P737, DOI 10.2176/nmc.24.737
NR 22
TC 317
Z9 339
U1 0
U2 14
PU AMER ASSOC NEUROLOGICAL SURGEONS
PI ROLLING MEADOWS
PA 5550 MEADOWBROOK DRIVE, ROLLING MEADOWS, IL 60008 USA
SN 0022-3085
EI 1933-0693
J9 J NEUROSURG
JI J. Neurosurg.
PD AUG
PY 2001
VL 95
IS 2
BP 256
EP 262
DI 10.3171/jns.2001.95.2.0256
PG 7
WC Clinical Neurology; Surgery
WE Science Citation Index Expanded (SCI-EXPANDED)
SC Neurosciences & Neurology; Surgery
GA 459MP
UT WOS:000170254500011
PM 11780895
DA 2025-06-06
ER

PT J
AU Murakami, T
   Nakagawa, I
   Park, HS
   Kotsugi, M
   Takamura, Y
   Takeshima, Y
   Matsuda, R
   Nishimura, F
   Yamada, S
   Motoyama, Y
   Park, YS
   Nakase, H
AF Murakami, Toshiharu
   Nakagawa, Ichiro
   Park, Hun Soo
   Kotsugi, Masashi
   Takamura, Yoshiaki
   Takeshima, Yasuhiro
   Matsuda, Ryosuke
   Nishimura, Fumihiko
   Yamada, Shuichi
   Motoyama, Yasushi
   Park, Young Su
   Nakase, Hiroyuki
TI Extensive postoperative subdural fluid volume affects the onset of
   chronic subdural hematoma after unruptured aneurysmal clipping surgery
SO CLINICAL NEUROLOGY AND NEUROSURGERY
LA English
DT Article
DE Chronic subdural hematoma; Aneurysmal clipping surgery; Subdural fluid
   volume; Arachnoid-plasty procedure
ID RISK-FACTORS; ARACHNOID-PLASTY
AB Objective: To evaluate risk factors associated with chronic subdural hematoma (CSDH) onset after clipping surgery for unruptured intracranial aneurysm, and determine whether intraoperative conventional arachnoid-plasty (ARP) can suppress the CSDH onset by reducing subdural fluid volume.
   Patients and Methods: We retrospectively evaluated 217 patients who underwent surgical clipping at our institution from 2012 to 2018. Risk and predictive factors for symptomatic CSDH development including clinical characteristics, postoperative subdural fluid volume, Hounsfield unit (HU) value of subdural fluid density evaluated by CT and the effect of conventional ARP were compared between CSDH and non-CSDH groups.
   Results: Of 217 patients who underwent surgical clipping for anterior circulation aneurysm, 209 were included in this study. Among whom, postoperative CSDH, required burr irrigation, occurred in 12 (5.7%). Mean age was significantly higher in the CSDH group (70 +/- 8 years) than in the non-CSDH group (64 +/- 11 years, p = 0.03). Subdural fluid volumes on postoperative day (POD)1, POD8 and POD30 were significantly larger in the CSDH group than in the non-CSDH group (38.4 +/- 33.5 cm 3 , 54.8 +/- 36.3 cm(3), 77.2 +/- 36.1 cm(3) vs 10.0 +/- 7.7 cm(3), 16.1 +/- 12.8 cm(3), 14.0 +/- 17.5 cm(3), p < 0.001, respectively). However, intraoperative conventional ARP did not reduce postoperative subdural fluid volume nor suppress onset of CSDH. Multivariate logistic regression analysis revealed extensive subdural fluid volume as the only risk factor independently associated with CSDH development.
   Conclusions: In this study, postoperative large subdural fluid volume represented an independent risk factor associated with the incidence of CSDH after unruptured aneurysmal clipping. Reducing subdural fluid volume strategy could suppress the onset of CSDH after surgery.
C1 [Murakami, Toshiharu; Nakagawa, Ichiro; Park, Hun Soo; Kotsugi, Masashi; Takamura, Yoshiaki; Takeshima, Yasuhiro; Matsuda, Ryosuke; Nishimura, Fumihiko; Yamada, Shuichi; Motoyama, Yasushi; Park, Young Su; Nakase, Hiroyuki] Nara Med Univ, Dept Neurosurg, 840 Shijo Cho, Kashihara, Nara 6348522, Japan.
C3 Nara Medical University
RP Nakagawa, I (corresponding author), Nara Med Univ, Dept Neurosurg, 840 Shijo Cho, Kashihara, Nara 6348522, Japan.
EM nakagawa@naramed-u.ac.jp
RI Matsuda, Ryosuke/ADP-5440-2022; Motoyama, Yasushi/IVH-4617-2023;
   Nakagawa, Ichiro/IVU-7050-2023
OI Takeshima, Yasuhiro/0000-0002-5438-6098; Nakagawa,
   Ichiro/0000-0002-1340-3293; yamada, shuichi/0000-0002-7278-3978
CR Abe Junya, 2015, Surg Neurol Int, V6, P90, DOI 10.4103/2152-7806.157792
   Coffey CE, 1998, ARCH NEUROL-CHICAGO, V55, P169, DOI 10.1001/archneur.55.2.169
   Inamasu J, 2013, J CLIN NEUROSCI, V20, P1095, DOI 10.1016/j.jocn.2012.09.024
   Jun Y.J., 2011, J KOREAN NEUROSURG S, V49, P329
   Kang JH, 2018, WORLD NEUROSURG, V116, pE266, DOI 10.1016/j.wneu.2018.04.185
   Kawabata S, 2018, NEUROL MED-CHIR, V58, P247, DOI 10.2176/nmc.oa.2018-0019
   KAYE JA, 1992, J AM GERIATR SOC, V40, P225, DOI 10.1111/j.1532-5415.1992.tb02073.x
   Kim JH, 2017, WORLD NEUROSURG, V104, P303, DOI 10.1016/j.wneu.2017.04.162
   KOIZUMI H, 1987, SURG NEUROL, V27, P147, DOI 10.1016/0090-3019(87)90286-2
   Kwon MY, 2016, J KOREAN NEUROSURG S, V59, P458, DOI 10.3340/jkns.2016.59.5.458
   Lee WJ, 2018, J KOREAN NEUROSURG S, V61, P761, DOI 10.3340/jkns.2017.0242
   Lee WJ, 2015, J KOREAN NEUROSURG S, V57, P271, DOI 10.3340/jkns.2015.57.4.271
   Mori K, 2003, ACTA NEUROCHIR, V145, P533, DOI 10.1007/s00701-003-0026-1
   Ohno T, 2014, NAGOYA MED J, V42, P1
   Ohno T, 2013, WORLD NEUROSURG, V80, P534, DOI 10.1016/j.wneu.2012.09.025
   Park J, 2016, J RETAIL CONSUM SERV, V28, P310, DOI 10.1016/j.jretconser.2015.01.003
   Sucu HK, 2005, STROKE, V36, P998, DOI 10.1161/01.STR.0000162714.46038.0f
   TAKAHASHI Y, 1984, Neurologia Medico-Chirurgica, V24, P607, DOI 10.2176/nmc.24.607
   TANAKA Y, 1987, SURG NEUROL, V27, P353, DOI 10.1016/0090-3019(87)90010-3
   Yagi K, 2015, NEUROL MED-CHIR, V55, P493, DOI 10.2176/nmc.oa.2014-0455
NR 20
TC 1
Z9 1
U1 0
U2 1
PU ELSEVIER
PI AMSTERDAM
PA RADARWEG 29, 1043 NX AMSTERDAM, NETHERLANDS
SN 0303-8467
EI 1872-6968
J9 CLIN NEUROL NEUROSUR
JI Clin. Neurol. Neurosurg.
PD DEC
PY 2019
VL 187
AR 105533
DI 10.1016/j.clineuro.2019.105533
PG 5
WC Clinical Neurology; Surgery
[truncated: 2,378,465 more chars]
