# Supplementary material for: From burr-hole to embolization: unveiling the evolution of chronic subdural hematoma research (2001–2025)
Source: Front Neurol. 2026 Jun 12;17:1780300. doi: 10.3389/fneur.2026.1780300 (PMC13303121; doi:10.3389/fneur.2026.1780300)
Supplement: Supplementary file 1 [file Data_Sheet_1.ZIP › CSDH_3.txt]

FN Clarivate Analytics Web of Science
VR 1.0
PT J
AU Zou, MA
   Luo, DF
   Huang, WL
   Yang, RJ
   Jiang, QH
   Huang, QL
AF Zou, Mingang
   Luo, Defang
   Huang, Weilong
   Yang, Ruijin
   Jiang, Qiuhua
   Huang, Qianliang
TI A nomogram for predicting the possibility of effusion deterioration in
   patients with traumatic subdural effusion
SO CLINICAL NEUROLOGY AND NEUROSURGERY
LA English
DT Article
DE Nomogram; Traumatic subdural effusion; Deterioration; Predictive model
ID DECOMPRESSIVE CRANIECTOMY; HEMATOMA; HYGROMA; PATHOPHYSIOLOGY; FEATURES
AB Background: Traumatic subdural effusion (TSDE) may increase progressively or evolve into chronic subdural hematoma. These events, defined as deterioration of the effusion, often require close observation or even surgical treatment. The aim of our study was to develop and validate a nomogram for predicting the possibility of an effusion deteriorating in patients with TSDE based on the available clinical characteristics. Methods: Clinical data from 78 patients with TSDE were retrospectively analyzed. All patients were admitted from January 2019 to May 2022. Logistic regression was applied to the data to screen for independent predictors of effusion deterioration within six months; then, a predictive nomogram model was established in R language. The consistency, predictive accuracy and clinical utility of the model were evaluated with the C-index, calibration plots, ROC curves and decision curve analysis (DCA). Furthermore, we performed internal validation using a bootstrap approach to assess the effectiveness of the model. Results: Time of effusion after trauma, maximum thickness of the effusion, CT value of the effusion as well as the use of atorvastatin were identified as predictors in the nomogram. The predictive model was well calibrated and demonstrated good discrimination (C-index: 0.893). The AUC of the model was 0.893 (95% CI: 0.824 -0.962), and the modified C-index (0.865) indicated excellent performance in the internal validation. In addition, DCA revealed that the nomogram had clinical value. Conclusions: This predictive model can effectively assess the risk of effusion deterioration in TSDE patients within six months and identify high-risk patients early.
C1 [Zou, Mingang; Luo, Defang; Huang, Weilong; Yang, Ruijin; Jiang, Qiuhua; Huang, Qianliang] Ganzhou Peoples Hosp, Dept Neurosurg, Ganzhou 341000, Jiangxi, Peoples R China.
RP Huang, QL (corresponding author), Ganzhou Peoples Hosp, Dept Neurosurg, Ganzhou 341000, Jiangxi, Peoples R China.
EM liangge001108@126.com
OI ZOU, Min-gang/0000-0003-1084-6774
FU Science and Technology Project of Ganzhou Health Commission [20190102]
FX <BOLD>Funding</BOLD> This work was funded by the Science and Technology
   Project of Ganzhou Health Commission (grant number 20190102) .
CR Bounajem MT, 2021, J TRAUMA ACUTE CARE, V91, pE134, DOI 10.1097/TA.0000000000003404
   Chen SS, 2020, NEUROPSYCH DIS TREAT, V16, P943, DOI 10.2147/NDT.S245857
   Edlmann E, 2020, ACTA NEUROCHIR, V162, P763, DOI 10.1007/s00701-020-04218-8
   Edlmann E, 2017, J NEUROINFLAMM, V14, DOI 10.1186/s12974-017-0881-y
   Eguchi S, 2011, PEDIATR NEUROSURG, V47, P125, DOI 10.1159/000330543
   Fan YB, 2022, J CLIN LAB ANAL, V36, DOI 10.1002/jcla.24706
   ITO H, 1984, ACTA NEUROCHIR, V72, P211, DOI 10.1007/BF01406871
   Kim Byeong Oh, 2018, Korean J Neurotrauma, V14, P93, DOI 10.13004/kjnt.2018.14.2.93
   Lee KS, 1998, BRAIN INJURY, V12, P595, DOI 10.1080/026990598122359
   Li M, 2021, ORTHOP SURG, V13, P1170, DOI 10.1111/os.12940
   Liu YG, 2009, INJURY, V40, P968, DOI 10.1016/j.injury.2009.01.006
   MAYFRANK L, 1993, ACTA NEUROCHIR, V120, P92, DOI 10.1007/BF02001476
   Murata Keiji, 1993, Neurologia Medico-Chirurgica, V33, P691, DOI 10.2176/nmc.33.691
   Nouri A, 2021, BRAIN SPINE, V1, DOI 10.1016/j.bas.2021.100300
   OHNO K, 1987, J NEUROL NEUROSUR PS, V50, P1694, DOI 10.1136/jnnp.50.12.1694
   Quan W, 2019, AGING DIS, V10, P992, DOI 10.14336/AD.2018.0926
   Shen XZ, 2023, ACTA NEUROL BELG, V123, P957, DOI 10.1007/s13760-022-02099-5
   Signorelli F, 2020, J CLIN NEUROSCI, V78, P273, DOI 10.1016/j.jocn.2020.05.033
   STJOHN JN, 1981, NEUROSURGERY, V9, P621, DOI 10.1227/00006123-198112000-00002
   Tao ZQ, 2016, MED HYPOTHESES, V86, P43, DOI 10.1016/j.mehy.2015.11.027
   Wang YD, 2015, BRAIN INJURY, V29, P462, DOI 10.3109/02699052.2014.990513
   Wei LC, 2022, FRONT NEUROL, V13, DOI 10.3389/fneur.2022.947976
   Xie DJ, 2016, TURK NEUROSURG, V26, P725, DOI 10.5137/1019-5149.JTN.11826-14.1
   Xu X, 2021, BRAIN RES BULL, V172, P108, DOI 10.1016/j.brainresbull.2021.04.024
   Yamada H, 1979, No To Shinkei, V31, P115
   Yu JH, 2023, J CLIN NEUROSCI, V107, P23, DOI 10.1016/j.jocn.2022.11.010
   Yuan Q, 2015, BRAIN INJURY, V29, P971, DOI 10.3109/02699052.2015.1004760
   Zhao JL, 2019, WORLD NEUROSURG, V124, pE411, DOI 10.1016/j.wneu.2018.12.107
   Zhu JQ, 2022, BRAIN INJURY, V36, P1204, DOI 10.1080/02699052.2022.2109750
NR 29
TC 0
Z9 0
U1 0
U2 3
PU ELSEVIER
PI AMSTERDAM
PA RADARWEG 29, 1043 NX AMSTERDAM, NETHERLANDS
SN 0303-8467
EI 1872-6968
J9 CLIN NEUROL NEUROSUR
JI Clin. Neurol. Neurosurg.
PD APR
PY 2024
VL 239
AR 108246
DI 10.1016/j.clineuro.2024.108246
EA MAR 2024
PG 6
WC Clinical Neurology; Surgery
WE Science Citation Index Expanded (SCI-EXPANDED)
SC Neurosciences & Neurology; Surgery
GA QF0W1
UT WOS:001219355700001
PM 38507988
OA hybrid
DA 2025-06-06
ER

PT J
AU Mortazavi, MM
   Quadri, SA
   Khan, MA
   Gustin, A
   Suriya, SS
   Hassanzadeh, T
   Fahimdanesh, KM
   Adl, FH
   Fard, SA
   Taqi, MA
   Armstrong, I
   Martin, BA
   Tubbs, RS
AF Mortazavi, Martin M.
   Quadri, Syed A.
   Khan, Muhammad A.
   Gustin, Aaron
   Suriya, Sajid S.
   Hassanzadeh, Tania
   Fahimdanesh, Kian M.
   Adl, Farzad H.
   Fard, Salman A.
   Taqi, M. Asif
   Armstrong, Ian
   Martin, Bryn A.
   Tubbs, R. Shane
TI Subarachnoid Trabeculae: A Comprehensive Review of Their Embryology,
   Histology, Morphology, and Surgical Significance
SO WORLD NEUROSURGERY
LA English
DT Review
DE Arachnoid matter; Liliequist membrane; Microsurgical procedures;
   Subarachnoid trabeculae; Subarachnoid trabecular membrane; Trabecular
   cisterns
ID SCANNING-ELECTRON-MICROSCOPY; CHRONIC SUBDURAL-HEMATOMA;
   CEREBROSPINAL-FLUID; MICROSURGICAL ANATOMY; FINE-STRUCTURE; OPTIC-NERVE;
   SPACE; MEMBRANES; FLOW; HYDROCEPHALUS
AB INTRODUCTION: Brain is suspended in cerebrospinal fluid (CSF)-filled subarachnoid space by subarachnoid trabeculae (SAT), which are collagen-reinforced columns stretching between the arachnoid and pia maters. Much neuroanatomic research has been focused on the subarachnoid cisterns and arachnoid matter but reported data on the SAT are limited. This study provides a comprehensive review of subarachnoid trabeculae, including their embryology, histology, morphologic variations, and surgical significance.
   METHODS: A literature search was conducted with no date restrictions in PubMed, Medline, EMBASE, Wiley Online Library, Cochrane, and Research Gate. Terms for the search included but were not limited to subarachnoid trabeculae, subarachnoid trabecular membrane, arachnoid mater, subarachnoid trabeculae embryology, subarachnoid trabeculae histology, and morphology. Articles with a high likelihood of bias, any study published in nonpopular journals (not indexed in PubMed or MEDLINE), and studies with conflicting data were excluded.
   RESULTS: A total of 1113 articles were retrieved. Of these, 110 articles including 19 book chapters, 58 original articles, 31 review articles, and 2 case reports met our inclusion criteria.
   CONCLUSIONS: SAT provide mechanical support to neurovascular structures through cell-to-cell interconnections and specific junctions between the pia and arachnoid maters. They vary widely in appearance and configuration among different parts of the brain. The complex network of SAT is inhomogeneous and mainly located in the vicinity of blood vessels. Microsurgical procedures should be performed with great care, and sharp rather than blunt trabecular dissection is recommended because of the close relationship to neurovascular structures. The significance of SAT for cerebrospinal fluid flow and hydrocephalus is to be determined.
C1 [Mortazavi, Martin M.; Quadri, Syed A.; Khan, Muhammad A.; Suriya, Sajid S.; Adl, Farzad H.; Fard, Salman A.; Taqi, M. Asif; Armstrong, Ian; Martin, Bryn A.; Tubbs, R. Shane] Natl Skull Base Ctr, Thousand Oaks, CA 91360 USA.
   [Mortazavi, Martin M.; Quadri, Syed A.; Khan, Muhammad A.; Suriya, Sajid S.; Adl, Farzad H.; Fard, Salman A.; Taqi, M. Asif; Armstrong, Ian; Tubbs, R. Shane] Calif Inst Neurosci, Thousand Oaks, CA 91360 USA.
   [Gustin, Aaron] Advocate BroMenn Med Ctr, Normal, IL USA.
   [Hassanzadeh, Tania] Univ Arizona, Coll Med, Tucson, AZ USA.
   [Fahimdanesh, Kian M.] Univ Calif Irvine, Irvine Med Ctr, Irvine, CA USA.
   [Martin, Bryn A.] Univ Idaho, Moscow, ID 83843 USA.
   [Tubbs, R. Shane] Seattle Sci Fdn, Seattle, WA USA.
C3 University of Arizona; University of California System; University of
   California Irvine; University of Idaho
RP Mortazavi, MM (corresponding author), Natl Skull Base Ctr, Thousand Oaks, CA 91360 USA.; Mortazavi, MM (corresponding author), Calif Inst Neurosci, Thousand Oaks, CA 91360 USA.
EM m_mortazavi@hotmail.com
RI Quadri, Syed/AAY-9739-2020; Mortazavi, Martin/AFH-2068-2022; Martin,
   Bryn/N-6640-2016
OI Quadri, Syed/0000-0001-7679-1847; Martin, Bryn/0000-0003-1234-7880;
   Hassanzadeh, Tania/0000-0002-8781-7624
FU Haag-Streit consultant; Depuy Synthes; American Surgical Company;
   SBMT-Haag-Streit Skull Base fellowship grant; Stryker Neurovascular
   consultant; Alcyone Lifesciences and Voyager Therapeutics
FX M.M.M.: Haag-Streit consultant, Depuy Synthes, American Surgical
   Company; S.A.F.: SBMT-Haag-Streit Skull Base fellowship grant; M.A.T.:
   Stryker Neurovascular consultant; B.A.M.: Research Funding from Alcyone
   Lifesciences and Voyager Therapeutics.
CR Aarabi B, 2009, NEUROSURG FOCUS, V26, DOI 10.3171/2009.3.FOCUS0947
   Adeeb N, 2013, CHILD NERV SYST, V29, P17, DOI 10.1007/s00381-012-1910-x
   ALCOLADO JC, 1986, NEUROPATH APPL NEURO, V12, P235, DOI 10.1111/j.1365-2990.1986.tb00137.x
   ALCOLADO R, 1988, NEUROPATH APPL NEURO, V14, P1, DOI 10.1111/j.1365-2990.1988.tb00862.x
   ALLEN DJ, 1975, J COMP NEUROL, V161, P515, DOI 10.1002/cne.901610404
   ANDERSON DR, 1969, ARCH OPHTHALMOL-CHIC, V82, P659, DOI 10.1001/archopht.1969.00990020653015
   ANDRES KH, 1967, Z ZELLFORSCH MIK ANA, V82, P92, DOI 10.1007/BF00326103
   ANDRES KH, 1967, Z ZELLFORSCH MIK ANA, V79, P272, DOI 10.1007/BF00369291
   [Anonymous], J TRAUMA TREAT
   [Anonymous], TABULAE ANATOMICAE
   [Anonymous], ADV NEUROTRAUMATOLOG
   [Anonymous], APPL ANATOMY BACK
   [Anonymous], EPISTOLA ANATOMICA P
   [Anonymous], SURG NEUROL INT
   [Anonymous], ATLAS FUNCTIONAL ANA
   [Anonymous], TXB NEUROSURG
   [Anonymous], CLIN ORIENTED ANATOM
   [Anonymous], NERVIS OPTICIS NONNU
   [Anonymous], EPISTOLA ANATOMICA P
   [Anonymous], HAMS HISTOLOGY
   [Anonymous], 1984, MICRONEUROSURGERY
   [Anonymous], FETAL NEONATAL PHYSL
   [Anonymous], SYNTAGMA ANATOMICUM
   [Anonymous], P 17 US NAT C THEOR
   BAKAY L, 1991, SURG NEUROL, V36, P63, DOI 10.1016/0090-3019(91)90136-W
   Beck J, 2014, J NEUROSURG, V121, P1380, DOI 10.3171/2014.6.JNS14550
   Bertram CD, 2017, J BIOMECH ENG-T ASME, V139, DOI 10.1115/1.4034657
   BONDAREFF W, 1973, ANAT RECORD, V175, P487
   Bosche B, 2013, CLIN NEUROL NEUROSUR, V115, P13, DOI 10.1016/j.clineuro.2012.03.045
   BRAAK E, 1975, CELL TISSUE RES, V157, P367
   BRIGHTMA.MW, 1969, J CELL BIOL, V40, P648, DOI 10.1083/jcb.40.3.648
   Chang HS, 2014, J NEUROSURG-SPINE, V20, P227, DOI 10.3171/2013.10.SPINE13395
   CLOYD MW, 1974, J COMP NEUROL, V153, P325, DOI 10.1002/cne.901530402
   De Bonis P, 2013, PLOS ONE, V8, DOI 10.1371/journal.pone.0068732
   Elliott NSJ, 2013, J FLUID STRUCT, V40, P1, DOI 10.1016/j.jfluidstructs.2013.01.010
   Franze K, 2013, ANNU REV BIOMED ENG, V15, P227, DOI 10.1146/annurev-bioeng-071811-150045
   FREDERICKSON RG, 1991, ANAT RECORD, V230, P38, DOI 10.1002/ar.1092300105
   Froelich SC, 2008, NEUROSURGERY, V63, P1, DOI 10.1227/01.neu.0000335004.22628.ee
   Goriely A, 2015, BIOMECH MODEL MECHAN, V14, P931, DOI 10.1007/s10237-015-0662-4
   Gottschalk A, 2010, J MAGN RESON IMAGING, V32, P218, DOI 10.1002/jmri.22207
   GREENBERG RW, 1994, SEMIN ULTRASOUND CT, V15, P454, DOI 10.1016/S0887-2171(05)80017-4
   Guo P, 2000, AM J PHYSIOL-RENAL, V279, pF698, DOI 10.1152/ajprenal.2000.279.4.F698
   Gupta S, 2010, J R SOC INTERFACE, V7, P1195, DOI 10.1098/rsif.2010.0033
   Gupta S, 2009, J BIOMECH ENG-T ASME, V131, DOI 10.1115/1.3005171
   GUTHKELCH AN, 1971, BMJ-BRIT MED J, V2, P430, DOI 10.1136/bmj.2.5759.430
   HAYREH SS, 1968, DOC OPHTHALMOL, V24, P289, DOI 10.1007/BF02550944
   HAYREH SS, 1984, OPHTHALMOLOGICA, V189, P54, DOI 10.1159/000309386
   Jin Xin, 2006, Stapp Car Crash J, V50, P637
   KASUYA H, 1988, ACTA NEUROCHIR, V91, P120, DOI 10.1007/BF01424566
   Kasuya H, 1988, Neurol Med Chir (Tokyo), V28, P880, DOI 10.2176/nmc.28.880
   Key A., 1875, Studien in der Anatomie des Nervensystems und des Bindegewebes: 1. Halfte
   Kierszenbaum A.L., 2007, HISTOLOGY CELL BIOL, V2nd, DOI DOI 10.1016/J.MVR.2010.12.003
   Killer HE, 2003, BRIT J OPHTHALMOL, V87, P777, DOI 10.1136/bjo.87.6.777
   Killer HE, 1999, J NEURO-OPHTHALMOL, V19, P222
   Krstic R.V., 2013, Human Microscopic Anatomy: An Atlas for Students of Medicine and Biology
   Lee J.H., 2008, Meningiomas: Diagnosis, Treatment, and Outcome
   Lee KS, 2016, J KOREAN NEUROSURG S, V59, P1, DOI 10.3340/jkns.2016.59.1.1
   Lee L, 2013, J NEUROSCI RES, V91, P1117, DOI 10.1002/jnr.23238
   LILIEQUIST B, 1956, ACTA RADIOL, V46, P61, DOI 10.3109/00016925609170813
   LIU D, 1993, AM J OPHTHALMOL, V116, P548, DOI 10.1016/S0002-9394(14)73195-2
   Locke CE, 1924, ARCH NEURO PSYCHIATR, V12, P411, DOI 10.1001/archneurpsyc.1924.02200040054004
   Lü J, 2005, SURG RADIOL ANAT, V27, P472, DOI 10.1007/s00276-005-0025-4
   Lü J, 2007, CLIN ANAT, V20, P502, DOI 10.1002/ca.20448
   Mancall E.L., 2011, Gray's clinical neuroanatomy: The anatomic basis for clinical neuroscience
   Martin BA, 2010, J BIOMECH ENG-T ASME, V132, DOI 10.1115/1.4000089
   MATSUNO H, 1988, NEUROSURGERY, V23, P58, DOI 10.1227/00006123-198807000-00012
   MCLONE DG, 1975, AM J ANAT, V142, P273, DOI 10.1002/aja.1001420302
   MCLONE DG, 1980, CHILD BRAIN, V6, P113
   Mortazavi MM, 2015, CHILD NERV SYST, V31, P15, DOI 10.1007/s00381-014-2590-5
   NABESHIMA S, 1975, J COMP NEUROL, V164, P127, DOI 10.1002/cne.901640202
   NAUTA HJW, 1983, SURG NEUROL, V19, P431, DOI 10.1016/0090-3019(83)90141-6
   Olry R, 2001, J Hist Neurosci, V10, P198, DOI 10.1076/jhin.10.2.198.7257
   OSAKA K, 1980, CHILD BRAIN, V6, P26
   Park EH, 2012, J NEUROSURG, V117, P1189, DOI 10.3171/2012.9.JNS121227
   Park EH, 2010, J NEUROSURG-PEDIATR, V6, P159, DOI 10.3171/2010.5.PEDS09142
   PARKINSON D, 1991, AM J ANAT, V192, P498, DOI 10.1002/aja.1001920414
   Patestas M.A., 2016, TXB NEUROANATOMY
   PEASE DC, 1958, AM J ANAT, V102, P301, DOI 10.1002/aja.1001020207
   Rao V, 2000, PSYCHOSOMATICS, V41, P95, DOI 10.1176/appi.psy.41.2.95
   REESE TS, 1967, J CELL BIOL, V34, P207, DOI 10.1083/jcb.34.1.207
   Saboori Parisa, 2015, Anat Res Int, V2015, P279814, DOI 10.1155/2015/279814
   Sanan A, 1999, NEUROSURGERY, V45, P152, DOI 10.1097/00006123-199907000-00034
   SCHACHENMAYR W, 1978, AM J PATHOL, V92, P53
   Scott GG, 2016, BIOMECH MODEL MECHAN, V15, P1101, DOI 10.1007/s10237-015-0747-0
   Scott GG, 2015, IEEE T MED IMAGING, V34, P1452, DOI 10.1109/TMI.2015.2396527
   Sigmund EE, 2012, NMR BIOMED, V25, P891, DOI 10.1002/nbm.1809
   Sim YW, 2012, J KOREAN NEUROSURG S, V52, P234, DOI 10.3340/jkns.2012.52.3.234
   Simon MJ, 2016, BBA-MOL BASIS DIS, V1862, P442, DOI 10.1016/j.bbadis.2015.10.014
   Snell R. S, 2010, CLIN NEUROANATOMY
   Standring S, 2008, Gray's anatomy, V40th
   Stockman HW, 2006, J BIOMECH ENG-T ASME, V128, P106, DOI 10.1115/1.2132372
   Tahir MZ, 2012, CNS NEUROL DISORD-DR, V11, P127
   Tahir Muhammad Zubair, 2011, Surg Neurol Int, V2, P78, DOI 10.4103/2152-7806.82085
   Talbert D.G., 2014, J Trauma Treat, V3, P198, DOI [10.4172/2167-1222.1000198, DOI 10.4172/2167-1222.1000198]
   Tangen KM, 2015, J BIOMECH, V48, P2144, DOI 10.1016/j.jbiomech.2015.02.018
   Tubbs R.S., 2016, Bergman's Comprehensive Encyclopedia of Human Anatomic Variation, DOI DOI 10.1002/9781118430309
   VANDERREST M, 1991, FASEB J, V5, P2814, DOI 10.1096/fasebj.5.13.1916105
   VINAS FC, 1994, NEUROL RES, V16, P417
   Vinas FC, 1996, NEUROL RES, V18, P305
   Vinas FC, 1996, NEUROL RES, V18, P117
   WADE JB, 1974, J CELL BIOL, V60, P168, DOI 10.1083/jcb.60.1.168
   Wang SS, 2011, J CLIN NEUROSCI, V18, P253, DOI 10.1016/j.jocn.2010.03.065
   Weller R. O., 2005, Morphologie, V89, P22, DOI 10.1016/S1286-0115(05)83235-7
   Yadav Yad R, 2016, Asian J Neurosurg, V11, P330
   Yasargil M G, 1976, Surg Neurol, V6, P83
   YASARGIL MG, 1976, J NEUROSURG, V44, P298
   Yeo J, 2017, AM J NEURORADIOL, V38, P1839, DOI 10.3174/ajnr.A5304
   Zhang XA, 2012, CHILD NERV SYST, V28, P65, DOI 10.1007/s00381-011-1599-2
   Zoghi-Moghadam M, 2010, INT J BIOMED ENG TEC, V4, P195, DOI 10.1504/IJBET.2010.034939
NR 109
TC 48
Z9 55
U1 1
U2 11
PU ELSEVIER SCIENCE INC
PI NEW YORK
PA STE 800, 230 PARK AVE, NEW YORK, NY 10169 USA
SN 1878-8750
EI 1878-8769
J9 WORLD NEUROSURG
JI World Neurosurg.
PD MAR
PY 2018
VL 111
BP 279
EP 290
DI 10.1016/j.wneu.2017.12.041
PG 12
WC Clinical Neurology; Surgery
WE Science Citation Index Expanded (SCI-EXPANDED)
SC Neurosciences & Neurology; Surgery
GA GG7WI
UT WOS:000432908700161
PM 29269062
DA 2025-06-06
ER

PT J
AU Vogel, TW
   Dlouhy, BJ
   Howard, MA
AF Vogel, Timothy W.
   Dlouhy, Brian J.
   Howard, Matthew A., III
TI Don't take the plunge: avoiding adverse events with cranial perforators
   Clinical article
SO JOURNAL OF NEUROSURGERY
LA English
DT Article
DE cranial perforator; plunging; craniotomy; dural tear; cortical injury;
   cranial drill; surgical technique
ID HYPEROSTOSIS FRONTALIS INTERNA; CHRONIC SUBDURAL-HEMATOMA; BURR-HOLE;
   CRANIOSTOMY; DRILL; SKULL; SAFE
AB Object. The object of this study was to evaluate the causes of plunging events associated with automatic-releasing cranial perforators at the authors' institution.
   Methods. The authors analyzed a consecutive series of 1652 cranial procedures involving one type of automatic-releasing cranial perforator over a 2-year period. Plunging occurrences were recorded for 2 drill speeds: 1000 rpm in the 1st year and 800 rpm during the 2nd year. Intraoperative observations, neuroimaging studies, and clinical data were evaluated for each plunging event.
   Results. The authors identified 9 plunging events for an overall incidence of 0.54%. In the 1st year, they identified 2 plunging events at a speed of 1000 rpm for an incidence of 0.19%. In an effort to reduce this occurrence, the speed of the drill was lowered to 800 rpm. There were 7 additional events, for a significantly increased incidence of 1.16% (p = 0.014, Fisher exact test) after the change was implemented. These cases spanned a number of procedures in adults and pediatric patients, including ventriculostomy placement, craniotomies for tumor resection, tumor biopsy, and endoscopic third ventriculostomy. Despite plunging, no immediate postoperative complications were noted on clinical examination.
   Conclusions. While technology continues to improve cranial perforator performance, the use of such a device is still associated with a risk of complications causing ducal lacerations and injury to the underlying cortex. Decreasing the drill speed may not decrease the incidence of plunging. (DOI: 10.3171/2011.3.JNS101310)
C1 [Vogel, Timothy W.; Dlouhy, Brian J.; Howard, Matthew A., III] Univ Iowa Hosp & Clin, Dept Neurosurg, Iowa City, IA 52242 USA.
C3 University of Iowa
RP Vogel, TW (corresponding author), Univ Iowa Hosp & Clin, Dept Neurosurg, UIHC 200 Hawkins Dr, Iowa City, IA 52242 USA.
EM tim-vogel@uiowa.edu
RI Howard, Matt/B-7190-2012
OI Howard, Matthew/0000-0003-3935-8889; Dlouhy, Brian/0000-0001-6724-688X
CR Caird JD, 2003, BRIT J NEUROSURG, V17, P509, DOI 10.1080/02688690310001627722
   CARMODY JTB, 1947, J NEUROSURG, V4, P292, DOI 10.3171/jns.1947.4.3.0292
   Dimopoulos Vassilios G, 2007, Neurosurg Focus, V23, pE10
   HEIFETZ MD, 1984, J NEUROSURG, V61, P602, DOI 10.3171/jns.1984.61.3.0602
   Hershkovitz I, 1999, AM J PHYS ANTHROPOL, V109, P303, DOI 10.1002/(SICI)1096-8644(199907)109:3<303::AID-AJPA3>3.3.CO;2-9
   Hudson R S, 1877, Br Med J, V2, P75
   Hwang SC, 2009, J NEUROSURG, V110, P1265, DOI 10.3171/2008.9.JNS08359
   Ito M, 2001, J CLIN NEUROSCI, V8, P261, DOI 10.1054/jocn.1999.0733
   LANZIERI CF, 1988, AM J NEURORADIOL, V9, P27
   Maartens NF, 2002, BRIT J NEUROSURG, V16, P290, DOI 10.1080/02688690220148897
   Missios Symeon, 2007, Neurosurg Focus, V23, pE11
   Nikolic S, 2010, AM J FOREN MED PATH, V31, P205, DOI 10.1097/PAF.0b013e3181d3dba4
   REISS G, 1994, NEUROSURG REV, V17, P181, DOI 10.1007/BF00418426
   She R, 2004, ANN CLIN LAB SCI, V34, P206
   Sinclair AG, 2010, RADIOGRAPHICS, V30, P461, DOI 10.1148/rg.302095115
   SMITH GW, 1950, J NEUROSURG, V7, P285, DOI 10.3171/jns.1950.7.3.0285
   Williams GR, 2001, J CLIN NEUROSCI, V8, P551, DOI 10.1054/jocn.2000.0926
NR 17
TC 23
Z9 24
U1 0
U2 6
PU AMER ASSOC NEUROLOGICAL SURGEONS
PI ROLLING MEADOWS
PA 5550 MEADOWBROOK DRIVE, ROLLING MEADOWS, IL 60008 USA
SN 0022-3085
J9 J NEUROSURG
JI J. Neurosurg.
PD SEP
PY 2011
VL 115
IS 3
BP 570
EP 575
DI 10.3171/2011.3.JNS101310
PG 6
WC Clinical Neurology; Surgery
WE Science Citation Index Expanded (SCI-EXPANDED)
SC Neurosciences & Neurology; Surgery
GA 816FG
UT WOS:000294583500019
PM 21456895
DA 2025-06-06
ER

PT J
AU Tahsim-Oglou, Y
   Beseoglu, K
   Hänggi, D
   Stummer, W
   Steiger, HJ
AF Tahsim-Oglou, Yasemin
   Beseoglu, Kerim
   Haenggi, Daniel
   Stummer, Walter
   Steiger, Hans-Jakob
TI Factors predicting recurrence of chronic subdural haematoma: the
   influence of intraoperative irrigation and low-molecular-weight heparin
   thromboprophylaxis
SO ACTA NEUROCHIRURGICA
LA English
DT Article
DE Postoperative low-dose heparin; Chronic subdural haematoma; Recurrence;
   Subdural irrigation; Burr-hole drainage
ID BURR HOLE TREPANATION; POSTOPERATIVE RECURRENCE; INDEPENDENT PREDICTORS;
   DRAINAGE; RISK; SURGERY; SYSTEM
AB Burr-hole drainage has become the accepted treatment of choice for chronic subdural haematoma (cSDH), although still burdened with a major recurrence rate. The current analysis was initiated to determine management-related risk factors for recurrence, i.e. postoperative low-molecular-weight heparin thromboprophylaxis, and the importance of rinsing the subdural space.
   Two-hundred and forty-seven patients with computerised tomography (CT) defined symptomatic cSDH were managed by two burr-hole trepanations and drainage between January 2005 and November 2008. Postoperative thromboprophylaxis with 40 mg enoxaparine daily was given only during the first half of the study period. For the current analysis the amount of rinsing fluid, postoperative low-dose thromboprophylaxis, as well as age and gender, bilaterality, preoperative and postoperative blood coagulation studies, platelet counts and decrease of subdural fluid on early postoperative CT, were recorded and correlated with recurrence. Statistical calculation was done by univariate and multivariate analysis.
   A total of 62 of 247 patients needed revision surgery for recurrence (25.1 %). Recurrence rates were significantly lower in the patients treated without postoperative enoxaparine (18.84 %) than in the group with postoperative low-dose enoxaparine thromboprophylaxis (32.11 %) and enoxaparine was administered in a higher proportion of the patients suffering recurrence ( = 0.013). A median intraoperative irrigation volume of 863 ml saline was used in the patients suffering recurrence and 1,500 ml in patients without recurrence ( < 0.001). The median age was slightly higher in the patients suffering from recurrence. Male gender predominated in both groups but was slightly more pronounced in the recurrence group. Preoperative and postoperative platelet counts and plasmatic coagulation indices did not differ significantly between the groups. Relative residual subdural fluid collection on early postoperative CT remained larger in patients finally suffering recurrence ( = 0.03). Multivariate analysis confirmed a small amount of rinsing fluid, male gender and the use of enoxaparine as the most important risk factors for recurrence, although that latter factor did not reach statistical significance in the multivariate analysis.
   The investigation provides evidence that copious intraoperative irrigation and avoidance of postoperative low-molecular-weight heparin thromboprophylaxis may reduce the recurrence rate of cSDH.
C1 [Tahsim-Oglou, Yasemin; Beseoglu, Kerim; Haenggi, Daniel; Steiger, Hans-Jakob] Univ Dusseldorf, Dept Neurosurg, D-40225 Dusseldorf, Germany.
   [Stummer, Walter] Univ Munster, Dept Neurosurg, Munster, Germany.
C3 Heinrich Heine University Dusseldorf; University of Munster
RP Steiger, HJ (corresponding author), Univ Dusseldorf, Dept Neurosurg, Moorenstr 5,Geb 13-71, D-40225 Dusseldorf, Germany.
EM steiger@uni-duesseldorf.de
RI Stummer, Walter/AAA-3319-2020; Steiger, Hans-Jakob/AAN-8307-2021
OI Beseoglu, Kerim/0000-0001-5671-6831
CR Amirjamshidi A, 2007, J CLIN NEUROSCI, V14, P1240, DOI 10.1016/j.jocn.2006.03.030
   Collen JF, 2008, CHEST, V134, P237, DOI 10.1378/chest.08-0023
   Gerlach R, 2003, NEUROSURGERY, V53, P1028, DOI 10.1227/01.NEU.0000088565.15719.22
   Ko BS, 2008, J KOREAN NEUROSURG S, V43, P11, DOI 10.3340/jkns.2008.43.1.11
   Kristof RA, 2008, J NEUROSURG, V108, P275, DOI 10.3171/JNS/2008/108/2/0275
   Kwon TH, 2000, J NEUROSURG, V93, P796, DOI 10.3171/jns.2000.93.5.0796
   Lega BC, 2010, J NEUROSURG, V113, P615, DOI 10.3171/2009.9.JNS08825
   Lindvall P, 2009, J CLIN NEUROSCI, V16, P1287, DOI 10.1016/j.jocn.2009.01.001
   MARKWALDER TM, 1985, NEUROSURGERY, V16, P185, DOI 10.1227/00006123-198502000-00010
   Mondorf Y, 2009, BRIT J NEUROSURG, V23, P612, DOI 10.3109/02688690903370297
   Mori K, 2001, NEUROL MED-CHIR, V41, P371, DOI 10.2176/nmc.41.371
   Nakaguchi H, 2000, J NEUROSURG, V93, P791, DOI 10.3171/jns.2000.93.5.0791
   Sambasivan M, 1997, SURG NEUROL, V47, P418, DOI 10.1016/S0090-3019(97)00188-2
   Santarius T, 2009, LANCET, V374, P1067, DOI 10.1016/S0140-6736(09)61115-6
   Schulz W, 1988, Zentralbl Neurochir, V49, P280
   Shimamura N, 2009, J NEUROTRAUM, V26, P1929, DOI [10.1089/neu.2009.0879, 10.1089/neu.2009-0879]
   Stanisic M, 2005, ACTA NEUROCHIR, V147, P1249, DOI 10.1007/s00701-005-0616-1
   Taussky P, 2008, BRIT J NEUROSURG, V22, P279, DOI 10.1080/02688690701818885
   Torihashi K, 2008, NEUROSURGERY, V63, P1125, DOI 10.1227/01.NEU.0000335782.60059.17
   Weigel R, 2003, J NEUROL NEUROSUR PS, V74, P937, DOI 10.1136/jnnp.74.7.937
   Yamamoto H, 2003, J NEUROSURG, V98, P1217, DOI 10.3171/jns.2003.98.6.1217
   Yu GJ, 2009, BRIT J NEUROSURG, V23, P606, DOI 10.3109/02688690903386983
   Zumofen D, 2009, NEUROSURGERY, V64, P1116, DOI 10.1227/01.NEU.0000345633.45961.BB
NR 23
TC 51
Z9 55
U1 0
U2 5
PU SPRINGER WIEN
PI WIEN
PA SACHSENPLATZ 4-6, PO BOX 89, A-1201 WIEN, AUSTRIA
SN 0001-6268
J9 ACTA NEUROCHIR
JI Acta Neurochir.
PD JUN
PY 2012
VL 154
IS 6
BP 1063
EP 1068
DI 10.1007/s00701-012-1334-0
PG 6
WC Clinical Neurology; Surgery
WE Science Citation Index Expanded (SCI-EXPANDED)
SC Neurosciences & Neurology; Surgery
GA 943II
UT WOS:000304113800016
PM 22476866
DA 2025-06-06
ER

PT J
AU Manickam, A
   Marshman, LAG
   Johnston, R
   Thomas, PAW
AF Manickam, Appukutty
   Marshman, Laurence A. G.
   Johnston, Ross
   Thomas, Piers A. W.
TI Mathematical formulae to estimate chronic subdural haematoma volume.
   Flawed assumption regarding ellipsoid morphology
SO JOURNAL OF CLINICAL NEUROSCIENCE
LA English
DT Article
DE Mathematical formula; Chronic; Subdural haematoma
ID ASSISTED PLANIMETRIC ANALYSIS; ABC/2 ESTIMATION TECHNIQUE
AB Mathematical formulae are commonly used to estimate intra-cranial haematoma volume. Such formulae tacitly assume an ellipsoid geometrical morphology. Recently, the 'XYZ/2' formula has been validated and recommended for chronic subdural haematoma (CSDH) volumetric estimation. We aimed to assess the precision and accuracy of mathematical formulae specifically in estimating CSDH volume, and to determine typical CSDH 3-D morphology. Three extant formulae ('XYZ/2', 'pi/6.XYZ' and '2/3S.h') were compared against computer-assisted 3D volumetric analysis as Gold standard in CTs where CSDH sufficiently contrasted with brain. Scatter-plots (n = 45) indicated that, in contrast to prior reports, all formulae most commonly over-estimated CSDH volume against 3-D Gold standard ('2/3S.h': 44.4%, 'XYZ/2': 48.84% and pi/6.XYZ': 55.6%). With all formulae, imprecision increased with increased CSDH volume: in particular, with clinically-relevant CSDH volumes (i.e. >50 ml). Deviations >10% of equivalence were observed in 60% of estimates for 2/3.S.h, 77.8% for 'XYZ/2' and 84.4% for pi/6.XYZ'. The maximum error for 'XYZ/2' was 142.3% of a clinically-relevant volume. Three-D simulations revealed that only 4/45 (9%) CSDH remotely conformed to ellipsoid geometrical morphology. Most (41/45, 91%) demonstrated highly irregular morphology neither recognisable as ellipsoid, nor as any other regular/non-regular geometric solid. Conclusions: Mathematical formulae, including 'XYZ/2', most commonly proved inaccurate and imprecise when applied to CSDH. In contrast to prior studies, all most commonly over-estimated CSDH volume. Imprecision increased with CSDH volume, and was maximal with clinically-relevant CSDH volumes. Errors most commonly related to a flawed assumption regarding ellipsoid 3-D CSDH morphology. The validity of mean comparisons, or correlation analyses, used in prior studies is questioned. Crown Copyright (C) 2017 Published by Elsevier Ltd. All rights reserved.
C1 [Manickam, Appukutty; Marshman, Laurence A. G.; Thomas, Piers A. W.] Townsville Hosp, Dept Neurosurg, Townsville, Qld 4810, Australia.
   [Marshman, Laurence A. G.; Thomas, Piers A. W.] James Cook Univ, Sch Med & Dent, Townsville, Qld 4810, Australia.
   [Johnston, Ross] James Cook Univ, Dept Marine & Trop Biol, Townsville, Qld 4810, Australia.
C3 Queensland Health; Townsville Hospital; James Cook University; James
   Cook University
RP Marshman, LAG (corresponding author), Townsville Hosp, Dept Neurosurg, Townsville, Qld 4810, Australia.
EM l.a.g.marshman@btinternet.com
RI Johnston, Ross/C-6882-2015
OI Johnston, Ross/0009-0000-7620-5270
CR Altman DG, 1991, Med Int, V1, P396
   APFELBAUM RI, 1974, J NEUROSURG, V40, P336, DOI 10.3171/jns.1974.40.3.0336
   BRODERICK JP, 1990, J NEUROSURG, V72, P195, DOI 10.3171/jns.1990.72.2.0195
   Divani AA, 2011, STROKE, V42, P1569, DOI 10.1161/STROKEAHA.110.607861
   Gebel JM, 1998, STROKE, V29, P1799, DOI 10.1161/01.STR.29.9.1799
   Huttner HB, 2006, STROKE, V37, P404, DOI 10.1161/01.STR.0000198806.67472.5c
   KAWAKAMI Y, 1989, NEUROSURGERY, V25, P25, DOI 10.1227/00006123-198907000-00005
   Kothari U, 1996, STROKE, V27, P1304, DOI 10.1161/01.STR.27.8.1304
   KWAK R, 1983, STROKE, V14, P493, DOI 10.1161/01.STR.14.4.493
   Manickam A, 2013, DOES SURFACE AREA VO
   PETERSEN OF, 1984, NEURORADIOLOGY, V26, P363, DOI 10.1007/BF00327488
   Squier W, 2009, FORENSIC SCI INT, V187, P6, DOI 10.1016/j.forsciint.2009.02.005
   Sucu HK, 2005, STROKE, V36, P998, DOI 10.1161/01.STR.0000162714.46038.0f
   TABADDOR K, 1977, J NEUROSURG, V46, P220, DOI 10.3171/jns.1977.46.2.0220
   Tada A, 1981, No Shinkei Geka, V9, P251
   Xu XH, 2014, STROKE, V45, P3433, DOI 10.1161/STROKEAHA.114.007095
   Zhao KJ, 2010, NEUROL RES, V32, P910, DOI 10.1179/016164110X12681290831441
NR 17
TC 10
Z9 10
U1 0
U2 3
PU ELSEVIER SCI LTD
PI OXFORD
PA THE BOULEVARD, LANGFORD LANE, KIDLINGTON, OXFORD OX5 1GB, OXON, ENGLAND
SN 0967-5868
EI 1532-2653
J9 J CLIN NEUROSCI
JI J. Clin. Neurosci.
PD JUN
PY 2017
VL 40
BP 39
EP 43
DI 10.1016/j.jocn.2016.12.043
PG 5
WC Clinical Neurology; Neurosciences
WE Science Citation Index Expanded (SCI-EXPANDED)
SC Neurosciences & Neurology
GA FB1DR
UT WOS:000405884400008
PM 28111034
DA 2025-06-06
ER

PT J
AU Leung, GKK
   Fan, YWF
AF Leung, GKK
   Fan, YWF
TI Chronic subdural haematoma and arachnoid cyst in autosomal dominant
   polycystic kidney disease (ADPKD)
SO JOURNAL OF CLINICAL NEUROSCIENCE
LA English
DT Article
DE arachnoid cyst; autosomal dominant polycystic kidney disease; subdural
   haematoma
ID MIDDLE CRANIAL FOSSA; PATIENT; RUPTURE
AB We present the unusual association between chronic subdural haematoma (CSDH), intracranial arachnoid cyst and autosomal dominant polycystic kidney disease (ADPKD) in a 27-year-old man. CSDH is a documented complication of intracranial arachnoid cyst, the incidence of which is increased in patients with ADPKD. Awareness of this association may lead to earlier diagnosis of ADPKD and treatment of its systemic complications, including renal insufficiency systemic hypertension and previously unsuspected intracranial saccular aneurysm. Surgery for CSDH associated with intracranial arachnoid cyst may be complicated by over-drainage of cerebrospinal fluid due to communication between the cyst and the cisternal subarachnoid space, as illustrated in the present case, and the development of epidural haemorrhage. (c) 2005 Published by Elsevier Ltd.
C1 Univ Hong Kong, Med Ctr, Queen Mary Hosp, Dept Surg,Div Neurosurg, Hong Kong, Hong Kong, Peoples R China.
C3 University of Hong Kong
RP Leung, GKK (corresponding author), Univ Hong Kong, Med Ctr, Queen Mary Hosp, Dept Surg,Div Neurosurg, Hong Kong, Hong Kong, Peoples R China.
RI Leung, Gilberto Ka Kit/C-4337-2009
OI Leung, Gilberto Ka Kit/0000-0003-3147-3057
CR Alehan FK, 2002, PEDIATRICS, V110, DOI 10.1542/peds.110.1.e13
   ALLEN A, 1986, AM J KIDNEY DIS, V8, P128, DOI 10.1016/S0272-6386(86)80125-1
   AOKI N, 1990, CHILD NERV SYST, V6, P44, DOI 10.1007/BF00262267
   Donaldson JW, 2000, PEDIATR NEUROSURG, V32, P137, DOI 10.1159/000028918
   GABOW PA, 1992, AM J KIDNEY DIS, V20, P140, DOI 10.1016/S0272-6386(12)80541-5
   GABOW PA, 1993, NEW ENGL J MED, V329, P332, DOI 10.1056/NEJM199307293290508
   GALASSI E, 1980, SURG NEUROL, V14, P211
   GALASSI E, 1982, SURG NEUROL, V17, P363, DOI 10.1016/0090-3019(82)90315-9
   Holthouse D, 2001, AM J KIDNEY DIS, V38, part. no.
   MOLLOY CJ, 1991, BRIT J NEUROSURG, V56, P635
   PAGE A, 1987, J NEUROL NEUROSUR PS, V50, P1001, DOI 10.1136/jnnp.50.8.1001
   Page A C, 1988, Acta Neurochir Suppl (Wien), V42, P210
   Parsch CS, 1997, NEUROSURGERY, V40, P483, DOI 10.1097/00006123-199703000-00010
   Prabhu VC, 2002, NEUROSURGERY, V50, P195
   RENGACHARY SS, 1978, SURG NEUROL, V9, P139
   SCHIEVINK WI, 1992, J AM SOC NEPHROL, V3, P88
   SCHIEVINK WI, 1995, J NEUROSURG, V83, P1004, DOI 10.3171/jns.1995.83.6.1004
   Sener RN, 1997, COMPUT MED IMAG GRAP, V21, P341, DOI 10.1016/S0895-6111(97)00036-0
   Wijdicks EFM, 2000, AM J KIDNEY DIS, V35, P40, DOI 10.1016/S0272-6386(00)70299-X
NR 19
TC 19
Z9 20
U1 0
U2 2
PU CHURCHILL LIVINGSTONE
PI EDINBURGH
PA JOURNAL PRODUCTION DEPT, ROBERT STEVENSON HOUSE, 1-3 BAXTERS PLACE,
   LEITH WALK, EDINBURGH EH1 3AF, MIDLOTHIAN, SCOTLAND
SN 0967-5868
J9 J CLIN NEUROSCI
JI J. Clin. Neurosci.
PD SEP
PY 2005
VL 12
IS 7
BP 817
EP 819
DI 10.1016/j.jocn.2004.09.025
PG 3
WC Clinical Neurology; Neurosciences
WE Science Citation Index Expanded (SCI-EXPANDED)
SC Neurosciences & Neurology
GA 978XJ
UT WOS:000232906000023
PM 16150597
DA 2025-06-06
ER

PT J
AU Schulz, M
   Kimura, T
   Akiyama, O
   Shimoji, K
   Spors, B
   Miyajima, M
   Thomale, UW
AF Schulz, Matthias
   Kimura, Takaoki
   Akiyama, Osamu
   Shimoji, Kazuaki
   Spors, Birgit
   Miyajima, Masakazu
   Thomale, Ulrich-Wilhelm
TI Endoscopic and Microsurgical Treatment of Sylvian Fissure Arachnoid
   Cysts-Clinical and Radiological Outcome
SO WORLD NEUROSURGERY
LA English
DT Article
DE Endoscopic fenestration; Microsurgical fenestration; Sylvian fissure
   arachnoid cyst
ID MIDDLE CRANIAL FOSSA; CHRONIC SUBDURAL-HEMATOMA; SURGICAL-TREATMENT;
   CHILDREN; FENESTRATION; CLASSIFICATION; MECHANISM
AB OBJECTIVE: A Sylvian fissure arachnoid cyst (SAC) is a well-recognized location for an intracranial arachnoid cyst in the pediatric population. For those cysts, which can rupture and be accompanied by a subdural hygroma or hematoma, several treatment modalities have been reported. We report clinical and radiological outcome of fenestration of these cysts by either endoscopy or microsurgery.
   METHODS: A retrospective review of the database of operative procedures revealed 24 procedures (20 endoscopic and 4 microsurgical procedures) to fenestrate a SAC at university hospitals in Berlin, Germany and Tokyo, Japan.
   RESULTS: With the applied technique, a reduction of SAC volume of more than 10% was achieved in 83.3% of all patients. The median volume of SACs (n = 24) was significantly reduced from 83.5 mL (range 21-509 mL) preoperatively to 45.5 mL (range 8.4-261 mL; P < 0.01) after 3.5 months and to 29.0 mL (range 0-266 mL; P < 0.01) after 15 months. In children (n = 8) with a ruptured SAC the combined extraaxial volume of a SAC and accompanying hygroma/hematoma was reduced from 166 mL (range 111-291 mL) before surgery to 127 mL (range 87-329 mL) after 2 months and to 77 mL (range 25-140 mL; P < 0.05) after 11 months. Acute clinical symptoms were generally resolved postoperatively; headaches were resolved or improved in 75%. A significant association of resolution or improvement of headaches and volume reduction was demonstrated.
   CONCLUSIONS: The study demonstrated efficacy in a predominantly endoscopically treated patient cohort with Sylvian fissure arachnoid cysts, as indicated by improvement of clinical symptoms and diminished radiological SAC volume after treatment.
C1 [Schulz, Matthias; Kimura, Takaoki; Thomale, Ulrich-Wilhelm] Charite, Pediat Neurosurg, D-13353 Berlin, Germany.
   [Spors, Birgit] Charite, Div Pediat Radiol, D-13353 Berlin, Germany.
   [Kimura, Takaoki; Akiyama, Osamu; Shimoji, Kazuaki; Miyajima, Masakazu] Juntendo Univ, Sch Med, Dept Neurosurg, Tokyo 113, Japan.
C3 Berlin Institute of Health; Free University of Berlin; Humboldt
   University of Berlin; Charite Universitatsmedizin Berlin; Berlin
   Institute of Health; Free University of Berlin; Humboldt University of
   Berlin; Charite Universitatsmedizin Berlin; Juntendo University
RP Thomale, UW (corresponding author), Charite, Pediat Neurosurg, D-13353 Berlin, Germany.
EM uthomale@charite.de
OI Thomale, Ulrich-W/0000-0003-4985-9847; Schulz,
   Matthias/0000-0001-5151-6443
CR Alexiou GA, 2010, NEUROSURGERY, V67, P1632, DOI 10.1227/NEU.0b013e3181f94476
   CIRICILLO SF, 1991, J NEUROSURG, V74, P230, DOI 10.3171/jns.1991.74.2.0230
   Di Rocco C, 2010, CHILD NERV SYST, V26, P173, DOI 10.1007/s00381-009-1041-1
   Di Rocco F, 2010, CHILD NERV SYST, V26, P155, DOI 10.1007/s00381-009-0977-5
   El-Ghandour NMF, 2012, J NEUROSURG-PEDIATR, V9, P231, DOI 10.3171/2011.12.PEDS11298
   Molina GF, 2013, WORLD NEUROSURG, V79, DOI 10.1016/j.wneu.2012.02.012
   Galassi E, 1988, Acta Neurochir Suppl (Wien), V42, P201
   GALASSI E, 1982, SURG NEUROL, V17, P363, DOI 10.1016/0090-3019(82)90315-9
   Gangemi M, 2011, J NEUROSURG-PEDIATR, V8, P158, DOI 10.3171/2011.5.PEDS1152
   Germanò A, 2003, CHILD NERV SYST, V19, P166, DOI 10.1007/s00381-002-0702-0
   Gui SB, 2011, CHILD NERV SYST, V27, P1121, DOI 10.1007/s00381-011-1399-8
   Halani SH, 2013, J NEUROSURG-PEDIATR, V12, P62, DOI 10.3171/2013.4.PEDS12609
   Helland CA, 2007, J NEUROL NEUROSUR PS, V78, P620, DOI 10.1136/jnnp.2006.101865
   Holst Anders Vedel, 2012, Acta Neurochir Suppl, V114, P267, DOI 10.1007/978-3-7091-0956-4_52
   Johnson RD, 2011, J CLIN NEUROSCI, V18, P607, DOI 10.1016/j.jocn.2010.10.006
   Kaliaperumal C, 2013, WORLD NEUROSURG, V80, DOI 10.1016/j.wneu.2012.11.002
   Kang JK, 2000, CHILD NERV SYST, V16, P111, DOI 10.1007/s003810050024
   Kwak YS, 2013, CHILD NERV SYST, V29, P77, DOI 10.1007/s00381-012-1896-4
   Laporte N, 2012, PEDIATR NEUROL, V46, P44, DOI 10.1016/j.pediatrneurol.2011.10.001
   Lee CH, 2014, CHILD NERV SYST, V30, P1029, DOI 10.1007/s00381-013-2301-7
   Lee EJ, 2012, J KOREAN NEUROSURG S, V52, P325, DOI 10.3340/jkns.2012.52.4.325
   Lee JY, 2012, CHILD NERV SYST, V28, P1203, DOI 10.1007/s00381-012-1722-z
   Levy ML, 2003, NEUROSURGERY, V53, P1138, DOI 10.1227/01.NEU.0000089060.65702.03
   Li CD, 2014, CHILD NERV SYST, V30, P471, DOI 10.1007/s00381-013-2248-8
   Li LS, 2013, CLIN NEUROL NEUROSUR, V115, P411, DOI 10.1016/j.clineuro.2012.06.021
   Li Y, 2014, CHILD NERV SYST, V30, P1037, DOI 10.1007/s00381-013-2329-8
   Liu ZY, 2014, PEDIATR EMERG CARE, V30, P345, DOI 10.1097/PEC.0000000000000128
   MARINOV M, 1989, CHILD NERV SYST, V5, P177, DOI 10.1007/BF00272123
   Mori K, 2002, J NEUROTRAUM, V19, P1017, DOI 10.1089/089771502760341938
   Ozgur BM, 2005, J CLIN NEUROSCI, V12, P804, DOI 10.1016/j.jocn.2004.12.006
   Park YS, 2009, CHILD NERV SYST, V25, P1071, DOI 10.1007/s00381-009-0872-0
   Poirrier ALML, 2004, EUR J PAEDIATR NEURO, V8, P247, DOI 10.1016/j.ejpn.2004.04.005
   Pradilla Gustavo, 2007, Neurosurg Focus, V22, pE7
   Rao G, 2005, J NEUROSURG, V102, P314, DOI 10.3171/ped.2005.102.3.0314
   Sajko T, 2011, ACTA CLIN CROAT, V50, P589
   Schroeder HWS, 1996, J NEUROSURG, V85, P293, DOI 10.3171/jns.1996.85.2.0293
   Shim KW, 2009, CHILD NERV SYST, V25, P1459, DOI 10.1007/s00381-009-0930-7
   Spacca B, 2010, CHILD NERV SYST, V26, P163, DOI 10.1007/s00381-009-0952-1
   Sprung C, 2011, ACTA NEUROCHIR, V153, P75, DOI 10.1007/s00701-010-0820-5
   Tamburrini G, 2003, CHILD NERV SYST, V19, P159, DOI 10.1007/s00381-003-0724-2
   Tamburrini G, 2008, CHILD NERV SYST, V24, P593, DOI 10.1007/s00381-008-0585-9
   Turhan T, 2012, CHILD NERV SYST, V28, P229, DOI 10.1007/s00381-011-1487-9
   Vakis AF, 2006, BRIT J NEUROSURG, V20, P156, DOI 10.1080/02688690600776986
   Wang C, 2013, NEUROL INDIA, V61, P60, DOI 10.4103/0028-3886.108013
   Zaatreh MM, 2002, PEDIATR NEUROL, V26, P134, DOI 10.1016/S0887-8994(01)00379-4
   Zhang B, 2012, J NEUROSURG-PEDIATR, V10, P302, DOI 10.3171/2012.7.PEDS11540
NR 46
TC 29
Z9 33
U1 0
U2 10
PU ELSEVIER SCIENCE INC
PI NEW YORK
PA STE 800, 230 PARK AVE, NEW YORK, NY 10169 USA
SN 1878-8750
EI 1878-8769
J9 WORLD NEUROSURG
JI World Neurosurg.
PD AUG
PY 2015
VL 84
IS 2
BP 327
EP 336
DI 10.1016/j.wneu.2015.03.026
PG 10
WC Clinical Neurology; Surgery
WE Science Citation Index Expanded (SCI-EXPANDED)
SC Neurosciences & Neurology; Surgery
GA CO7FL
UT WOS:000359324900032
PM 25818148
DA 2025-06-06
ER

PT J
AU Corniola, MV
   Bouthour, W
   Vargas, MI
   Meling, TR
AF Corniola, Marco V.
   Bouthour, Walid
   Vargas, Maria-Isabel
   Meling, Torstein R.
TI Visual field restoration after Simpson grade I resection of symptomatic
   occipital lobe meningioma: illustrative case and review of the
   literature
SO ACTA NEUROCHIRURGICA
LA English
DT Review
DE Occipital meningioma; Visual field restoration; Brain plasticity
ID CHRONIC SUBDURAL-HEMATOMA; INTRACRANIAL MENINGIOMAS; SURGERY; OUTCOMES
AB Intracranial meningiomas mostly affect patients in their fifth decade and beyond, raising pertinent questions regarding the risk of surgery, particularly in the elderly. Here, we describe the case of a septuagenarian patient with occipital meningioma causing severe visual field cuts that experienced full recovery of the visual function after a Simpson I resection of the lesion. This case illustrates the potential of recovery of the brain, even in the case of severely impaired function in elderly patients. To complete the picture, we review the literature on occipital meningiomas, advocating for systematic reports and increase data collection on post-operative neurological recovery in the elderly.
C1 [Corniola, Marco V.; Meling, Torstein R.] Geneva Univ Hosp, Div Neurosurg, Dept Clin Neurosci, 4 Rue Gabrielle Perret Gentil, CH-1211 Geneva, Switzerland.
   [Corniola, Marco V.; Vargas, Maria-Isabel; Meling, Torstein R.] Univ Geneva, Fac Med, Geneva, Switzerland.
   [Bouthour, Walid] Geneva Univ Hosp, Div Ophthalmol, Dept Clin Neurosci, Geneva, Switzerland.
   [Vargas, Maria-Isabel] Geneva Univ Hosp, Div Neuroradiol, Diagnost Dept, Geneva, Switzerland.
   [Meling, Torstein R.] Univ Oslo, Fac Med, Oslo, Norway.
C3 University of Geneva; University of Geneva; University of Geneva;
   University of Geneva; University of Oslo
RP Corniola, MV (corresponding author), Geneva Univ Hosp, Div Neurosurg, Dept Clin Neurosci, 4 Rue Gabrielle Perret Gentil, CH-1211 Geneva, Switzerland.; Corniola, MV (corresponding author), Univ Geneva, Fac Med, Geneva, Switzerland.
EM marcocorniola3@gmail.com
RI Bouthour, Walid/JRY-6715-2023; Meling, Torstein/Q-2568-2019; Corniola,
   Marco/AAN-7306-2021; Vargas, Maria/HZK-7665-2023
OI Corniola, Marco/0000-0003-4447-4585; Bouthour,
   Walid/0000-0003-3877-4127; Meling, Torstein R./0000-0001-6595-0873;
   Vargas, Maria Isabel/0000-0002-6571-5336
CR Abe Y, 2017, J NEUROSURG, V126, P1042, DOI 10.3171/2016.3.JNS152957
   Abuleil D, 2019, FRONT NEUROSCI-SWITZ, V13, DOI 10.3389/fnins.2019.00607
   Bommakanti K, 2016, CLIN NEUROL NEUROSUR, V143, P150, DOI 10.1016/j.clineuro.2016.02.033
   Brodbelt AR, 2019, BRIT J NEUROSURG, V33, P641, DOI 10.1080/02688697.2019.1661965
   Corell A, 2019, ACTA NEUROCHIR, V161, P333, DOI 10.1007/s00701-019-03799-3
   Dobran M, 2022, J KOREAN NEUROSURG S, V65, P123, DOI 10.3340/jkns.2018.0011
   Goldbrunner R, 2016, LANCET ONCOL, V17, pE383, DOI 10.1016/S1470-2045(16)30321-7
   Golub D, 2019, OPER NEUROSURG, V17, pE177, DOI 10.1093/ons/opy380
   Hasseleid BF, 2012, J NEUROSURG, V117, P999, DOI 10.3171/2012.9.JNS12294
   Islim AI, 2020, WORLD NEUROSURG, V138, pE725, DOI 10.1016/j.wneu.2020.03.060
   Konglund A, 2013, ACTA NEUROL SCAND, V127, P161, DOI 10.1111/j.1600-0404.2012.01692.x
   Konglund A, 2013, ACTA NEUROCHIR, V155, P2263, DOI 10.1007/s00701-013-1872-0
   Lassen B, 2011, NEUROSURGERY, V68, P1259, DOI 10.1227/NEU.0b013e31820c0441
   LEBEAU J, 1952, REV NEUROL, V86, P692
   LEHMANN G, 1975, NEUROCHIRURGIE, V21, P55
   Liouta E, 2016, J NEUROSURG, V124, P1578, DOI 10.3171/2015.6.JNS1549
   Macarez R, 2003, J FR OPHTALMOL, V26, P375
   MATAVULJ N, 1956, Rev Otoneuroophtalmol, V28, P88
   Munoz-Bendix C, 2017, NEUROSURG REV, V40, P461, DOI 10.1007/s10143-016-0803-y
   Patra DP, 2018, WORLD NEUROSURG, V118, P342, DOI 10.1016/j.wneu.2018.06.017
   Pauwels L, 2018, AGING-US, V10, P1789, DOI 10.18632/aging.101514
   Rogne SG, 2009, ACTA NEUROL SCAND, V120, P288, DOI 10.1111/j.1600-0404.2009.01157.x
   Umemura T, 2020, NEUROL SCI, V41, P2471, DOI 10.1007/s10072-020-04348-y
   Uno M, 2017, NEUROL MED-CHIR, V57, P402, DOI 10.2176/nmc.ra.2016-0337
   Wright A D, 1939, Postgrad Med J, V15, P179
   Zamli AKG, 2019, CUREUS J MED SCIENCE, V11, DOI 10.7759/cureus.4436
NR 26
TC 2
Z9 2
U1 1
U2 2
PU SPRINGER WIEN
PI WIEN
PA SACHSENPLATZ 4-6, PO BOX 89, A-1201 WIEN, AUSTRIA
SN 0001-6268
EI 0942-0940
J9 ACTA NEUROCHIR
JI Acta Neurochir.
PD JAN
PY 2021
VL 163
IS 1
BP 67
EP 71
DI 10.1007/s00701-020-04569-2
EA SEP 2020
PG 5
WC Clinical Neurology; Surgery
WE Science Citation Index Expanded (SCI-EXPANDED)
SC Neurosciences & Neurology; Surgery
GA PN3QX
UT WOS:000568169100001
PM 32901397
DA 2025-06-06
ER

PT J
AU Willey, JZ
   Boehme, AK
   Castagna, F
   Yuzefpolskaya, M
   Garan, AR
   Topkara, V
   Colombo, PC
AF Willey, Joshua Z.
   Boehme, Amelia K.
   Castagna, Francesco
   Yuzefpolskaya, Melana
   Garan, A. Reshad
   Topkara, Veli
   Colombo, Paolo C.
TI Hypertension and Stroke in Patients with Left Ventricular Assist Devices
   (LVADs)
SO CURRENT HYPERTENSION REPORTS
LA English
DT Review
DE Stroke; Hypertension; Left ventricular assist device
ID HEALTH-CARE PROFESSIONALS; ACUTE ISCHEMIC-STROKE; CHRONIC
   SUBDURAL-HEMATOMA; RISK-FACTORS; INTRACEREBRAL HEMORRHAGE;
   THROMBOEMBOLIC EVENTS; EARLY MANAGEMENT; BLOOD-PRESSURE; FLOW;
   GUIDELINES
AB Stroke is one of the most dreaded complications of left ventricular assist device therapy in patients with end-stage congestive heart failure. There is strong evidence linking anticoagulation and infection with ischemic and hemorrhagic strokes, though recent data has emerged regarding the importance of elevated blood pressure. In the recently completed Heartware Ventricular Assist Device studies, a mean arterial pressure greater than 90 mmHg was associated with greater stroke risk, particularly the hemorrhagic subtype. In this review, we discuss recent evidence regarding deleterious effects of uncontrolled hypertension in patients with left ventricular devices, and propose measurement and management strategies.
C1 [Willey, Joshua Z.] Columbia Univ, Dept Neurol, Div Stroke & Cerebrovasc Dis, New York, NY USA.
   [Boehme, Amelia K.] Columbia Univ, Dept Neurol, Div Neurol Clin Outcomes Res & Populat Sci, New York, NY USA.
   [Castagna, Francesco; Yuzefpolskaya, Melana; Garan, A. Reshad; Topkara, Veli; Colombo, Paolo C.] Columbia Univ, Dept Med, Div Cardiol, New York, NY USA.
C3 Columbia University; Columbia University; Columbia University
RP Willey, JZ (corresponding author), Columbia Univ, Dept Neurol, Div Stroke & Cerebrovasc Dis, New York, NY USA.
EM jzw2@cumc.columbia.edu
RI Castagna, Francesco/C-7384-2016
OI Castagna, Francesco/0000-0002-8983-4866; Topkara,
   Veli/0000-0002-2236-2008; Boehme, Amelia/0000-0001-7408-1075
CR [Anonymous], J HEART LUNG TRANSPL
   Boehme AK, 2015, ASAIO J, V61, P640, DOI 10.1097/MAT.0000000000000284
   Cornwell WK, 2014, J HEART LUNG TRANSPL, V33, P1295, DOI 10.1016/j.healun.2014.08.013
   Estep JD, 2015, J AM COLL CARDIOL, V66, P1747, DOI 10.1016/j.jacc.2015.07.075
   Go AS, 2014, CIRCULATION, V129, P399, DOI 10.1161/01.cir.0000442015.53336.12
   Harvey L, 2015, ANN THORAC SURG, V100, P535, DOI 10.1016/j.athoracsur.2015.02.094
   Hemphill JC, 2015, STROKE, V46, P2032, DOI 10.1161/STR.0000000000000069
   January CT, 2014, CIRCULATION, V130, P2071, DOI 10.1161/CIR.0000000000000040
   Jauch EC, 2013, STROKE, V44, P870, DOI 10.1161/STR.0b013e318284056a
   Johansson BB, 1999, CLIN EXP PHARMACOL P, V26, P563, DOI 10.1046/j.1440-1681.1999.03081.x
   Kato TS, 2012, J HEART LUNG TRANSPL, V31, P1, DOI 10.1016/j.healun.2011.08.014
   Kirklin JK, 2014, J HEART LUNG TRANSPL, V33, P555, DOI 10.1016/j.healun.2014.04.010
   Lanier GM, 2013, CIRC-HEART FAIL, V6, P1005, DOI 10.1161/CIRCHEARTFAILURE.112.000186
   Laviv Y, 2014, BRIT J NEUROSURG, V28, P733, DOI 10.3109/02688697.2014.918578
   Menon BK, 2012, STROKE, V43, P2293, DOI 10.1161/STROKEAHA.112.660415
   Meschia JF, 2014, STROKE, V45, P3754, DOI 10.1161/STR.0000000000000046
   Morgan JA, 2014, ASAIO J, V60, P284, DOI 10.1097/MAT.0000000000000074
   Nassif ME, 2015, J HEART LUNG TRANSPL, V34, P503, DOI 10.1016/j.healun.2014.09.042
   Ortega-Gutierrez S, 2014, J NEUROIMAGING, V24, P379, DOI 10.1111/jon.12019
   Pagani FD, 2015, J HEART LUNG TRANSPL, V34, pS9, DOI 10.1016/j.healun.2015.01.012
   Park TH, 2015, J STROKE, V17, P302, DOI 10.5853/jos.2015.17.3.302
   Powers WJ, 2015, STROKE, V46, P3020, DOI 10.1161/STR.0000000000000074
   Reijmer YD, 2016, J CEREBR BLOOD F MET, V36, P40, DOI 10.1038/jcbfm.2015.88
   Starling RC, 2014, NEW ENGL J MED, V370, P33, DOI 10.1056/NEJMoa1313385
   Stulak JM, 2014, J HEART LUNG TRANSPL, V33, P60, DOI 10.1016/j.healun.2013.07.020
   Stulak JM, 2013, ANN THORAC SURG, V96, P2161, DOI 10.1016/j.athoracsur.2013.07.004
   Teuteberg JJ, 2015, JACC-HEART FAIL, V3, P818, DOI 10.1016/j.jchf.2015.05.011
   Uzarski JS, 2013, PLOS ONE, V8, DOI 10.1371/journal.pone.0057004
   Wasson LT, 2015, HEART FAIL REV, V20, P317, DOI 10.1007/s10741-014-9458-3
   Weigel R, 2007, NEUROSURGERY, V61, P788, DOI 10.1227/01.NEU.0000298907.56012.E8
   Whitson BA, 2014, ANN THORAC SURG, V97, P2097, DOI 10.1016/j.athoracsur.2014.02.041
   Willey JZ, 2014, J HEART LUNG TRANSPL, V33, P878, DOI 10.1016/j.healun.2014.05.005
   Yaghi S, 2014, JAMA NEUROL, V71, P1181, DOI 10.1001/jamaneurol.2014.1210
NR 33
TC 29
Z9 30
U1 0
U2 8
PU SPRINGER
PI NEW YORK
PA ONE NEW YORK PLAZA, SUITE 4600, NEW YORK, NY, UNITED STATES
SN 1522-6417
EI 1534-3111
J9 CURR HYPERTENS REP
JI Curr. Hypertens. Rep.
PD JAN
PY 2016
VL 18
IS 2
AR 12
DI 10.1007/s11906-015-0618-1
PG 6
WC Peripheral Vascular Disease
WE Science Citation Index Expanded (SCI-EXPANDED)
SC Cardiovascular System & Cardiology
GA DC5KJ
UT WOS:000369259600003
PM 26781252
OA Green Accepted
DA 2025-06-06
ER

PT J
AU Roh, D
   Reznik, M
   Claassen, J
AF Roh, David
   Reznik, Michael
   Claassen, Jan
TI Chronic Subdural Medical Management
SO NEUROSURGERY CLINICS OF NORTH AMERICA
LA English
DT Article
DE Subdural hematoma; Medical management; Nonoperative; Antiepileptic drug;
   Steroid; HMG-CoA reductase inhibitor; Angiotensin-converting enzyme
   inhibitor; Antifibrinolytic
ID HEMATOMA; ANGIOGENESIS; SEIZURES; RISK; DEXAMETHASONE; ATORVASTATIN;
   RECURRENCE; STATINS; SURGERY
AB Chronic subdural hematomas (cSDHs) that are asymptomatic or have minimal symptoms have become more prevalent, with an increased rate of detection with neuroimaging in the setting of an aging population and increasing use of anticoagulants. These cSDHs have been known to spontaneously resolve, and subsequent efforts have been made to study the role of nonoperative initial medical management strategies in these patients. Current and potential strategies for the medical management of cSDH are discussed.
C1 [Roh, David; Reznik, Michael; Claassen, Jan] Columbia Univ, Med Ctr, Dept Neurol, 177 Ft Washington Ave,Milstein Bldg 8GS-300, New York, NY 10032 USA.
C3 Columbia University
RP Roh, D (corresponding author), Columbia Univ, Med Ctr, Dept Neurol, 177 Ft Washington Ave,Milstein Bldg 8GS-300, New York, NY 10032 USA.
EM dr2753@cumc.columbia.edu
RI Reznik, Michael/AAY-6848-2020; Claassen, Jan/AAA-5451-2020
CR Amirjamshidi A, 2007, J CLIN NEUROSCI, V14, P1240, DOI 10.1016/j.jocn.2006.03.030
   Cenic A, 2005, CAN J NEUROL SCI, V32, P501, DOI 10.1017/S0317167100004510
   Chen CW, 2004, J CLIN NEUROSCI, V11, P706, DOI 10.1016/j.jocn.2004.03.019
   Chen JL, 2003, ANN NEUROL, V53, P743, DOI 10.1002/ana.10555
   Delgado-López PD, 2009, NEUROCIRUGIA, V20, P346
   Dran G, 2007, NEUROCHIRURGIE, V53, P477, DOI 10.1016/j.neuchi.2007.09.146
   Frati A, 2004, J NEUROSURG, V100, P24, DOI 10.3171/jns.2004.100.1.0024
   Grobelny BT, 2009, J NEUROSURG, V111, P1257, DOI 10.3171/2009.6.JNS0928
   Jain MK, 2005, NAT REV DRUG DISCOV, V4, P977, DOI 10.1038/nrd1901
   Kageyama H, 2013, J NEUROSURG, V119, P332, DOI 10.3171/2013.3.JNS122162
   Kalamatianos T, 2013, J NEUROSURG, V118, P353, DOI 10.3171/2012.10.JNS12327
   Kolias AG, 2014, NAT REV NEUROL, V10, P570, DOI 10.1038/nrneurol.2014.163
   Kruer RM, 2013, J CRIT CARE, V28, DOI 10.1016/j.jcrc.2012.11.020
   Kureishi Y, 2000, NAT MED, V6, P1004, DOI 10.1038/79510
   Li T, 2014, J NEUROL SCI, V341, P88, DOI 10.1016/j.jns.2014.04.009
   MARKWALDER TM, 1981, J NEUROSURG, V55, P390, DOI 10.3171/jns.1981.55.3.0390
   Miranda LB, 2011, J NEUROSURG, V114, P72, DOI 10.3171/2010.8.JNS10298
   Neidert MC, 2016, J CLIN NEUROSCI, V28, P82, DOI 10.1016/j.jocn.2015.09.022
   OHNO K, 1993, J NEUROL NEUROSUR PS, V56, P1231, DOI 10.1136/jnnp.56.11.1231
   Pont LMEB, 2013, ACTA NEUROL BELG, V113, P55, DOI 10.1007/s13760-012-0130-1
   Pont LMEB, 2012, NEUROSURGERY, V70, P873, DOI 10.1227/NEU.0b013e31823672ad
   Poulsen FR, 2014, CLIN NEUROL NEUROSUR, V123, P4, DOI 10.1016/j.clineuro.2014.05.003
   Prud'homme M, 2016, CAN J NEUROL SCI, V43, P284, DOI 10.1017/cjn.2015.393
   Radic JAE, 2014, NEUROCRIT CARE, V21, P228, DOI 10.1007/s12028-013-9951-x
   RUBIN G, 1993, ACTA NEUROCHIR, V123, P39, DOI 10.1007/BF01476283
   SABO RA, 1995, SURG NEUROL, V43, P579, DOI 10.1016/0090-3019(95)00155-7
   Santarius T, 2008, BRIT J NEUROSURG, V22, P529, DOI 10.1080/02688690802195381
   Stanisic M, 2012, INFLAMM RES, V61, P845, DOI 10.1007/s00011-012-0476-0
   Sun TFD, 2005, BRIT J NEUROSURG, V19, P327, DOI 10.1080/02688690500305332
   Taussky P, 2012, WORLD NEUROSURG, V78, P306, DOI 10.1016/j.wneu.2011.10.030
   Thotakura AK, 2015, WORLD NEUROSURG, V84, P1968, DOI 10.1016/j.wneu.2015.08.044
   Wang B, 2012, J NEUROL SCI, V319, P117, DOI 10.1016/j.jns.2012.04.015
   Weigel R, 2003, J NEUROL NEUROSUR PS, V74, P937, DOI 10.1136/jnnp.74.7.937
   Weigel R, 2007, NEUROSURGERY, V61, P788, DOI 10.1227/01.NEU.0000298907.56012.E8
NR 34
TC 6
Z9 9
U1 0
U2 3
PU W B SAUNDERS CO-ELSEVIER INC
PI PHILADELPHIA
PA 1600 JOHN F KENNEDY BOULEVARD, STE 1800, PHILADELPHIA, PA 19103-2899 USA
SN 1042-3680
EI 1558-1349
J9 NEUROSURG CLIN N AM
JI Neurosurg. Clin. N. Am.
PD APR
PY 2017
VL 28
IS 2
BP 211
EP +
DI 10.1016/j.nec.2016.11.003
PG 8
WC Clinical Neurology; Surgery
WE Science Citation Index Expanded (SCI-EXPANDED)
SC Neurosciences & Neurology; Surgery
GA ES1AJ
UT WOS:000399260000004
PM 28325455
DA 2025-06-06
ER

PT J
AU Kim, JH
   Roh, H
   Yoon, WK
   Kwon, TH
   Chong, K
   Hwang, SY
   Kim, JH
AF Kim, Jang Hun
   Roh, Haewon
   Yoon, Won-Ki
   Kwon, Taek-Hyun
   Chong, Kyuha
   Hwang, Soon-Young
   Kim, Jong Hyun
TI Clinical Features of Patients With Spontaneous Intracranial Hypotension
   Complicated With Bilateral Subdural Fluid Collections
SO HEADACHE
LA English
DT Article
DE bilateral chronic subdural hematomas; bilateral subdural hygromas;
   chronic subdural hematoma; spontaneous intracranial hypotension
ID EPIDURAL BLOOD PATCH; CT MYELOGRAPHY; HEMATOMA; LEAKS; MISDIAGNOSIS;
   HEMORRHAGE; EFFICACY
AB BackgroundSubdural hygromas are often found bilaterally in spontaneous intracranial hypotension (SIH). They frequently progress to chronic subdural hematomas (CSDHs), and if the hematomas are formed, it is difficult to consider SIH as an underlying cause. Whether SIH is underlying or not among the patients presenting bilateral subdural fluid collections (hygromas or CSDHs) is clinically important because the treatment strategy should be different between them.
   ObjectivesWe designed a retrospective case-control study to figure out differential clinical features of the patients presenting bilateral symptomatic subdural fluid collections owing to SIH.
   MethodsSixty-two patients with bilateral symptomatic subdural fluid collections were enrolled, and their data on general demographics, clinical courses, radiological findings, treatments, and outcomes were collected. The patients were divided into SIH and Non-SIH groups, and a simple logistic regression analysis was performed to clarify the differences between the groups. The consequent receiver operating characteristics (ROC) curve analyses were performed with the significant predictors.
   ResultsEight patients (13%) were diagnosed with SIH. Young age (odds ratio [OR]=0.831, 95% confidence interval [CI]: 0.743-0.929, P=.0012), no underlying disease (OR=0.062, 95% CI: 0.007-0.544, P=.0121), radiological features of brain sagging (OR=10.36, 95% CI: 0.912-93.411, P=.0017), pseudo-subarachnoid hemorrhage (OR=15.6, 95% CI: 2.088-116.52, P=.0074), and small amount of fluid collections (OR=0.719, 95% CI: 0.579-0.893, P=.0029) were significantly associated with SIH group. ROC curve analyses were performed in parameters of age and amount of fluid collection and the cut-off values for each parameter were 55 years old and 22.08 mm, respectively. Patients diagnosed with SIH underwent epidural blood patches and showed good results, except 1 patient who underwent burr-hole trephinations.
   ConclusionBilateral subdural fluid collections due to underlyingSIH isassociated with young age (55 years old), no underlying diseases, smaller amount of fluid collections (22.08 mm of depth), and radiologicalfindings of brain sagging or pseudo-subarachnoid hemorrhages.
C1 [Kim, Jang Hun] Korean Armed Forces Capital Hosp, Dept Neurosurg, Gyeonggi Do, South Korea.
   [Kim, Jang Hun; Roh, Haewon; Yoon, Won-Ki; Kwon, Taek-Hyun; Chong, Kyuha; Kim, Jong Hyun] Korea Univ, Coll Med, Guro Hosp, Dept Neurosurg, Seoul, South Korea.
   [Hwang, Soon-Young] Korea Univ, Coll Med, Med Sci Res Ctr, Biostat Consulting Lab, Seoul, South Korea.
C3 Korea University; Korea University Medicine (KU Medicine); Korea
   University; Korea University Medicine (KU Medicine)
RP Kim, JH (corresponding author), Korea Univ, Med Ctr, Guro Hosp, Dept Neurosurg, 148 Gurodong Ro, Seoul 08308, South Korea.
EM jhkimns@gmail.com
RI Kim, Jang Hun/AFO-0983-2022
OI Hwang, Soon Young/0000-0001-7474-1803; Chong, Kyuha/0000-0003-2501-0400;
   Kim, Jang Hun/0000-0001-8557-1627
FU National Research Foundation (NRF) - Government of Republic of Korea
   (MSIT) [2017R1D1A1B03036357]
FX This workwas supported by the National Research Foundation (NRF)
   grantfunded by the Government of Republic of Korea (MSIT):
   2017R1D1A1B03036357.
CR Agawa Y, 2016, NEUROL MED-CHIR, V56, P198, DOI 10.2176/nmc.oa.2015-0256
   Berroir S, 2004, CEREBROVASC DIS, V17, P9, DOI 10.1159/000073892
   Berroir S, 2004, NEUROLOGY, V63, P1950, DOI 10.1212/01.WNL.0000144339.34733.E9
   Chi NF, 2007, CEPHALALGIA, V27, P279, DOI 10.1111/j.1468-2982.2007.01259.x
   Cho KI, 2011, NEUROLOGY, V76, P1139, DOI 10.1212/WNL.0b013e318212ab43
   Choi H, 2018, CEPHALALGIA, V38, P323, DOI 10.1177/0333102417690106
   Chotai Silky, 2013, Asian J Neurosurg, V8, P112, DOI 10.4103/1793-5482.116390
   Couch JR, 2008, CURR TREAT OPTION NE, V10, P3, DOI 10.1007/s11940-008-0001-5
   Davidson B, 2017, WORLD NEUROSURG, V101, P343, DOI 10.1016/j.wneu.2017.01.123
   de Noronha RJ, 2003, J NEUROL NEUROSUR PS, V74, P752, DOI 10.1136/jnnp.74.6.752
   Dhillon AK, 2010, NEUROCRIT CARE, V12, P390, DOI 10.1007/s12028-009-9323-8
   Feng JF, 2008, MED HYPOTHESES, V70, P1147, DOI 10.1016/j.mehy.2007.11.014
   Ferrante E, 2018, ACTA NEUROL BELG, V118, P61, DOI 10.1007/s13760-017-0845-0
   Ferrante E, 2013, CLIN NEUROL NEUROSUR, V115, P2324, DOI 10.1016/j.clineuro.2013.08.028
   Kim YJ, 2017, HEADACHE, V57, P1593, DOI 10.1111/head.13132
   Kranz PG, 2016, AM J NEURORADIOL, V37, P1374, DOI 10.3174/ajnr.A4689
   Kranz PG, 2017, CURR PAIN HEADACHE R, V21, DOI 10.1007/s11916-017-0639-3
   Lai TH, 2007, CEPHALALGIA, V27, P133, DOI 10.1111/j.1468-2982.2006.01249.x
   Lee KS, 2000, J KOREAN MED SCI, V15, P560, DOI 10.3346/jkms.2000.15.5.560
   Liu Yuguang, 2002, Zhonghua Wai Ke Za Zhi, V40, P360
   Michali-Stolarska M, 2017, POL J RADIOL, V82, P842, DOI 10.12659/PJR.904433
   Murata Keiji, 1993, Neurologia Medico-Chirurgica, V33, P691, DOI 10.2176/nmc.33.691
   OHNO K, 1986, Bulletin of Tokyo Medical and Dental University, V33, P99
   Olesen J, 2013, CEPHALALGIA, V33, P627, DOI 10.1177/0333102413487610
   Pakiam ASI, 1999, ARCH NEUROL-CHICAGO, V56, P869, DOI 10.1001/archneur.56.7.869
   Schievink WI, 2008, AM J NEURORADIOL, V29, P853, DOI 10.3174/ajnr.A0956
   Schievink WI, 2006, JAMA-J AM MED ASSOC, V295, P2286, DOI 10.1001/jama.295.19.2286
   Schievink WI, 2005, J NEUROSURG, V103, P608, DOI 10.3171/jns.2005.103.4.0608
   Schievink WI, 2003, ARCH NEUROL-CHICAGO, V60, P1713, DOI 10.1001/archneur.60.12.1713
   Schievink WI, 2013, NEUROCRIT CARE, V18, P248, DOI 10.1007/s12028-012-9800-3
   Sencakova D, 2001, NEUROLOGY, V57, P1921, DOI 10.1212/WNL.57.10.1921
   Smith KA, 2016, J CLIN NEUROSCI, V25, P10, DOI 10.1016/j.jocn.2015.07.009
   Takahashi K, 2016, NEUROL MED-CHIR, V56, P69, DOI 10.2176/nmc.oa.2015-0032
   Wan YF, 2016, ACTA NEUROL BELG, V116, P509, DOI 10.1007/s13760-016-0597-2
   Wendl CM, 2012, AM J NEURORADIOL, V33, P541, DOI 10.3174/ajnr.A2808
   Wu JW, 2018, CEPHALALGIA, V38, P1998, DOI 10.1177/0333102418804161
   Yoshida H, 2014, J NEUROSURG-SPINE, V21, P432, DOI 10.3171/2014.5.SPINE13549
NR 37
TC 5
Z9 8
U1 2
U2 5
PU WILEY
PI HOBOKEN
PA 111 RIVER ST, HOBOKEN 07030-5774, NJ USA
SN 0017-8748
EI 1526-4610
J9 HEADACHE
JI Headache
PD MAY
PY 2019
VL 59
IS 5
BP 775
EP 786
DI 10.1111/head.13525
PG 12
WC Clinical Neurology
WE Science Citation Index Expanded (SCI-EXPANDED)
SC Neurosciences & Neurology
GA IE2GL
UT WOS:000472202500006
PM 30985923
DA 2025-06-06
ER

PT J
AU Park, J
   Kwak, Y
   Kim, CH
   Lee, Y
   Choi, YJ
   Kang, DH
   Ohk, B
AF Park, Jaechan
   Kwak, Youngseok
   Kim, Chang-Hyun
   Lee, Youngseop
   Choi, Yeon-Ju
   Kang, Dong-Hun
   Ohk, Boram
TI Intraoperative Mannitol Administration Increases the Risk of
   Postoperative Chronic Subdural Hemorrhage After Unruptured Aneurysm
   Surgery
SO WORLD NEUROSURGERY
LA English
DT Article
DE Chronic subdural hemorrhage; Craniotomy; Intracranial aneurysm; Mannitol
ID HYPERTONIC SALINE; CRANIOTOMY; HEMATOMA; BRAIN
AB OBJECTIVE: Although mannitol is used widely to facilitate brain retraction in cases of ruptured aneurysms, there is no consensus about the intraoperative administration of mannitol in the case of unruptured aneurysms. Accordingly, this study was conducted to identify an intraoperative mannitol administration strategy.
   METHODS: Mannitol was administered routinely to patients (n = 90) from January 2015 to April 2016 and not administered to patients (n = 97) from May 2016 to June 2017. The patient groups with and without mannitol administration were then compared based on the patient medical records, radiologic data, and digital recordings from an intraoperative microscope.
   RESULTS: The patient groups with and without mannitol administration were comparable regarding patient age, number of elderly patients, sex, and aneurysm locations. No between-group difference was identified in terms of the intradural procedural time, retraction-induced cortical injury, postoperative electrolyte imbalance, symptomatic infarction, and postoperative epidural hematomas. However, the patient group without mannitol administration showed a significantly lower incidence of chronic subdural hematomas (CSDHs) >50 ml (13.3% vs. 3.1%, P = 0.010). Moreover, a multivariate analysis revealed that an advanced age (P = 0.019), male sex (P <0.001), and mannitol administration (P = 0.040) were all statistically significant risk factors for a postoperative CSDH >50 mL following unruptured aneurysm surgery.
   CONCLUSIONS: Withholding the administration of mannitol during a pterional or modified procedure for unruptured aneurysms was found to reduce the postoperative occurrence of a CSDH without increasing the operative difficulties or other postoperative complications.
C1 [Park, Jaechan; Lee, Youngseop; Choi, Yeon-Ju; Kang, Dong-Hun] Kyungpook Natl Univ, Sch Med, Dept Neurosurg, Daegu, South Korea.
   [Park, Jaechan; Lee, Youngseop; Choi, Yeon-Ju; Kang, Dong-Hun] Kyungpook Natl Univ, Sch Med, Biomed Res Inst, Daegu, South Korea.
   [Kwak, Youngseok] Catholic Univ Daegu, Sch Med, Dept Neurosurg, Daegu, South Korea.
   [Kim, Chang-Hyun] Keimyung Univ, Sch Med, Dept Neurosurg, Daegu, South Korea.
   [Ohk, Boram] Kyungpook Natl Univ Hosp, Clin Trial Ctr, Daegu, South Korea.
C3 Kyungpook National University (KNU); Kyungpook National University
   (KNU); Catholic University of Daegu; Keimyung University; Kyungpook
   National University (KNU); Kyungpook National University Hospital (KNUH)
RP Park, J (corresponding author), Kyungpook Natl Univ, Sch Med, Dept Neurosurg, Daegu, South Korea.; Park, J (corresponding author), Kyungpook Natl Univ, Sch Med, Biomed Res Inst, Daegu, South Korea.
EM jparkmd@hotmail.com
RI Kim, Chang-Hyun/I-5166-2012
OI Kim, Chang-Hyun/0000-0001-5401-5660
FU Korea Health Technology R&D Project through the Korea Health Industry
   Development Institute (KHIDI) - Ministry of Health & Welfare, Republic
   of Korea [HI15C0001]
FX This research was supported by a grant from the Korea Health Technology
   R&D Project through the Korea Health Industry Development Institute
   (KHIDI), funded by the Ministry of Health & Welfare, Republic of Korea
   (HI15C0001).
CR Barrow DL, 2004, NEUROL INDIA, V52, P156
   Beritashvili N, 1997, CLIN HEMORHEOL MICRO, V17, P285
   Chatterjee N, 2012, J NEUROSURG ANESTH, V24, P25, DOI 10.1097/ANA.0b013e3182338b11
   Cho WS, 2018, J KOREAN NEUROSURG S, V61, P127, DOI 10.3340/jkns.2017.0404.005
   Diringer MN, 2012, NEUROSURGERY, V70, P1215, DOI 10.1227/NEU.0b013e3182417bc2
   Fanous AA, 2016, WORLD NEUROSURG, V91, DOI 10.1016/j.wneu.2016.04.021
   Gemma M, 1997, J NEUROSURG ANESTH, V9, P329, DOI 10.1097/00008506-199710000-00007
   Hassan ZU, 2007, J CLIN ANESTH, V19, P307, DOI 10.1016/j.jclinane.2006.09.005
   Hirota Kiichi, 2005, J Anesth, V19, P75, DOI 10.1007/s00540-004-0270-4
   Inamasu J, 2013, J CLIN NEUROSCI, V20, P1095, DOI 10.1016/j.jocn.2012.09.024
   JAFAR JJ, 1986, J NEUROSURG, V64, P754, DOI 10.3171/jns.1986.64.5.0754
   Kaneda K, 2010, J CLIN PHARMACOL, V50, P536, DOI 10.1177/0091270009348973
   Kwon MY, 2016, J KOREAN NEUROSURG S, V59, P458, DOI 10.3340/jkns.2016.59.5.458
   Lee KS, 1998, BRAIN INJURY, V12, P595, DOI 10.1080/026990598122359
   Lee WJ, 2018, J KOREAN NEUROSURG S, V61, P761, DOI 10.3340/jkns.2017.0242
   MANNINEN PH, 1987, CAN J ANAESTH, V34, P442, DOI 10.1007/BF03014345
   Mori K, 2003, ACTA NEUROCHIR, V145, P533, DOI 10.1007/s00701-003-0026-1
   Moroi J, 2005, NEUROSURGERY, V56, P224, DOI 10.1227/01.neu.0000148897.28828.85
   Nolte J., 2009, HUMAN BRAIN INTRO IT, P80
   Ogilvy CS, 1996, J NEUROSURG, V84, P785, DOI 10.3171/jns.1996.84.5.0785
   Ohno T, 2013, WORLD NEUROSURG, V80, P534, DOI 10.1016/j.wneu.2012.09.025
   Park J, 2016, J NEUROSURG, V124, P310, DOI 10.3171/2015.1.JNS14309
   Park J, 2011, J NEUROSURG, V115, P700, DOI 10.3171/2011.5.JNS102087
   Park J, 2014, J KOREAN NEUROSURG S, V56, P371, DOI 10.3340/jkns.2014.56.5.371
   Park J, 2011, NEUROSURGERY, V68, P300, DOI 10.1227/NEU.0b013e3182124810
   RAVUSSIN P, 1993, NEUROSURGERY, V32, P236, DOI 10.1227/00006123-199302000-00013
   Rozet I, 2007, ANESTHESIOLOGY, V107, P697, DOI 10.1097/01.anes.0000286980.92759.94
   Seo H, 2017, J NEUROSURG, V126, P1839, DOI 10.3171/2016.6.JNS16537
   TANAKA Y, 1987, SURG NEUROL, V27, P353, DOI 10.1016/0090-3019(87)90010-3
   Tuffiash E, 2003, STROKE, V34, P2195, DOI 10.1161/01.STR.0000087787.38080.B8
   Yoshimoto Y, 1998, J NEUROSURG, V88, P485, DOI 10.3171/jns.1998.88.3.0485
NR 31
TC 4
Z9 5
U1 0
U2 1
PU ELSEVIER SCIENCE INC
PI NEW YORK
PA STE 800, 230 PARK AVE, NEW YORK, NY 10169 USA
SN 1878-8750
EI 1878-8769
J9 WORLD NEUROSURG
JI World Neurosurg.
PD JUL
PY 2019
VL 127
BP E919
EP E924
DI 10.1016/j.wneu.2019.03.296
PG 6
WC Clinical Neurology; Surgery
WE Science Citation Index Expanded (SCI-EXPANDED)
SC Neurosciences & Neurology; Surgery
GA IF5NH
UT WOS:000473128300114
PM 30959258
DA 2025-06-06
ER

PT J
AU Kang, JH
   Huh, SK
   Kim, J
   Park, KY
   Chung, J
AF Kang, Jeong-Han
   Huh, Seung Kon
   Kim, Jinna
   Park, Keun Young
   Chung, Joonho
TI Subdural Fluid Collection After the Clipping of Unruptured Intracranial
   Aneurysms: Its Clinical Course and Significance
SO WORLD NEUROSURGERY
LA English
DT Article
DE Chronic subdural hematoma; Clipping; Hounsfield unit; Subdural fluid
   collection; Unruptured intracranial aneurysm
ID RISK-FACTORS; CEREBRAL ANEURYSMS; HEMATOMA
AB OBJECTIVE: We evaluated the clinical course and significance of postoperative subdural fluid collection (SFC) and identified the patients who were at risk of developing postoperative chronic subdural hematoma (CSDH) after the clipping of unruptured intracranial aneurysms (UIAs).
   METHODS: Between January 2012 and June 2014, we retrospectively reviewed 298 patients with UIAs treated by microsurgical clipping. Among them, 257 patients were enrolled in the present study. Subdural lesions (SDLs) were defined as SFC at 1-month follow-up computed tomography (CT) and a CSDH at any time within 1 month after the clipping of UIAs. We examined the volume changes, Hounsfield unit (HU) values, and the end results of SFC in serial CT scans.
   RESULTS: The incidence of postoperative CSDH that needed burr hole surgery was 2.5%. Changes in SFC volume that occurred within 1 week of surgery were a risk factor for the occurrence of SDL at the 1-month follow-up CT (odds ratio 34.039; P < 0.001). The corrected average HU value of SCF (cut-off value: 11.9, with a sensitivity of 83.3% and specificity of 73.7%) on postoperative day 7 was an independent risk factor for development of a CSDH at the 1-month follow-up CT (odds ratio 19.261; P = 0.003).
   CONCLUSIONS: SDLs seen during 1-month follow-up may be associated with the occurrence of increased SFC volume within a week after the clipping of UIAs. The corrected average HU value of the SFC on postoperative day 7 was the only risk factor for the development of CSDHs at 1-month follow-up CT.
C1 [Kang, Jeong-Han] Gumdan Top Hosp, Dept Neurosurg, Incheon, South Korea.
   [Kang, Jeong-Han] Kangwon Natl Univ, Sch Med, Dept Neurosurg, Chunchon, South Korea.
   [Huh, Seung Kon; Park, Keun Young; Chung, Joonho] Severance Hosp, Stroke Ctr, Dept Neurosurg, Seoul, South Korea.
   [Chung, Joonho] Yonsei Univ, Coll Med, Severance Inst Vasc & Metab Res, Seoul, South Korea.
   [Kim, Jinna] Yonsei Univ, Coll Med, Dept Radiol, Div Head & Neck Neuroradiol, Seoul, South Korea.
C3 Kangwon National University; Yonsei University; Yonsei University Health
   System; Yonsei University; Yonsei University Health System; Yonsei
   University; Yonsei University Health System
RP Chung, J (corresponding author), Severance Hosp, Stroke Ctr, Dept Neurosurg, Seoul, South Korea.; Chung, J (corresponding author), Yonsei Univ, Coll Med, Severance Inst Vasc & Metab Res, Seoul, South Korea.
EM ns.joonho.chung@gmail.com
RI KIM, JIN SU/U-2112-2019
CR Abe Junya, 2015, Surg Neurol Int, V6, P90, DOI 10.4103/2152-7806.157792
   Biessels GJ, 2006, LANCET NEUROL, V5, P64, DOI 10.1016/S1474-4422(05)70284-2
   BORIS P, 1987, CHILD NERV SYST, V3, P175, DOI 10.1007/BF00717896
   Cechini G, 2017, J NEUROSURG SCI, V61, P536, DOI 10.23736/S0390-5616.16.03156-8
   Inamasu J, 2013, J CLIN NEUROSCI, V20, P1095, DOI 10.1016/j.jocn.2012.09.024
   Kanat A, 2010, J NEUROSURG SCI, V54, P99
   KOIZUMI H, 1987, SURG NEUROL, V27, P147, DOI 10.1016/0090-3019(87)90286-2
   Komatsu S, 1977, No Shinkei Geka, V5, P1273
   Lee KS, 2004, BRAIN INJURY, V18, P351, DOI 10.1080/02699050310001645801
   Lee Kyeong-Seok, 1997, Journal of Korean Medical Science, V12, P353
   Lee WJ, 2015, J KOREAN NEUROSURG S, V57, P271, DOI 10.3340/jkns.2015.57.4.271
   Moran C, 2013, DIABETES CARE, V36, P4036, DOI 10.2337/dc13-0143
   Ohno T, 2013, WORLD NEUROSURG, V80, P534, DOI 10.1016/j.wneu.2012.09.025
   Picard NA, 2013, ACTA NEUROCHIR, V155, P2149, DOI 10.1007/s00701-013-1838-2
   Quintana LM, 2013, WORLD NEUROSURG, V80, P482, DOI 10.1016/j.wneu.2012.11.015
   TANAKA Y, 1987, SURG NEUROL, V27, P353, DOI 10.1016/0090-3019(87)90010-3
   WATANABE S, 1972, J NEUROSURG, V37, P552, DOI 10.3171/jns.1972.37.5.0552
   Yagi K, 2015, NEUROL MED-CHIR, V55, P493, DOI 10.2176/nmc.oa.2014-0455
NR 18
TC 4
Z9 5
U1 0
U2 1
PU ELSEVIER SCIENCE INC
PI NEW YORK
PA 360 PARK AVE SOUTH, NEW YORK, NY 10010-1710 USA
SN 1878-8750
EI 1878-8769
J9 WORLD NEUROSURG
JI World Neurosurg.
PD AUG
PY 2018
VL 116
BP E266
EP E272
DI 10.1016/j.wneu.2018.04.185
PG 7
WC Clinical Neurology; Surgery
WE Science Citation Index Expanded (SCI-EXPANDED)
SC Neurosciences & Neurology; Surgery
GA GN9GM
UT WOS:000439498500035
PM 29730098
DA 2025-06-06
ER

PT J
AU Balser, D
   Rodgers, SD
   Johnson, B
   Shi, C
   Tabak, E
   Samadani, U
AF Balser, David
   Rodgers, Shaun D.
   Johnson, Blair
   Shi, Chen
   Tabak, Esteban
   Samadani, Uzma
TI Evolving management of symptomatic chronic subdural hematoma: experience
   of a single institution and review of the literature
SO NEUROLOGICAL RESEARCH
LA English
DT Review
DE Burr hole; Cerebral atrophy; Cost; Incidence; SEPS; Subdural hematoma
ID TWIST DRILL CRANIOSTOMY; INTRACEREBRAL HEMATOMAS; INTRACRANIAL
   HEMORRHAGE; PLASMINOGEN-ACTIVATOR; SURGICAL-MANAGEMENT; RISK-FACTORS;
   CRANIOTOMY; WARFARIN; RECURRENCE; ANTICOAGULATION
AB Objective: Chronic subdural hematoma (cSDH) has an increasing incidence and results in high morbidity and mortality. We review here the 10-year experience of a single institution and the literature regarding the treatment and major associations of cSDH.
   Methods: We retrospectively reviewed all cSDHs surgically treated from 2000 to 2010 in the New York Harbor Health Care System to evaluate the duration from admission to treatment, type of treatment, length of stay (LOS) in critical care, LOS in the hospital, and recurrence. The literature was reviewed with regards to incidence, associations, and treatment of cSDH. Results: From 2000 to 2008, 44 patients were treated with burr holes (BHs). From 2008 to 2010, 29 patients were treated with twist-drill evacuation (subdural evacuating port system, SEPS). Four patients from each group were readmitted for reoperation (9% vs 14%; P = 0.53). The average time to intervention for SEPS (11.2 +/- 15.3 hours) was faster than for BHs (40.3 +/- 69.1 hours) (P = 0.02). The total hospital LOS was shorter for SEPS (9.3 +/- 6.8 days) versus BHs (13.4 +/- 10.2 days) (P = 0.04); both were significantly longer than for a brain tumor patient undergoing craniotomy (7.0 +/- 0.5 days, n = 94, P < 0.01).
   Conclusion: Despite decreasing LOSs as treatment for cSDH evolved from BHs to SEPS, the LOS for a cSDH is still longer than that of a patient undergoing craniotomy for brain tumor. We noted 11% recurrence in our series of patients, which included individuals who recurred as late as 3 years after initial diagnosis.
C1 [Balser, David; Rodgers, Shaun D.; Shi, Chen; Samadani, Uzma] NYU, Dept Neurosurg, Sch Med, New York, NY 10016 USA.
   [Balser, David; Rodgers, Shaun D.; Shi, Chen; Samadani, Uzma] NYU Langone Med Ctr, New York, NY USA.
   [Johnson, Blair; Tabak, Esteban] NYU, Courant Inst Math Sci, New York, NY USA.
   [Samadani, Uzma] New York Harbor Hlth Care Syst, Dept Vet Affairs, New York, NY USA.
C3 New York University; NYU Langone Medical Center; New York University
RP Samadani, U (corresponding author), New York Harbor Healthcare Syst Manhattan Vet Hos, Div Neurosurg, 4168N,MC 112,423 East 23rd St, New York, NY 10010 USA.
EM uzma.samadani@med.nyu.edu
RI Balser, David/D-8121-2016
OI Balser, David/0000-0002-4356-9307
FU American Heart Association; AOA Carolyn L. Kuckein Medical Student
   Summer Research Fellowship
FX DB was supported by an American Heart Association Medical Student
   Research Fellowship. CS was supported by the AOA Carolyn L. Kuckein
   Medical Student Summer Research Fellowship.
CR Adhiyaman V, 2002, POSTGRAD MED J, V78, P71, DOI 10.1136/pmj.78.916.71
   [Anonymous], J NEUROSURG SCI
   Ansaloni L, 2010, BRIT J SURG, V97, P273, DOI 10.1002/bjs.6843
   APFELBAUM RI, 1974, J NEUROSURG, V40, P336, DOI 10.3171/jns.1974.40.3.0336
   Asfora WT, 2003, SURG NEUROL, V59, P329, DOI 10.1016/S0090-3019(03)00039-9
   Baigent C, 2002, BMJ-BRIT MED J, V324, P71, DOI 10.1136/bmj.324.7329.71
   Battaglia F, 2012, NEUROCHIRURGIE, V58, P230, DOI 10.1016/j.neuchi.2012.04.002
   Bellut D, 2012, WORLD NEUROSURG, V77, P111, DOI 10.1016/j.wneu.2011.05.036
   Borger V, 2012, ACTA NEUROCHIR, V154, P1549, DOI 10.1007/s00701-012-1434-x
   Brown Nefertiti A, 2010, Adv Surg, V44, P229
   Cenic A, 2005, CAN J NEUROL SCI, V32, P501, DOI 10.1017/S0317167100004510
   Centers for Disease Control and Prevention (CDC), 1997, MMWR Morb Mortal Wkly Rep, V46, P498
   Chon KH, 2012, ACTA NEUROCHIR, V154, P1541, DOI 10.1007/s00701-012-1399-9
   Collins R, 2009, LANCET, V373, P1849, DOI 10.1016/S0140-6736(09)60503-1
   De Jesus O, 1998, P R Health Sci J, V17, P227
   Deci David M, 2004, W V Med J, V100, P106
   Ducruet AF, 2012, NEUROSURG REV, V35, P155, DOI 10.1007/s10143-011-0349-y
   DUFF IF, 1949, JAMA-J AM MED ASSOC, V139, P762, DOI 10.1001/jama.1949.02900290008003
   Dumont TM, 2012, WORLD NEUROSURG
   Emonds N, 1999, NEUROL RES, V21, P77, DOI 10.1080/01616412.1999.11740897
   Fang MC, 2007, AM J MED, V120, P700, DOI 10.1016/j.amjmed.2006.07.034
   Fang MC, 2004, ANN INTERN MED, V141, P745, DOI 10.7326/0003-4819-141-10-200411160-00005
   Filippini G, 2012, HAND CLINIC, V104, P3, DOI 10.1016/B978-0-444-52138-5.00001-3
   Flaherty ML, 2007, NEUROLOGY, V68, P116, DOI 10.1212/01.wnl.0000250340.05202.8b
   Flaherty ML, 2010, SEMIN NEUROL, V30, P565, DOI 10.1055/s-0030-1268866
   Flibotte JJ, 2004, NEUROLOGY, V63, P1059, DOI 10.1212/01.WNL.0000138428.40673.83
   FOGELHOLM R, 1975, ACTA NEUROCHIR, V32, P247, DOI 10.1007/BF01405457
   Fowkes FGR, 2010, JAMA-J AM MED ASSOC, V303, P841, DOI 10.1001/jama.2010.221
   FRANKE CL, 1990, STROKE, V21, P726, DOI 10.1161/01.STR.21.5.726
   Frontera JA, 2011, NEUROCRIT CARE, V14, P260, DOI 10.1007/s12028-010-9418-2
   FUJISAWA H, 1991, SURG NEUROL, V35, P441, DOI 10.1016/0090-3019(91)90177-B
   Gavrilovic IT, 2005, J NEURO-ONCOL, V75, P5, DOI 10.1007/s11060-004-8093-6
   Gelabert-González M, 2005, CLIN NEUROL NEUROSUR, V107, P223, DOI 10.1016/j.clineuro.2004.09.015
   Gökmen M, 2008, ZBL NEUROCHIR, V69, P129, DOI 10.1055/s-2007-1004587
   Grobelny BT, 2009, J NEUROSURG, V111, P1257, DOI 10.3171/2009.6.JNS0928
   HAMILTON MG, 1993, NEUROSURGERY, V33, P67
   HART RG, 1995, STROKE, V26, P1471, DOI 10.1161/01.STR.26.8.1471
   Horn EM, 2006, SURG NEUROL, V65, P150, DOI 10.1016/j.surneu.2005.05.030
   Iantosca MR, 2000, NEUROSURG CLIN N AM, V11, P447, DOI 10.1016/S1042-3680(18)30107-4
   Ibrahim I, 2010, NEUROCHIRURGIE, V56, P23, DOI 10.1016/j.neuchi.2009.11.007
   Imaizumi S, 2001, NEUROL MED-CHIR, V41, P19, DOI 10.2176/nmc.41.19
   Karibe Hiroshi, 2011, No Shinkei Geka, V39, P1149
   Tyler JK, 2010, J NEUROSURG, V113, P1004, DOI 10.3171/2010.5.JNS1083
   Kim JH, 2011, J KOREAN NEUROSURG S, V50, P103, DOI 10.3340/jkns.2011.50.2.103
   Krieg SM, 2012, ACTA NEUROCHIR, V154, P699, DOI 10.1007/s00701-012-1294-4
   KUDO H, 1992, Neurologia Medico-Chirurgica, V32, P207, DOI 10.2176/nmc.32.207
   Lee KS, 1998, BRAIN INJURY, V12, P595, DOI 10.1080/026990598122359
   Lega BC, 2010, J NEUROSURG, V113, P615, DOI 10.3171/2009.9.JNS08825
   Li LM, 2012, ACTA NEUROCHIR, V154, P1555, DOI 10.1007/s00701-012-1428-8
   Majeed A, 2010, STROKE, V41, P2860, DOI 10.1161/STROKEAHA.110.593087
   Mellergard P, 1996, ACTA NEUROCHIR, V138, P708, DOI 10.1007/BF01411476
   Miranda LB, 2011, J NEUROSURG, V114, P72, DOI 10.3171/2010.8.JNS10298
   Mondorf Y, 2009, BRIT J NEUROSURG, V23, P612, DOI 10.3109/02688690903370297
   Mori K, 2001, NEUROL MED-CHIR, V41, P371, DOI 10.2176/nmc.41.371
   Mukherjee Debabrata, 2009, Evid Based Med, V14, P172, DOI 10.1136/ebm.14.6.173
   Muzii V F, 2005, J Neurosurg Sci, V49, P41
   Nayil K, 2012, WORLD NEUROSURG, V77, P103, DOI 10.1016/j.wneu.2011.06.012
   Neils DM, 2012, WORLD NEUROSURG, V78, DOI 10.1016/j.wneu.2011.08.032
   Pont LMEB, 2012, EUR J NEUROL, V19, P1397, DOI 10.1111/j.1468-1331.2012.03768.x
   Population Resource Center, 2011, AG AM
   Rabinstein AA, 2010, J NEUROSURG, V112, P455, DOI 10.3171/2009.7.JNS09392
   RADBERG JA, 1991, STROKE, V22, P571, DOI 10.1161/01.STR.22.5.571
   Ramachandran R, 2007, SURG NEUROL, V67, P367, DOI 10.1016/j.surneu.2006.07.022
   Ramnarayan R, 2008, CLIN NEUROL NEUROSUR, V110, P774, DOI 10.1016/j.clineuro.2008.04.013
   Reinges MHT, 2000, J NEUROL NEUROSUR PS, V69, P40, DOI 10.1136/jnnp.69.1.40
   Rosand J, 2004, ARCH INTERN MED, V164, P880, DOI 10.1001/archinte.164.8.880
   Rothwell PM, 2011, OBSTET GYNECOL SURV, V66, P222, DOI 10.1097/OGX.0b013e318225cec2
   Rughani AI, 2010, J NEUROSURG, V113, P609, DOI 10.3171/2009.11.JNS091244
   Santarius T, 2008, BRIT J NEUROSURG, V22, P529, DOI 10.1080/02688690802195381
   Santarius T, 2004, BRIT J NEUROSURG, V18, P328, DOI 10.1080/02688690400004845
   Santarius T, 2009, LANCET, V374, P1067, DOI 10.1016/S0140-6736(09)61115-6
   Seshasai SRK, 2012, ARCH INTERN MED, V172, P209, DOI 10.1001/archinternmed.2011.628
   SILVERSTEIN A, 1979, ARCH INTERN MED, V139, P217, DOI 10.1001/archinte.139.2.217
   Sindou M, 2010, ACTA NEUROCHIR, V152, P545, DOI 10.1007/s00701-009-0489-9
   Singla A, 2012, CLIN NEUROL NEUROSUR
   Sjöblom L, 2001, STROKE, V32, P2567, DOI 10.1161/hs1101.098523
   Tahsim-Oglou Y, 2012, ACTA NEUROCHIR, V154, P1063, DOI 10.1007/s00701-012-1334-0
   Trotter W, 1914, BRIT J SURG, V2, P271, DOI 10.1002/bjs.1800020608
   Vasileyko V, 2010, ANN NY ACAD SCI, V1207, P58, DOI 10.1111/j.1749-6632.2010.05786.x
   Weigel R, 2003, J NEUROL NEUROSUR PS, V74, P937, DOI 10.1136/jnnp.74.7.937
   YAMASHIMA T, 1984, J NEUROL NEUROSUR PS, V47, P121, DOI 10.1136/jnnp.47.2.121
   Yang AIL, 2012, BRAIN INJURY, V26, P1731, DOI 10.3109/02699052.2012.698364
NR 82
TC 29
Z9 31
U1 0
U2 12
PU TAYLOR & FRANCIS LTD
PI ABINGDON
PA 2-4 PARK SQUARE, MILTON PARK, ABINGDON OR14 4RN, OXON, ENGLAND
SN 0161-6412
EI 1743-1328
J9 NEUROL RES
JI Neurol. Res.
PD APR
PY 2013
VL 35
IS 3
BP 233
EP 242
DI 10.1179/1743132813Y.0000000166
PG 10
WC Clinical Neurology; Neurosciences
WE Science Citation Index Expanded (SCI-EXPANDED)
SC Neurosciences & Neurology
GA 104QW
UT WOS:000316010700003
PM 23485050
OA Green Accepted
DA 2025-06-06
ER

PT J
AU Jang, KM
   Choi, HH
   Nam, TK
   Park, YS
   Kwon, JT
AF Jang, Kyoung Min
   Choi, Hyun Ho
   Nam, Taek Kyun
   Park, Yong Sook
   Kwon, Jeong Taik
TI Arachnoid Plasty to Prevent and Reduce Chronic Subdural Hematoma after
   Clipping Surgery for Unruptured Intracranial Aneurysm : A Meta-Analysis
SO JOURNAL OF KOREAN NEUROSURGICAL SOCIETY
LA English
DT Article
DE Aneurysm; Surgery; Hematoma; Subdural; Chronic; Arachnoid
ID RISK-FACTORS
AB Objective : Recent studies have reported that arachnoid plasty (ARP) using gelatin sponges with fibrin glue reduced the occurrence of chronic subdural hematoma (CSDH) following clipping surgery for unruptured intracranial aneurysm (UIA). This meta-analysis was conducted to collate further evidence for the efficacy of ARP in preventing postoperative CSDH.
   Methods : Data of patients who underwent clipping surgery were extracted from PubMed, EMBASE, and Cochrane Central Register of Controlled Trials by two independent reviewers. A random effects model was used to investigate the efficacy of ARP by using odd ratios (ORs) and 95% confidence intervals (CIs). A meta-regression analysis for male sex was additionally preformed.
   Results : Data from six studies with 1715 patients were consecutively included. Meta-analysis revealed that ARP was significantly associated with lower rates of CSDH development after surgical clipping for UIA (ARP group vs. control group : 3.2% vs. 7.2%; OR, 0.40; 95% CI, 0.18-0.93; I-2 = 44.3%; p = 0.110). Meta-regression analysis did not highlight any modifying effect of the male sex on postoperative CSDH development (p = 0.951).
   Conclusion : This meta-analysis indicated that ARP reduced the incidence rates of CSDH following clipping surgery for UIA. If feasible, ARP would be implemented as an additional surgical technique to prevent postoperative CSDH development during surgical clipping of UIA.
C1 [Jang, Kyoung Min; Choi, Hyun Ho; Nam, Taek Kyun; Park, Yong Sook; Kwon, Jeong Taik] Chung Ang Univ, Chung Ang Univ Hosp, Dept Neurosurg, Coll Med, 102 Heukseok Ro, Seoul 06973, South Korea.
C3 Chung Ang University; Chung Ang University Hospital
RP Choi, HH (corresponding author), Chung Ang Univ, Chung Ang Univ Hosp, Dept Neurosurg, Coll Med, 102 Heukseok Ro, Seoul 06973, South Korea.
EM ayohyunho@naver.com
OI Kwon, Jeong-taik/0000-0002-7889-7634; choi, hyunho/0000-0003-1170-6829;
   Jang, Kyoung-min/0000-0002-0452-4595; Park,
   Yong-sook/0000-0003-1152-6844
FU Chung-Ang University
FX This research was supported by the Chung-Ang University Research Grants
   in 2019.
CR Desai VR, 2017, NEUROSURG CLIN N AM, V28, P279, DOI 10.1016/j.nec.2016.11.010
   Gazzeri R, 2011, ACTA NEUROCHIR, V153, P148, DOI 10.1007/s00701-010-0762-y
   Inamasu J, 2013, J CLIN NEUROSCI, V20, P1095, DOI 10.1016/j.jocn.2012.09.024
   Jung YJ, 2011, J KOREAN NEUROSURG S, V49, P329, DOI 10.3340/jkns.2011.49.6.329
   Kang JH, 2018, WORLD NEUROSURG, V116, pE266, DOI 10.1016/j.wneu.2018.04.185
   Kawabata S, 2018, NEUROL MED-CHIR, V58, P247, DOI 10.2176/nmc.oa.2018-0019
   Kawase Tsukasa, 2018, Asian J Neurosurg, V13, P707, DOI 10.4103/ajns.AJNS_355_16
   Kim JH, 2017, WORLD NEUROSURG, V104, P303, DOI 10.1016/j.wneu.2017.04.162
   Kwon MY, 2016, J KOREAN NEUROSURG S, V59, P458, DOI 10.3340/jkns.2016.59.5.458
   Lee KS, 1998, BRAIN INJURY, V12, P595, DOI 10.1080/026990598122359
   Lee WJ, 2018, J KOREAN NEUROSURG S, V61, P761, DOI 10.3340/jkns.2017.0242
   Lee WJ, 2015, J KOREAN NEUROSURG S, V57, P271, DOI 10.3340/jkns.2015.57.4.271
   Matsuoka Y., 1995, NO SHINKEIGEKA J, V4, P193
   Mino Y, 2006, ACTA NEUROCHIR, V148, P627, DOI 10.1007/s00701-006-0777-6
   Murakami T, 2019, CLIN NEUROL NEUROSUR, V187, DOI 10.1016/j.clineuro.2019.105533
   Ohno T, 2013, WORLD NEUROSURG, V80, P534, DOI 10.1016/j.wneu.2012.09.025
   Park J, 2016, J NEUROSURG, V124, P310, DOI 10.3171/2015.1.JNS14309
   Schardt C, 2007, BMC MED INFORM DECIS, V7, DOI 10.1186/1472-6947-7-16
   Sundstrom T, 2012, J NEUROTRAUM, V29, P137, DOI 10.1089/neu.2011.1776
   Yagi K, 2015, NEUROL MED-CHIR, V55, P493, DOI 10.2176/nmc.oa.2014-0455
   Yamamoto H, 2003, J NEUROSURG, V98, P1217, DOI 10.3171/jns.2003.98.6.1217
   Yoshimoto Y, 1998, J NEUROSURG, V88, P485, DOI 10.3171/jns.1998.88.3.0485
NR 22
TC 2
Z9 2
U1 0
U2 0
PU KOREAN NEUROSURGICAL SOC
PI SEOUL
PA BLDG B, #402, 27, CHILPAE-RO, JUNG-GU, SEOUL, 04511, SOUTH KOREA
SN 2005-3711
EI 1598-7876
J9 J KOREAN NEUROSURG S
JI J. Korean. Neurosurg. Soc.
PD JUL
PY 2020
VL 63
IS 4
BP 455
EP 462
DI 10.3340/jkns.2020.0036
PG 8
WC Clinical Neurology; Surgery
WE Science Citation Index Expanded (SCI-EXPANDED)
SC Neurosciences & Neurology; Surgery
GA MG9LJ
UT WOS:000546353800006
PM 32492984
OA Green Published, gold
DA 2025-06-06
ER

PT J
AU Rickard, F
   Backhouse, M
   Langberg, A
   Mortimer, A
   Willliams, A
   Cox, A
   Wigfield, C
   Shipway, D
AF Rickard, Frances
   Backhouse, Mark
   Langberg, Alexandra
   Mortimer, Alex
   Willliams, Adam
   Cox, Anthony
   Wigfield, Crispin
   Shipway, David
TI Best practice in the use of middle meningeal artery embolisation for
   chronic subdural haematoma
SO AGE AND AGEING
LA English
DT Article
DE chronic subdural haematoma; middle meningeal artery embolisation; older
   adults; frailty; neurosurgery; older people
ID RECURRENCE
AB Chronic subdural haematoma (cSDH) is a common neurosurgical disorder in older people and projected to become the most common cranial neurosurgical pathology by 2030. Incidence of cSDH has risen in recent years as a consequence of improved access to brain imaging, and the increased prescribing of antithrombotic medication for both primary and secondary prevention of vascular disease. Chronic SDH typically presents with an insidious onset of broad-ranging symptoms including impaired cognition, gait, balance and mobility, often with headache. It progresses to more fulminant symptoms of hemiplegia, dysphasia and eventually coma. Although the established standard of care for clearly symptomatic cSDH is burr hole trephination, Middle Meningeal Artery Embolisation (MMAE) has emerged as a minimally invasive treatment option for some patients with cSDH. This is a rapidly evolving field: recently published randomised control trials have provided an evidence-base supporting the use of MMAE not only as an adjunct to burr hole trephination, but also in patients in whom trephination is contraindicated, or in patients with mild symptomatology who are not considered appropriate for immediate burr hole trephination. This article provides practical, real-world guidance on current best practice based on our experience and the published evidence available to date. We use case studies and treatment algorithms from the UK's highest volume MMAE centre to illustrate collaborative care pathways for patients with cSDH between neurosurgery, interventional neuroradiology and trauma geriatricians.
C1 [Rickard, Frances; Backhouse, Mark; Shipway, David] North Bristol NHS Trust, Geriatr Med, Bristol, England.
   [Langberg, Alexandra; Mortimer, Alex; Cox, Anthony] North Bristol NHS Trust, Intervent Neuroradiol, Bristol, England.
   [Willliams, Adam; Wigfield, Crispin] North Bristol NHS Trust, Neurosurg, Bristol, England.
   [Shipway, David] Univ Bristol, Bristol, England.
C3 North Bristol NHS Trust; North Bristol NHS Trust; North Bristol NHS
   Trust; University of Bristol
RP Shipway, D (corresponding author), North Bristol NHS Trust, Geriatr Med, Bristol, England.; Shipway, D (corresponding author), Univ Bristol, Bristol, England.
EM Frances.Rickard@nbt.nhs.uk; mark.backhouse@nbt.nhs.uk;
   alexandra.langberg@nbt.nhs.uk; Alex.Mortimer@nbt.nhs.uk;
   Adam.Williams@nbt.nhs.uk; anthony.cox@nbt.nhs.uk;
   crispin.wigfield@nbt.nhs.uk; david.shipway@nbt.nhs.uk
OI Shipway, David/0000-0001-9771-5878
CR [Anonymous], 2023, Middle Meningeal Artery Embolisation for Chronic Subdural Haematomas
   Balser D, 2015, J NEUROSURG, V123, P1209, DOI 10.3171/2014.9.JNS141550
   Bartek J, 2024, BRAIN SPINE, V4, DOI 10.1016/j.bas.2024.104143
   Bartek J, 2018, WORLD NEUROSURG, V113, pE555, DOI 10.1016/j.wneu.2018.02.094
   Bartek J, 2017, WORLD NEUROSURG, V106, P609, DOI 10.1016/j.wneu.2017.07.044
   Blaauw J, 2022, ACTA NEUROL SCAND, V145, P38, DOI 10.1111/ane.13518
   Bounajem MT, 2021, J TRAUMA ACUTE CARE, V91, pE134, DOI 10.1097/TA.0000000000003404
   Buakate K, 2024, J HLTH ALL SCI-INDIA, V14, P85, DOI 10.1055/s-0043-1764359
   Bullock M Ross, 2006, Neurosurgery, V58, pS7
   Chen HW, 2024, J NEUROSURG, V140, P819, DOI 10.3171/2023.7.JNS231262
   Davies JM, 2024, NEW ENGL J MED, V391, P1890, DOI 10.1056/NEJMoa2313472
   El Rahal A, 2023, FRONT NEUROL, V14, DOI 10.3389/fneur.2023.1206996
   Fiorella D, 2024, NEW ENGL J MED, DOI 10.1056/NEJMoa2409845
   Flood R, 2024, J CLIN NEUROSCI, V125, P126, DOI 10.1016/j.jocn.2024.05.022
   Foppen M, 2023, FRONT NEUROL, V14, DOI 10.3389/fneur.2023.1249332
   Gerstl J., 2023, Journal of NeuroInterventional Surgery, V15, pA105, DOI [DOI 10.1136/JNIS-2023-SNIS.149, 10.1136/jnis-2023-SNIS.149]
   Guest JF, 2020, BMJ OPEN, V10, DOI 10.1136/bmjopen-2019-033367
   Hutchinson PJ, 2020, NEW ENGL J MED, V383, P2616, DOI 10.1056/NEJMoa2020473
   Jensen TSR, 2022, WORLD NEUROSURG, V168, pE178, DOI 10.1016/j.wneu.2022.09.072
   Jiang RC, 2018, JAMA NEUROL, V75, P1338, DOI 10.1001/jamaneurol.2018.2030
   Kim SU, 2017, J KOREAN NEUROSURG S, V60, P701, DOI 10.3340/jkns.2016.1010.003
   Lee Jung Min, 2016, The Nerve, V2, P54, DOI 10.21129/nerve.2016.2.2.54
   Liu JM, 2024, NEW ENGL J MED, V391, P1901, DOI 10.1056/NEJMoa2401201
   Miah IP, 2021, NEURORADIOLOGY, V63, P27, DOI 10.1007/s00234-020-02558-x
   Miranda LB, 2011, J NEUROSURG, V114, P72, DOI 10.3171/2010.8.JNS10298
   Omura Y, 2023, FRONT NEUROL, V14, DOI 10.3389/fneur.2023.1259647
   Orlowski A, 2021, HEART, V107, P47, DOI 10.1136/heartjnl-2020-317006
   Park HR, 2013, J KOREAN NEUROSURG S, V54, P38, DOI 10.3340/jkns.2013.54.1.38
   Rauhala M, 2020, J NEUROSURG, V132, P1147, DOI 10.3171/2018.12.JNS183035
   Rickard F, 2023, AGE AGEING, V52, DOI 10.1093/ageing/afad240
   Santarius T, 2009, LANCET, V374, P1067, DOI 10.1016/S0140-6736(09)61115-6
   Stubbs DJ, 2024, BRIT J NEUROSURG, DOI 10.1080/02688697.2024.2413445
   Tabuchi Sadaharu, 2014, J Clin Med Res, V6, P379, DOI 10.14740/jocmr1907w
   Trevisi G, 2020, NEUROSURG FOCUS, V49, DOI 10.3171/2020.7.FOCUS20437
   Tudor T, 2024, STROKE-VASC INTERV N, V4, DOI 10.1161/SVIN.123.000906
NR 35
TC 1
Z9 1
U1 0
U2 0
PU OXFORD UNIV PRESS
PI OXFORD
PA GREAT CLARENDON ST, OXFORD OX2 6DP, ENGLAND
SN 0002-0729
EI 1468-2834
J9 AGE AGEING
JI Age Ageing
PD MAR 19
PY 2025
VL 54
IS 3
AR afaf054
DI 10.1093/ageing/afaf054
PG 7
WC Geriatrics & Gerontology
WE Science Citation Index Expanded (SCI-EXPANDED)
SC Geriatrics & Gerontology
GA 0HC7I
UT WOS:001447233200001
PM 40104974
DA 2025-06-06
ER

PT J
AU Kocaeli, H
   Korfali, E
AF Kocaeli, H.
   Korfali, E.
TI Rupture of a small middle cerebral artery aneurysm into middle fossa
   arachnoid cyst presenting as a chronic subdural haematoma
SO ACTA NEUROCHIRURGICA
LA English
DT Article
DE arachnoid cyst; aneurysm; intracystic haemorrhage; subdural haematoma
AB The rupture of an aneurysm into an arachnoid cyst and subdural space is unusual. A 25-year-old man was admitted 2 weeks after having undergone a burr hole drainage for a chronic subdural haematoma elsewhere. An angiogram revealed a small aneurysm at the bifurcation of the middle cerebral artery. The aneurysm was clipped and the cyst communicated with the basal cisterns. To the best of our knowledge, this is the first report of an association of an aneurysm of the middle cerebral artery with an arachnoid cyst presenting as a chronic subdural haematoma.
C1 [Kocaeli, H.; Korfali, E.] Uludag Univ, Sch Med, Dept Neurosurg, Bursa, Turkey.
C3 Uludag University
RP Kocaeli, H (corresponding author), Univ Cincinnati, Med Ctr, Dept Neurosurg, 231 Albert Sabin Way,POB 670515, Cincinnati, OH 45267 USA.
EM hkocaeli@uludag.edu.tr
CR Berhouma M, 2006, J NEURORADIOLOGY, V33, P206, DOI 10.1016/S0150-9861(06)77545-9
   Chhabra Vaninder S, 2007, Neurosurg Focus, V22, pE3
   Hirota N, 1999, J NEUROSURG, V91, P160, DOI 10.3171/jns.1999.91.1.0160
   Huang D, 1999, AM J NEURORADIOL, V20, P1284
   JINKINS JR, 1987, COMPUT RADIOL, V11, P185, DOI 10.1016/0730-4862(87)90049-7
NR 5
TC 4
Z9 4
U1 0
U2 3
PU SPRINGER WIEN
PI WIEN
PA SACHSENPLATZ 4-6, PO BOX 89, A-1201 WIEN, AUSTRIA
SN 0001-6268
J9 ACTA NEUROCHIR
JI Acta Neurochir.
PD APR
PY 2008
VL 150
IS 4
BP 407
EP 408
DI 10.1007/s00701-008-1553-6
PG 2
WC Clinical Neurology; Surgery
WE Science Citation Index Expanded (SCI-EXPANDED)
SC Neurosciences & Neurology; Surgery
GA 274JB
UT WOS:000253996500015
PM 18311525
DA 2025-06-06
ER

PT J
AU Akhaddar, A
AF Akhaddar, Ali
TI Bilateral Chronic Subdural Haematoma Presented as a Reversible
   Tetraparesis
SO JOURNAL OF HEAD TRAUMA REHABILITATION
LA English
DT Meeting Abstract
C1 [Akhaddar, Ali] Mohammed V Mil Teaching Hosp, Rabat, Morocco.
C3 Mohammed V University in Rabat; Ibn sina University Hospital Center of
   Rabat
RI Akhaddar, Ali/B-1107-2011
OI Akhaddar, Ali/0000-0001-5743-2777
NR 0
TC 0
Z9 0
U1 0
U2 1
PU LIPPINCOTT WILLIAMS & WILKINS
PI PHILADELPHIA
PA 530 WALNUT ST, PHILADELPHIA, PA 19106-3621 USA
SN 0885-9701
EI 1550-509X
J9 J HEAD TRAUMA REHAB
JI J. Head Trauma Rehabil.
PD SEP-OCT
PY 2013
VL 28
IS 5
MA 0035
BP E43
EP E44
PG 2
WC Clinical Neurology; Rehabilitation
WE Science Citation Index Expanded (SCI-EXPANDED); Social Science Citation Index (SSCI)
SC Neurosciences & Neurology; Rehabilitation
GA 298ZU
UT WOS:000330364600033
DA 2025-06-06
ER

PT J
AU Bernard, R
   Vallee, F
   Mateo, J
   Marsella, M
   George, B
   Payen, D
   Chibbaro, S
AF Bernard, R.
   Vallee, F.
   Mateo, J.
   Marsella, M.
   George, B.
   Payen, D.
   Chibbaro, S.
TI Uncontrollable High-Frequency Tachypnea: A Rare and Nearly Fatal
   Complication of Endoscopic Third Ventriculostomy: Case Report and
   Literature Review
SO MINIMALLY INVASIVE NEUROSURGERY
LA English
DT Review
DE third ventriculostomy; endoscopy; tachypnea; complication
ID CHRONIC SUBDURAL-HEMATOMA; HYDROCEPHALUS; BRADYCARDIA; FAILURE; DEATH
AB Background: Endoscopic third ventriculostomy (ETV) is considered a safe procedure although it carries its rate of risks and complications that may occasionally be life-threatening.
   Case Report: This is a report about a 48-year-old woman presenting with progressive gait unsteadiness, weakness of the lower extremities and cognitive impairment due to tri-ventricular hydrocephalus. This was treated with standard ETV. In the immediate post-operative period the patient developed a severe and uncontrollable tachypnea requiring sedation, intubation and mechanical ventilation.
   Conclusion: Tachypnea may be an early complication after standard ETV and although its mechanism remains yet unclear, we speculate that it may be related to excessive traction and/or surgical manipulation of the floor of the third ventricle. Supportive care with mechanical ventilation is the mainstay of treatment until spontaneous normalization of the respiratory mechanism occurs.
C1 [Bernard, R.; Vallee, F.; Mateo, J.; Payen, D.] Lariboisere Univ Hosp, Neuro ICU, Paris, France.
   [Marsella, M.] Ctr Neurosci, Tucson, AZ USA.
   [George, B.; Chibbaro, S.] Lariboisere Univ Hosp, Dept Neurosurg, Paris, France.
C3 Assistance Publique Hopitaux Paris (APHP); Universite Paris Cite;
   Hopital Universitaire Lariboisiere-Fernand-Widal - APHP; Assistance
   Publique Hopitaux Paris (APHP); Universite Paris Cite; Hopital
   Universitaire Lariboisiere-Fernand-Widal - APHP
RP Chibbaro, S (corresponding author), Hop Lariboisiere, Serv Neurochirurg, 2 Rue Ambroise Pare, F-75475 Paris 10, France.
EM schibbaro@hotmail.com
RI Chibbaro, Salvatore/AAI-6368-2020
OI chibbaro, salvatore/0000-0003-1318-1245
CR Abtin K, 1998, PEDIATR NEUROSURG, V28, P35, DOI 10.1159/000028616
   ACKER H, 1989, ANNU REV PHYSIOL, V51, P835, DOI 10.1146/annurev.physiol.51.1.835
   Anandh B, 2002, MINIM INVAS NEUROSUR, V45, P154, DOI 10.1055/s-2002-34339
   [Anonymous], 2000, TXB MED PHYSL
   Beems T, 2004, CHILD NERV SYST, V20, P868, DOI 10.1007/s00381-004-0945-z
   Benabarre A, 2001, J NEUROL NEUROSUR PS, V71, P268, DOI 10.1136/jnnp.71.2.268
   Beni-Adani L, 2000, CHILD NERV SYST, V16, P402, DOI 10.1007/s003810000298
   Boden AG, 2000, EXP PHYSIOL, V85, P527, DOI 10.1111/j.1469-445X.2000.02053.x
   Bonanni R, 2004, EUR NEUROL, V51, P118, DOI 10.1159/000076793
   Brockmeyer D, 1998, PEDIATR NEUROSURG, V28, P236, DOI 10.1159/000028657
   Buxton N, 2000, NEUROSURGERY, V46, P999
   Buxton N, 2003, SURG NEUROL, V60, P201, DOI 10.1016/S0090-3019(03)00317-3
   Buxton N, 2001, SURG NEUROL, V55, P74, DOI 10.1016/S0090-3019(01)00352-4
   Buxton N, 2000, NEUROSURGERY, V46, P1001
   Dempsey J., 1994, REGULATION BREATHING, V2nd
   El-Dawlatly AA, 2000, ANESTH ANALG, V91, P1142, DOI 10.1097/00000539-200011000-00019
   Georgopoulos D, 1996, EUR RESPIR J, V9, P2151, DOI 10.1183/09031936.96.09102151
   Hader WJ, 2002, J NEUROSURG, V97, P211, DOI 10.3171/jns.2002.97.1.0211
   HANDLER MH, 1994, NEUROSURGERY, V35, P525, DOI 10.1227/00006123-199409000-00025
   Harper R M, 1996, Semin Pediatr Neurol, V3, P13, DOI 10.1016/S1071-9091(96)80024-6
   Hopf NJ, 1999, NEUROSURGERY, V44, P795, DOI 10.1097/00006123-199904000-00062
   Javadpour M, 2003, BRIT J NEUROSURG, V17, P266, DOI 10.1080/0268869031000153215
   Kim BS, 2004, SURG NEUROL, V62, P64, DOI 10.1016/j.surneu.2003.07.001
   Kim SK, 2000, CHILD NERV SYST, V16, P161, DOI 10.1007/s003810050485
   MAGARIAN GJ, 1982, MEDICINE, V61, P219, DOI 10.1097/00005792-198207000-00002
   McLaughlin MR, 1997, NEUROSURGERY, V41, P1400, DOI 10.1097/00006123-199712000-00034
   PJ B, 1997, AUTONOMIC CONTROL RE
   Sardinha A, 2009, J BRAS PNEUMOL, V35, P698, DOI 10.1590/S1806-37132009000700012
   Schroeder HWS, 1999, J NEUROSURG, V90, P153, DOI 10.3171/jns.1999.90.1.0153
   Schroeder HWS, 2002, J NEUROSURG, V96, P1032, DOI 10.3171/jns.2002.96.6.1032
   Teo C, 1996, CHILD NERV SYST, V12, P248
   van Aken J, 2003, MINIM INVAS NEUROSUR, V46, P198
   WEST JB, 2003, RESP PHYSL
NR 33
TC 4
Z9 4
U1 0
U2 3
PU GEORG THIEME VERLAG KG
PI STUTTGART
PA RUDIGERSTR 14, D-70469 STUTTGART, GERMANY
SN 0946-7211
EI 1439-2291
J9 MINIM INVAS NEUROSUR
JI Minim. Invasive Neurosurg.
PD OCT-DEC
PY 2010
VL 53
IS 5-6
BP 270
EP 272
DI 10.1055/s-0030-1269874
PG 3
WC Clinical Neurology; Neuroimaging; Surgery
WE Science Citation Index Expanded (SCI-EXPANDED)
SC Neurosciences & Neurology; Surgery
GA 738HI
UT WOS:000288630500010
PM 21302196
DA 2025-06-06
ER

PT J
AU Kim, DI
   Kim, JH
   Kang, HI
   Moon, BG
   Kim, JS
   Kim, DR
AF Kim, Dae-in
   Kim, Jae-hoon
   Kang, Hee-in
   Moon, Byung-gwan
   Kim, Joo-seung
   Kim, Deok-ryeong
TI Impact of Time Interval between Trauma Onset and Burr Hole Surgery on
   Recurrence of Late Subacute or Chronic Subdural Hematoma
SO JOURNAL OF KOREAN NEUROSURGICAL SOCIETY
LA English
DT Article
DE Subdural hematoma; Recurrence; Time
ID INDEPENDENT PREDICTORS; RISK-FACTORS; NATURAL COURSE; MR APPEARANCE;
   HEMORRHAGE; MANAGEMENT; DISEASE; BLOOD; CT
AB Objective : Although subdural hematoma (SDH) is commonly treatable by burr hole surgery in the late subacute or chronic stage, there is no clear consensus regarding appropriate management and exact predictive factors for postoperative recurrence also remain unclear. The aim of this study was to evaluate risk factors associated with recurrence of SDH that requires burr hole surgery in the late subacute or chronic stage. We also identified the appropriate timing of surgery for reducing the recurrence.
   Methods : We retrospectively reviewed 274 patients with SDH in the late subacute or chronic stage treated with burr hole surgery in our hospital between January 2007 and December 2014. Excluding patients with acute intracranial complications or unknown time of trauma onset left 216 patients included in the study.
   Results : Of 216 patients with SDH in the late subacute or chronic stage, recurrence was observed in 36 patients (16.7%). The timing of the operation in patients with late subacute stage (15-28 days) resulted in a significant decrease in recurrence (RR, 0.33; 95% CI, 0.17-0.65; p=0.001) compared to chronic stage (>28 days). Otherwise, no significant risk factors were associated with recurrences including comorbidities and surgical details.
   Conclusion : The results indicated that time from trauma onset to burr hole surgery may be important for decreasing the risk of recurrence. Therefore, unless patients can be treated conservatively without surgery, prompt surgical management is recommended in patients diagnosed as having late subacute or chronic subdural hematoma treatable by burr hole surgery, even when neurological deficits are unclear.
C1 [Kim, Dae-in; Kim, Jae-hoon; Kang, Hee-in; Moon, Byung-gwan; Kim, Joo-seung; Kim, Deok-ryeong] Eulji Univ, Eulji Gen Hosp, Dept Neurosurg, Coll Med, 14 Hangeulbiseok Gil, Seoul 01830, South Korea.
C3 Eulji University
RP Kim, DR (corresponding author), Eulji Univ, Eulji Gen Hosp, Dept Neurosurg, Coll Med, 14 Hangeulbiseok Gil, Seoul 01830, South Korea.
EM drkdr@hanmail.net
CR Abouzari M, 2007, NEUROSURGERY, V61, P794, DOI 10.1227/01.NEU.0000298908.94129.67
   Almenawer SA, 2014, ANN SURG, V259, P449, DOI 10.1097/SLA.0000000000000255
   Baechli H, 2004, NEUROSURG REV, V27, P263, DOI 10.1007/s10143-004-0337-6
   BRADLEY WG, 1985, RADIOLOGY, V156, P99, DOI 10.1148/radiology.156.1.4001427
   BRADLEY WG, 1993, RADIOLOGY, V189, P15, DOI 10.1148/radiology.189.1.8372185
   Chon KH, 2012, ACTA NEUROCHIR, V154, P1541, DOI 10.1007/s00701-012-1399-9
   Drapkin A J, 1991, Br J Neurosurg, V5, P467, DOI 10.3109/02688699108998475
   Ducruet AF, 2012, NEUROSURG REV, V35, P155, DOI 10.1007/s10143-011-0349-y
   Dumont TM, 2013, WORLD NEUROSURG, V80, P889, DOI 10.1016/j.wneu.2012.06.026
   Fujisawa H, 2006, NEUROL MED-CHIR, V46, P333, DOI 10.2176/nmc.46.333
   Gelabert-González M, 2005, CLIN NEUROL NEUROSUR, V107, P223, DOI 10.1016/j.clineuro.2004.09.015
   Godlewski B, 2013, NEUROL MED-CHIR, V53, P26, DOI 10.2176/nmc.53.26
   Gomori J M, 1988, Radiographics, V8, P427
   Goto H, 2015, NEUROL MED-CHIR, V55, P173, DOI 10.2176/nmc.oa.2013-0390
   HAYMAN LA, 1991, AM J NEURORADIOL, V12, P899
   Huang KT, 2016, NEUROCRIT CARE, V24, P294, DOI 10.1007/s12028-015-0194-x
   Izumihara A, 1997, NEUROL SURG TOKYO, V25, P307
   Izumihara A, 2013, NEUROL MED-CHIR, V53, P323, DOI 10.2176/nmc.53.323
   KAWAKAMI Y, 1989, NEUROSURGERY, V25, P25, DOI 10.1227/00006123-198907000-00005
   Kpelao E, 2016, NEUROSURG REV, V39, P237, DOI 10.1007/s10143-015-0669-4
   Lee L, 2016, J NEUROSURG, V124, P546, DOI 10.3171/2014.12.JNS142053
   MCKISSOCK W, 1960, LANCET, V1, P1365
   Miranda LB, 2011, J NEUROSURG, V114, P72, DOI 10.3171/2010.8.JNS10298
   Morinaga K, 1990, No To Shinkei, V42, P131
   Murakami H, 2002, J NEUROSURG, V96, P877, DOI 10.3171/jns.2002.96.5.0877
   Nakaguchi H, 2001, J NEUROSURG, V95, P256, DOI 10.3171/jns.2001.95.2.0256
   Ohba S, 2013, NEUROSURG REV, V36, P145, DOI 10.1007/s10143-012-0396-z
   Oishi M, 2001, NEUROL MED-CHIR, V41, P382, DOI 10.2176/nmc.41.382
   Okumura Y, 1998, NEUROL SURG TOKYO, V26, P691
   Pang CH, 2015, J NEUROSURG, V123, P65, DOI 10.3171/2014.12.JNS141189
   Parizel PM, 2001, EUR RADIOL, V11, P1770, DOI 10.1007/s003300000800
   Park HR, 2013, J KOREAN NEUROSURG S, V54, P38, DOI 10.3340/jkns.2013.54.1.38
   Sajanti J, 2003, J NEUROL NEUROSUR PS, V74, P522, DOI 10.1136/jnnp.74.4.522
   SALVANT JB, 1993, NEUROSURGERY, V33, P387
   Santarius T, 2009, LANCET, V374, P1067, DOI 10.1016/S0140-6736(09)61115-6
   Son S, 2013, J KOREAN NEUROSURG S, V54, P211, DOI 10.3340/jkns.2013.54.3.211
   Tao ZQ, 2015, J CRANIOFAC SURG, V26, pE443, DOI 10.1097/SCS.0000000000001889
   Torihashi K, 2008, NEUROSURGERY, V63, P1125, DOI 10.1227/01.NEU.0000335782.60059.17
   Tsutsumi K, 1999, ACTA NEUROCHIR WIEN, V102, P149
   Vaquero J, 2002, ACTA NEUROCHIR, V144, P343, DOI 10.1007/s007010200047
   Weigel R, 2001, ACTA NEUROCHIR, V143, P811, DOI 10.1007/s007010170035
   Yamamoto H, 2003, J NEUROSURG, V98, P1217, DOI 10.3171/jns.2003.98.6.1217
NR 42
TC 1
Z9 1
U1 0
U2 3
PU KOREAN NEUROSURGICAL SOC
PI SEOUL
PA #402 POSCO # OFFICE BUILDING 151 SUNHWA-DONG, JUNG-GU, SEOUL, 100-130,
   SOUTH KOREA
SN 2005-3711
EI 1598-7876
J9 J KOREAN NEUROSURG S
JI J. Korean. Neurosurg. Soc.
PD SEP
PY 2016
VL 59
IS 5
BP 498
EP 504
DI 10.3340/jkns.2016.59.5.498
PG 7
WC Clinical Neurology; Surgery
WE Science Citation Index Expanded (SCI-EXPANDED)
SC Neurosciences & Neurology; Surgery
GA DY2OY
UT WOS:000384933100012
PM 27651869
OA Green Submitted, Green Published, gold
DA 2025-06-06
ER

PT J
AU Shono, T
   Inamura, T
   Morioka, T
   Matsumoto, K
   Suzuki, SO
   Ikezaki, K
   Iwaki, T
   Fukui, M
AF Shono, T
   Inamura, T
   Morioka, T
   Matsumoto, K
   Suzuki, SO
   Ikezaki, K
   Iwaki, T
   Fukui, M
TI Vascular endothelial growth factor in chronic subdural haematomas
SO JOURNAL OF CLINICAL NEUROSCIENCE
LA English
DT Article
DE chronic subdural haematoma; VEGF; bFGF; angiogenesis; vascular
   endothelial cell; macrophage
ID LOCAL HYPERFIBRINOLYSIS; PLASMINOGEN-ACTIVATOR; PERMEABILITY FACTOR;
   EXPRESSION; CELLS; ANGIOGENESIS; HEMATOMA; VEGF; DEGRADATION; IMMUNOBLOT
AB Objective. To elucidate molecular aspects of the mechanisms of expansion of chronic subdural haematomas (CSH), we examined the expression of two representative angiogenic factors, vascular endothelial growth factor (VEGF) and basic fibroblast growth factor (bFGF) in CSH.
   Methods. We quantified VEGF and bFGF in haematoma fluid and serum of 20 patients with CSH using an enzyme-linked immunosorbent assay. Mean concentrations of VEGF in the haematoma fluid (10277 pg/ml) and in serum, (355 pg/ml) were much greater than those of bFGF (haematoma, 3.04 pg/ml; serum, 4.74 pg/ml). Surgical specimens, including dura and the outer membrane of the CSH were analysed by in situ hybridisation to detect VEGF mRNA. Macrophages and vascular endothelial cells in the outer membrane over expressed VEGF mRNA.
   Conclusions. Enhanced production of VEGF by macrophages and vascular endothelial cells in the outer membrane is thought to be pathogenetically important in CSH. (C) 2001 Harcourt Publishers Ltd.
C1 Kyushu Univ, Fac Med, Dept Neurosurg, Neurol Inst,Higashi Ku, Fukuoka 8128582, Japan.
C3 Kyushu University
RP Inamura, T (corresponding author), Kyushu Univ, Fac Med, Dept Neurosurg, Neurol Inst,Higashi Ku, 3-1-1 Maidashi, Fukuoka 8128582, Japan.
RI Suzuki, Satoshi/H-8367-2019
CR BIKFALVI A, 1991, J CELL PHYSIOL, V149, P50, DOI 10.1002/jcp.1041490108
   FOLKMAN J, 1995, NAT MED, V1, P27, DOI 10.1038/nm0195-27
   FUJISAWA H, 1991, SURG NEUROL, V35, P441, DOI 10.1016/0090-3019(91)90177-B
   Hanahan D, 1996, CELL, V86, P353, DOI 10.1016/S0092-8674(00)80108-7
   ITO H, 1976, J NEUROSURG, V45, P26, DOI 10.3171/jns.1976.45.1.0026
   Kalkanis SN, 1996, J NEUROSURG, V85, P1095, DOI 10.3171/jns.1996.85.6.1095
   KAWANO N, 1981, J NEUROSURG, V54, P646, DOI 10.3171/jns.1981.54.5.0646
   KECK PJ, 1989, SCIENCE, V246, P1309, DOI 10.1126/science.2479987
   Kovacs Z, 1996, STROKE, V27, P1865, DOI 10.1161/01.STR.27.10.1865
   MILLAUER B, 1993, CELL, V72, P835, DOI 10.1016/0092-8674(93)90573-9
   NOMURA S, 1994, J NEUROSURG, V81, P910, DOI 10.3171/jns.1994.81.6.0910
   NOMURA S, 1993, ELECTROPHORESIS, V14, P1318, DOI 10.1002/elps.11501401202
   PEPPER MS, 1991, BIOCHEM BIOPH RES CO, V181, P902, DOI 10.1016/0006-291X(91)91276-I
   QUINN TP, 1993, P NATL ACAD SCI USA, V90, P7533, DOI 10.1073/pnas.90.16.7533
   SAMOTO K, 1995, CANCER RES, V55, P1189
   SENGER DR, 1983, SCIENCE, V219, P983, DOI 10.1126/science.6823562
   SHIBUYA M, 1990, ONCOGENE, V5, P519
   Takahashi Y, 1998, NEUROL MED-CHIR, V38, P399, DOI 10.2176/nmc.38.399
   YAMASHIMA T, 1983, J NEUROSURG, V59, P298, DOI 10.3171/jns.1983.59.2.0298
   Yoshida S, 1997, MOL CELL BIOL, V17, P4015, DOI 10.1128/MCB.17.7.4015
NR 20
TC 66
Z9 73
U1 0
U2 0
PU CHURCHILL LIVINGSTONE
PI EDINBURGH
PA JOURNAL PRODUCTION DEPT, ROBERT STEVENSON HOUSE, 1-3 BAXTERS PLACE,
   LEITH WALK, EDINBURGH EH1 3AF, MIDLOTHIAN, SCOTLAND
SN 0967-5868
J9 J CLIN NEUROSCI
JI J. Clin. Neurosci.
PD SEP
PY 2001
VL 8
IS 5
BP 411
EP 415
DI 10.1054/jocn.2000.0951
PG 5
WC Clinical Neurology; Neurosciences
WE Science Citation Index Expanded (SCI-EXPANDED)
SC Neurosciences & Neurology
GA 470NG
UT WOS:000170877600005
PM 11535006
DA 2025-06-06
ER

PT J
AU Raj, R
   Tommiska, P
   Koivisto, T
   Leinonen, V
   Danner, N
   Posti, JP
   Laukka, D
   Luoto, T
   Rauhala, M
   Tetri, S
   Korhonen, TK
   Satopää, J
   Kivisaari, R
   Luostarinen, T
   Schwartz, C
   Czuba, T
   Taimela, S
   Lönnrot, K
   Jaärvinen, TLN
AF Raj, Rahul
   Tommiska, Pihla
   Koivisto, Timo
   Leinonen, Ville
   Danner, Nils
   Posti, Jussi P.
   Laukka, Dan
   Luoto, Teemu
   Rauhala, Minna
   Tetri, Sami
   Korhonen, Tommi K.
   Satopaa, Jarno
   Kivisaari, Riku
   Luostarinen, Teemu
   Schwartz, Christoph
   Czuba, Tomasz
   Taimela, Simo
   Lonnrot, Kimmo
   Jarvinen, Teppo L. N.
TI Burr-hole drainage with or without irrigation for chronic subdural
   haematoma (FINISH): a Finnish, nationwide, parallel-group, multicentre,
   randomised, controlled, non-inferiority trial
SO LANCET
LA English
DT Article
ID MANAGEMENT; SURGERY; EVACUATION
AB Background Chronic subdural haematoma is a common surgically treated intracranial emergency. Burr-hole drainage surgery, to evacuate chronic subdural haematoma, involves three elements: creation of a burr hole for access, irrigation of the subdural space, and insertion of a subdural drain. Although the subdural drain has been established as beneficial, the therapeutic effect of subdural irrigation has not been addressed. Methods The FINISH trial was an investigator-initiated, pragmatic, multicentre, nationwide, randomised, controlled, parallel-group, non-inferiority trial in five neurosurgical units in Finland that enrolled adults aged 18 years or older with a chronic subdural haematoma requiring burr-hole drainage. Patients were randomly assigned (1:1) by computergenerated block randomisation with block sizes of four, six, or eight, stratified by site, to burr-hole drainage either with or without subdural irrigation. All patients and staff were masked to treatment assignment apart from the neurosurgeon and operating room staff. A burr hole was drilled at the site of maximum haematoma thickness in both groups, and the subdural space was either irrigated or not irrigated before inserting a subdural drain, which remained in place for 48 h. Reoperations, functional outcome, mortality, and adverse events were recorded for 6 months after surgery. The primary outcome was the reoperation rate within 6 months. The non-inferiority margin was set at 7<middle dot>5%. Key secondary outcomes that were also required to conclude non-inferiority were the proportion of participants with unfavourable functional outcomes (ie, modified Rankin Scale score of 4-6, where 0 indicates no symptoms and 6 indicates death) and mortality rate at 6 months. The primary and key secondary analyses were done in both the intention-to-treat and per-protocol populations. The trial was registered with ClinicalTrials.gov (NCT04203550) and is completed. Findings From Jan 1, 2020, to Aug 17, 2022, we assessed 1644 patients for eligibility and 589 (36%) patients were randomly assigned to a treatment group and treated (294 assigned to drainage with irrigation and 295 assigned to drainage without irrigation; 165 [28%] women and 424 [72%] men). The 6-month follow-up period extended until Feb 14, 2023. In the intention-to-treat analysis, 54 (18<middle dot>3%) of 295 participants required reoperation in the group assigned to receive no irrigation versus 37 (12<middle dot>6%) of 294 in the group assigned to receive irrigation (difference of 6<middle dot>0 percentage points, 95% CI 0<middle dot>2-11<middle dot>7; p=0<middle dot>30; adjusted for study site). There were no significant between-group differences in the proportion of people with modified Rankin Scale score of 4-6 (37 [13<middle dot>1%] of 283 in the no-irrigation group vs 36 [12<middle dot>6%] of 285 in the irrigation group; p=0<middle dot>89) or mortality rate (18 [6<middle dot>1%] of 295 in the no-irrigation group vs 21 [7<middle dot>1%] of 294 in the irrigation group; p=0<middle dot>58). The findings of the primary intention-to-treat analysis were not materially altered in the per-protocol analysis.
   There were no significant between-group differences in the number of adverse events, and the most frequent severe adverse events were systemic infections (26 [8<middle dot>8%] of 295 participants who did not receive irrigation vs 22 [7<middle dot>5%] of 294 participants who received irrigation), intracranial haemorrhage (13 [4<middle dot>4%] vs seven [2<middle dot>4%]), and epileptic seizures (five [1<middle dot>7%] vs nine [3<middle dot>1%]). Interpretation We could not conclude non-inferiority of burr-hole drainage without irrigation. The reoperation rate was 6<middle dot>0 percentage points higher after burr-hole drainage without subdural irrigation than with subdural irrigation. Considering that there were no differences in functional outcome or mortality between the groups, the trial favours the use of subdural irrigation.
C1 [Raj, Rahul; Tommiska, Pihla; Satopaa, Jarno; Lonnrot, Kimmo] Helsinki Univ Hosp, Dept Neurosurg, Helsinki 00029, Finland.
   [Korhonen, Tommi K.; Luostarinen, Teemu] Helsinki Univ Hosp, Dept Anesthesiol & Intens Care, Helsinki, Finland.
   [Taimela, Simo; Jarvinen, Teppo L. N.] Helsinki Univ Hosp, Dept Orthopaed & Traumatol, Helsinki, Finland.
   [Raj, Rahul; Taimela, Simo; Jarvinen, Teppo L. N.] Univ Helsinki, Helsinki 00029, Finland.
   [Koivisto, Timo; Leinonen, Ville; Danner, Nils] Kuopio Univ Hosp, Dept Neurosurg, Kuopio, Finland.
   [Koivisto, Timo; Leinonen, Ville; Danner, Nils] Univ Eastern Finland, Kuopio, Finland.
   [Posti, Jussi P.; Laukka, Dan] Turku Univ Hosp, Dept Neurosurg, Turku, Finland.
   [Laukka, Dan] Turku Univ Hosp, Turku Brain Ctr, Turku, Finland.
   [Posti, Jussi P.; Laukka, Dan] Univ Turku, Turku, Finland.
   [Luoto, Teemu; Rauhala, Minna] Tampere Univ Hosp, Dept Neurosurg, Tampere, Finland.
   [Luoto, Teemu; Rauhala, Minna] Tampere Univ, Tampere, Finland.
   [Tetri, Sami; Korhonen, Tommi K.] Oulu Univ Hosp, Dept Neurosurg, Neuroctr, Oulu, Finland.
   [Tetri, Sami; Korhonen, Tommi K.] Oulu Univ Hosp, Res Unit Clin Neurosci, MRC Oulu, Oulu, Finland.
   [Tetri, Sami; Korhonen, Tommi K.] Tampere Univ, Tampere, Finland.
   [Schwartz, Christoph] Paracelsus Med Univ, Univ Hosp Salzburg, Dept Neurosurg, Salzburg, Austria.
   [Czuba, Tomasz] Univ Gothenburg, Dept Mol & Clin Med, Gothenburg, Sweden.
   [Jarvinen, Teppo L. N.] Univ Helsinki, Finnish Ctr Evidence Based Orthoped, Helsinki, Finland.
C3 University of Helsinki; Helsinki University Central Hospital; University
   of Helsinki; Helsinki University Central Hospital; University of
   Helsinki; Helsinki University Central Hospital; University of Helsinki;
   University of Eastern Finland; University of Eastern Finland Hospital;
   Kuopio University Hospital; University of Eastern Finland; University of
   Turku; University of Turku; University of Turku; Tampere University;
   Tampere University Hospital; Tampere University; University of Oulu;
   University of Oulu; Tampere University; Paracelsus Private Medical
   University; University of Gothenburg; University of Helsinki
RP Raj, R (corresponding author), Helsinki Univ Hosp, Dept Neurosurg, Helsinki 00029, Finland.; Raj, R (corresponding author), Univ Helsinki, Helsinki 00029, Finland.
EM rahul.raj@hus.fi
RI Taimela, Simo/ADO-1238-2022; Leinonen, Ville/JXM-5315-2024; Luoto,
   Teemu/W-6468-2018; Järvinen, Teppo/B-8189-2013; Danner,
   Nils/JXN-2801-2024; Satopaa, Jarno/E-9102-2015; Raj, Rahul/K-7693-2012;
   Posti, Jussi/GQA-7745-2022
OI Taimela, Simo/0000-0001-6755-2983; Luikku, Antti/0000-0003-2864-1953;
   Zeiler, Frederick A./0000-0003-1737-0510; Laukka,
   Dan/0000-0002-5604-936X; Lonnrot, Kimmo/0000-0003-4361-1007; Vasankari,
   Ville/0000-0002-7677-4358; Satopaa, Jarno/0000-0002-2674-0301; Raj,
   Rahul/0000-0003-4243-9591; Posti, Jussi/0000-0002-5925-5193
FU State Fund for University Level Health Research (Helsinki University
   Hospital); Finska Lakaresallskapet; Medicinska Understoedsfoereningen
   Liv och Halsa; Svenska Kulturfonden
FX State Fund for University Level Health Research (Helsinki University
   Hospital), Finska Lakaresallskapet, Medicinska Understoedsfoereningen
   Liv och Halsa, and Svenska Kulturfonden.
CR Balser D, 2015, J NEUROSURG, V123, P1209, DOI 10.3171/2014.9.JNS141550
   Bartley A, 2023, JAMA NEUROL, V80, P58, DOI 10.1001/jamaneurol.2022.4133
   Cenic A, 2005, CAN J NEUROL SCI, V32, P501, DOI 10.1017/S0317167100004510
   CPMP, 2001, BRIT J CLIN PHARMACO, V52, P223
   Duerinck J, 2022, NEUROSURGERY, V91, P304, DOI 10.1227/neu.0000000000001997
   Edlmann E, 2017, J NEUROINFLAMM, V14, DOI 10.1186/s12974-017-0881-y
   Gaist D, 2017, JAMA-J AM MED ASSOC, V317, P836, DOI 10.1001/jama.2017.0639
   Horrax G, 1937, NEW ENGL J MED, V216, P381, DOI 10.1056/NEJM193703042160904
   Hutchinson PJ, 2020, NEW ENGL J MED, V383, P2616, DOI 10.1056/NEJMoa2020473
   Järvinen TLN, 2014, J CLIN EPIDEMIOL, V67, P769, DOI 10.1016/j.jclinepi.2013.11.011
   Jensen TSR, 2021, J NEUROSURG, V137, P799, DOI 10.3171/2021.10.JNS211608
   Kim Dong Hwan, 2014, Korean J Neurotrauma, V10, P101, DOI 10.13004/kjnt.2014.10.2.101
   Kolias AG, 2014, NAT REV NEUROL, V10, P570, DOI 10.1038/nrneurol.2014.163
   Miah IP, 2023, NEW ENGL J MED, V388, P2230, DOI 10.1056/NEJMoa2216767
   Mori K, 2001, NEUROL MED-CHIR, V41, P371, DOI 10.2176/nmc.41.371
   Peng DQ, 2016, COCHRANE DB SYST REV, DOI 10.1002/14651858.CD011402.pub2
   Piaggio G, 2012, JAMA-J AM MED ASSOC, V308, P2594, DOI 10.1001/jama.2012.87802
   Rauhala M, 2020, J NEUROSURG, V132, P1147, DOI 10.3171/2018.12.JNS183035
   Santarius T, 2008, BRIT J NEUROSURG, V22, P529, DOI 10.1080/02688690802195381
   Santarius T, 2009, LANCET, V374, P1067, DOI 10.1016/S0140-6736(09)61115-6
   Schucht P, 2019, NEW ENGL J MED, V380, P1186, DOI 10.1056/NEJMc1812507
   Seung Won-Bae, 2017, Korean J Neurotrauma, V13, P149, DOI 10.13004/kjnt.2017.13.2.149
   Soleman J, 2019, NEUROSURGERY, V85, pE825, DOI 10.1093/neuros/nyz095
   Statistics Finland, Concepts and definitions
   Tommiska P, 2022, J NEUROSURG, V136, P1186, DOI 10.3171/2021.3.JNS21281
   Tommiska P, 2020, BMJ OPEN, V10, DOI 10.1136/bmjopen-2020-038275
   Weigel R, 2003, J NEUROL NEUROSUR PS, V74, P937, DOI 10.1136/jnnp.74.7.937
   You CG, 2018, CLIN NEUROL NEUROSUR, V166, P56, DOI 10.1016/j.clineuro.2018.01.029
   Yuan Y, 2018, MEDICINE, V97, DOI 10.1097/MD.0000000000011827
NR 29
TC 14
Z9 15
U1 1
U2 3
PU ELSEVIER SCIENCE INC
PI NEW YORK
PA STE 800, 230 PARK AVE, NEW YORK, NY 10169 USA
SN 0140-6736
EI 1474-547X
J9 LANCET
JI Lancet
PD JUN 29
PY 2024
VL 403
IS 10446
BP 2798
EP 2806
DI 10.1016/S0140-6736(24)00686-X
EA JUN 2024
PG 9
WC Medicine, General & Internal
WE Science Citation Index Expanded (SCI-EXPANDED)
SC General & Internal Medicine
GA XM0F7
UT WOS:001261976100001
PM 38852600
DA 2025-06-06
ER

PT J
AU Weigel, R
   Hohenstein, A
   Schfickum, L
   Weiss, C
   Schilling, L
AF Weigel, Ralf
   Hohenstein, Axel
   Schfickum, Linda
   Weiss, Christel
   Schilling, Lothar
TI Angiotensin converting enzyme inhibition for arterial hypertension
   reduces the risk of recurrence in patients with chronic subdural
   hematoma possibly by an antiangiogenic mechanism
SO NEUROSURGERY
LA English
DT Article
DE aged; angiotensin converting enzyme-inhibitors; chronic subdural
   hematoma; humans; recurrence; vascular endothelial growth factor
ID ENDOTHELIAL GROWTH-FACTOR; NEOMEMBRANES; RETINOPATHY; VEGF
AB OBJECTIVE: Chronic subdural hematoma (CSH) is characterized by pathological vascularization of the parietal membrane. Plasma leakage from immature vessels may be involved in hematoma enlargement and recurrence. We tested the hypothesis that the antiangiogenic side-effect of angiotensin converting enzyme (ACE)-inhibitor treatment for the control of arterial hypertension reduces the risk of recurrence in CSH.
   METHODS: We analyzed the data of 438 patients with CSH treated by a standard surgical procedure for hematoma evacuation in our department between 1995 and 2003. Patients with coagulopathies, malignancies, and independent neurological disorders were excluded from this study. Patient records were screened for age, sex, pre- and postoperative Markwalder score, arterial hypertension, medication with ACE-inhibitors, and recurrence of CSH. The rate of ACE-inhibitor treatment in our CSH patients was compared with an age-matched control group treated for herniated lumbar disc at the same time. The concentration of vascular endothelial growth factor was analyzed in hematoma samples and corresponding venous blood in 40 consecutive patients.
   RESULTS: A total of 310 patients were included in this study. The demographic data of Group A (with ACE-inhibition) and Group B (without ACE-inhibition) were comparable. In Group A, 5% (four out of 81) of the patients experienced recurrence as opposed to 18% (42 out of 229) in Group B (P = 0.00345). A negative correlation was found between the yearly rates of medication with ACE-inhibitors and recurrence (r = -0.8488; P = 0.0044). The rate of ACE-inhibitor treatment was lower in the CSH patients (25%) than in the control group (40%). TheVEGF content was significantly lower in the hematoma in patients with ACE-inhibition (mean, 8891 pg/ml; range, 4300-18,300 pg/ml) than in patients without (mean, 22,565 pg/ml; range,4200-89,650 pg/ml; P = 0.0116).
   CONCLUSION: Our data suggest that ACE-inhibitor treatment for the control of arterial hypertension lowers the risk of recurrence in patients undergoing operation for CSH and possibly even the development of CSH. This effect might be the result of an antiangiogenic mechanism of ACE-inhibitors.
C1 Heidelberg Univ, Med Fac Mannheim, Div Neurosurg Res, Dept Neurosurg, D-68135 Mannheim, Germany.
   Heidelberg Univ, Med Fac Mannheim, Dept Med Stat & Biomath, D-68135 Mannheim, Germany.
C3 Ruprecht Karls University Heidelberg
RP Schilling, L (corresponding author), Heidelberg Univ, Med Fac Mannheim, Div Neurosurg Res, Dept Neurosurg, D-68135 Mannheim, Germany.
EM lothar.schilling@nch.ma.uni-heidelberg.cle
RI Weigel, Ralf/HPD-2902-2023
CR AIELLO LP, 1994, NEW ENGL J MED, V331, P1480, DOI 10.1056/NEJM199412013312203
   ANLAUF M, 2006, DRUG PRECRIPTION REP, P247
   Chaturvedi N, 1998, LANCET, V351, P28, DOI 10.1016/S0140-6736(97)06209-0
   FRIEDE RL, 1978, AM J PATHOL, V92, P69
   Gilbert RE, 2000, DIABETOLOGIA, V43, P1360, DOI 10.1007/s001250051539
   Hohenstein A, 2005, J NEUROTRAUM, V22, P518, DOI 10.1089/neu.2005.22.518
   ITO H, 1987, J NEUROSURG, V66, P862, DOI 10.3171/jns.1987.66.6.0862
   MARKWALDER TM, 1981, J NEUROSURG, V55, P390, DOI 10.3171/jns.1981.55.3.0390
   Merchan JR, 2003, J NATL CANCER I, V95, P388, DOI 10.1093/jnci/95.5.388
   Mori K, 1996, NEUROL RES, V18, P126
   Nakamura S, 1989, Brain Inj, V3, P129, DOI 10.3109/02699058909004543
   SATO S, 1975, J NEUROSURG, V43, P569, DOI 10.3171/jns.1975.43.5.0569
   Suzuki K, 1999, J TRAUMA, V46, P532, DOI 10.1097/00005373-199903000-00040
   Vaquero J, 2002, ACTA NEUROCHIR, V144, P343, DOI 10.1007/s007010200047
   Vogt B, 1997, LANCET, V349, P1148, DOI 10.1016/S0140-6736(05)63025-5
   Weigel R, 2004, BRIT J NEUROSURG, V18, P8, DOI 10.1080/02688690410001660418
   Weigel R, 2003, J NEUROL NEUROSUR PS, V74, P937, DOI 10.1136/jnnp.74.7.937
   Weigel R, 2001, ACTA NEUROCHIR, V143, P811, DOI 10.1007/s007010170035
   YAMASHIMA T, 1983, J NEUROSURG, V59, P298, DOI 10.3171/jns.1983.59.2.0298
NR 19
TC 80
Z9 86
U1 0
U2 9
PU OXFORD UNIV PRESS INC
PI CARY
PA JOURNALS DEPT, 2001 EVANS RD, CARY, NC 27513 USA
SN 0148-396X
EI 1524-4040
J9 NEUROSURGERY
JI Neurosurgery
PD OCT
PY 2007
VL 61
IS 4
BP 788
EP 792
DI 10.1227/01.NEU.0000298907.56012.E8
PG 5
WC Clinical Neurology; Surgery
WE Science Citation Index Expanded (SCI-EXPANDED)
SC Neurosciences & Neurology; Surgery
GA 226GZ
UT WOS:000250577400023
PM 17986940
DA 2025-06-06
ER

PT J
AU Shrestha, DB
   Budhathoki, P
   Sedhai, YR
   Jain, S
   Karki, P
   Jha, P
   Mainali, G
   Ghimire, P
AF Shrestha, Dhan Bahadur
   Budhathoki, Pravash
   Sedhai, Yub Raj
   Jain, Sameer
   Karki, Pearlbiga
   Jha, Pinky
   Mainali, Gaurab
   Ghimire, Prajwal
TI Steroid in Chronic Subdural Hematoma: An Updated Systematic Review and
   Meta-Analysis Post DEX-CSDH Trial
SO WORLD NEUROSURGERY
LA English
DT Review
DE Glucocorticoids; Hematoma; Subdural; Chronic; Subdural space
ID DEXAMETHASONE TREATMENT; PLASMINOGEN-ACTIVATOR; NONSURGICAL TREATMENT;
   MANAGEMENT; INHIBITOR
AB -BACKGROUND: Chronic subdural hematoma (CSDH) is a neurologic condition characterized as a hematoma in the subdural space with a period >3 weeks that primarily affects the elderly. Glucocorticoid, especially dexamethasone, either alone or combined with surgery, has been used to manage CSDH. We aimed to perform an updated systematic review and meta-analysis of the literature regarding the role of steroids in CSDH. - METHODS: We searched the electronic databases PubMed, PubMed Central, Scopus, and Embase for relevant articles until December 2020. Study charac-teristics, quality, and end points were extracted, and analysis was performed by RevMan 5.4. - RESULTS: The odds for subdural hematoma recurrence were decreased by 61% in the steroid group (odds ratio [OR], 0.39; confidence interval [CI], 0.19-0.79) compared with the control group. There was no significant difference in mortality during the study period (OR, 0.66; CI, 0.20-2.18), modified Rankin Scale score 0-3 (OR, 0.87; CI, 0.31-2.40), and modified Rankin Scale score 4-6 (OR, 1.15; CI, 0.42-3.18) between the 2 groups. However, pooling data from 3 studies showed 2.7 times higher odds of occurring adverse effects in steroid groups using the fixed-effect model (OR, 2.70; CI, 1.71-4.28). The treatment success was similar between the steroid and control groups (OR, 2.39; CI, 0.94-6.04). -CONCLUSIONS: Treatment with steroids was associated with a lesser recurrence of CSDH. However, there was no benefit of steroid treatment in CSDH compared with nonsteroid treatment in terms of mortality and treatment success and some but significantly increased risk of adverse events.
C1 [Shrestha, Dhan Bahadur] Mt Sinai Hosp, Dept Internal Med, Chicago, IL 60608 USA.
   [Budhathoki, Pravash] Bronxcare Hlth Syst, Dept Internal Med, Bronx, NY USA.
   [Sedhai, Yub Raj] Virginia Commonwealth Univ, Div Hosp Med, Sch Med, Dept Internal Med, Richmond, VA USA.
   [Jain, Sameer] Pain Treatment Ctr Amer, Little Rock, AR USA.
   [Karki, Pearlbiga; Jha, Pinky; Mainali, Gaurab] Nepalese Army Inst Hlth Sci, Kathmandu, Nepal.
   [Ghimire, Prajwal] Kings Coll Hosp NHS Fdn Trust, Dept Neurosurg, London, England.
C3 BronxCare Health System; Virginia Commonwealth University; King's
   College Hospital NHS Foundation Trust
RP Shrestha, DB (corresponding author), Mt Sinai Hosp, Dept Internal Med, Chicago, IL 60608 USA.
EM medhan75@gmail.com
RI Sedhai, Yub/AAS-8660-2021; Ghimire, Prajwal/AAL-7905-2020; Shrestha,
   Dhan/V-1921-2018
OI Karki, Pearlbiga/0000-0002-2385-3087; Ghimire,
   Prajwal/0000-0003-2884-956X; Shrestha, Dhan/0000-0002-8121-083X; Jha,
   Pinky/0000-0001-9979-3634
CR Almenawer SA, 2014, ANN SURG, V259, P449, DOI 10.1097/SLA.0000000000000255
   [Anonymous], Covidence Systematic Review Software
   Budhathoki P, 2021, PROSPERO
   Cenic A, 2005, CAN J NEUROL SCI, V32, P501, DOI 10.1017/S0317167100004510
   COLEMAN PL, 1986, J BIOL CHEM, V261, P4352
   Crutchley D J, 1981, Ann N Y Acad Sci, V370, P609, DOI 10.1111/j.1749-6632.1981.tb29767.x
   Delgado-López PD, 2009, NEUROCIRUGIA, V20, P346
   Edlmann E, 2020, ACTA NEUROCHIR, V162, P763, DOI 10.1007/s00701-020-04218-8
   Edlmann E, 2001, BRAIN SPINE SURG ELD, P353
   Edlmann E, 2017, J NEUROINFLAMM, V14, DOI 10.1186/s12974-017-0881-y
   Fan YS, 2020, DRUG DES DEV THER, V14, P3291, DOI 10.2147/DDDT.S256050
   GLOVER D, 1976, J NEUROSURG, V45, P393, DOI 10.3171/jns.1976.45.4.0393
   Holl DC, 2019, ACTA NEUROCHIR, V161, P1231, DOI 10.1007/s00701-019-03881-w
   Huang JM, 2020, EXPERT REV CLIN PHAR, V13, P451, DOI 10.1080/17512433.2020.1732815
   Hutchinson PJ, 2020, NEW ENGL J MED, V383, P2616, DOI 10.1056/NEJMoa2020473
   Kolias AG, 2018, TRIALS, V19, DOI 10.1186/s13063-018-3050-4
   Kostas F, 2019, INTERDISCIP NEUROSUR, V16, P70, DOI 10.1016/j.inat.2018.12.011
   LABADIE EL, 1975, NEUROLOGY, V25, P669, DOI 10.1212/WNL.25.7.669
   Miah IP, 2020, J NEUROTRAUM, V37, P366, DOI 10.1089/neu.2019.6541
   Moher D, 2009, BMJ-BRIT MED J, V339, DOI [10.1136/bmj.b2535, 10.1371/journal.pmed.1000097, 10.1186/2046-4053-4-1, 10.1136/bmj.b2700, 10.1016/j.ijsu.2010.02.007, 10.1016/j.ijsu.2010.07.299, 10.1136/bmj.i4086]
   Papacocea T, 2019, FARMACIA, V67, P140, DOI 10.31925/farmacia.2019.1.19
   Petralia CCT, 2020, WORLD NEUROSURG, V138, pE35, DOI 10.1016/j.wneu.2020.01.160
   Pont LMEB, 2012, EUR J NEUROL, V19, P1397, DOI 10.1111/j.1468-1331.2012.03768.x
   Prud'homme M, 2016, CAN J NEUROL SCI, V43, P284, DOI 10.1017/cjn.2015.393
   Qian ZR, 2017, BRIT J NEUROSURG, V31, P84, DOI 10.1080/02688697.2016.1260686
   Robinson D, 2020, WORLD NEUROSURG, V135, DOI 10.1016/j.wneu.2019.12.011
   Stanisic M, 2012, ACTA NEUROCHIR, V154, P113, DOI 10.1007/s00701-011-1203-2
   Sterne JAC, 2019, BMJ-BRIT MED J, V366, DOI 10.1136/bmj.l4898
   Sun TFD, 2005, BRIT J NEUROSURG, V19, P327, DOI 10.1080/02688690500305332
   Thotakura AK, 2015, WORLD NEUROSURG, V84, P1968, DOI 10.1016/j.wneu.2015.08.044
   Wang D, 2021, J NEUROSURG, V134, P235, DOI 10.3171/2019.11.JNS192020
   Yao Z, 2017, ACTA NEUROCHIR, V159, P2037, DOI 10.1007/s00701-017-3309-7
   Zhang Y, 2017, WORLD NEUROSURG, V105, P115, DOI 10.1016/j.wneu.2017.05.135
NR 33
TC 16
Z9 16
U1 0
U2 4
PU ELSEVIER SCIENCE INC
PI NEW YORK
PA STE 800, 230 PARK AVE, NEW YORK, NY 10169 USA
SN 1878-8750
EI 1878-8769
J9 WORLD NEUROSURG
JI World Neurosurg.
PD FEB
PY 2022
VL 158
BP 84
EP 99
DI 10.1016/j.wneu.2021.10.167
EA NOV 2021
PG 16
WC Clinical Neurology; Surgery
WE Science Citation Index Expanded (SCI-EXPANDED)
SC Neurosciences & Neurology; Surgery
GA XG7GF
UT WOS:000724916100008
PM 34728401
DA 2025-06-06
ER

PT J
AU Neal, MT
   Hsu, W
   Urban, JE
   Angelo, NM
   Sweasey, TA
   Branch, CL
AF Neal, Matthew T.
   Hsu, Wesley
   Urban, Jillian E.
   Angelo, Nicole M.
   Sweasey, Thomas A.
   Branch, Charles L., Jr.
TI The Subdural Evacuation Port System: Outcomes from a single institution
   experience and predictors of success
SO CLINICAL NEUROLOGY AND NEUROSURGERY
LA English
DT Article
DE Chronic subdural hematoma; Minimally invasive technique; Subdural
   evacuating port system
ID TWIST-DRILL CRANIOSTOMY; ALZHEIMERS-DISEASE; CLINICAL ARTICLE; HEMATOMA;
   HIPPOCAMPAL; ATROPHY; MANAGEMENT; DRAINAGE
AB Introduction: Numerous surgical options for treatment of chronic subdural hematomas (cSDH) exist. Several reports have examined the Subdural Evacuating Port System (SEPS), a variation of the twist drill craniotomy (TDC) technique. Although high success rates have been reported, a significant portion of patients treated with SEPS fail and require additional procedures. This report examines the largest single institution experience with the SEPS and explores patient and imaging characteristics associated with successful procedures.
   Methods: A retrospective chart review was performed to identify all patients who have undergone SEAS drainage of cSDH. Demographic and radiographic characteristics were evaluated. Demographic data included patient's age, sex, presenting symptoms, pre-procedural GCS score, and use of anticoagulation or antiplatelet agents. The volume of drainage per procedure and radiographic data including laterality, density, and maximal diameter of the collection, presence of septations, midline shift, resolution of the collection 3 weeks post procedure, and measurements to assess atrophy were collected. Total length of stay and time in the intensive care unit was also recorded. Results were classified as a success or failure based on the need for additional procedures including craniotomy or burr hole craniotomy in the operating room. Patients treated with two SEPS procedures during the same hospitalization and no other procedures were included in the success group for statistical analyses.
   Results: 171 subdural collections were treated in 159 patients (147 unilateral and 12 bilateral). One hundred thirty three collections (77.8%) were successfully drained. In a comparison of the success and failure groups, there were no statistically significant differences (p < 0.05) in the patients' mean age, sex, presenting Glasgow Coma Scale score, coagulation profile, presenting symptoms (except altered mental status and language disturbance), subdural diameter or laterality, midline shift, presence of atrophy, density of most acute portion, or time in hospital. In the success group, there was A shorter mean stay in the intensive care unit (S: 4.1 +/- 4.5 days vs F: 5.4 +/- 4.6 days; p=0.03) and a larger output drained (S: 131.1 +/- 71.2 ml vs F: 99.0 +/- 84.2 ml; p = 0.04). Success was less likely with mixed density collections (S: 38.2% vs F: 64.3%; p = 0.02) and with collections containing greater than 2 intrahematomal septations (S: 17.1% vs F: 40.7%; p = 0.007). In successful cases, mean volumes for collections prior to SEPS, immediately after SEPS, and on delayed scans (>= 30 days since SEPS placement) the respective volumes were 83.1 +/- 35.1 ml, 41.5 +/- 23.2 ml, and 37.9 +/- 26.5 ml. Both post-SEPS volumes were less than the pre-SEPS volume (p < 0.0001). 76.0% of patients with delayed scans had complete resolution of cSDH or minimal residual cSDH with no local mass effect on the most recent imaging. The mean period of follow-up imaging was 95.6 +/- 196.2 days. Only one patient in our series required an emergent craniotomy following immediate complications from SEPS placement.
   Conclusions: The SEPS is an effective, safe, and durable treatment for cSDH. Although we consider the SEPS a first-line treatment for the majority of patients with cSDH, management of cSDH must be tailored to each patient. In mixed density collections with large proportions of acute hemorrhage and in collections with numerous intrahematomal septations, alternative surgical techniques should be considered as first-line therapies. (C) 2012 Elsevier B.V. All rights reserved.
C1 [Neal, Matthew T.; Hsu, Wesley; Angelo, Nicole M.; Sweasey, Thomas A.; Branch, Charles L., Jr.] Wake Forest Univ, Bowman Gray Sch Med, Dept Neurosurg, Winston Salem, NC 27157 USA.
   [Urban, Jillian E.] Wake Forest Univ, Bowman Gray Sch Med, Dept Biomed Engn, Winston Salem, NC 27157 USA.
C3 Wake Forest University; Wake Forest Baptist Medical Center; Wake Forest
   University; Wake Forest Baptist Medical Center
RP Neal, MT (corresponding author), Wake Forest Univ, Bowman Gray Sch Med, Dept Neurosurg, 300 S Hawthorne Rd, Winston Salem, NC 27157 USA.
EM rnneal@wfubmc.edu
CR [Anonymous], J NEUROSURG SCI
   Asfora W T, 2001, S D J Med, V54, P495
   Carlsen JG, 2011, BRIT J NEUROSURG, V25, P388, DOI 10.3109/02688697.2011.558945
   Denihan A, 2000, INT J GERIATR PSYCH, V15, P306, DOI 10.1002/(SICI)1099-1166(200004)15:4<306::AID-GPS111>3.0.CO;2-Q
   Ducruet AF, 2012, NEUROSURG REV, V35, P155, DOI 10.1007/s10143-011-0349-y
   Frisoni GB, 2002, AM J NEURORADIOL, V23, P35
   Gökmen M, 2008, ZBL NEUROCHIR, V69, P129, DOI 10.1055/s-2007-1004587
   Horn EM, 2006, SURG NEUROL, V65, P150, DOI 10.1016/j.surneu.2005.05.030
   JACK CR, 1992, ANN NEUROL, V31, P138, DOI 10.1002/ana.410310204
   Tyler JK, 2010, J NEUROSURG, V113, P1004, DOI 10.3171/2010.5.JNS1083
   KESSLAK JP, 1991, NEUROLOGY, V41, P51, DOI 10.1212/WNL.41.1.51
   Kim JH, 2011, J KOREAN NEUROSURG S, V50, P103, DOI 10.3340/jkns.2011.50.2.103
   LAAKSO M, 1995, AM J NEURORADIOL, V16, P727
   Lega BC, 2010, J NEUROSURG, V113, P615, DOI 10.3171/2009.9.JNS08825
   Miranda LB, 2011, J NEUROSURG, V114, P72, DOI 10.3171/2010.8.JNS10298
   Muzii V F, 2005, J Neurosurg Sci, V49, P41
   Ramnarayan R, 2008, CLIN NEUROL NEUROSUR, V110, P774, DOI 10.1016/j.clineuro.2008.04.013
   RAND BO, 1966, J NEUROSURG, V25, P410, DOI 10.3171/jns.1966.25.4.0410
   Rughani AI, 2010, J NEUROSURG, V113, P609, DOI 10.3171/2009.11.JNS091244
   Santos-Ditto RA, 2007, GAC MED MEX, V143, P203
   SEAB JP, 1988, MAGN RESON MED, V8, P200, DOI 10.1002/mrm.1910080210
   Sindou M, 2010, ACTA NEUROCHIR, V152, P545, DOI 10.1007/s00701-009-0489-9
   Tanikawa M, 2001, ACTA NEUROCHIR, V143, P613, DOI 10.1007/s007010170067
   Zakaraia AM, 2008, SURG NEUROL, V69, P608, DOI 10.1016/j.surneu.2007.01.054
   Zhang Y, 2008, ACTA RADIOL, V49, P91, DOI 10.1080/02841850701753706
NR 25
TC 20
Z9 22
U1 0
U2 7
PU ELSEVIER SCIENCE BV
PI AMSTERDAM
PA PO BOX 211, 1000 AE AMSTERDAM, NETHERLANDS
SN 0303-8467
EI 1872-6968
J9 CLIN NEUROL NEUROSUR
JI Clin. Neurol. Neurosurg.
PD JUN
PY 2013
VL 115
IS 6
BP 658
EP 664
DI 10.1016/j.clineuro.2012.07.017
PG 7
WC Clinical Neurology; Surgery
WE Science Citation Index Expanded (SCI-EXPANDED)
SC Neurosciences & Neurology; Surgery
GA 158GG
UT WOS:000319956900002
PM 22863544
DA 2025-06-06
ER

PT J
AU Mohamed, EEHH
AF Mohamed, EEHH
TI Chronic subdural haematoma treated by craniotomy, durectomy, outer
   membranectomy and subgaleal suction drainage. Personal experience in 39
   patients
SO BRITISH JOURNAL OF NEUROSURGERY
LA English
DT Article
DE chronic subdural haematoma; craniotomy; durectomy; outer membranectomy;
   subgaleal suction drains
ID CLOSED-SYSTEM DRAINAGE; POSTOPERATIVE RECURRENCE; SURGICAL-TREATMENT;
   IRRIGATION
AB According to the CT and MRI appearances, 39 chronic subdural haematoma (CSDH) patients were suspected of having solid clots and/or a high likelihood of loculation. Craniotomy was planned from the start. Beside the better exposure, excision of the dura and outer membrane, assumed to be the source of haematoma fluid, this is an additional step to minimize the incidence of significant recollection. There were no additional operative or postoperative cranial and/or systemic complications when compared with other minor procedures. Two patients (5%) required once percutaneous tapping and aspiration. Accordingly, if a case is considered to be better managed with craniotomy, durectomy and outer membranectomy this is an easy and safe technique with minimal incidence of recollection, morbidity and mortality.
C1 Gezera Hosp El Sallab, Mansoura, Egypt.
RP Gezera Hosp El Sallab, Mansoura, Egypt.
EM emad-ehm@yahoo.com
CR BYRNE P, 1991, British Journal of Neurosurgery, V5, P459, DOI 10.3109/02688699108998473
   Danchin AG, 1998, MINIMALLY INVASIVE TECHNIQUES FOR NEUROSURGERY, P137
   Drapkin A J, 1991, Br J Neurosurg, V5, P467, DOI 10.3109/02688699108998475
   Imaizumi S, 2001, NEUROL MED-CHIR, V41, P19, DOI 10.2176/nmc.41.19
   ITO H, 1978, J NEUROSURG, V48, P197, DOI 10.3171/jns.1978.48.2.0197
   Killeffer JA, 2000, NEUROSURG CLIN N AM, V11, P407, DOI 10.1016/S1042-3680(18)30102-5
   KRUPP WF, 1995, BRIT J NEUROSURG, V9, P619, DOI 10.1080/02688699550040909
   Kwon TH, 2000, J NEUROSURG, V93, P796, DOI 10.3171/jns.2000.93.5.0796
   LAIDLAW JD, 2000, OPERATIVE NEUROSURGE, V1, P233
   MAGGIO WW, 1993, BRAIN SURGERY, V2, P1299
   Mandai S, 2000, J NEUROSURG, V93, P686, DOI 10.3171/jns.2000.93.4.0686
   MARKWALDER TM, 1986, ACTA NEUROCHIR, V79, P100, DOI 10.1007/BF01407452
   Mohamed E E, 1991, Br J Neurosurg, V5, P525
   Mori K, 2001, NEUROL MED-CHIR, V41, P371, DOI 10.2176/nmc.41.371
   Nakaguchi H, 2000, J NEUROSURG, V93, P791, DOI 10.3171/jns.2000.93.5.0791
   Nakaguchi H, 2001, J NEUROSURG, V95, P256, DOI 10.3171/jns.2001.95.2.0256
   Ogasawara K, 2000, SURG NEUROL, V54, P155, DOI 10.1016/S0090-3019(00)00281-0
   Oishi M, 2001, NEUROL MED-CHIR, V41, P382, DOI 10.2176/nmc.41.382
   Samudrala S, 1996, NEUROSURGERY, P2797
   Suzuki K, 1998, SURG NEUROL, V50, P231, DOI 10.1016/S0090-3019(97)00339-X
   Tanikawa M, 2001, ACTA NEUROCHIR, V143, P613, DOI 10.1007/s007010170067
   VanHavenbergh T, 1996, BRIT J NEUROSURG, V10, P35
NR 22
TC 32
Z9 37
U1 0
U2 0
PU TAYLOR & FRANCIS LTD
PI ABINGDON
PA 2-4 PARK SQUARE, MILTON PARK, ABINGDON OR14 4RN, OXON, ENGLAND
SN 0268-8697
EI 1360-046X
J9 BRIT J NEUROSURG
JI Br. J. Neurosurg.
PD JUN
PY 2003
VL 17
IS 3
BP 244
EP 247
DI 10.1080/0268869031000153134
PG 4
WC Clinical Neurology; Surgery
WE Science Citation Index Expanded (SCI-EXPANDED)
SC Neurosciences & Neurology; Surgery
GA 715PK
UT WOS:000184981000007
PM 14565521
DA 2025-06-06
ER

PT J
AU Hart, MG
   Housden, CR
   Suckling, J
   Tait, R
   Young, A
   Müller, U
   Newcombe, VFJ
   Jalloh, I
   Pearson, B
   Cross, J
   Trivedi, RA
   Pickard, JD
   Sahakian, BJ
   Hutchinson, PJ
AF Hart, M. G.
   Housden, C. R.
   Suckling, J.
   Tait, R.
   Young, A.
   Mueller, U.
   Newcombe, V. F. J.
   Jalloh, I.
   Pearson, B.
   Cross, J.
   Trivedi, R. A.
   Pickard, J. D.
   Sahakian, B. J.
   Hutchinson, P. J.
TI Advanced magnetic resonance imaging and neuropsychological assessment
   for detecting brain injury in a prospective cohort of university amateur
   boxers
SO NEUROIMAGE-CLINICAL
LA English
DT Article
DE Boxing; Neuroimaging; Brain structure; CANTAB
ID HUMAN CEREBRAL-CORTEX; WHITE-MATTER; PROFESSIONAL BOXERS; SURFACE
   RECONSTRUCTION; GEOMETRICALLY ACCURATE; CORTICAL THICKNESS;
   HEALTHY-VOLUNTEERS; DIFFUSION; DAMAGE; MRI
AB Background/aim: The safety of amateur and professional boxing is a contentious issue. We hypothesised that advanced magnetic resonance imaging and neuropsychological testing could provide evidence of acute and early brain injury in amateur boxers.
   Methods: We recruited 30 participants from a university amateur boxing club in a prospective cohort study. Magnetic resonance imaging (MRI) and neuropsychological testing was performed at three time points: prior to starting training; within 48 h following a first major competition to detect acute brain injury; and one year follow-up. A single MRI acquisition was made from control participants. Imaging analysis included cortical thickness measurements with Advanced Normalization Tools (ANTS) and FreeSurfer, voxel based morphometry (VBM), and Tract Based Spatial Statistics (TBSS). A computerized battery of neuropsychological tests was performed assessing attention, learning, memory and impulsivity.
   Results: During the study period, one boxer developed seizures controlled with medication while another developed a chronic subdural hematoma requiring neurosurgical drainage. A total of 10 boxers contributed data at to the longitudinal assessment protocol. Reasons for withdrawal were: logistics (10), stopping boxing (7), withdrawal of consent (2), and development of a chronic subdural hematoma (1). No significant changes were detected using VBM, TBSS, cortical thickness measured with FreeSurfer or ANTS, either cross-sectionally at baseline, or longitudinally. Neuropsychological assessment of boxers found attention/concentration improved over time while planning and problem solving ability latency decreased after a bout but recovered after one year.
   Conclusion: While this neuroimaging and neuropsychological assessment protocol could not detect any evidence of brain injury, one boxer developed seizures and another developed a chronic sub-dural haematoma.
C1 [Hart, M. G.; Young, A.; Jalloh, I.; Pearson, B.; Trivedi, R. A.; Pickard, J. D.; Hutchinson, P. J.] Addenbrookes Hosp, Acad Div Neurosurg, Dept Clin Neurosci, Dept Neurosurg, Box 167, Cambridge CB2 0QQ, England.
   [Housden, C. R.; Suckling, J.; Tait, R.; Mueller, U.; Sahakian, B. J.] Univ Cambridge, Dept Psychiat, Cambridge CB2 2QQ, England.
   [Housden, C. R.; Suckling, J.; Tait, R.; Mueller, U.; Sahakian, B. J.] MRC Wellcome Trust Behav & Clin Neurosci Inst, Cambridge CB2 2QQ, England.
   [Mueller, U.] Cambridgeshire & Peterborough NHS Fdn Trust, Adult ADHD Serv, Cambridge Rd, Cambridge CB21 5HH, England.
   [Newcombe, V. F. J.; Pickard, J. D.; Hutchinson, P. J.] Addenbrookes Hosp, Wolfson Brain Imaging Ctr, Cambridge CB2 0QQ, England.
   [Newcombe, V. F. J.] Univ Cambridge, Univ Div Anaesthesia, Cambridge CB2 0QQ, England.
   [Cross, J.] Addenbrookes Hosp, Dept Radiol, Cambridge CB2 0QQ, England.
C3 Cambridge University Hospitals NHS Foundation Trust; Addenbrooke's
   Hospital; University of Cambridge; University of Cambridge; University
   of Cambridge; University of Cambridge; Cambridge University Hospitals
   NHS Foundation Trust; Addenbrooke's Hospital; University of Cambridge;
   University of Cambridge; Cambridge University Hospitals NHS Foundation
   Trust; Addenbrooke's Hospital
RP Hart, MG (corresponding author), Addenbrookes Hosp, Dept Neurosurg, Box 166, Cambridge CB2 0QQ, England.
EM mgh40@cam.ac.uk
RI Hart, Michael/K-4919-2019; Sahakian, Barbara/AAW-1198-2020; Suckling,
   John/ABD-7246-2021
OI Sahakian, Barbara/0000-0001-7352-1745; Newcombe,
   Virginia/0000-0001-6044-9035; Hart, Michael/0000-0002-1789-2039
FU Cambridge National Institute for Health Research (NIHR) Biomedical
   Research Centre (BRC) [RRZB/003]; Medical Research Council as part of
   their Addiction Initiative [G1000018]; Pathfinder award from Medical
   Research Council [G0401099]; MRC [G0401099, G1000018] Funding Source:
   UKRI
FX This study was supported through the Cambridge National Institute for
   Health Research (NIHR) (RRZB/003) Biomedical Research Centre (BRC).
   Control data were acquired with the support of the Medical Research
   Council as part of their Addiction Initiative (grant number G1000018),
   and a Pathfinder award from Medical Research Council (G0401099).
CR ABAE, 2006, MED COMM AM BOX ASS
   Albaugh MD, 2015, J PEDIATR-US, V166, P394, DOI 10.1016/j.jpeds.2014.10.016
   Andersson J. L., 2008, TR07JA1 FMRIB
   Andersson J. L., 2008, TR07JA2 FMRIB
   [Anonymous], 1998, BMA REN CALL BOX BAN
   [Anonymous], 2004, Neuropsychological Assessment
   Aron AR, 2003, NAT NEUROSCI, V6, P115, DOI 10.1038/nn1003
   Avants Brian B., 2009, INSIGHT J, V2, P1, DOI [10.54294/uvnhin, DOI 10.54294/UVNHIN]
   Bazarian JJ, 2014, PLOS ONE, V9, DOI 10.1371/journal.pone.0094734
   Bernick C, 2015, BRIT J SPORT MED, V49, P1007, DOI 10.1136/bjsports-2014-093877
   Blackwell AD, 2004, DEMENT GERIATR COGN, V17, P42, DOI 10.1159/000074081
   Chappell MH, 2008, MAGN RESON IMAGING, V26, P1398, DOI 10.1016/j.mri.2008.04.004
   Clausen H, 2005, BRIT J SPORT MED, V39, P661, DOI 10.1136/bjsm.2004.017046
   Dale AM, 1999, NEUROIMAGE, V9, P179, DOI 10.1006/nimg.1998.0395
   DALE AM, 1993, J COGNITIVE NEUROSCI, V5, P162, DOI 10.1162/jocn.1993.5.2.162
   Das SR, 2009, NEUROIMAGE, V45, P867, DOI 10.1016/j.neuroimage.2008.12.016
   Douaud G, 2007, BRAIN, V130, P2375, DOI 10.1093/brain/awm184
   Filley CM, 2015, NEUROLOGY, V84, P1068, DOI 10.1212/WNL.0000000000001357
   Fischl B, 2004, NEUROIMAGE, V23, pS69, DOI 10.1016/j.neuroimage.2004.07.016
   Fischl B, 2001, IEEE T MED IMAGING, V20, P70, DOI 10.1109/42.906426
   Fischl B, 2002, NEURON, V33, P341, DOI 10.1016/S0896-6273(02)00569-X
   Fischl B, 2000, P NATL ACAD SCI USA, V97, P11050, DOI 10.1073/pnas.200033797
   Good CD, 2001, NEUROIMAGE, V14, P21, DOI 10.1006/nimg.2001.0786
   HAGLUND Y, 1990, ACTA NEUROL SCAND, V82, P297
   Hahnel S, 2008, AM J NEURORADIOL, V29, P388, DOI 10.3174/ajnr.A0799
   Hart J, 2013, JAMA NEUROL, V70, P326, DOI 10.1001/2013.jamaneurol.340
   Hart MG, 2012, BRIT J NEUROSURG, V26, P776, DOI 10.3109/02688697.2012.657270
   Hasiloglu ZI, 2011, AM J NEURORADIOL, V32, P99, DOI 10.3174/ajnr.A2250
   HOLZGRAEFE M, 1992, INT J SPORTS MED, V13, P616, DOI 10.1055/s-2007-1024576
   JORDAN BD, 1990, JAMA-J AM MED ASSOC, V263, P1670, DOI 10.1001/jama.263.12.1670
   JORDAN BD, 1988, ARCH NEUROL-CHICAGO, V45, P1207, DOI 10.1001/archneur.1988.00520350045014
   Koerte IK, 2016, BRAIN IMAGING BEHAV, V10, P792, DOI 10.1007/s11682-015-9442-0
   Lancaster M.A., 2016, HUM BRAIN MAPP
   LEVIN HS, 1987, J NEUROSURG, V67, P657, DOI 10.3171/jns.1987.67.5.0657
   Loosemore M, 2007, BMJ-BRIT MED J, V335, P809, DOI 10.1136/bmj.39342.690220.55
   McCabe P., 2009, GUARDIAN
   Meier TB, 2016, HUM BRAIN MAPP, V37, P833, DOI 10.1002/hbm.23072
   Müller U, 2013, NEUROPHARMACOLOGY, V64, P490, DOI 10.1016/j.neuropharm.2012.07.009
   OWEN AM, 1995, NEUROPSYCHOLOGIA, V33, P1, DOI 10.1016/0028-3932(94)00098-A
   PARK SB, 1994, NEUROPHARMACOLOGY, V33, P575, DOI 10.1016/0028-3908(94)90089-2
   Reuter M, 2010, NEUROIMAGE, V53, P1181, DOI 10.1016/j.neuroimage.2010.07.020
   Roberts A., 1969, BRAIN DAMAGE BOXERS
   Rueckert D, 1999, IEEE T MED IMAGING, V18, P712, DOI 10.1109/42.796284
   Sahakian BJ, 2014, NEUROSCI BIOBEHAV R, V43, P240, DOI 10.1016/j.neubiorev.2014.04.002
   Ségonne F, 2004, NEUROIMAGE, V22, P1060, DOI 10.1016/j.neuroimage.2004.03.032
   Segonne F, 2007, IEEE T MED IMAGING, V26, P518, DOI 10.1109/TMI.2006.887364
   Shin W, 2014, AM J NEURORADIOL, V35, P285, DOI 10.3174/ajnr.A3676
   Singh R, 2014, JAMA-J AM MED ASSOC, V311, P1883, DOI 10.1001/jama.2014.3313
   Sled JG, 1998, IEEE T MED IMAGING, V17, P87, DOI 10.1109/42.668698
   Smith SM, 2004, NEUROIMAGE, V23, pS208, DOI 10.1016/j.neuroimage.2004.07.051
   Smith SM, 2006, NEUROIMAGE, V31, P1487, DOI 10.1016/j.neuroimage.2006.02.024
   Stamm JM, 2015, J NEUROTRAUM, V32, P1768, DOI 10.1089/neu.2014.3822
   Tremblay S, 2014, BRAIN, V137, P2997, DOI 10.1093/brain/awu236
   Tremblay S, 2013, CEREB CORTEX, V23, P1159, DOI 10.1093/cercor/bhs102
   Turner DC, 2003, PSYCHOPHARMACOLOGY, V165, P260, DOI 10.1007/s00213-002-1250-8
   Tustison N. J., 2013, P SPIE 2015 8672
   Virji-Babul N, 2013, PEDIATR NEUROL, V48, P24, DOI 10.1016/j.pediatrneurol.2012.09.005
   WECHSLER D, 1981, CONTEMP EDUC PSYCHOL, V6, P82, DOI 10.1016/0361-476X(81)90035-7
   Wilde EA, 2016, J NEUROTRAUM, V33, P672, DOI 10.1089/neu.2015.4035
   Zhang L, 2006, AM J NEURORADIOL, V27, P2000
   Zhang LJ, 2003, AM J NEURORADIOL, V24, P52
NR 61
TC 6
Z9 8
U1 1
U2 3
PU ELSEVIER SCI LTD
PI OXFORD
PA THE BOULEVARD, LANGFORD LANE, KIDLINGTON, OXFORD OX5 1GB, OXON, ENGLAND
SN 2213-1582
J9 NEUROIMAGE-CLIN
JI NeuroImage-Clin.
PY 2017
VL 15
BP 194
EP 199
DI 10.1016/j.nicl.2017.04.026
PG 6
WC Neuroimaging
WE Science Citation Index Expanded (SCI-EXPANDED)
SC Neurosciences & Neurology
GA FG3MN
UT WOS:000410067200022
PM 28529875
OA Green Published, Green Accepted, gold
DA 2025-06-06
ER

PT J
AU Ma, L
   Hoz, SS
   Doheim, MF
   Fadhil, A
   Sultany, A
   Al-Bayati, AR
   Nogueira, RG
   Lang, MJ
   Gross, BA
AF Ma, Li
   Hoz, Samer S.
   Doheim, Mohamed F.
   Fadhil, Ali
   Sultany, Abdullah
   Al-Bayati, Alhamza R.
   Nogueira, Raul G.
   Lang, Michael J.
   Gross, Bradley A.
TI Impact of Embolisate Penetration, Type, and Technique on Results After
   Standalone Middle Meningeal Artery Embolization for Chronic Subdural
   Hematoma
SO NEUROSURGERY
LA English
DT Article
DE Chronic subdural hematoma; Embolization; Middle meningeal artery
ID MANAGEMENT
AB BACKGROUND AND OBJECTIVES:Middle meningeal artery embolization (MMAE) has emerged as a promising modality for chronic/subacute subdural hematoma treatment; however, consensus regarding embolization technique and embolisate has not been achieved. We thus sought to compare the efficacy of distinct MMAE techniques and embolisate.METHODS:An institutional registry was reviewed to identify patients undergoing standalone MMAE for symptomatic chronic/subacute subdural hematoma. Surgical rescue rate and time preceding 50% hematoma resolution were evaluated across 3 technical groups: aggressive penetration (AP), nonaggressive penetration with proximal coil embolization (NP-PC), and nonaggressive penetration alone (NP). Effect sizes were adjusted for demographic, neurological and radiological features through multivariable logistic and Cox regression.RESULTS:Among 117 procedures, 33.3% achieved AP, 36.8% had NP-PC, and 29.9% had NP. The rate of surgical rescue was 2.6% after AP, 9.3% for NP-PC, and 11.4% for NP. In patients not undergoing rescue surgery, 82.4% achieved hematoma resolution >= 50% at a median imaging follow-up of 56 days; AP or NP-PC were each statistically significantly associated with enhanced hematoma resolution as compared with NP (P = .02). Similarly, sensitivity analysis within medium-size hematoma and antiplatelet/anticoagulation-at-admission subgroups revealed a superiority of resolution after AP or NP-PC. A unique, comparative secondary analysis of liquid embolisate (Onyx vs n-butyl cyanoacrylate) revealed no impact on rate of surgical rescue or hematoma resolution.CONCLUSION:AP was associated with the lowest rate of surgical rescue, while both AP and NP-PC were associated with improved rates of hematoma resolution.
C1 [Ma, Li; Hoz, Samer S.; Lang, Michael J.; Gross, Bradley A.] Univ Pittsburgh, Sch Med, Dept Neurol Surg, Med Ctr, 200 Lothrop St,Suite B-400, Pittsburgh, PA 15213 USA.
   [Doheim, Mohamed F.; Fadhil, Ali; Sultany, Abdullah; Al-Bayati, Alhamza R.; Nogueira, Raul G.] Univ Pittsburgh, Sch Med, Dept Neurol, Med Ctr,Stroke Inst, Pittsburgh, PA USA.
C3 Pennsylvania Commonwealth System of Higher Education (PCSHE); University
   of Pittsburgh; Pennsylvania Commonwealth System of Higher Education
   (PCSHE); University of Pittsburgh
RP Gross, BA (corresponding author), Univ Pittsburgh, Sch Med, Dept Neurol Surg, Med Ctr, 200 Lothrop St,Suite B-400, Pittsburgh, PA 15213 USA.
EM mal6@upmc.edu; hozss@upmc.edu; doheimmf@upmc.edu; fadhila@upmc.edu;
   sultanya@upmc.edu; albayatiar2@upmc.edu; nogueirarg@upmc.edu;
   langmj3@upmc.edu; grossb2@upmc.edu
RI Ma, Li/AAD-6532-2020; Doheim, Mohamed Fahmy/AAO-8906-2020; Al-Bayati,
   Alhamza/AAE-7366-2022; ABDUL-HUSSEIN, ALI/GOK-1196-2022; Nogueira,
   Raul/LSI-7118-2024; Hoz, Samer/T-3160-2017
FU Data Analysis, Study Supervision
FX Author Contributions: Li Ma: Data Collection, Data Analysis, Drafting
   the Article. Samer S. Hoz, Ali Fadhil, Alhamza R. Al-Bayati, Raul G.
   Nogueira and Michael J. Lang: Revising the Article. Mohamed F. Doheim:
   Data Collection, Data Analysis, Revising the Article. Abdullah Sultany:
   Data Collection, Revising the Article. Bradley A. Gross: Drafting the
   Article, Data Analysis, Study Supervision.
CR Arthur AS, 2024, AHA ASA INT STROK C
   Ban SP, 2018, RADIOLOGY, V286, P909, DOI 10.1148/radiol.2017170053
   Bonasia S, 2020, AM J NEURORADIOL, V41, P1777, DOI 10.3174/ajnr.A6739
   Campos JK, 2024, INTERV NEURORADIOL, DOI 10.1177/15910199231224003
   Catapano JS, 2022, J NEUROINTERV SURG, V14, P1279, DOI 10.1136/neurintsurg-2021-018073
   Catapano JS, 2021, J NEUROINTERV SURG, V13, P657, DOI 10.1136/neurintsurg-2020-016552
   Fantoni M, 2020, NEURORADIOLOGY, V62, P639, DOI 10.1007/s00234-020-02363-6
   Fiorella D, 2023, J NEUROINTERV SURG, V15, P515, DOI 10.1136/jnis-2023-020498
   Hoffman H, 2022, WORLD NEUROSURG, V167, P4, DOI [10.1016/J.WNEu.2022.08.004, 10.1016/j.wneu.2022.08.004]
   Housley SB, 2022, INTERV NEURORADIOL, DOI 10.1177/15910199221138152
   Iyer AM, 2023, INTERV NEURORADIOL, DOI 10.1177/15910199231217144
   Khorasanizadeh M, 2023, J NEUROSURG, V138, P1494, DOI 10.3171/2022.9.JNS221663
   Khorasanizadeh M, 2022, WORLD NEUROSURG, V165, pE581, DOI 10.1016/j.wneu.2022.06.099
   Knopman J, 2024, AHA ASA INT STROK C
   Levitt MR, 2024, J NEUROINTERV SURG, V16, P329, DOI 10.1136/jnis-2024-021602
   Link TW, 2018, INTERV NEURORADIOL, V24, DOI 10.1177/1591019918769336
   Link TW, 2018, OPER NEUROSURG, V14, P556, DOI 10.1093/ons/opx154
   Mandai S, 2000, J NEUROSURG, V93, P686, DOI 10.3171/jns.2000.93.4.0686
   Mao Y, 2024, AHA ASA INT STROK C
   Martínez JL, 2022, OPER NEUROSURG, V22, P1, DOI 10.1227/ONS.0000000000000010
   Nakagawa I, 2023, NEUROL MED-CHIR, V63, P327, DOI 10.2176/jns-nmc.2023-0017
   Nomura Sadahiro, 2022, Surg Neurol Int, V13, P516, DOI 10.25259/SNI_886_2022
   Rudy RF, 2023, STROKE-VASC INTERV N, V3, DOI 10.1161/SVIN.122.000490
   Rutledge C, 2021, BMJ CASE REP, V14, DOI 10.1136/bcr-2021-017530
   Salem MM, 2023, RADIOLOGY, V307, DOI 10.1148/radiol.222045
   Samarage HM, 2022, NEUROSURGERY, V91, P389, DOI 10.1227/neu.0000000000002038
   Sattari SA, 2023, NEUROSURGERY, V92, P1142, DOI 10.1227/neu.0000000000002365
   Shapiro M, 2021, J NEUROINTERV SURG, V13, P471, DOI 10.1136/neurintsurg-2020-016798
   Shotar E, 2022, CLIN NEURORADIOL, V32, P57, DOI 10.1007/s00062-021-00996-5
   Tudor T, 2024, STROKE-VASC INTERV N, V4, DOI 10.1161/SVIN.123.000906
NR 30
TC 7
Z9 7
U1 0
U2 1
PU LIPPINCOTT WILLIAMS & WILKINS
PI PHILADELPHIA
PA TWO COMMERCE SQ, 2001 MARKET ST, PHILADELPHIA, PA 19103 USA
SN 0148-396X
EI 1524-4040
J9 NEUROSURGERY
JI Neurosurgery
PD DEC
PY 2024
VL 95
IS 6
BP 1395
EP 1406
DI 10.1227/neu.0000000000003023
PG 12
WC Clinical Neurology; Surgery
WE Science Citation Index Expanded (SCI-EXPANDED)
SC Neurosciences & Neurology; Surgery
GA O9O1U
UT WOS:001374324200013
PM 38860780
DA 2025-06-06
ER

PT J
AU Papanikolaou, PG
   Paleologos, TS
   Triantafyllou, TM
   Chatzidakis, EM
AF Papanikolaou, Panagiotis G.
   Paleologos, Theophilos S.
   Triantafyllou, Triantafyllos M.
   Chatzidakis, Emmanuel M.
TI Shunt revision after 33 years in a patient with bilateral calcified
   chronic subdural hematomas
SO JOURNAL OF NEUROSURGERY
LA English
DT Article
DE calcified subdural hematoma; hydrocephalus; shunt revision
ID HYDROCEPHALUS
AB Calcified chronic subdural hematoma (SDH) is a rare late complication of shunting procedures for infantile hydrocephalus. (1,2,4)Bilateral calcified chronic SDHs may be so extensive that they give the appearance of a so-called "armored brain."(3,5) This 33-year-old man was admitted to our department with symptoms of increased intracranial pressure. According to his medical history, the patient had undergone a ventriculoatrial shunt insertion for hydrocephalus 2 months after his birth at a children's hospital. His mild spastic quadriparesis and learning difficulties were obvious since childhood. One year before the present admission, a brain computed tomographic (CT) scan performed after a minor head injury had shown the presence of large, calcified, bilateral SDHs, together with small ventricles and a ventricular catheter in place (Fig. 1A). At admission, a new brain CT scan revealed ventricular dilation (Fig. 1B). A ventriculoperitoneal shunt was inserted in the patient. The new ventricular catheter was inserted via a right frontal bur hole near the midline, avoiding the calcified hematoma. The old shunt was left in place because the catheter was considered to be entrapped inside the calcification. The postoperative clinical course of the patient was uneventful. The patient improved and returned to his neurological status before the dysfunction of the shunt, and a postoperative CT scan confirmed a reduction of ventricular size (Fig. 1C). Chronic SDHs that remain undiagnosed during childhood may contribute to neurological impairments, therefore intensive follow-up is necessary after shunting procedures in infants and children. Cases of bilateral extensively calcified SDHs have been rarely reported.(5) Revision of the malfunctioning shunt in cases like these may be troublesome.
C1 [Papanikolaou, Panagiotis G.; Paleologos, Theophilos S.; Triantafyllou, Triantafyllos M.; Chatzidakis, Emmanuel M.] General Nikaia Piraeus Hosp, Dept Neurosurg, Athens 18454, Greece.
RP Papanikolaou, PG (corresponding author), General Nikaia Piraeus Hosp, Dept Neurosurg, 3 Dim Mantouvalou St, Athens 18454, Greece.
EM ericco@hol.gr
CR BARMEIR EP, 1985, EUR J RADIOL, V5, P186
   He XS, 2005, J NEUROL NEUROSUR PS, V76, P367, DOI 10.1136/jnnp.2004.043174
   LUDWIG B, 1983, NEURORADIOLOGY, V25, P39, DOI 10.1007/BF00327479
   Sharma RR, 1999, PEDIATR NEUROSURG, V31, P150, DOI 10.1159/000028851
   Spadaro A, 1987, J Neurosurg Sci, V31, P49
NR 5
TC 8
Z9 8
U1 0
U2 2
PU AMER ASSOC NEUROLOGICAL SURGEONS
PI ROLLING MEADOWS
PA 5550 MEADOWBROOK DRIVE, ROLLING MEADOWS, IL 60008 USA
SN 0022-3085
EI 1933-0693
J9 J NEUROSURG
JI J. Neurosurg.
PD FEB
PY 2008
VL 108
IS 2
BP 401
EP 401
DI 10.3171/JNS/2008/108/2/0401
PG 1
WC Clinical Neurology; Surgery
WE Science Citation Index Expanded (SCI-EXPANDED)
SC Neurosciences & Neurology; Surgery
GA 259JB
UT WOS:000252934500031
PM 18240942
DA 2025-06-06
ER

PT J
AU Browd, SR
   Couldwell, WT
AF Browd, Samuel R.
   Couldwell, William T.
TI Coagulopathy and the Neurosurgeon
SO NEUROSURGERY QUARTERLY
LA English
DT Article
DE coagulopathy; venous thromboembolism; deep vein thrombosis;
   neurosurgery; prevention
ID DEEP VENOUS THROMBOSIS; VON-WILLEBRAND-DISEASE; ACTIVATED FACTOR-VII;
   RECOMBINANT FACTOR VIIA; INTERMITTENT PNEUMATIC COMPRESSION; ACUTE
   INTRACEREBRAL HEMORRHAGE; DURAL ARTERIOVENOUS-FISTULAS; SUPERIOR
   SAGITTAL SINUS; PARTIAL THROMBOPLASTIN TIME; CHRONIC SUBDURAL HEMATOMAS
AB An essential component of neurosurgical critical care and routine delivery of neurosurgical services is an understanding of bleeding and clotting disorders. Patients with coagulopathies can present with difficulty forming or maintaining normal clotting or show a hypercoagulable state. Any coagulopathy can have serious consequences in the setting of neurosurgical care including cranial or spinal surgery, trauma, or spinal cord injury. On the basis of the most current peer-reviewed literature, we present recommendations for assessment, treatment, and surveillance of coagulopathy in the neurosurgical patient.
C1 [Couldwell, William T.] Univ Utah, Dept Neurosurg, Salt Lake City, UT 84132 USA.
   [Browd, Samuel R.] Univ Washington, Dept Neurol Surg, Seattle, WA 98195 USA.
C3 Utah System of Higher Education; University of Utah; University of
   Washington; University of Washington Seattle
RP Couldwell, WT (corresponding author), Univ Utah, Dept Neurosurg, 175 N Med Dr E, Salt Lake City, UT 84132 USA.
EM neuropub@hsc.utah.edu
CR Agnelli G, 1998, NEW ENGL J MED, V339, P80, DOI 10.1056/NEJM199807093390204
   Agu O, 1999, BRIT J SURG, V86, P992, DOI 10.1046/j.1365-2168.1999.01195.x
   Aguilar MI, 2007, MAYO CLIN PROC, V82, P82, DOI 10.1016/s0025-6196(11)60970-1
   Allen GA, 2002, CAN J ANAESTH, V49, pS7
   Auguste KI, 2003, J NEUROSURG, V99, P680, DOI 10.3171/jns.2003.99.4.0680
   Barillari G, 2009, J NEUROSURG SCI, V53, P45
   Bates SM, 2008, CHEST, V133, p844S, DOI 10.1378/chest.08-0761
   Batorova A, 2006, CURR OPIN HEMATOL, V13, P308, DOI 10.1097/01.moh.0000239701.32674.e0
   Brambilla S, 2004, EUR SPINE J, V13, P1, DOI 10.1007/s00586-003-0538-7
   BRANDT JT, 1985, CLIN OBSTET GYNECOL, V28, P3, DOI 10.1097/00003081-198528010-00002
   Browd SR., 2004, Neurosurg Focus, V17, P1, DOI [10.3171/foc.2004.17.4.1, DOI 10.3171/FOC.2004.17.4.1]
   Carman TL, 2003, SOUTH MED J, V96, P17, DOI 10.1097/01.SMJ.0000047628.44490.B2
   Cete M, 1998, Acta Chir Hung, V37, P23
   Chan AT, 1999, J THROMB THROMBOLYS, V8, P139, DOI 10.1023/A:1008915202859
   Cohen A. T., 2000, Seminars in Hematology, V37, P19, DOI 10.1016/S0037-1963(00)90096-9
   Collen JF, 2008, CHEST, V134, P237, DOI 10.1378/chest.08-0023
   Coller BS, 2005, HEMATOLOGY BASIC PRI
   Colman RW., 1994, HEMOSTASIS THROMBOSI, V3rd
   Como JJ, 2004, TRANSFUSION, V44, P809, DOI 10.1111/j.1537-2995.2004.03409.x
   Culley CA, 2009, AM J HEALTH-SYST PH, V66, P1554, DOI 10.2146/ajhp080367
   Cupitt JM, 2001, ANAESTHESIA, V56, P780
   Danish SF, 2005, NEUROSURGERY, V56, P1286, DOI 10.1227/01.NEU.0000159882.11635.EA
   Danish Shabbar F, 2004, Neurosurg Focus, V17, pE2
   Dickinson LD, 1998, NEUROSURGERY, V43, P1074, DOI 10.1097/00006123-199811000-00039
   Diringer MN, 2010, STROKE, V41, P48, DOI 10.1161/STROKEAHA.109.561712
   Drummond J C, 2001, Anesthesiol Clin North Am, V19, P633
   Duchesne JC, 2008, AM SURGEON, V74, P1159
   Enam Syed Ather, 2006, JPMA Journal of the Pakistan Medical Association, V56, P543
   Epstein NE, 2005, SURG NEUROL, V64, P295, DOI 10.1016/j.surneu.2005.04.039
   Epstein NE, 2005, SPINE, V30, P2538, DOI 10.1097/01.brs.0000186318.80139.40
   Esmon CT, 2009, BLOOD REV, V23, P225, DOI 10.1016/j.blre.2009.07.002
   Federici AB, 2009, THROMB RES, V124, pS2, DOI 10.1016/S0049-3848(09)70150-1
   FERREE BA, 1994, ORTHOPEDICS, V17, P35
   Finsterer J, 2007, GYNECOL ENDOCRINOL, V23, P179, DOI 10.1080/09513590701237290
   Friederich PW, 2003, LANCET, V361, P201, DOI 10.1016/S0140-6736(03)12268-4
   GARDOS GEORGE, 1964, CENT AFR J MED, V10, P288
   Geerts WH, 2008, CHEST, V133, p381S, DOI 10.1378/chest.08-0656
   Ghanim AJ, 2007, J THROMB THROMBOLYS, V24, P247, DOI 10.1007/s11239-007-0025-9
   Gill JC, 2003, HAEMOPHILIA, V9, P688, DOI 10.1046/j.1351-8216.2003.00816.x
   Gill JC, 2007, THROMB RES, V120, pS21, DOI 10.1016/j.thromres.2007.03.013
   Glotzbecker MP, 2008, SPINE, V33, P2915, DOI 10.1097/BRS.0b013e318190702a
   Glotzbecker MP, 2009, SPINE, V34, P291, DOI 10.1097/BRS.0b013e318195601d
   Goldhaber SZ, 2002, CHEST, V122, P1933, DOI 10.1378/chest.122.6.1933
   Gonugunta V, 2001, BRIT J NEUROSURG, V15, P514, DOI 10.1080/02688690120097822
   HAMILTON MG, 1994, NEUROSURGERY, V34, P280, DOI 10.1227/00006123-199402000-00012
   Hathaway William E., 1993, Disorders of Hemostasis and Thrombosis
   Hess JR, 2005, CURR OPIN HEMATOL, V12, P488, DOI 10.1097/01.moh.0000177828.85904.70
   HEWSON JR, 1985, CRIT CARE MED, V13, P387, DOI 10.1097/00003246-198505000-00003
   HICKS TC, 1982, ANN EMERG MED, V11, P296, DOI 10.1016/S0196-0644(82)80126-1
   Hoffman M, 2003, DM-DIS MON, V49, P14, DOI 10.1053/shem.2001.29504
   Hoots WK, 2003, HAEMOPHILIA, V9, P164, DOI 10.1046/j.1365-2516.2003.00721.x
   Hsu FPK, 1999, CRIT CARE CLIN, V15, P743, DOI 10.1016/S0749-0704(05)70085-3
   Iorio A, 2000, ARCH INTERN MED, V160, P2327, DOI 10.1001/archinte.160.15.2327
   IRVING GA, 1992, CAN J ANAESTH, V39, P1105, DOI 10.1007/BF03008382
   Jurlander B, 2001, SEMIN THROMB HEMOST, V27, P373, DOI 10.1055/s-2001-16890
   Kanaan ZM, 2008, GENET TEST, V12, P363, DOI 10.1089/gte.2007.0125
   Keller E, 2005, ACTA NEUROCHIR SUPPL, V94, P177
   Kissela BM, 2008, BMC NEUROL, V8, DOI 10.1186/1471-2377-8-17
   Klaassen Robert J, 2002, Paediatr Child Health, V7, P245
   Kleindienst A, 2003, ACTA NEUROCHIR, V145, P1085, DOI 10.1007/s00701-003-0142-y
   Kobayashi S, 2004, J CLIN NEUROSCI, V11, P322, DOI 10.1016/S0967-5868(03)00149-8
   Kortbeek JB, 2008, J TRAUMA, V64, P1638, DOI 10.1097/TA.0b013e3181744b03
   Kouides P, 2009, THROMB RES, V124, pS20, DOI 10.1016/S0049-3848(09)70154-9
   Kozek-Langenecker SA, 2009, BEST PRACT RES-CLIN, V23, P225, DOI 10.1016/j.bpa.2008.11.002
   Kulcsár Z, 2010, ACTA NEUROCHIR, V152, P911, DOI 10.1007/s00701-009-0570-4
   Kurkowska-Jastrzebska Iwona, 2003, Med Sci Monit, V9, pCS41
   Kuwahara S, 2000, NEUROL MED-CHIR, V40, P645, DOI 10.2176/nmc.40.645
   Lam MSH, 2005, ANN PHARMACOTHER, V39, P885, DOI 10.1345/aph.1E553
   Levy JH, 2006, SEMIN HEMATOL, V43, pS59, DOI 10.1053/j.seminhematol.2005.11.019
   LOHR JM, 1994, AM J SURG, V168, P184, DOI 10.1016/S0002-9610(94)80064-2
   Macdonald RL, 2003, SURG NEUROL, V59, P363, DOI 10.1016/S0090-3019(03)00111-3
   Macdonald RL, 1999, NEUROSURGERY, V45, P245, DOI 10.1097/00006123-199908000-00008
   Markoula S, 2008, PEDIATR EMERG CARE, V24, P554, DOI 10.1097/PEC.0b013e3181816981
   Martinowitz U, 2001, J TRAUMA, V51, P431, DOI 10.1097/00005373-200109000-00002
   Masuhr F, 2008, Front Neurol Neurosci, V23, P132
   Mayer SA, 2005, NEW ENGL J MED, V352, P777, DOI 10.1056/NEJMoa042991
   Mayer SA, 2005, STROKE, V36, P74, DOI 10.1161/01.STR.0000149628.80251.b8
   Mayer SA, 2008, NEW ENGL J MED, V358, P2127, DOI 10.1056/NEJMoa0707534
   Mayer SA, 2007, NEUROLOGY, V69, P319, DOI 10.1212/01.wnl.0000275280.58475.45
   Mazzoleni S, 2005, BLOOD COAGUL FIBRIN, V16, P43, DOI 10.1097/00001721-200501000-00007
   McMillian WD, 2009, J TRAUMA, V66, P942, DOI 10.1097/TA.0b013e3181978e7b
   Metjian AD, 2009, HAEMOPHILIA, V15, P918, DOI 10.1111/j.1365-2516.2009.02025.x
   MIRONOV A, 1995, ACTA RADIOL, V36, P582
   MIRONOV A, 1994, ACTA NEUROCHIR, V131, P45, DOI 10.1007/BF01401453
   Misra M, 2004, NEUROSURGERY, V54, P1099, DOI 10.1227/01.NEU.0000119352.71531.29
   Monroe DM, 1998, BLOOD COAGUL FIBRIN, V9, pS15
   Morfini Massimo, 2008, Blood Transfus, V6 Suppl 2, ps21
   Murray D, 1999, TRANSFUSION, V39, P56, DOI 10.1046/j.1537-2995.1999.39199116895.x
   NEARMAN HS, 1991, CRIT CARE CLIN, V7, P713, DOI 10.1016/S0749-0704(18)30302-6
   Nicol M, 2009, EUR SPINE J, V18, P1548, DOI 10.1007/s00586-009-1035-4
   Niemi T, 2009, ACTA NEUROCHIR, V151, P1289, DOI 10.1007/s00701-009-0419-x
   *NOV NORD, 2005, NOVOSEVEN COAG FACT
   Nurmohamed M. T., 2000, Seminars in Hematology, V37, P15, DOI 10.1016/S0037-1963(00)90095-7
   Nurmohamed MT, 1996, THROMB HAEMOSTASIS, V75, P233
   O'Connell KA, 2006, JAMA-J AM MED ASSOC, V295, P293, DOI 10.1001/jama.295.3.293
   O'Connor SD, 2009, AM J ROENTGENOL, V193, P1656, DOI 10.2214/AJR.08.2191
   RAINES J, 1976, J TRAUMA, V16, P616, DOI 10.1097/00005373-197608000-00005
   Raj D, 2008, ARCH ORTHOP TRAUM SU, V128, P1365, DOI 10.1007/s00402-008-0575-0
   Rankin S, 1996, Br J Theatre Nurs, V6, P10
   Reuner KH, 1998, STROKE, V29, P1765, DOI 10.1161/01.STR.29.9.1765
   Romney G, 2009, J AM DENT ASSOC, V140, P567, DOI 10.14219/jada.archive.2009.0227
   Ross IB, 2003, AM J NEURORADIOL, V24, P1528
   Rust T, 2006, J CLIN NEUROSCI, V13, P823, DOI 10.1016/j.jocn.2004.12.013
   Saito A, 2008, NEUROL MED-CHIR, V48, P455, DOI 10.2176/nmc.48.455
   Scales DC, 2009, J CRIT CARE, V24, P176, DOI 10.1016/j.jcrc.2009.03.010
   Schols SEM, 2010, TRANSFUS MED REV, V24, P44, DOI 10.1016/j.tmrv.2009.09.004
   Semrad TJ, 2007, J NEUROSURG, V106, P601, DOI 10.3171/jns.2007.106.4.601
   Siddiqui Fazeel Mukhtar, 2006, JPMA Journal of the Pakistan Medical Association, V56, P547
   Sihler KC, 2009, CHEST, V136, P1654, DOI 10.1378/chest.09-0251
   Smith Sarah F, 2004, Neurosurg Focus, V17, pE4
   Smith Sarah F, 2005, Surg Technol Int, V14, P69
   Spaniol Joseph R, 2007, J Trauma Nurs, V14, P152
   SPANIOL JR, 2007, J TRAUMA NURS, V14, P161
   Standeven KF, 2009, SEMIN THROMB HEMOST, V35, P458, DOI 10.1055/s-0029-1234141
   Stender MT, 2008, THROMB HAEMOSTASIS, V99, P396, DOI 10.1160/TH07-06-0397
   Stephan CL, 2003, ARCH PATHOL LAB MED, V127, P1359
   STEPHENS PH, 1995, BRIT J NEUROSURG, V9, P159
   Taniguchi S, 2009, HEART VESSELS, V24, P425, DOI 10.1007/s00380-008-1135-9
   Thompson AR, 2004, HAEMOPHILIA, V10, P42, DOI 10.1046/j.1351-8216.2003.00809.x
   THRON A, 1986, J NEUROL, V233, P283, DOI 10.1007/BF00314160
   Velnar T, 2009, J INT MED RES, V37, P1528, DOI 10.1177/147323000903700531
   Vine AK, 2009, RETINA-J RET VIT DIS, V29, P1, DOI 10.1097/IAE.0b013e31819091dc
   Von Depka M, 2002, INTENS CARE MED, V28, pS222, DOI 10.1007/s00134-002-1469-1
   Wallace B, 2001, ORTHOPEDICS, V24, P577
   Wartenberg KE, 2007, J NEUROL SCI, V261, P99, DOI 10.1016/j.jns.2007.04.044
   Wasay M, 2008, J CHILD NEUROL, V23, P26, DOI 10.1177/0883073807307976
   WELLS PS, 1994, ARCH INTERN MED, V154, P67, DOI 10.1001/archinte.154.1.67
   Wen DY, 1998, SURG NEUROL, V50, P521, DOI 10.1016/S0090-3019(98)00083-4
   Wetzstein Viola, 2006, Haematologica, V91, pECR60
   WILSON JT, 1994, NEUROSURGERY, V35, P234, DOI 10.1227/00006123-199408000-00008
   Witt O, 1999, CHILD NERV SYST, V15, P128, DOI 10.1007/s003810050349
   Yawn BP, 2009, AM FAM PHYSICIAN, V80, P1261
   Yoon WK, 2009, ACTA NEUROCHIR, V151, P849, DOI 10.1007/s00701-009-0351-0
NR 133
TC 0
Z9 1
U1 0
U2 2
PU LIPPINCOTT WILLIAMS & WILKINS
PI PHILADELPHIA
PA TWO COMMERCE SQ, 2001 MARKET ST, PHILADELPHIA, PA 19103 USA
SN 1050-6438
EI 1534-4916
J9 NEUROSURG QUART
JI Neurosurg. Q.
PD SEP
PY 2010
VL 20
IS 3
BP 122
EP 129
DI 10.1097/WNQ.0b013e3181eb6e59
PG 8
WC Neurosciences; Surgery
WE Science Citation Index Expanded (SCI-EXPANDED)
SC Neurosciences & Neurology; Surgery
GA 640RP
UT WOS:000281070100002
DA 2025-06-06
ER

PT J
AU Ross, GW
   Bowen, JD
AF Ross, GW
   Bowen, JD
TI The diagnosis and differential diagnosis of dementia
SO MEDICAL CLINICS OF NORTH AMERICA
LA English
DT Article
ID CHRONIC SUBDURAL-HEMATOMA; QUALITY STANDARDS SUBCOMMITTEE;
   NORMAL-PRESSURE HYDROCEPHALUS; JAPANESE-AMERICAN MEN;
   ALZHEIMERS-DISEASE; COGNITIVE IMPAIRMENT; INFORMANT QUESTIONNAIRE;
   COMMUNITY POPULATION; CLINICAL-DIAGNOSIS; PRACTICE PARAMETER
AB This article describes the evaluation of the patient. with memory complaints or suspected cognitive impairment and reviews distinguishing features of dementia and other conditions that may be confused with dementia. Dementia is a syndrome of acquired decline in multiple areas of neuropsychologic function, associated with decline in social or occupational abilities. It must be differentiated from cognitive changes associated with normal aging, delirium, depression, amnestic disorders, and aphasias. Patients newly diagnosed with dementia should have structural neuroimaging and laboratory tests to determine the cause. Individuals with mild cognitive impairment not meeting criteria for dementia should be monitored closely for progression to dementia. Early recognition of mild cognitive impairment and dementia will be essential as new preventive therapies are developed.
C1 Univ Hawaii, Pacific Hlth Res Inst, Honolulu Dept Vet Affairs, Honolulu, HI 96813 USA.
   Univ Hawaii, Pacific Hlth Res Inst, John A Burns Sch Med, Honolulu, HI 96813 USA.
   Univ Washington, Sch Med, Dept Neurol, Seattle, WA 98195 USA.
C3 University of Hawaii System; Pacific Health Research & Education
   Institute; University of Hawaii System; Pacific Health Research &
   Education Institute; University of Washington; University of Washington
   Seattle
RP Univ Hawaii, Pacific Hlth Res Inst, Honolulu Dept Vet Affairs, 846 S Hotel St,Suite 307, Honolulu, HI 96813 USA.
EM ross@phri.hawaii-health.com
FU NIA NIH HHS [N01-AG-4-2149] Funding Source: Medline
CR [Anonymous], 1989, The WernickeKorsakoff Syndrome and Related Neurologic Disorders Due to Alcoholism and Malnutrition
   [Anonymous], 1994, DIAGN STAT MAN MENT, VFourth, P143
   Benson D.F., 1979, Aphasia, Alexia, and Agraphia
   BLESSED G, 1968, BRIT J PSYCHIAT, V114, P797, DOI 10.1192/bjp.114.512.797
   BOLLA KI, 1991, ARCH NEUROL-CHICAGO, V48, P61, DOI 10.1001/archneur.1991.00530130069022
   Bowen J, 1997, LANCET, V349, P763, DOI 10.1016/S0140-6736(96)08256-6
   BOWEN JD, 1993, DRUG AGING, V3, P349, DOI 10.2165/00002512-199303040-00005
   BRUN A, 1994, J NEUROL NEUROSUR PS, V57, P416
   BURT DB, 1995, PSYCHOL BULL, V117, P285, DOI 10.1037/0033-2909.117.2.285
   CALLAHAN CM, 1995, ANN INTERN MED, V122, P422, DOI 10.7326/0003-4819-122-6-199503150-00004
   Chen JCT, 2000, NEUROSURG CLIN N AM, V11, P399, DOI 10.1016/S1042-3680(18)30101-3
   Chui H, 1997, NEUROLOGY, V49, P925, DOI 10.1212/WNL.49.4.925
   CHUI HC, 1992, NEUROLOGY, V42, P473, DOI 10.1212/WNL.42.3.473
   CHUI HC, 1985, NEUROLOGY, V35, P1544, DOI 10.1212/WNL.35.11.1544
   CLARFIELD AM, 1988, ANN INTERN MED, V109, P476, DOI 10.7326/0003-4819-109-6-476
   Cooper DS, 2001, NEW ENGL J MED, V345, P260, DOI 10.1056/NEJM200107263450406
   COREYBLOOM J, 1995, NEUROLOGY, V45, P211, DOI 10.1212/WNL.45.2.211
   Corkill RG, 1999, CURR OPIN NEUROL, V12, P671, DOI 10.1097/00019052-199912000-00002
   COSTA PTJ, 1996, AHCPR PUBLICATION
   CRUM RM, 1993, JAMA-J AM MED ASSOC, V269, P2386, DOI 10.1001/jama.269.18.2386
   Cummings J L, 1988, J Geriatr Psychiatry Neurol, V1, P24, DOI 10.1177/089198878800100106
   Cummings JL, 1997, NEUROLOGY, V48, pS10, DOI 10.1212/WNL.48.5_Suppl_6.10S
   CUMMINGS JL, 1987, ARCH NEUROL-CHICAGO, V44, P389, DOI 10.1001/archneur.1987.00520160031010
   CUMMINGS JL, 1997, DEMENTIA IDENTIFICAT
   CUMMINGS JL, 1985, CLIN NEUROPSYCHIATRY, P36
   Cummings JL., 1992, Dementia: A Clinical Approach, V2nd, P1
   Eastley R, 2000, INT J GERIATR PSYCH, V15, P226, DOI 10.1002/(SICI)1099-1166(200003)15:3<226::AID-GPS98>3.3.CO;2-B
   Ernst RL, 1997, ARCH NEUROL-CHICAGO, V54, P687, DOI 10.1001/archneur.1997.00550180013006
   EVANS DA, 1989, JAMA-J AM MED ASSOC, V262, P2551, DOI 10.1001/jama.262.18.2551
   FOLSTEIN MF, 1975, J PSYCHIAT RES, V12, P189, DOI 10.1016/0022-3956(75)90026-6
   FUH JL, 1995, NEUROLOGY, V45, P92, DOI 10.1212/WNL.45.1.92
   Ganguli M, 2000, NEUROLOGY, V54, P1109, DOI 10.1212/WNL.54.5.1109
   GEARING M, 1995, NEUROLOGY, V45, P461, DOI 10.1212/WNL.45.3.461
   Gifford DR, 2000, ARCH INTERN MED, V160, P2855, DOI 10.1001/archinte.160.18.2855
   GOLBE LI, 1997, MOVEMENT DISORDERS N, P279
   Graves AB, 1996, AM J EPIDEMIOL, V144, P760, DOI 10.1093/oxfordjournals.aje.a009000
   HAMILTON M, 1960, J NEUROL NEUROSUR PS, V23, P56, DOI 10.1136/jnnp.23.1.56
   Hodges JR, 2001, NEUROLOGY, V56, pS6, DOI 10.1212/WNL.56.suppl_4.S6
   Hogan DB, 2001, NEUROLOGY, V56, P1131, DOI 10.1212/WNL.56.9.1131
   HOLMES JM, 1956, BMJ-BRIT MED J, V2, P1394, DOI 10.1136/bmj.2.5006.1394
   HOWIESON DB, 1993, NEUROLOGY, V43, P1882, DOI 10.1212/WNL.43.10.1882
   Hurtig H.I., 1993, PARKINSONIAN SYNDROM, P81
   Iantosca MR, 2000, NEUROSURG CLIN N AM, V11, P447, DOI 10.1016/S1042-3680(18)30107-4
   Jagust WJ, 2000, NEUROL CLIN, V18, P885, DOI 10.1016/S0733-8619(05)70231-0
   Johnson RT, 1998, NEW ENGL J MED, V339, P1994, DOI 10.1056/NEJM199812313392707
   JORM AF, 1989, PSYCHOL MED, V19, P1015, DOI 10.1017/S0033291700005742
   Knopman DS, 2001, NEUROLOGY, V56, P1143, DOI 10.1212/WNL.56.9.1143
   Kotwica Z, 2000, NEUROSURG CLIN N AM, V11, P503, DOI 10.1016/S1042-3680(18)30114-1
   KUMAR R, 1993, PARKINSONS DIS MOVEM, P297
   LARSON EB, 1984, ANN INTERN MED, V100, P417, DOI 10.7326/0003-4819-100-3-417
   LARSON EB, 1987, ANN INTERN MED, V107, P169, DOI 10.7326/0003-4819-107-2-169
   LAWTON MP, 1969, GERONTOLOGIST, V9, P179, DOI 10.1093/geront/9.3_Part_1.179
   LINDENBAUM J, 1988, NEW ENGL J MED, V318, P1720, DOI 10.1056/NEJM198806303182604
   Machulda MM, 2000, NEUROSURG CLIN N AM, V11, P473, DOI 10.1016/S1042-3680(18)30110-4
   McKeith IG, 1996, NEUROLOGY, V47, P1113, DOI 10.1212/WNL.47.5.1113
   McKeith IG, 1999, NEUROLOGY, V53, P902, DOI 10.1212/WNL.53.5.902
   MCKHANN G, 1984, NEUROLOGY, V34, P939, DOI 10.1212/WNL.34.7.939
   MILLER BL, 1991, NEUROLOGY, V41, P1374, DOI 10.1212/WNL.41.9.1374
   MORRIS JC, 1989, NEUROLOGY, V39, P1159, DOI 10.1212/wnl.43.12.2457
   OKAGAKI JF, 1994, NEUROLOGY, V44, P2203
   Petersen RC, 2001, NEUROLOGY, V56, P1133, DOI 10.1212/WNL.56.9.1133
   PETERSEN RC, 1992, NEUROLOGY, V42, P396, DOI 10.1212/WNL.42.2.396
   PFEFFER RI, 1982, J GERONTOL, V37, P323, DOI 10.1093/geronj/37.3.323
   QUINN N, 1989, J NEUROL NEUROSUR PS, P78
   REISBERG B, 1987, J CLIN PSYCHIAT, V48, P9
   RICE DP, 1993, HEALTH AFFAIR, V12, P164, DOI 10.1377/hlthaff.12.2.164
   ROMAN GC, 1993, NEUROLOGY, V43, P250, DOI 10.1212/WNL.43.2.250
   ROSEN WG, 1984, AM J PSYCHIAT, V141, P1356
   Ross GW, 1997, JAMA-J AM MED ASSOC, V277, P800, DOI 10.1001/jama.277.10.800
   ROSS GW, 1990, APHASIOLOGY, V4, P339, DOI 10.1080/02687039008249087
   ROSS GW, 1992, NEUROBEHAVIORAL ASPE, P132
   Rubin EH, 1998, ARCH NEUROL-CHICAGO, V55, P395, DOI 10.1001/archneur.55.3.395
   SHEIKH J I, 1986, Clinical Gerontologist, V5, P165
   Small GW, 1997, JAMA-J AM MED ASSOC, V278, P1363, DOI 10.1001/jama.278.16.1363
   Small SA, 1999, NEUROLOGY, V52, P1392, DOI 10.1212/WNL.52.7.1392
   SMITH ADM, 1960, BRIT MED J, V2, P1840, DOI 10.1136/bmj.2.5216.1840
   Snowdon DA, 1997, JAMA-J AM MED ASSOC, V277, P813, DOI 10.1001/jama.277.10.813
   Strub R., 1985, The mental status examination in neurology, V2nd
   Teng E L, 1994, Int Psychogeriatr, V6, P45, DOI 10.1017/S1041610294001602
   THOMSEN AM, 1986, ANN NEUROL, V20, P304, DOI 10.1002/ana.410200306
   Tune L, 1994, TXB GERIATRIC NEUROP, p351 
   Vanneste JAL, 2000, J NEUROL, V247, P5, DOI 10.1007/s004150050003
   VICTOR M, 1994, CAN J NEUROL SCI, V21, P88, DOI 10.1017/S031716710004899X
   Visser PJ, 2000, J AM GERIATR SOC, V48, P479, DOI 10.1111/j.1532-5415.2000.tb04992.x
   Voelker JL, 2000, NEUROSURG CLIN N AM, V11, P507, DOI 10.1016/S1042-3680(18)30115-3
   Yano K, 2000, J AM GERIATR SOC, V48, P199, DOI 10.1111/j.1532-5415.2000.tb03912.x
NR 86
TC 15
Z9 22
U1 0
U2 3
PU W B SAUNDERS CO-ELSEVIER INC
PI PHILADELPHIA
PA 1600 JOHN F KENNEDY BOULEVARD, STE 1800, PHILADELPHIA, PA 19103-2899 USA
SN 0025-7125
EI 1557-9859
J9 MED CLIN N AM
JI Med. Clin. N. Am.
PD MAY
PY 2002
VL 86
IS 3
BP 455
EP +
AR PII S0025-7125(02)00009-3
DI 10.1016/S0025-7125(02)00009-3
PG 23
WC Medicine, General & Internal
WE Science Citation Index Expanded (SCI-EXPANDED); Social Science Citation Index (SSCI)
SC General & Internal Medicine
GA 578TN
UT WOS:000177136100002
PM 12168555
DA 2025-06-06
ER

PT J
AU Link, TW
   Boddu, S
   Paine, SM
   Kamel, H
   Knopman, J
AF Link, Thomas W.
   Boddu, Srikanth
   Paine, Stephanie M.
   Kamel, Hooman
   Knopman, Jared
TI Middle Meningeal Artery Embolization for Chronic Subdural Hematoma: A
   Series of 60 Cases
SO NEUROSURGERY
LA English
DT Article
DE Embolization; Middle meningeal artery; Minimally invasive; Subdural
   hematoma
ID ENDOTHELIAL GROWTH-FACTOR; RECURRENCE
AB BACKGROUND: Chronic subdural hematoma (SDH) is a particularly challenging pathology due to high recurrence rates (2%-37%) and complex medical comorbidities that tend to afflict the patient population. Recently, there have been several case series published describing the use of middle meningeal artery (MMA) embolization as an alternative to surgery for treatment of new or recurrent chronic SDH.
   OBJECTIVE: To describe our first 60 cases of MMA embolization for chronic SDH.
   METHODS: MMA embolization was performed using angiography, selective microcatheterization of the MMA, and infusion of polyvinyl alcohol particles. Outcomes were assessed clinically and with interval imaging studies at 1 d, 2 wk, and 6 wk postprocedure, and additional intervals as indicated.
   RESULTS: MMA embolization was performed successfully on 60 total SDHs in 49 patients. This includes upfront treatment for new (not previously treated) SDH in 42, for recurrence in 8, and prophylaxis (soon after surgical evacuation) in 10. There were 3 mortalities (unrelated to the procedure), and no procedural complications. Of the 50 nonprophylactic cases, there were 4 (8.9%) cases of recurrence requiring surgical evacuation, and 31 (68.9%) that had resolution or reduction in size >50% of SDH at longest follow-up. Overall, 41 (91.1%) were stable or decreased in size and able to avoid surgery.
   CONCLUSION: MMA embolization may represent a minimally-invasive alternative to surgery for new or recurrent chronic SDH, or as prophylaxis to reduce the risk of recurrence after surgery. Given our encouraging results with a 91% long-term success rate, a large scale clinical trial is warranted.
C1 [Link, Thomas W.; Boddu, Srikanth; Paine, Stephanie M.; Knopman, Jared] New York Presbyterian Hosp, Weill Cornell Med Inst, Dept Neurosurg, New York, NY USA.
   [Kamel, Hooman] New York Presbyterian Hosp, Weill Cornell Med Inst, Dept Neurol, New York, NY USA.
C3 NewYork-Presbyterian Hospital; Cornell University; Weill Cornell
   Medicine; NewYork-Presbyterian Hospital; Cornell University; Weill
   Cornell Medicine
RP Link, TW (corresponding author), 525 E 68th St, New York, NY 10065 USA.
EM tlink85@gmail.com
RI Kamel, Hooman/AGG-9071-2022
CR Abboud T, 2018, NEUROCIRUGIA, V29, P86, DOI 10.1016/j.neucir.2017.09.006
   Almenawer SA, 2014, ANN SURG, V259, P449, DOI 10.1097/SLA.0000000000000255
   Ban SP, 2018, RADIOLOGY, V286, P909, DOI 10.1148/radiol.2017170053
   Gaynor BG, 2014, J NEUROSURG, V120, P377, DOI 10.3171/2013.10.JNS13354
   Gernsback J, 2016, WORLD NEUROSURG, V95, P447, DOI 10.1016/j.wneu.2016.08.069
   Hashimoto Takao, 2013, Surg Neurol Int, V4, P104, DOI 10.4103/2152-7806.116679
   Hong HJ, 2009, SURG NEUROL, V71, P161, DOI 10.1016/j.surneu.2008.01.023
   Ivamoto HS, 2016, WORLD NEUROSURG, V86, P399, DOI 10.1016/j.wneu.2015.10.025
   Jafari N, 2017, WORLD NEUROSURG, V107, P376, DOI 10.1016/j.wneu.2017.07.108
   Kang Jiin, 2015, Korean J Neurotrauma, V11, P187, DOI 10.13004/kjnt.2015.11.2.187
   Kato S, 2007, INTERV NEURORADIOL, V13, P353, DOI 10.1177/159101990701300406
   Killeffer JA, 2000, NEUROSURG CLIN N AM, V11, P407, DOI 10.1016/S1042-3680(18)30102-5
   Kim E, 2017, WORLD NEUROSURG, V101, P520, DOI 10.1016/j.wneu.2017.02.070
   Kitazono M, 2012, NEUROL MED-CHIR, V52, P810, DOI 10.2176/nmc.52.810
   Link TW, 2018, INTERV NEURORADIOL, V24, DOI 10.1177/1591019918769336
   Link TW, 2018, OPER NEUROSURG, V14, P556, DOI 10.1093/ons/opx154
   Liu WM, 2014, J NEUROSURG, V121, P665, DOI 10.3171/2014.5.JNS132715
   Mandai S, 2000, J NEUROSURG, V93, P686, DOI 10.3171/jns.2000.93.4.0686
   Mino Masaki, 2010, Surg Neurol Int, V1, P78, DOI 10.4103/2152-7806.73801
   Shono T, 2001, J CLIN NEUROSCI, V8, P411, DOI 10.1054/jocn.2000.0951
   Takahashi K, 2002, NEUROL SURG TOKYO, V30, P535
   Tanaka T, 1999, NEUROL SURG TOKYO, V27, P431
   Tempaku A, 2015, INTERV NEURORADIOL, V21, P366, DOI 10.1177/1591019915583224
   Tsukamoto Y, 2011, ACTA NEUROCHIR, V153, P1145, DOI 10.1007/s00701-010-0891-3
   Weigel R, 2014, J NEUROTRAUM, V31, P670, DOI 10.1089/neu.2013.2884
   Xu CS, 2017, EUR REV MED PHARMACO, V21, P809
   Xu C, 2016, NEUROL MED-CHIR, V56, P62, DOI 10.2176/nmc.ra.2015-0013
NR 27
TC 160
Z9 172
U1 1
U2 20
PU OXFORD UNIV PRESS INC
PI CARY
PA JOURNALS DEPT, 2001 EVANS RD, CARY, NC 27513 USA
SN 0148-396X
EI 1524-4040
J9 NEUROSURGERY
JI Neurosurgery
PD DEC
PY 2019
VL 85
IS 6
BP 801
EP 807
DI 10.1093/neuros/nyy521
PG 7
WC Clinical Neurology; Surgery
WE Science Citation Index Expanded (SCI-EXPANDED)
SC Neurosciences & Neurology; Surgery
GA JU5SV
UT WOS:000501737300009
PM 30418606
DA 2025-06-06
ER

PT J
AU Chavakula, V
   Yan, SC
   Huang, KT
   Liu, JY
   Bi, WL
   Rozman, P
   Chi, JH
AF Chavakula, Vamsidhar
   Yan, Sandra C.
   Huang, Kevin T.
   Liu, Jingyi
   Bi, Wenya Linda
   Rozman, Peter
   Chi, John H.
TI Subdural Pneumocephalus Aspiration Reduces Recurrence of Chronic
   Subdural Hematoma
SO OPERATIVE NEUROSURGERY
LA English
DT Article
DE Subdural hematoma; Pneumocephalus aspiration; Subdural drain; Subdural
   hematoma recurrence
ID HOLE CRANIOSTOMY; MANAGEMENT; DRAINAGE
AB BACKGROUND: Chronic subdural hematoma (cSDH) is a common neurosurgical condition, with symptoms ranging from headaches to coma. Operative evacuation is the treatment of choice. Subdural reaccumulation leading to reoperation is a vexing postoperative complication.
   OBJECTIVE: To present a novel technique for intraoperative aspiration of pneumocephalus via a subdural drain following SDH evacuation as a method of reducing potential subdural space and promoting cerebral expansion, thereby decreasing SDH recurrence.
   METHODS: In this retrospective study, 15 patients who underwent operative evacuation of cSDH between 2008 and 2015 were assessed. Six patients underwent a small craniotomy with intraoperative pneumocephalus aspiration. These patients were matched by age, gender, and anticoagulation status to 9 patients who underwent evacuation of SDH without pneumocephalus aspiration. Quantitative volumetric analysis was performed on the preoperative, postoperative, and 1-mo follow-up computed tomography scan to assess the subdural volume.
   RESULTS: In the immediate postoperative period, there was no difference in the percentage of residual subdural fluid between the aspiration and control groups (0.291 vs 0.251; P = 1.00). There was a decrease in amount of pneumocephalus present when the aspiration technique was applied (0.182 vs 0.386; P = .041). At 1-mo follow-up, there was a decrease in the residual cSDH volume between the aspiration and the control groups (28.7 mL vs 60.8 mL; P=.011). The long-term evacuation rate was greater in the aspiration group (75.4% vs 51.6%; P =.015).
   CONCLUSION: Intraoperative aspiration of cSDH cavity is a safe technique that may enhance cerebral expansion and reduce likelihood of cSDH recurrence.
C1 [Chavakula, Vamsidhar; Yan, Sandra C.; Huang, Kevin T.; Liu, Jingyi; Bi, Wenya Linda; Rozman, Peter; Chi, John H.] Harvard Med Sch, Brigham & Womens Hosp, Dept Neurosurg, 75 Francis St, Boston, MA 02115 USA.
   [Yan, Sandra C.] Brown Univ, Warren Alpert Med Sch, Providence, RI 02912 USA.
   [Rozman, Peter] NYU, Dept Neurosurg, 550 1St Ave, New York, NY 10016 USA.
C3 Harvard University; Harvard Medical School; Harvard University Medical
   Affiliates; Brigham & Women's Hospital; Brown University; New York
   University
RP Chi, JH (corresponding author), Harvard Med Sch, Brigham & Womens Hosp, Dept Neurosurg, 75 Francis St, Boston, MA 02115 USA.
EM jchi@partners.org
CR Alcalá-Cerra G, 2014, WORLD NEUROSURG, V82, DOI 10.1016/j.wneu.2014.08.012
   Almenawer SA, 2014, ANN SURG, V259, P449, DOI 10.1097/SLA.0000000000000255
   Amirjamshidi A, 2007, BRIT J NEUROSURG, V21, P272, DOI 10.1080/02688690701272232
   CAMEL M, 1986, J NEUROSURG, V65, P183, DOI 10.3171/jns.1986.65.2.0183
   Carlsen JG, 2011, BRIT J NEUROSURG, V25, P388, DOI 10.3109/02688697.2011.558945
   Cecchini G., 2015, J NEUROL DISORD, V3, P791
   Ducruet AF, 2012, NEUROSURG REV, V35, P155, DOI 10.1007/s10143-011-0349-y
   FOGELHOLM R, 1975, ACTA NEUROCHIR, V32, P247, DOI 10.1007/BF01405457
   Kim Junhak, 2015, Korean J Neurotrauma, V11, P63, DOI 10.13004/kjnt.2015.11.2.63
   KOTWICA Z, 1991, British Journal of Neurosurgery, V5, P461, DOI 10.3109/02688699108998474
   KUDO H, 1992, Neurologia Medico-Chirurgica, V32, P207, DOI 10.2176/nmc.32.207
   Lind CRP, 2003, J NEUROSURG, V99, P44, DOI 10.3171/jns.2003.99.1.0044
   Liu WM, 2014, J NEUROSURG, V121, P665, DOI 10.3171/2014.5.JNS132715
   NAGATA K, 1989, Neurological Surgery, V17, P15
   Nakaguchi H, 2000, J NEUROSURG, V93, P791, DOI 10.3171/jns.2000.93.5.0791
   Ohba S, 2013, NEUROSURG REV, V36, P145, DOI 10.1007/s10143-012-0396-z
   Pang CH, 2015, J NEUROSURG, V123, P65, DOI 10.3171/2014.12.JNS141189
   Rovlias Aristedis, 2015, Surg Neurol Int, V6, P127, DOI 10.4103/2152-7806.161788
   Santarius T, 2009, LANCET, V374, P1067, DOI 10.1016/S0140-6736(09)61115-6
   Shiomi N, 2001, NEUROL SURG TOKYO, V29, P39
   Stanisic M, 2005, ACTA NEUROCHIR, V147, P1249, DOI 10.1007/s00701-005-0616-1
   WAKAI S, 1990, NEUROSURGERY, V26, P771, DOI 10.1227/00006123-199005000-00006
   Weigel R, 2003, J NEUROL NEUROSUR PS, V74, P937, DOI 10.1136/jnnp.74.7.937
NR 23
TC 18
Z9 18
U1 0
U2 2
PU OXFORD UNIV PRESS INC
PI CARY
PA JOURNALS DEPT, 2001 EVANS RD, CARY, NC 27513 USA
SN 2332-4252
EI 2332-4260
J9 OPER NEUROSURG
JI Oper. Neurosurg.
PD APR
PY 2020
VL 18
IS 4
BP 391
EP 397
DI 10.1093/ons/opz193
PG 7
WC Clinical Neurology; Surgery
WE Science Citation Index Expanded (SCI-EXPANDED)
SC Neurosciences & Neurology; Surgery
GA KY8YF
UT WOS:000522861300034
PM 31313813
DA 2025-06-06
ER

PT J
AU Wang, WM
   Liu, H
   Yang, J
AF Wang, Wenming
   Liu, Hua
   Yang, Jian
TI Burr-Hole Craniostomy Irrigation with and without Drainage During the
   Surgical Treatment of Chronic Subdural Haematoma: A Retrospective Study
   of 87 Cases
SO TURKISH NEUROSURGERY
LA English
DT Article
DE Burr hole; Chronic subdural haematoma; Drainage; Irrigation
ID RANDOMIZED CONTROLLED-TRIAL; RECURRENCE; SINGLE
AB AIM: To evaluate the surgical treatment of chronic subdural haematomas (CSDH), we compared two surgical treatments of CSDH; burr-hole craniostomy irrigation with and without drainage.
   MATERIAL and METHODS: We retrospectively studied patients with chronic subdural haematomas admitted to our hospital. A total of 87 patients underwent surgery: 57 were treated via burr-hole irrigation with postoperative drainage (Group BD) and 30 were treated via irrigation without drainage (Group BI).
   RESULTS: Two instances of rebleeding developed in Group BD. The cerebral cortex did not expand in one case. One instance of rebleeding developed in Group BI but the cerebral cortex expanded in all cases. The average length of hospitalisation, number of postoperative complications, incidence of rebleeding, and extent of expansion of the cerebral cortex did not differ between the two groups (all p values > 0.05). At the 6-month follow-up, most patients had recovered well. The Glasgow Outcome Scale (GOS) revealed no significant differences between the groups. No significant difference was found between the two surgical treatments in terms of the length of hospitalisation, rebleeding, or expansion of the cerebral cortex (which was complete in all but one patient).
   CONCLUSION: We believe that the key feature of CSDH surgery is thorough irrigation during the operation; whether to use postoperative drainage is not of great importance.
C1 [Wang, Wenming; Liu, Hua; Yang, Jian] First Peoples Hosp, Neurosurg Clin, Kunshan, Peoples R China.
RP Wang, WM (corresponding author), First Peoples Hosp, Neurosurg Clin, Kunshan, Peoples R China.
EM wangwen6026@sina.com
CR [Anonymous], 2010, NEUROSURGERY
   Ducruet AF, 2012, NEUROSURG REV, V35, P155, DOI 10.1007/s10143-011-0349-y
   Erol FS, 2005, J CLIN NEUROSCI, V12, P261, DOI 10.1016/j.jocn.2003.09.012
   Javadi A, 2011, WORLD NEUROSURG, V75, P731, DOI 10.1016/j.wneu.2010.11.042
   Kaliaperumal C, 2012, ACTA NEUROCHIR, V154, P2083, DOI 10.1007/s00701-012-1483-1
   Kansal R, 2010, J CLIN NEUROSCI, V17, P428, DOI 10.1016/j.jocn.2009.07.109
   Kiymaz N, 2007, MED SCI MONITOR, V13, pCR240
   Lee KS, 2004, BRAIN INJURY, V18, P351, DOI 10.1080/02699050310001645801
   Ohba S, 2013, NEUROSURG REV, V36, P145, DOI 10.1007/s10143-012-0396-z
   Pahatouridis D, 2013, NEUROSURG REV, V36, P151, DOI 10.1007/s10143-012-0412-3
   Roquilly A, 2011, CRIT CARE, V15, DOI 10.1186/cc10522
   Santarius T, 2010, WORLD NEUROSURG, V73, P747, DOI 10.1016/j.wneu.2010.03.031
   Santarius T, 2009, LANCET, V374, P1067, DOI 10.1016/S0140-6736(09)61115-6
   Sousa EB, 2013, BMC SURG, V13, DOI 10.1186/1471-2482-13-5
   Stanisic M, 2013, ACTA NEUROCHIR, V155, P323, DOI 10.1007/s00701-012-1565-0
   Takeda N, 2006, ACTA NEUROCHIR, V148, P541, DOI 10.1007/s00701-005-0689-x
   Weigel R, 2003, J NEUROL NEUROSUR PS, V74, P937, DOI 10.1136/jnnp.74.7.937
   Yadav Yad R, 2016, Asian J Neurosurg, V11, P330
NR 18
TC 3
Z9 3
U1 0
U2 1
PU TURKISH NEUROSURGICAL SOC
PI BAHCELIEVLER
PA TASKENT CADDESI 13-4, BAHCELIEVLER, ANKARA 06500, TURKEY
SN 1019-5149
J9 TURK NEUROSURG
JI Turk. Neurosurg.
PY 2018
VL 28
IS 5
BP 748
EP 755
DI 10.5137/1019-5149.JTN.19747-16.2
PG 8
WC Clinical Neurology; Surgery
WE Science Citation Index Expanded (SCI-EXPANDED)
SC Neurosciences & Neurology; Surgery
GA GS3BC
UT WOS:000443444000009
PM 29044453
OA Bronze
DA 2025-06-06
ER

PT J
AU Jiang, R
   Wang, D
   Poon, WS
   Lu, YC
   Li, XG
   Zhao, SG
   Wang, RZ
   You, C
   Yuan, XR
   Zhang, JM
   Feng, H
   Fei, Z
   Yu, XG
   Zhao, YL
   Hu, J
   Kang, DZ
   Yu, RT
   Gao, GD
   Zhu, XD
   Sun, T
   Hao, JH
   Liu, XZ
   Su, N
   Yue, SY
   Zhang, JN
AF Jiang, Rongcai
   Wang, Dong
   Poon, Wai Sang
   Lu, Yi Cheng
   Li, Xin Gang
   Zhao, Shi Guang
   Wang, Ren Zhi
   You, Chao
   Yuan, Xian Rui
   Zhang, Jian Min
   Feng, Hua
   Fei, Zhou
   Yu, Xin Guang
   Zhao, Yuan Li
   Hu, Jin
   Kang, De Zhi
   Yu, Ru Tong
   Gao, Guo Dong
   Zhu, Xi De
   Sun, Tao
   Hao, Jie He
   Liu, Xian Zhi
   Su, Ning
   Yue, Shu Yuan
   Zhang, Jian Ning
TI Effect of ATorvastatin On Chronic subdural Hematoma (ATOCH): a study
   protocol for a randomized controlled trial
SO TRIALS
LA English
DT Article
DE Chronic; Subdural hematoma; Atorvastatin; Conservative therapy;
   Absorption
ID ENDOTHELIAL PROGENITOR CELLS; REDUCTASE INHIBITORS STATINS; SPONTANEOUS
   RESOLUTION; DEXAMETHASONE; INFLAMMATION; PHYSIOPATHOGENESIS;
   SIMVASTATIN; RECURRENCE; RISK; VEGF
AB Background: Chronic subdural hematoma (CSDH) is a common disease that is more prevalent in older people. Surgical intervention is a safe treatment of choice. However, the recurrence rate is relatively high and the outcome is not always satisfactory among surgically treated patients. It is believed that aberrant angiogenesis and intracapsular inflammation contribute to the development of CSDH. Atorvastatin is reported to promote angiogenesis and suppress inflammation. We have recently shown that atorvastatin is effective to non-surgically reduce and eliminate CSDH with minimal side effects. Here, we report a clinical research trial protocol that is designed to evaluate the therapeutic effects of atorvastatin on CSDH.
   Methods/Design: We have designed a multi-center, randomized, placebo-controlled, double blind clinical trial for evaluating the efficacy of oral atorvastatin in reducing CSDH. We have so far recruited 96 patients with CT-confirmed or MRI-confirmed CSDHs from 16 medical centers in China. These patients were originally recruited for the Oriental Neurosurgical Evidence-based Study Team (ONET) study. After informed consent is provided, patients are randomized to receive either atorvastatin (oral 20 mg/night for 8 weeks) or placebo (dextrin for 8 weeks); and followed for 16 weeks after the treatment. The primary outcome is the change in hematoma volume at the end of 8-week treatment. Secondary outcomes include: changes in 1) the hematoma volume at the 4th, 12th, and 24th weeks; 2) Markwalder's Grading Scale and Glasgow Coma Scale (MGS-GCS); 3) Glasgow Outcome Score (GOS) and 4) Activities of Daily Life - the Barthel Index scale (ADL-BI). Safety will be assessed during the study by monitoring adverse events, laboratory tests, electrocardiography (ECG), measurements of vital signs (temperature, pulse, and blood pressure) and body weight.
   Discussion: Results of this trial will provide critical information regarding whether atorvastatin is an effective and safe alternative to surgical treatment of CSDH.
C1 [Jiang, Rongcai; Wang, Dong; Yue, Shu Yuan; Zhang, Jian Ning] Tianjin Med Univ, Gen Hosp, Dept Neurosurg, Tianjin 300052, Peoples R China.
   [Jiang, Rongcai; Wang, Dong; Yue, Shu Yuan; Zhang, Jian Ning] Minist Educ, Key Lab Posttrauma Neurorepair & Regenerat Cent N, Tianjin 300052, Peoples R China.
   [Jiang, Rongcai; Wang, Dong; Yue, Shu Yuan; Zhang, Jian Ning] Tianjin Key Lab Injuries Variat & Regenerat Nervo, Tianjin 300052, Peoples R China.
   [Jiang, Rongcai; Wang, Dong; Yue, Shu Yuan; Zhang, Jian Ning] Tianjin Neurol Inst, Tianjin 300052, Peoples R China.
   [Jiang, Rongcai; Wang, Dong; Yue, Shu Yuan; Zhang, Jian Ning] Oriental Neurosurg Evidence Based Study Team ONET, Tianjin 300052, Peoples R China.
   [Poon, Wai Sang] Chinese Univ Hong Kong, Prince Wales Hosp, Dept Surg, Div Neurosurg, Shatin, Hong Kong, Peoples R China.
   [Lu, Yi Cheng] Shanghai Changzheng Hosp, Dept Neurosurg, Shanghai 200003, Peoples R China.
   [Li, Xin Gang] Shandong Univ, Qilu Hosp, Dept Neurosurg, Jinan 250012, Shandong, Peoples R China.
   [Zhao, Shi Guang] Harbin Med Univ, Affiliated Hosp 1, Dept Neurosurg, Harbin 150001, Heilongjiang Pr, Peoples R China.
   [Wang, Ren Zhi] Peking Union Med Coll Hosp, Dept Neurosurg, Beijing 100032, Peoples R China.
   [You, Chao] Sichuan Univ, West China Hosp, Dept Neurosurg, Chengdu 610041, Sichuan Provinc, Peoples R China.
   [Yuan, Xian Rui] Cent South Univ, Xiangya Hosp, Dept Neurosurg, Changsha 410008, Hunan, Peoples R China.
   [Zhang, Jian Min] Zhejiang Univ, Sch Med, Affiliated Hosp 2, Dept Neurosurg, Hangzhou 310009, Zhejiang, Peoples R China.
   [Feng, Hua] Southwest Hosp, Dept Neurosurg, Chongqing 400038, Sichuan Provinc, Peoples R China.
   [Fei, Zhou] Xijing Hosp, Dept Neurosurg, Xian 710032, Shanxi Province, Peoples R China.
   [Yu, Xin Guang] Chinese Peoples Liberat Army, Gen Hosp, Dept Neurosurg, Beijing 100853, Peoples R China.
   [Zhao, Yuan Li] Capital Med Univ, Beijing Tian Tan Hosp, Dept Neurosurg, Beijing 100050, Peoples R China.
   [Hu, Jin] Fudan Univ, Huashan Hosp, Dept Neurosurg, Shanghai 200040, Peoples R China.
   [Kang, De Zhi] Fujian Med Univ, Affiliated Hosp 1, Dept Neurosurg, Fuzhou 350005, Fujian Province, Peoples R China.
   [Yu, Ru Tong] Xuzhou Med Coll, Affiliated Hosp, Dept Neurosurg, Hohhot 221006, Jiangsu, Peoples R China.
   [Gao, Guo Dong] Fourth Mil Med Univ, Affiliated Hosp 2, Tangdu Hosp, Dept Neurosurg, Xian 710038, Shanxi Province, Peoples R China.
   [Zhu, Xi De] Linyi Peoples Hosp, Dept Neurosurg, Linyi 276003, Shandong, Peoples R China.
   [Sun, Tao] Ningxia Med Univ, Gen Hosp, Dept Neurosurg, Yinchuan 750004, Ningxia Provinc, Peoples R China.
   [Hao, Jie He] Shanxi Med Univ, Affiliated Hosp 1, Dept Neurosurg, Taiyuan 030001, Shanxi Province, Peoples R China.
   [Liu, Xian Zhi] Zhengzhou Univ, Affiliated Hosp 1, Dept Neurosurg, Zhengzhou 450052, Henan Province, Peoples R China.
   [Su, Ning] Inner Mongolia Peoples Hosp, Dept Neurosurg, Hohhot 010017, Inner Mongolia, Peoples R China.
C3 Tianjin Medical University; Ministry of Education - China; Chinese
   University of Hong Kong; Prince of Wales Hospital; Naval Medical
   University; Shandong University; Harbin Medical University; Chinese
   Academy of Medical Sciences - Peking Union Medical College; Peking Union
   Medical College Hospital; Sichuan University; Central South University;
   Zhejiang University; Army Medical University; Air Force Medical
   University; Chinese People's Liberation Army General Hospital; Capital
   Medical University; Fudan University; Fujian Medical University; Xuzhou
   Medical University; Air Force Medical University; Ningxia Medical
   University; Shanxi Medical University; Zhengzhou University
RP Zhang, JN (corresponding author), Tianjin Med Univ, Gen Hosp, Dept Neurosurg, 154 Anshan Rd, Tianjin 300052, Peoples R China.
EM jianningzhang@hotmail.com
RI SUn, Tao/G-6474-2010; Zhao, Shiguang/KBQ-5809-2024; Hu,
   Jindong/HMO-6168-2023; ZHAO, YUAN/HCI-5831-2022; Yu,
   Xinguang/JKJ-1323-2023; Poon, Wai/F-1558-2011; Feng, Hua/ITV-6671-2023
OI Rutong, Yu/0000-0001-8533-1973; Feng, Hua/0000-0003-4489-9217; Wang,
   Dong/0000-0002-5245-3074; Jiang, Rongcai/0000-0002-9119-0115
FU National Natural Science Foundation of China [2011DFG33430, 81100920,
   81200907, 81271361, 81271359, 81301629, 81501069, 81502171]; Tianjin
   Research Program of Application Foundation and Advanced Technology
   [11JCZDJC18100, 12jcqnjc07200, 12JCQNJC6800]
FX Professor Kevin E. Thorpe and Professor Jing Fei Dong helps us calculate
   the statistics, and has rich experience in this respect. We are grateful
   to Fanglian Chen, and Liu Li for their assistance with the technical
   aspects of experiments and data interpretation. This work was supported
   by grants from the National Natural Science Foundation of China (grant
   numbers 2011DFG33430, 81100920, 81200907, 81271361, 81271359, 81301629,
   81501069 and 81502171), and the Tianjin Research Program of Application
   Foundation and Advanced Technology (grant numbers 11JCZDJC18100,
   12jcqnjc07200, and 12JCQNJC6800). In addition, the Tianjin Zhao Yi-Cheng
   Medical Science Foundation (http://www.zycmsf.com/en/index.asp) will
   cover the costs for clinical research associates and data management.
   All investigators and members of the ONET will work without
   remuneration.
CR Araújo FA, 2010, BIOMED PHARMACOTHER, V64, P29, DOI 10.1016/j.biopha.2009.03.003
   Barnes PJ, 2014, CHEM IMMUNOL ALLERGY, V100, P311, DOI 10.1159/000359984
   Blum A, 2014, BIOFACTORS, V40, P295, DOI 10.1002/biof.1157
   Brennan KM, 2014, EQUINE VET J, V46, P718, DOI 10.1111/evj.12242
   Buttmann M, 2007, J NEUROCHEM, V102, P1001, DOI 10.1111/j.1471-4159.2007.04563.x
   Criner GJ, 2014, NEW ENGL J MED, V370, P2201, DOI 10.1056/NEJMoa1403086
   de Araujo Silva Danilo Otavio, 2012, Surg Neurol Int, V3, P150, DOI 10.4103/2152-7806.104744
   De Bonis P, 2013, PLOS ONE, V8, DOI 10.1371/journal.pone.0068732
   Delgado-López PD, 2009, NEUROCIRUGIA, V20, P346
   Dimmeler S, 2001, J CLIN INVEST, V108, P391, DOI 10.1172/JCI13152
   Dran G, 2007, NEUROCHIRURGIE, V53, P477, DOI 10.1016/j.neuchi.2007.09.146
   Emich S, 2014, TRIALS, V15, DOI 10.1186/1745-6215-15-6
   Frati A, 2004, J NEUROSURG, V100, P24, DOI 10.3171/jns.2004.100.1.0024
   Fujimoto K, 2014, CLIN NEUROL NEUROSUR, V118, P94, DOI 10.1016/j.clineuro.2013.11.030
   GLOVER D, 1976, J NEUROSURG, V45, P393, DOI 10.3171/jns.1976.45.4.0393
   Hohenstein A, 2005, J NEUROTRAUM, V22, P518, DOI 10.1089/neu.2005.22.518
   Kalantari Saeed, 2014, Adv Biomed Res, V3, P168, DOI 10.4103/2277-9175.139133
   Kapsalaki EZ, 2007, CLIN NEUROL NEUROSUR, V109, P287, DOI 10.1016/j.clineuro.2006.11.005
   LABADIE EL, 1976, J NEUROSURG, V45, P382, DOI 10.3171/jns.1976.45.4.0382
   Lee CH, 2009, J KOREAN MED SCI, V24, P1224, DOI 10.3346/jkms.2009.24.6.1224
   Lee KS, 1998, BRAIN INJURY, V12, P901
   Lennernäs H, 2003, CLIN PHARMACOKINET, V42, P1141, DOI 10.2165/00003088-200342130-00005
   Liu JN, 2014, EXP MOL MED, V46, DOI 10.1038/emm.2014.55
   Liu Y, 2012, AM J MED SCI, V344, P220, DOI 10.1097/MAJ.0b013e31824998f9
   Marcikic M, 2010, ACTA CLIN CROAT, V49, P331
   Miranda LB, 2011, J NEUROSURG, V114, P72, DOI 10.3171/2010.8.JNS10298
   Nagy JA, 2002, COLD SPRING HARB SYM, V67, P227, DOI 10.1101/sqb.2002.67.227
   Nakaguchi H, 2001, J NEUROSURG, V95, P256, DOI 10.3171/jns.2001.95.2.0256
   Pont LMEB, 2012, EUR J NEUROL, V19, P1397, DOI 10.1111/j.1468-1331.2012.03768.x
   Poulsen FR, 2014, CLIN NEUROL NEUROSUR, V123, P4, DOI 10.1016/j.clineuro.2014.05.003
   Santarius T, 2004, BRIT J NEUROSURG, V18, P328, DOI 10.1080/02688690400004845
   Siddiqui AJ, 2014, PHARMACOLOGY, V93, P178, DOI 10.1159/000360860
   Sobrino T, 2012, EUR J NEUROL, V19, P1539, DOI 10.1111/j.1468-1331.2012.03770.x
   Soininen K, 2006, BASIC CLIN PHARMACOL, V98, P51, DOI 10.1111/j.1742-7843.2006.pto_193.x
   Stanisic M, 2012, ACTA NEUROCHIR, V154, P113, DOI 10.1007/s00701-011-1203-2
   Stippler M, 2013, NEUROL RES, V35, P243, DOI 10.1179/1743132813Y.0000000163
   Sun TFD, 2005, BRIT J NEUROSURG, V19, P327, DOI 10.1080/02688690500305332
   Tikkanen MJ, 2013, INT J CARDIOL, V168, P3846, DOI 10.1016/j.ijcard.2013.06.024
   Truwit JD, 2014, NEW ENGL J MED, V370, P2191, DOI 10.1056/NEJMoa1401520
   Wada T, 2006, NEUROSURG REV, V29, P242, DOI 10.1007/s10143-006-0019-7
   Wang D, 2014, J NEUROL SCI, V336, P237, DOI 10.1016/j.jns.2013.11.005
   Wang D, 2010, J NEUROTRAUM, V27, P1489, DOI 10.1089/neu.2009.1057
   Weigel R, 2007, NEUROSURGERY, V61, P788, DOI 10.1227/01.NEU.0000298907.56012.E8
   Zhu Jun-Hui, 2004, Shengli Xuebao, V56, P357
NR 44
TC 17
Z9 24
U1 1
U2 27
PU BMC
PI LONDON
PA CAMPUS, 4 CRINAN ST, LONDON N1 9XW, ENGLAND
EI 1745-6215
J9 TRIALS
JI Trials
PD NOV 18
PY 2015
VL 16
AR 528
DI 10.1186/s13063-015-1045-y
PG 9
WC Medicine, Research & Experimental
WE Science Citation Index Expanded (SCI-EXPANDED)
SC Research & Experimental Medicine
GA CW3QD
UT WOS:000364905900001
PM 26581842
OA Green Published, gold
DA 2025-06-06
ER

PT J
AU Yamaguchi, S
   Kurisu, K
   Arita, K
   Takeda, M
   Tani, I
   Araki, O
AF Yamaguchi, S
   Kurisu, K
   Arita, K
   Takeda, M
   Tani, I
   Araki, O
TI Simultaneous cranial and spinal subdural hematoma - Case report
SO NEUROLOGIA MEDICO-CHIRURGICA
LA English
DT Article
DE spinal subdural hematoma; chronic subdural hematoma; lumbar spine;
   migration
ID RAPID SPONTANEOUS RESOLUTION
AB A 59-year-old male presented with spinal subdural hematoma (SDH) with concomitant cranial chronic SDH manifesting as mild paraparesis and numbness in both lower extremities. Magnetic resonance (MR) imaging showed simultaneous occurrence of cranial and spinal SDHs. The patient was treated conservatively because of poor medical condition and mild neurological symptoms, and recovered well within 1 month. Serial follow-up MR imaging revealed spontaneous resolution of both lesions, with signal intensity changes suggesting the degenerative process of subacute hematoma. The spinal hematoma may have migrated from the cranial lesion. Spinal SDH is a potential sequela of chronic SDH in the cranium.
C1 Hiroshima Univ, Grad Sch Biomed Sci, Dept Neurosurg, Minami Ku, Hiroshima 7348551, Japan.
   Araki Neurosurg Hosp, Dept Neurosurg, Hiroshima, Japan.
C3 Hiroshima University
RP Hiroshima Univ, Grad Sch Biomed Sci, Dept Neurosurg, Minami Ku, 1-2-3 Kasumi, Hiroshima 7348551, Japan.
EM satoya@hiroshima-u.ac.jp
OI Yamaguchi, Satoshi/0000-0001-9670-005X
CR Bortolotti C, 2004, J NEUROSURG, V100, P372, DOI 10.3171/spi.2004.100.4.0372
   Cohen JE, 1998, SURG NEUROL, V50, P241, DOI 10.1016/S0090-3019(97)00026-8
   Domenicucci M, 1999, J NEUROSURG, V91, P65, DOI 10.3171/spi.1999.91.1.0065
   GOMORI JM, 1988, AM J ROENTGENOL, V150, P171, DOI 10.2214/ajr.150.1.171
   Hung Kuo-Sheng, 2002, Spine (Phila Pa 1976), V27, pE534, DOI 10.1097/00007632-200212150-00024
   Kreppel D, 2003, NEUROSURG REV, V26, P1, DOI 10.1007/s10143-002-0224-y
   Kulkarni AV, 1998, NEUROSURGERY, V42, P398, DOI 10.1097/00006123-199802000-00125
   KUROIWA T, 1993, J NEUROSURG, V78, P126, DOI 10.3171/jns.1993.78.1.0126
   Leber KA, 1997, J NEUROSURG, V87, P644, DOI 10.3171/jns.1997.87.4.0644
   Lecouvet FE, 2003, J COMPUT ASSIST TOMO, V27, P530, DOI 10.1097/00004728-200307000-00013
   Ohta H, 2001, NEUROL SURG TOKYO, V29, P53
   RADER JP, 1955, NEW ENGL J MED, V253, P374, DOI 10.1056/NEJM195509012530906
   RUSSELL NA, 1983, SURG NEUROL, V20, P133, DOI 10.1016/0090-3019(83)90464-0
   Shimizu S, 1999, NEUROL MED-CHIR, V39, P299, DOI 10.2176/nmc.39.299
   SILVER JM, 1991, ACTA NEUROCHIR, V108, P159, DOI 10.1007/BF01418525
   Tillich M, 1999, NEURORADIOLOGY, V41, P137, DOI 10.1007/s002340050719
   Tsui EYK, 2000, EUR J RADIOL, V36, P53, DOI 10.1016/S0720-048X(99)00167-9
   Wurm G, 1996, NEUROSURG REV, V19, P113, DOI 10.1007/BF00418081
   Yamaguchi S, 2003, SURG NEUROL, V59, P408, DOI 10.1016/S0090-3019(03)00016-8
NR 19
TC 35
Z9 37
U1 0
U2 0
PU JAPAN NEUROSURGICAL SOC
PI TOKYO
PA 5-25-16 HONGO, BUNKYO-KU, TOKYO, 113-0033, JAPAN
SN 0470-8105
EI 1349-8029
J9 NEUROL MED-CHIR
JI Neurol. Med.-Chir.
PD DEC
PY 2005
VL 45
IS 12
BP 645
EP 649
DI 10.2176/nmc.45.645
PG 5
WC Clinical Neurology; Surgery
WE Science Citation Index Expanded (SCI-EXPANDED)
SC Neurosciences & Neurology; Surgery
GA 995PT
UT WOS:000234117000013
PM 16377954
OA gold
DA 2025-06-06
ER

PT J
AU Frati, A
   Salvati, M
   Mainiero, F
   Ippoliti, F
   Rocchi, G
   Raco, A
   Caroli, E
   Cantore, G
   Delfini, R
AF Frati, A
   Salvati, M
   Mainiero, F
   Ippoliti, F
   Rocchi, G
   Raco, A
   Caroli, E
   Cantore, G
   Delfini, R
TI Inflammation markers and risk factors for recurrence in 35 patients with
   a posttraumatic chronic subdural hematoma: a prospective study
SO JOURNAL OF NEUROSURGERY
LA English
DT Article
DE chronic subdural hematoma; interleukin-6; interleukin-8; hematoma
   recurrence; computerized tomography scanning
ID CLOSED-SYSTEM DRAINAGE; ACTIVATING-FACTOR PAF; BURR-HOLE IRRIGATION;
   POSTOPERATIVE RECURRENCE; LOCAL HYPERFIBRINOLYSIS;
   PLASMINOGEN-ACTIVATOR; CEREBROSPINAL-FLUID; FINE-STRUCTURE;
   INTERLEUKIN-6; CYTOKINES
AB Object. To evaluate the role of local inflammation in the pathogenesis and postoperative recurrence of chronic subdural hematoma (CSDH), the authors conducted an investigation in a selected group of patients who could clearly recall a traumatic event and who did not have other risk factors for CSDH. Inflammation was analyzed by measuring the concentration of the proinflammatory and inflammatory cytokines interleukin (IL)-6 and IL-8. The authors also investigated the possible relationship between high levels of local inflammation that were measured and recurrence of the CSDH.
   Methods. A prospective study was performed between 1999 and 2001. Thirty-five patients who could clearly recall a traumatic event that had occurred at least 3 weeks previously and who did not have risk factors for CSDH were enrolled. All patients were surgically treated by burr hole irrigation Plus external drainage.
   The concentration of inflammatory cytokines was very high in the lesion, whereas it was normal in serum. In five cases in which recurrence occurred, concentrations of both IL-6 and IL-8 were significantly increased (p < 0.01) in comparison with cases without a recurrence. In a layering hematoma, the IL-6 and IL-8 concentrations were significantly higher (p < 0.05). Layering CSDHs were also significantly correlated with recurrence. Trabecular hematoma had the lowest cytokine levels and the longest median interval between trauma and clinical onset. The interval from trauma did not significantly influence recurrence, although it did differ significantly between the trabecular and layering CSDH groups. Concentrations of IL-6 and IL-8 in the CSDHs did not differ significantly in relation to either the age of the hematoma (measured as the interval from trauma) or the age of the patient.
   Conclusions. Brain trauma causes the onset of an inflammatory process within the dural border cell layer, high levels of inflammatory cytokines were significantly correlated with recurrence and layering CSDH. A prolonged postoperative antiinflammatory medicine given as prophylaxis may help prevent the recurrence Of a CSDH.
C1 Inst Hlth Care & Sci Res, Dept Neurosurg, Isernia, Italy.
   Neuromed Pozzilli, Rome, Italy.
   Univ Roma La Sapienza, Dept Pathol & Expt Med, Rome, Italy.
   Univ Roma La Sapienza, Dept Neurotraumatol, Rome, Italy.
   Univ Roma La Sapienza, Dept Neurosurg, Rome, Italy.
C3 Sapienza University Rome; Sapienza University Rome; Sapienza University
   Rome
RP Via Cardinal Agliardi 15, I-00165 Rome, Italy.
EM salvati.mautizio@libero.it
RI Caroli, Ezio/G-1427-2012; Frati, Alessandro/AAC-2204-2020; Salvati,
   Maurizio/AAC-5215-2022
OI FRATI, ALESSANDRO/0000-0001-8062-614X; Salvati,
   Maurizio/0000-0002-9815-0423; Mainiero, Fabrizio/0000-0002-7136-9839
CR AKIRA S, 1990, FASEB J, V4, P2860, DOI 10.1096/fasebj.4.11.2199284
   BAGGIOLINI M, 1994, ADV IMMUNOL, V55, P97
   BAUER J, 1991, ANN HEMATOL, V62, P203, DOI 10.1007/BF01729833
   BRACH MA, 1992, INT J CLIN LAB RES, V22, P143, DOI 10.1007/BF02591414
   Carpenter LL, 2002, PSYCHIAT RES, V112, P257, DOI 10.1016/S0165-1781(02)00233-0
   Drapkin A J, 1991, Br J Neurosurg, V5, P467, DOI 10.3109/02688699108998475
   FIRSCHING R, 1990, SURG NEUROL, V33, P173, DOI 10.1016/0090-3019(90)90180-W
   FRIEDE RL, 1978, AM J PATHOL, V92, P69
   FUJISAWA H, 1991, SURG NEUROL, V35, P441, DOI 10.1016/0090-3019(91)90177-B
   Fujisawa H, 1998, ACTA NEUROCHIR, V140, P161, DOI 10.1007/s007010050077
   FUJISAWA H, 1995, J NEUROL NEUROSUR PS, V59, P388, DOI 10.1136/jnnp.59.4.388
   Gabay C, 1999, NEW ENGL J MED, V340, P448, DOI 10.1056/NEJM199902113400607
   GALLIN JI, 1999, INFLAMMATION BASIC P, P478
   Gardner WJ., 1932, ARCH NEURO PSYCHIATR, V27, P847, DOI [10.1001/archneurpsyc.1932.02230160088009, DOI 10.1001/ARCHNEURPSYC.1932.02230160088009]
   GOODELL CL, 1963, ARCH NEUROL-CHICAGO, V8, P429, DOI 10.1001/archneur.1963.00460040099009
   HAINES DE, 1991, ANAT RECORD, V230, P3, DOI 10.1002/ar.1092300103
   HAINES DE, 1993, NEUROSURGERY, V32, P111, DOI 10.1227/00006123-199301000-00017
   HAMILTON MG, 1993, NEUROSURGERY, V33, P67
   HIRASHIMA Y, 1995, ACTA NEUROCHIR, V137, P15, DOI 10.1007/BF02188773
   HIRASIMA Y, 1994, ACTA NEUROCHIR, V129, P20, DOI 10.1007/BF01400868
   ITO H, 1988, SURG NEUROL, V30, P175, DOI 10.1016/0090-3019(88)90269-8
   ITO H, 1976, J NEUROSURG, V45, P26, DOI 10.3171/jns.1976.45.1.0026
   ITO H, 1978, J NEUROSURG, V48, P197, DOI 10.3171/jns.1978.48.2.0197
   Kaminogo M, 1999, NEURORADIOLOGY, V41, P109, DOI 10.1007/s002340050714
   KAWANO N, 1981, J NEUROSURG, V54, P646, DOI 10.3171/jns.1981.54.5.0646
   KISHIMOTO T, 1989, BLOOD, V74, P1, DOI 10.1182/blood.V74.1.1.1
   Kunihara T, 2001, ANN THORAC SURG, V71, P801, DOI 10.1016/S0003-4975(00)02441-3
   Kuroki T, 2001, ACTA NEUROCHIR, V143, P1041, DOI 10.1007/s007010170010
   Kwon TH, 2000, J NEUROSURG, V93, P796, DOI 10.3171/jns.2000.93.5.0796
   Lin TY, 2003, CLIN INFECT DIS, V36, P269, DOI 10.1086/345905
   MARKWALDER TM, 1981, J NEUROSURG, V55, P390, DOI 10.3171/jns.1981.55.3.0390
   MARKWALDER TM, 1981, J NEUROSURG, V54, P637, DOI 10.3171/jns.1981.54.5.0637
   Matsumoto M, 1999, ACTA NEUROCHIR, V141, P177, DOI 10.1007/s007010050283
   Matsushima K, 1989, Cytokine, V1, P2, DOI 10.1016/1043-4666(89)91043-0
   MCKISSOCK W, 1960, LANCET, V1, P1365
   Missori P, 1998, CLIN NEUROL NEUROSUR, V100, P268, DOI 10.1016/S0303-8467(98)00049-3
   MULLER W, 1988, ACTA NEUROCHIR, V93, P137, DOI 10.1007/BF01402896
   Murakami H, 2002, J NEUROSURG, V96, P877, DOI 10.3171/jns.2002.96.5.0877
   Nakaguchi H, 2000, J NEUROSURG, V93, P791, DOI 10.3171/jns.2000.93.5.0791
   Nakaguchi H, 2001, J NEUROSURG, V95, P256, DOI 10.3171/jns.2001.95.2.0256
   Nakamura S, 1989, Brain Inj, V3, P129, DOI 10.3109/02699058909004543
   NOMURA S, 1994, J NEUROSURG, V81, P910, DOI 10.3171/jns.1994.81.6.0910
   Okada Y, 2002, SURG NEUROL, V57, P405, DOI 10.1016/S0090-3019(02)00720-6
   Patterson P H, 1992, Curr Opin Neurobiol, V2, P94, DOI 10.1016/0959-4388(92)90169-L
   Reinges MHT, 2000, J NEUROL NEUROSUR PS, V69, P40, DOI 10.1136/jnnp.69.1.40
   Sarkar C, 2002, ACTA NEUROCHIR, V144, P983, DOI 10.1007/s00701-002-0994-6
   SCHACHENMAYR W, 1978, AM J PATHOL, V92, P53
   Schroder J M, 1992, Immunol Ser, V57, P387
   Suzuki K, 1999, J TRAUMA, V46, P532, DOI 10.1097/00005373-199903000-00040
   Suzuki M, 1998, ACTA NEUROCHIR, V140, P261, DOI 10.1007/s007010050093
   Suzuki M, 1998, ACTA NEUROCHIR, V140, P51, DOI 10.1007/s007010050057
   TABADDOR K, 1977, J NEUROSURG, V46, P220, DOI 10.3171/jns.1977.46.2.0220
   Tanikawa M, 2001, ACTA NEUROCHIR, V143, P613, DOI 10.1007/s007010170067
   Tsutsumi K, 1997, J NEUROSURG, V87, P870, DOI 10.3171/jns.1997.87.6.0870
   Vaquero J, 2002, ACTA NEUROCHIR, V144, P343, DOI 10.1007/s007010200047
   Virchow R., 1857, Verh Phys Med Ges Wurzburg, V7, P134
   Weigel R, 2001, ACTA NEUROCHIR, V143, P811, DOI 10.1007/s007010170035
   YAMASHIMA T, 1985, ACTA NEUROPATHOL, V67, P219, DOI 10.1007/BF00687804
   YAMASHIMA T, 1983, J NEUROSURG, V59, P298, DOI 10.3171/jns.1983.59.2.0298
   ZWAHLEN R, 1993, INT REV EXP PATHOL, V34, P27
NR 60
TC 191
Z9 204
U1 0
U2 9
PU AMER ASSOC NEUROLOGICAL SURGEONS
PI ROLLING MEADOWS
PA 5550 MEADOWBROOK DRIVE, ROLLING MEADOWS, IL 60008 USA
SN 0022-3085
EI 1933-0693
J9 J NEUROSURG
JI J. Neurosurg.
PD JAN
PY 2004
VL 100
IS 1
BP 24
EP 32
DI 10.3171/jns.2004.100.1.0024
PG 9
WC Clinical Neurology; Surgery
WE Science Citation Index Expanded (SCI-EXPANDED)
SC Neurosciences & Neurology; Surgery
GA 761YQ
UT WOS:000187943400005
PM 14743908
DA 2025-06-06
ER

PT J
AU Sherrod, BA
   Baker, C
   Gamboa, N
   McNally, S
   Grandhi, R
AF Sherrod, Brandon A.
   Baker, Cordell
   Gamboa, Nicholas
   McNally, Scott
   Grandhi, Ramesh
TI Preoperative MRI characteristics predict chronic subdural haematoma
   postoperative recurrence: a meta-analysis
SO BRITISH JOURNAL OF NEUROSURGERY
LA English
DT Review
DE Chronic subdural haematoma; magnetic resonance imaging; meta-analysis;
   recurrence; surgery
AB Purpose
   Prior studies have reported that preoperative T1 magnetic resonance imaging (MRI) signal iso- or hypointensity may indicate higher risk of postoperative chronic subdural haematoma recurrence (cSDH). The authors undertook a meta-analysis to determine whether preoperative MRI characteristics may predict recurrence and/or reoperation after initial surgical evacuation of cSDH.
   Materials and methods
   Embase, PubMed and Cochrane Library were queried to find articles published after 1990 that included data on preoperative brain MRIs obtained prior to burr hole or craniotomy haematoma evacuation of unilateral or bilateral cSDH and data on postoperative recurrence and/or repeat evacuation. The authors specifically investigated the T1 signal characteristics of the haematoma as they related to postoperative recurrence.
   Results
   Five articles were identified that included preoperative MRI T1 signal characteristics and postoperative recurrence data. One study reported cSDH recurrence requiring reoperation as the primary outcome, whereas four studies reported SDH recurrence alone as the primary outcome. A total of 1081 patients with a total of 1290 cSDHs underwent surgical evacuation. In the combined analysis, there were 62 recurrences in 300 cases (20.7%) in the MRI T1 hypo- and/or iso-intensity groups and 59 recurrences in 885 cases (6.7%) in the MRI T1 other groups (combined odds ratio = 4.385 (95% CI 2.93-6.57)). There was low heterogeneity among studies (i (2) = 0%).
   Conclusion
   This meta-analysis suggests that preoperative MRI T1 hypo- or isointensity cSDH signal may predict increased postoperative SDH recurrence risk.
C1 [Sherrod, Brandon A.; Baker, Cordell; Gamboa, Nicholas; Grandhi, Ramesh] Univ Utah, Clin Neurosci Ctr, Dept Neurosurg, 175 N Med Dr East, Salt Lake City, UT 84132 USA.
   [McNally, Scott] Univ Utah, Dept Radiol & Imaging Sci, Salt Lake City, UT 84132 USA.
C3 Utah System of Higher Education; University of Utah; Utah System of
   Higher Education; University of Utah
RP Grandhi, R (corresponding author), Univ Utah, Clin Neurosci Ctr, Dept Neurosurg, 175 N Med Dr East, Salt Lake City, UT 84132 USA.
EM neuropub@hsc.utah.edu
OI Grandhi, Ramesh/0000-0001-9000-6083
FU AHA Scientist Development Grant [17SDG33460420]; NIH [1R01
   HL127582-01A1]; American Heart Association (AHA) [17SDG33460420] Funding
   Source: American Heart Association (AHA)
FX Scott McNally is supported by AHA Scientist Development Grant
   17SDG33460420 (PI McNally) and NIH Grant 1R01 HL127582-01A1 (PI Parker).
   Ramesh Grandhi is a consultant for Medtronic Neurovascular, Cerenovus,
   and BALT Neurovascular. The other authors report no conflict of
   interest.
CR Axon RN, 2011, JAMA-J AM MED ASSOC, V305, P504, DOI 10.1001/jama.2011.72
   Bartek J, 2017, WORLD NEUROSURG, V106, P609, DOI 10.1016/j.wneu.2017.07.044
   Brennan Paul M, 2017, J Neurosurg, V127, P732, DOI [10.3171/2016.8.JNS16134.test, 10.3171/2016.8.JNS16134]
   Fujisawa H, 2006, NEUROL MED-CHIR, V46, P333, DOI 10.2176/nmc.46.333
   Fujitani S, 2017, J NEUROSURG, V126, P755, DOI 10.3171/2016.1.JNS152655
   Goto H, 2015, NEUROL MED-CHIR, V55, P173, DOI 10.2176/nmc.oa.2013-0390
   Imaizumi T, 2003, J NEUROSURG, V99, P824, DOI 10.3171/jns.2003.99.5.0824
   Jiang RC, 2018, JAMA NEUROL, V75, P1338, DOI 10.1001/jamaneurol.2018.2030
   Kaminogo M, 1999, NEURORADIOLOGY, V41, P109, DOI 10.1007/s002340050714
   Kolias AG, 2014, NAT REV NEUROL, V10, P570, DOI 10.1038/nrneurol.2014.163
   Lee SH, 2018, J KOREAN NEUROSURG S, V61, P97, DOI 10.3340/jkns.2016.0606.005
   Li FB, 2017, J NEUROL SCI, V377, P149, DOI 10.1016/j.jns.2017.04.013
   Mehta V, 2018, J CLIN NEUROSCI, V50, P7, DOI 10.1016/j.jocn.2018.01.050
   Motiei-Langroudi R, 2018, J NEUROSURG, V129, P1143, DOI 10.3171/2017.6.JNS17130
   Santarius T, 2009, LANCET, V374, P1067, DOI 10.1016/S0140-6736(09)61115-6
   Tsutsumi K, 1997, J NEUROSURG, V87, P870, DOI 10.3171/jns.1997.87.6.0870
   Yang WY, 2017, NEUROSURG CLIN N AM, V28, P205, DOI 10.1016/j.nec.2016.11.002
NR 17
TC 6
Z9 8
U1 0
U2 1
PU TAYLOR & FRANCIS LTD
PI ABINGDON
PA 2-4 PARK SQUARE, MILTON PARK, ABINGDON OR14 4RN, OXON, ENGLAND
SN 0268-8697
EI 1360-046X
J9 BRIT J NEUROSURG
JI Br. J. Neurosurg.
PD SEP 3
PY 2021
VL 35
IS 5
BP 527
EP 531
DI 10.1080/02688697.2021.1903391
EA MAR 2021
PG 5
WC Clinical Neurology; Surgery
WE Science Citation Index Expanded (SCI-EXPANDED)
SC Neurosciences & Neurology; Surgery
GA YG0QL
UT WOS:000634596900001
PM 33779443
DA 2025-06-06
ER

PT J
AU Dian, J
   Linton, J
   Shankar, JJS
AF Dian, Joshua
   Linton, Janice
   Shankar, Jai J. S.
TI Risk of recurrence of subdural hematoma after EMMA vs surgical drainage
   - Systematic review and meta-analysis
SO INTERVENTIONAL NEURORADIOLOGY
LA English
DT Review
DE Embolization; chronic subdural hematoma; surgical drainage; craniotomy
AB Objective
   Chronic subdural hematoma (CSDH) is a common and debilitating neurological condition whose treatments, including burr hole drainage and craniotomy, suffer from high rates of recurrence and complication. Embolization of the middle meningeal artery (EMMA) is a promising minimally invasive approach to manage CSDH in a broad set of patients.
   Methods
   To evaluate the efficacy and safety of EMMA, a database search was conducted including the terms "subdural hematoma; embolization; embolized; middle meningeal" was performed and yielded a total of 260 results. Following exclusion based on predefined criteria, a total of four studies were identified and outcomes including recurrence rates and complication rates were extracted for analysis.
   Results
   Four studies including intervention and control groups were included with a total of n = 888 patients. The relative risk of CSDH recurrence in the EMMA (3.5%) compared to control group (23.5%) was significantly reduced when EMMA was performed (risk ratio = 0.17; 95% confidence interval (CI) 0.05-0.67). In addition, rates of complication were not significantly different between patients with conventional therapy and those who received EMMA (OR = 0.77; 95 confidence interval (CI) 0.3-1.99).
   Conclusion
   Based on limited data, EMMA reduces the risk of recurrence by 20% compared to surgical treatment for CSDH.
C1 [Dian, Joshua] Univ Manitoba, Dept Neurosurg, Winnipeg, MB, Canada.
   [Linton, Janice] Univ Manitoba, Community Hlth Sci Neil John Maclean Hlth Sci Lib, Winnipeg, MB, Canada.
   [Shankar, Jai J. S.] Univ Manitoba, Dept Radiol, 807K,John Buhler Res Ctr,715 McDermot Ave, Winnipeg, MB R3E 3P5, Canada.
C3 University of Manitoba; University of Manitoba; University of Manitoba
RP Shankar, JJS (corresponding author), Univ Manitoba, Dept Radiol, 807K,John Buhler Res Ctr,715 McDermot Ave, Winnipeg, MB R3E 3P5, Canada.
EM shivajai1@gmail.com
OI Shankar, Jai/0000-0002-3707-9723; Linton, Janice/0000-0002-3210-9022
CR Ban SP, 2018, RADIOLOGY, V286, P909, DOI 10.1148/radiol.2017170053
   Bartek J, 2018, WORLD NEUROSURG, V113, pE555, DOI 10.1016/j.wneu.2018.02.094
   Ducruet AF, 2012, NEUROSURG REV, V35, P155, DOI 10.1007/s10143-011-0349-y
   Edlmann E, 2017, J NEUROINFLAMM, V14, DOI 10.1186/s12974-017-0881-y
   Jiang RC, 2018, JAMA NEUROL, V75, P1338, DOI 10.1001/jamaneurol.2018.2030
   Kageyama H, 2013, J NEUROSURG, V119, P332, DOI 10.3171/2013.3.JNS122162
   Kim E, 2017, WORLD NEUROSURG, V101, P520, DOI 10.1016/j.wneu.2017.02.070
   Lee Hyun Seok, 2018, Korean J Neurotrauma, V14, P68, DOI 10.13004/kjnt.2018.14.2.68
   Link TW, 2019, NEUROSURGERY, V85, P801, DOI 10.1093/neuros/nyy521
   Mandai S, 2000, J NEUROSURG, V93, P686, DOI 10.3171/jns.2000.93.4.0686
   Ng S, 2020, J NEUROINTERV SURG, V12, P695, DOI 10.1136/neurintsurg-2019-015421
   Oishi M, 2001, NEUROL MED-CHIR, V41, P382, DOI 10.2176/nmc.41.382
   Schwarz F, 2015, CLIN NEUROL NEUROSUR, V138, P66, DOI 10.1016/j.clineuro.2015.08.002
   Scoville J, 2020, NEUROSURGERY, V67, P173
   Shotar E, 2020, J NEUROINTERV SURG, V12, P1209, DOI 10.1136/neurintsurg-2020-016048
   Thotakura AK, 2015, WORLD NEUROSURG, V84, P1968, DOI 10.1016/j.wneu.2015.08.044
   Yang WY, 2017, NEUROSURG CLIN N AM, V28, P205, DOI 10.1016/j.nec.2016.11.002
NR 17
TC 29
Z9 30
U1 0
U2 2
PU SAGE PUBLICATIONS INC
PI THOUSAND OAKS
PA 2455 TELLER RD, THOUSAND OAKS, CA 91320 USA
SN 1591-0199
EI 2385-2011
J9 INTERV NEURORADIOL
JI Interv. Neuroradiol.
PD AUG
PY 2021
VL 27
IS 4
BP 577
EP 583
AR 1591019921990962
DI 10.1177/1591019921990962
EA FEB 2021
PG 7
WC Clinical Neurology; Radiology, Nuclear Medicine & Medical Imaging
WE Science Citation Index Expanded (SCI-EXPANDED)
SC Neurosciences & Neurology; Radiology, Nuclear Medicine & Medical Imaging
GA UH2BM
UT WOS:000621164700001
PM 33525919
OA Green Published, hybrid
DA 2025-06-06
ER

PT J
AU Lee, KS
AF Lee, Kyeong-Seok
TI How to Treat Chronic Subdural Hematoma? Past and Now
SO JOURNAL OF KOREAN NEUROSURGICAL SOCIETY
LA English
DT Review
DE Hematoma, Subdural, Chronic; Craniotomy; Trephining; Conservative
   treatment; Recurrence; Craniocerebral trauma
ID CLOSED-SYSTEM DRAINAGE; TWIST-DRILL CRANIOSTOMY; EVACUATING PORT SYSTEM;
   SHARED DECISION-MAKING; SPONTANEOUS RESOLUTION; NONSURGICAL TREATMENT;
   SURGICAL-MANAGEMENT; DEXAMETHASONE TREATMENT; REDUCTION CRANIOPLASTY;
   RECURRENCE
AB Treatment of chronic subdural hematoma (CSDH) is relatively straightforward, however, there is still some debate regarding the best strategy for treatment. The most practical recommendations of up to date were identified by a review of literature. The author reviewed the literature on CSDH management from the past to now to identify the best methods. Till 1970s, craniotomy was the most commonly used method. Burr hole (BH) became the most preferred method from 1980s. In 1977, twist drill (TD) craniostomy was introduced. Closed system drainage after a BH or a TD became the most frequently used surgical method. Although nonsurgical treatment is often successful, trephination has more advantages, such as rapid resolution of the symptoms and short period of hospitalization. Nonsurgical treatment is possible in asymptomatic patients with a small CSDH. For the symptomatic patients with CSDH, trephination is the treatment of choice, either by BH or TD. In gray zone between surgery and medical treatment, shared decision making can be an ideal approach. For the recurrent CSDHs, repeated trephination is still effective for patients with a low risk of recurrence. If the risk of recurrence is high, additional management would be helpful. For the refractory CSDHs, it is necessary to obliterate the subdural space.
C1 [Lee, Kyeong-Seok] Soonchunhyang Univ, Chonan Hosp, Dept Neurosurg, Cheonan, South Korea.
C3 Soonchunhyang University
RP Lee, KS (corresponding author), Soonchunhyang Univ, Chonan Hosp, Dept Neurosurg, 31 Suncheonhyang 6 Gil, Cheonan 31151, South Korea.
EM ksleens@sch.ac.kr
OI Lee, Kyeong-Seok/0009-0006-8278-0187
CR Alcalá-Cerra G, 2014, WORLD NEUROSURG, V82, DOI 10.1016/j.wneu.2014.08.012
   Almenawer SA, 2014, ANN SURG, V259, P449, DOI 10.1097/SLA.0000000000000255
   AMBROSETTO C, 1962, ARCH NEUROL-CHICAGO, V6, P287, DOI 10.1001/archneur.1962.00450220029005
   [Anonymous], 2013, CAN J NEUROL SCI, V40, P56
   AOKI N, 1990, J NEUROSURG, V73, P201, DOI 10.3171/jns.1990.73.2.0201
   Arginteanu MS, 1999, J NEUROTRAUM, V16, P1235, DOI 10.1089/neu.1999.16.1235
   Asfora WT, 2003, SURG NEUROL, V59, P329, DOI 10.1016/S0090-3019(03)00039-9
   Barry MJ, 2012, NEW ENGL J MED, V366, P780, DOI 10.1056/NEJMp1109283
   Baschera D, 2018, WORLD NEUROSURG, V116, pE983, DOI 10.1016/j.wneu.2018.05.145
   BENDER MB, 1974, ARCH NEUROL-CHICAGO, V31, P73, DOI 10.1001/archneur.1974.00490380021001
   Berhouma M, 2014, ACTA NEUROCHIR, V156, P2359, DOI 10.1007/s00701-014-2219-1
   Bleck TP, 2009, CRIT CARE CLIN, V25, P153, DOI 10.1016/j.ccc.2008.12.004
   Cenic A, 2005, CAN J NEUROL SCI, V32, P501, DOI 10.1017/S0317167100004510
   Chihara Hideo, 2014, NMC Case Rep J, V1, P1, DOI 10.2176/nmccrj.2013-0343
   D'Errico A P, 1930, Yale J Biol Med, V3, P11
   Delgado-López PD, 2009, NEUROCIRUGIA, V20, P346
   Desai VR, 2017, NEUROSURG CLIN N AM, V28, P279, DOI 10.1016/j.nec.2016.11.010
   Ducruet AF, 2012, NEUROSURG REV, V35, P155, DOI 10.1007/s10143-011-0349-y
   Emich S, 2014, TRIALS, V15, DOI 10.1186/1745-6215-15-6
   Emonds N, 1999, NEUROL RES, V21, P77, DOI 10.1080/01616412.1999.11740897
   Frazier CH, 1935, ANN SURG, V101, P671, DOI 10.1097/00000658-193502000-00003
   Gazzeri R, 2007, ACTA NEUROCHIR, V149, P487, DOI 10.1007/s00701-007-1139-8
   Gelabert-González M, 2005, CLIN NEUROL NEUROSUR, V107, P223, DOI 10.1016/j.clineuro.2004.09.015
   GJERRIS F, 1974, J NEUROSURG, V40, P639, DOI 10.3171/jns.1974.40.5.0639
   GRISOLI F, 1988, NEUROSURGERY, V23, P616, DOI 10.1227/00006123-198811000-00012
   Gurelik M, 2007, CAN J NEUROL SCI, V34, P84, DOI 10.1017/S0317167100005849
   Hellwig D, 1996, SURG NEUROL, V45, P272, DOI 10.1016/0090-3019(95)00417-3
   Hirakawa K, 1972, Neurol Med Chir (Tokyo), V12, P71, DOI 10.2176/nmc.12.71
   Horikoshi T, 1998, NEUROL MED-CHIR, V38, P527, DOI 10.2176/nmc.38.527
   Horn EM, 2006, SURG NEUROL, V65, P150, DOI 10.1016/j.surneu.2005.05.030
   Horrax G, 1937, NEW ENGL J MED, V216, P381, DOI 10.1056/NEJM193703042160904
   Ivamoto HS, 2016, WORLD NEUROSURG, V86, P399, DOI 10.1016/j.wneu.2015.10.025
   Kageyama H, 2013, J NEUROSURG, V119, P332, DOI 10.3171/2013.3.JNS122162
   Kenning TJ, 2010, J NEUROSURG, V113, pA416, DOI 10.3171/2010.5.JNS1083
   Kim HC, 2016, J KOREAN NEUROSURG S, V59, P628, DOI 10.3340/jkns.2016.59.6.628
   Kim JH, 2011, J KOREAN NEUROSURG S, V50, P103, DOI 10.3340/jkns.2011.50.2.103
   Krieg SM, 2012, ACTA NEUROCHIR, V154, P699, DOI 10.1007/s00701-012-1294-4
   Kuroki T, 2001, ACTA NEUROCHIR, V143, P1041, DOI 10.1007/s007010170010
   Kwon CS, 2018, WORLD NEUROSURG, V109, pE707, DOI 10.1016/j.wneu.2017.10.058
   LAUMER R, 1989, NEUROSURGERY, V25, P991, DOI 10.1227/00006123-198912000-00026
   Lee EO, 2013, NEW ENGL J MED, V368, P6, DOI 10.1056/NEJMp1209500
   Lee JY, 2004, SURG NEUROL, V61, P523, DOI 10.1016/j.surneu.2003.10.026
   Lee Kyeong-Seok, 2015, Korean J Neurotrauma, V11, P27, DOI 10.13004/kjnt.2015.11.2.27
   Lee Seong-Jong, 2016, Korean J Neurotrauma, V12, P107, DOI 10.13004/kjnt.2016.12.2.107
   Lega BC, 2010, J NEUROSURG, V113, P615, DOI 10.3171/2009.9.JNS08825
   Link TW, 2018, WORLD NEUROSURG, V118, pE570, DOI 10.1016/j.wneu.2018.06.241
   Liu WM, 2014, J NEUROSURG, V121, P665, DOI 10.3171/2014.5.JNS132715
   Lu WC, 2018, WORLD NEUROSURG, V115, pE756, DOI 10.1016/j.wneu.2018.04.168
   MARKWALDER TM, 1985, NEUROSURGERY, V16, P185, DOI 10.1227/00006123-198502000-00010
   MARKWALDER TM, 1981, J NEUROSURG, V54, P637, DOI 10.3171/jns.1981.54.5.0637
   MARTIN G, 1995, J CLIN NEUROSCI, V2, P257, DOI 10.1016/S0967-5868(95)80012-3
   Matsui T, 2001, NEUROL RES, V23, P67, DOI 10.1179/016164101101198145
   Montano N, 2018, INT J MED REV, V3, P497
   NAGANUMA H, 1986, NEUROSURGERY, V19, P794, DOI 10.1227/00006123-198611000-00013
   Nakajima H, 2002, SURG NEUROL, V58, P385, DOI 10.1016/S0090-3019(02)00921-7
   Neal MT, 2013, CLIN NEUROL NEUROSUR, V115, P658, DOI 10.1016/j.clineuro.2012.07.017
   NEGRON RA, 1975, J NEUROSURG, V42, P609, DOI 10.3171/jns.1975.42.5.0609
   OKU Y, 1984, J NEUROSURG, V61, P269, DOI 10.3171/jns.1984.61.2.0269
   Parlato C, 2000, SURG NEUROL, V53, P312, DOI 10.1016/S0090-3019(00)00200-7
   Pedersen CB, 2017, SURG J-NY, V3, pe174, DOI 10.1055/s-0037-1607215
   Pont LMEB, 2012, EUR J NEUROL, V19, P1397, DOI 10.1111/j.1468-1331.2012.03768.x
   Prevedi G, 1966, Radiol Med, V52, P436
   PROBST C, 1988, J NEUROSURG, V68, P908, DOI 10.3171/jns.1988.68.6.0908
   Putnam TJ, 1925, ARCH SURG-CHICAGO, V11, P329, DOI 10.1001/archsurg.1925.01120150002001
   Ratre Shailendra, 2015, J Assoc Physicians India, V63, P79
   Reinges MHT, 2000, J NEUROL NEUROSUR PS, V69, P40, DOI 10.1136/jnnp.69.1.40
   ROBINSON RG, 1984, J NEUROSURG, V61, P263, DOI 10.3171/jns.1984.61.2.0263
   Rocchi G, 2007, SURG NEUROL, V67, P374, DOI 10.1016/j.surneu.2006.08.066
   Rovlias Aristedis, 2015, Surg Neurol Int, V6, P127, DOI 10.4103/2152-7806.161788
   Rudiger A, 2001, SWISS MED WKLY, V131, P387
   Rughani AI, 2010, J NEUROSURG, V113, P609, DOI 10.3171/2009.11.JNS091244
   Santarius T, 2008, BRIT J NEUROSURG, V22, P529, DOI 10.1080/02688690802195381
   Sato M, 2001, NEUROSURGERY, V48, P1297, DOI 10.1097/00006123-200106000-00023
   Singla A, 2013, CLIN NEUROL NEUROSUR, V115, P425, DOI 10.1016/j.clineuro.2012.06.005
   Soleman J., 2014, TRAUMATIC BRAIN INJU, P249, DOI DOI 10.5772/57353
   Stanisic M, 2017, NEUROSURGERY, V81, P752, DOI 10.1093/neuros/nyx090
   Sun TFD, 2005, BRIT J NEUROSURG, V19, P327, DOI 10.1080/02688690500305332
   Sundine MJ, 2006, J CRANIOFAC SURG, V17, P645, DOI 10.1097/00001665-200607000-00007
   SUZUKI J, 1970, J NEUROSURG, V33, P548, DOI 10.3171/jns.1970.33.5.0548
   Suzuki K, 1998, SURG NEUROL, V50, P231, DOI 10.1016/S0090-3019(97)00339-X
   TABADDOR K, 1977, J NEUROSURG, V46, P220, DOI 10.3171/jns.1977.46.2.0220
   Taussky P, 2008, BRIT J NEUROSURG, V22, P279, DOI 10.1080/02688690701818885
   Thotakura AK, 2015, WORLD NEUROSURG, V84, P1968, DOI 10.1016/j.wneu.2015.08.044
   Van der Veken J, 2014, ACTA NEUROCHIR, V156, P981, DOI 10.1007/s00701-014-2042-8
   Vinchon M, 2001, J NEUROSURG, V95, P249, DOI 10.3171/jns.2001.95.2.0249
   Voelker JL, 2000, NEUROSURG CLIN N AM, V11, P507, DOI 10.1016/S1042-3680(18)30115-3
   Wang D, 2014, J NEUROL SCI, V336, P237, DOI 10.1016/j.jns.2013.11.005
   Wang QF, 2016, MEDICINE, V95, DOI 10.1097/MD.0000000000003036
   Watanabe Saiko, 2016, Surg Neurol Int, V7, pS876, DOI 10.4103/2152-7806.194498
   Weigel R, 2004, BRIT J NEUROSURG, V18, P8, DOI 10.1080/02688690410001660418
   Weigel R, 2003, J NEUROL NEUROSUR PS, V74, P937, DOI 10.1136/jnnp.74.7.937
   Weigel R, 2007, NEUROSURGERY, V61, P788, DOI 10.1227/01.NEU.0000298907.56012.E8
   Xu CS, 2017, EUR REV MED PHARMACO, V21, P809
   Xu C, 2016, NEUROL MED-CHIR, V56, P62, DOI 10.2176/nmc.ra.2015-0013
   Yamada SM, 2018, NEUROSURG REV, V41, P549, DOI 10.1007/s10143-017-0889-x
   2006, SURG NEUROL, V65, P150, DOI DOI 10.1016/J.SURNEU.2005.05.030
   2004, BRAIN INJURY, V18, P351, DOI DOI 10.1080/02699050310001645801
   2007, NEUROSURGERY, V61, P788, DOI DOI 10.1227/01.NEU.0000280072.36339.9D
   1998, NEUROL MED CHIR TOKY, V38, P527
   SURG NEUROL, V53, P312
   2004, SURG NEUROL, V61, P523, DOI DOI 10.1016/J.SURNEU.2003.10.026
   2013, ACTA NEUROL BELG, V113, P55, DOI DOI 10.1007/S13760-012-0130-1
   1970, J NEUROSURG, V33, P632
NR 103
TC 19
Z9 24
U1 1
U2 4
PU KOREAN NEUROSURGICAL SOC
PI SEOUL
PA BLDG B, #402, 27, CHILPAE-RO, JUNG-GU, SEOUL, 04511, SOUTH KOREA
SN 2005-3711
EI 1598-7876
J9 J KOREAN NEUROSURG S
JI J. Korean. Neurosurg. Soc.
PD MAR
PY 2019
VL 62
IS 2
BP 144
EP 152
DI 10.3340/jkns.2018.0156
PG 9
WC Clinical Neurology; Surgery
WE Science Citation Index Expanded (SCI-EXPANDED)
SC Neurosciences & Neurology; Surgery
GA HW5GB
UT WOS:000466716300003
PM 30486622
OA Green Published, gold
DA 2025-06-06
ER

PT J
AU Ishfaq, A
   Ahmed, I
   Bhatti, SH
AF Ishfaq, Asim
   Ahmed, Ishfaq
   Bhatti, Sabir Hussain
TI Effect of Head Positioning on Outcome after Burr Hole Craniostomy for
   Chronic Subdural Haematoma
SO JCPSP-JOURNAL OF THE COLLEGE OF PHYSICIANS AND SURGEONS PAKISTAN
LA English
DT Article
DE Chronic subdural haematoma; Craniostomy; Head position
ID POSTOPERATIVE-PATIENT POSTURE; RECURRENCE; DRAINAGE; THERAPY
AB Objective: To determine the effect of position of the patient's head after burr hole craniostomy on the outcome of chronic subdural haematoma, in terms of haematoma efflux, hospital stay and recurrence rate.
   Study Design: Quasi experimental.
   Place and Duration of Study: Combined Military Hospital, Rawalpindi, from February 2007 to February 2008.
   Methodology: Sixty patients were divided in two equal groups of 30 patients each. Group A patients were kept flat after the burr hole craniostomy and group B patients were kept with head end of bed elevated by 30 degrees. The results were statistically analysed through software SPSS 14.
   Results: The mean age was 59.98 +/- 13.7 years. There was predominance of males (M:F=3.2:1). The location of haematoma was frontoparietal in majority (72%), right sided in 31 (51.6%), left sided in 20 (30%) and bilateral in 9 (15%) patients. Average daily output was 152 ml in group A and 142 ml in group B. Haematoma efflux was found to be sufficient in 26 (86.6%) patients of group A and 27 (90%) of group B. Wound infection occurred in 2 patients of group A and 1 in group B. Seizures occurred in 2 patients of group A and 3 of group B. Although, there was longer hospital stay for group A vs. group B (p=0.002), recurrence rate was insignificant amongst the two groups as 10% vs. 13% (p=0.688).
   Conclusion: Assuming a 300 head up position soon after operation in cases of chronic subdural haematoma does not significantly affect the outcome and recurrence.
C1 [Ishfaq, Asim; Ahmed, Ishfaq] Combined Mil Hosp, Dept Neurosurg, Rawalpindi, Pakistan.
   [Bhatti, Sabir Hussain] Combined Mil Hosp, Dept Neurosurg, Abbottabad, Pakistan.
RP Ishfaq, A (corresponding author), House 311,St 39,G-9-1, Islamabad, Pakistan.
EM asimishfaq@gmail.com
CR Abouzari M, 2007, NEUROSURGERY, V61, P794, DOI 10.1227/01.NEU.0000298908.94129.67
   Anjum Qudsia, 2005, J Coll Physicians Surg Pak, V15, P746
   Baechli H, 2004, NEUROSURG REV, V27, P263, DOI 10.1007/s10143-004-0337-6
   Dran G, 2007, NEUROCHIRURGIE, V53, P477, DOI 10.1016/j.neuchi.2007.09.146
   Erol FS, 2005, J CLIN NEUROSCI, V12, P261, DOI 10.1016/j.jocn.2003.09.012
   Gastone P, 2004, NEUROL INDIA, V52, P475
   Gelabert-González M, 2005, CLIN NEUROL NEUROSUR, V107, P223, DOI 10.1016/j.clineuro.2004.09.015
   KHAN RD, 2004, PAK ARMED FORCES MED, V54, P176
   Khanzada K, 2004, J POSTGRAD MED I, V18, P651
   Macro V, 2005, PRINCIPLES NEUROSURG, P363
   Nakajima H, 2002, SURG NEUROL, V58, P385, DOI 10.1016/S0090-3019(02)00921-7
   Rust T, 2006, J CLIN NEUROSCI, V13, P823, DOI 10.1016/j.jocn.2004.12.013
   Stoodley M, 2000, NEUROSURG CLIN N AM, V11, P425, DOI 10.1016/S1042-3680(18)30104-9
   Taussky P, 2008, BRIT J NEUROSURG, V22, P279, DOI 10.1080/02688690701818885
   Tokmak M, 2007, J NEUROSURG, V107, P290, DOI 10.3171/JNS-07/08/0290
   Weigel R, 2004, BRIT J NEUROSURG, V18, P8, DOI 10.1080/02688690410001660418
   Williams GR, 2001, J CLIN NEUROSCI, V8, P551, DOI 10.1054/jocn.2000.0926
NR 17
TC 11
Z9 11
U1 0
U2 0
PU COLL PHYSICIANS & SURGEONS PAKISTAN
PI KARACHI
PA SEVENTH CENTRAL ST, DEFENCE HOUSING AUTHORITY, KARACHI, 75500, PAKISTAN
SN 1022-386X
J9 JCPSP-J COLL PHYSICI
JI JCPSP-J. Coll. Physicians Surg.
PD AUG
PY 2009
VL 19
IS 8
BP 492
EP 495
PG 4
WC Medicine, General & Internal
WE Science Citation Index Expanded (SCI-EXPANDED)
SC General & Internal Medicine
GA 497FT
UT WOS:000270043600007
PM 19651011
DA 2025-06-06
ER

PT J
AU Ducruet, AF
   Grobelny, BT
   Zacharia, BE
   Hickman, ZL
   DeRosa, PL
   Anderson, K
   Sussman, E
   Carpenter, A
   Connolly, ES
AF Ducruet, Andrew F.
   Grobelny, Bartosz T.
   Zacharia, Brad E.
   Hickman, Zachary L.
   DeRosa, Peter L.
   Anderson, Kristen
   Sussman, Eric
   Carpenter, Austin
   Connolly, E. Sander, Jr.
TI The surgical management of chronic subdural hematoma
SO NEUROSURGICAL REVIEW
LA English
DT Review
DE Subdural hematoma; Chronic; Anticoagulation; Antiplatelet;
   Antiepileptic; Burr-hole; Craniotomy
ID TWIST-DRILL CRANIOSTOMY; CLOSED-SYSTEM DRAINAGE; BURR-HOLE CRANIOSTOMY;
   ACTIVATED FACTOR-VII; PROTHROMBIN COMPLEX CONCENTRATE; ACUTE
   INTRACEREBRAL HEMORRHAGE; POSTOPERATIVE-PATIENT POSTURE; MENINGEAL
   ARTERY EMBOLIZATION; RANDOMIZED CONTROLLED-TRIAL; INTRACRANIAL
   HEMORRHAGE
AB Chronic subdural hematoma (cSDH) is an increasingly common neurological disease process. Despite the wide prevalence of cSDH, there remains a lack of consensus regarding numerous aspects of its clinical management. We provide an overview of the epidemiology and pathophysiology of cSDH and discuss several controversial management issues, including the timing of post-operative resumption of anticoagulant medications, the effectiveness of anti-epileptic prophylaxis, protocols for mobilization following evacuation of cSDH, as well as the comparative effectiveness of the various techniques of surgical evacuation. A PubMed search was carried out through October 19, 2010 using the following keywords: "subdural hematoma", "craniotomy", "burr-hole", "management", "anticoagulation", "seizure prophylaxis", "antiplatelet", "mobilization", and "surgical evacuation", alone and in combination. Relevant articles were identified and back-referenced to yield additional papers. A meta-analysis was then performed comparing the efficacy and complications associated with the various methods of cSDH evacuation. There is general agreement that significant coagulopathy should be reversed expeditiously in patients presenting with cSDH. Although protocols for gradual resumption of anti-coagulation for prophylaxis of venous thrombosis may be derived from guidelines for other neurosurgical procedures, further prospective study is necessary to determine the optimal time to restart full-dose anti-coagulation in the setting of recently drained cSDH. There is also conflicting evidence to support seizure prophylaxis in patients with cSDH, although the existing literature supports prophylaxis in patients who are at a higher risk for seizures. The published data regarding surgical technique for cSDH supports primary twist drill craniostomy (TDC) drainage at the bedside for patients who are high-risk surgical candidates with non-septated cSDH and craniotomy as a first-line evacuation technique for cSDH with significant membranes. Larger prospective studies addressing these aspects of cSDH management are necessary to establish definitive recommendations.
C1 [Ducruet, Andrew F.; Grobelny, Bartosz T.; Zacharia, Brad E.; Hickman, Zachary L.; DeRosa, Peter L.; Anderson, Kristen; Sussman, Eric; Carpenter, Austin; Connolly, E. Sander, Jr.] Columbia Univ, Coll Phys & Surg, Dept Neurol Surg, New York, NY 10032 USA.
C3 Columbia University
RP Ducruet, AF (corresponding author), Columbia Univ, Coll Phys & Surg, Dept Neurol Surg, 710 W 168th St, New York, NY 10032 USA.
EM afd12@columbia.edu
RI Demchuk, Andrew/E-1103-2012; Hickman, Zachary/O-6335-2017; Zacharia,
   Brad/P-1726-2019
OI Zacharia, Brad/0000-0002-2078-7635; Hickman, Zachary/0000-0001-5535-0268
CR Abouzari M, 2007, NEUROSURGERY, V61, P794, DOI 10.1227/01.NEU.0000298908.94129.67
   Ansell J, 2004, CHEST, V126, p204S, DOI 10.1378/chest.126.3_suppl.204S
   Apuzzo M, 1993, BRAIN SURG COMPLICAT
   Asghar M, 2002, J ROY SOC MED, V95, P290, DOI 10.1258/jrsm.95.6.290
   Baechli H, 2004, NEUROSURG REV, V27, P263, DOI 10.1007/s10143-004-0337-6
   Beatty RA, 1999, BRIT J NEUROSURG, V13, P60, DOI 10.1080/02688699944203
   Bourgeois P, 1999, NEUROCHIRURGIE, V45, P124
   CAMEL M, 1986, J NEUROSURG, V65, P183, DOI 10.3171/jns.1986.65.2.0183
   Cartmill M, 2000, BRIT J NEUROSURG, V14, P458
   Cenic A, 2005, CAN J NEUROL SCI, V32, P501, DOI 10.1017/S0317167100004510
   CHOUDHURY AR, 1994, ACTA NEUROCHIR, V129, P15, DOI 10.1007/BF01400867
   Cousseau D, 2001, REV NEUROLOGIA, V32, P821, DOI 10.33588/rn.3209.2000458
   Drapkin A J, 1991, Br J Neurosurg, V5, P467, DOI 10.3109/02688699108998475
   Ernestus RI, 1997, SURG NEUROL, V48, P220, DOI 10.1016/S0090-3019(97)80031-6
   Estol Conrado J., 2003, Curr Treat Options Cardiovasc Med, V5, P201, DOI 10.1007/s11936-003-0004-1
   Ferreri S, 2008, AM J GERIATR PHARMAC, V6, P61, DOI 10.1016/j.amjopharm.2008.06.005
   Forster MT, 2010, J CLIN NEUROSCI, V17, P975, DOI 10.1016/j.jocn.2009.11.023
   FRIEDE RL, 1971, J NEUROL NEUROSUR PS, V34, P439, DOI 10.1136/jnnp.34.4.439
   Gazzeri R, 2007, ACTA NEUROCHIR, V149, P487, DOI 10.1007/s00701-007-1139-8
   GENNARELLI TA, 1982, J TRAUMA, V22, P680, DOI 10.1097/00005373-198208000-00005
   Gökmen M, 2008, ZBL NEUROCHIR, V69, P129, DOI 10.1055/s-2007-1004587
   Göksu E, 2009, ULUS TRAVMA ACIL CER, V15, P95
   Gonugunta V, 2001, BRIT J NEUROSURG, V15, P514, DOI 10.1080/02688690120097822
   Grobelny BT, 2009, J NEUROSURG, V111, P1257, DOI 10.3171/2009.6.JNS0928
   Grossman RIYD, 2003, NEURORADIOLOGY REQUI, V243
   Gurelik M, 2007, CAN J NEUROL SCI, V34, P84, DOI 10.1017/S0317167100005849
   HAINES DE, 1991, ANAT RECORD, V230, P3, DOI 10.1002/ar.1092300103
   HAINES DE, 1993, NEUROSURGERY, V32, P111, DOI 10.1227/00006123-199301000-00017
   HAMILTON MG, 1993, NEUROSURGERY, V33, P67
   Han HJ, 2009, J KOREAN NEUROSURG S, V46, P87, DOI 10.3340/jkns.2009.46.2.87
   HANDIN RI, 1971, NEW ENGL J MED, V285, P538, DOI 10.1056/NEJM197109022851003
   Hanley JP, 2004, J CLIN PATHOL, V57, P1132, DOI 10.1136/jcp.2003.008904
   HASELSBERGER K, 1988, ACTA NEUROCHIR, V90, P111, DOI 10.1007/BF01560563
   He W., 2005, 65+ in the United States 2005: Current population reports
   Hirsh J, 2008, CHEST, V133, p71S, DOI 10.1378/chest.08-0693
   Horn EM, 2006, SURG NEUROL, V65, P150, DOI 10.1016/j.surneu.2005.05.030
   Imaizumi S, 2001, NEUROL MED-CHIR, V41, P19, DOI 10.2176/nmc.41.19
   Ishihara H, 2007, Interv Neuroradiol, V13 Suppl 1, P141
   Kansal R, 2010, J CLIN NEUROSCI, V17, P428, DOI 10.1016/j.jocn.2009.07.109
   KAUFMAN HH, 1992, BRIT J NEUROSURG, V6, P359, DOI 10.3109/02688699209023796
   KAUFMAN HH, 1980, J COMPUT ASSIST TOMO, V4, P557, DOI 10.1097/00004728-198008000-00034
   Kawamata T, 1995, SURG NEUROL, V44, P438, DOI 10.1016/0090-3019(95)00249-9
   Köhler M, 1999, THROMB RES, V95, pS13, DOI 10.1016/S0049-3848(99)00079-1
   Kubo S, 2003, BRIT J NEUROSURG, V17, P547, DOI 10.1080/02688690310001626859
   Kurabe S, 2010, ACTA NEUROCHIR, V152, P1171, DOI 10.1007/s00701-010-0627-4
   Lankiewicz MW, 2006, J THROMB HAEMOST, V4, P967, DOI 10.1111/j.1538-7836.2006.01815.x
   LAUMER R, 1989, NEUROSURGERY, V25, P991, DOI 10.1227/00006123-198912000-00026
   Lee JY, 2004, SURG NEUROL, V61, P523, DOI 10.1016/j.surneu.2003.10.026
   LEE KS, 1994, BRIT J NEUROSURG, V8, P551, DOI 10.3109/02688699409002947
   Lee Kyeong-Seok, 1996, Journal of Korean Medical Science, V11, P55
   Lin J, 2003, J NEUROSURG, V98, P737, DOI 10.3171/jns.2003.98.4.0737
   Lindvall P, 2009, J CLIN NEUROSCI, V16, P1287, DOI 10.1016/j.jocn.2009.01.001
   Mandai S, 2000, J NEUROSURG, V93, P686, DOI 10.3171/jns.2000.93.4.0686
   Maxeiner H, 2002, NEUROSURGERY, V50, P503, DOI 10.1097/00006123-200203000-00013
   Mayer SA, 2005, NEW ENGL J MED, V352, P777, DOI 10.1056/NEJMoa042991
   Mayer SRL, 2000, HEAD INJURY MERRITTS
   Mayer SA, 2008, NEW ENGL J MED, V358, P2127, DOI 10.1056/NEJMoa0707534
   Mino Masaki, 2010, Surg Neurol Int, V1, P78, DOI 10.4103/2152-7806.73801
   Misra M, 1996, SURG NEUROL, V46, P378, DOI 10.1016/S0090-3019(96)00188-7
   Mondorf Y, 2009, BRIT J NEUROSURG, V23, P612, DOI 10.3109/02688690903370297
   Muzii V F, 2005, J Neurosurg Sci, V49, P41
   Nakajima H, 2002, SURG NEUROL, V58, P385, DOI 10.1016/S0090-3019(02)00921-7
   OHAEGBULAM SC, 1981, INJURY, V13, P23, DOI 10.1016/0020-1383(81)90085-1
   OHNO K, 1993, J NEUROL NEUROSUR PS, V56, P1231, DOI 10.1136/jnnp.56.11.1231
   Parlato C, 2000, SURG NEUROL, V53, P312, DOI 10.1016/S0090-3019(00)00200-7
   PROBST C, 1988, J NEUROSURG, V68, P908, DOI 10.3171/jns.1988.68.6.0908
   Ramnarayan R, 2008, CLIN NEUROL NEUROSUR, V110, P774, DOI 10.1016/j.clineuro.2008.04.013
   Ranucci M, 2007, J CARDIOTHOR VASC AN, V21, P851, DOI 10.1053/j.jvca.2007.05.009
   Reinges MHT, 2000, J NEUROL NEUROSUR PS, V69, P40, DOI 10.1136/jnnp.69.1.40
   Rocchi G, 2007, SURG NEUROL, V67, P374, DOI 10.1016/j.surneu.2006.08.066
   Rohde V, 2002, NEUROSURG REV, V25, P89, DOI 10.1007/s101430100182
   Roob G, 1999, NEUROLOGY, V52, P991, DOI 10.1212/WNL.52.5.991
   Rousseau D.M., 2007, EXPLORING POSITIVE R, P373
   RUBIN G, 1993, ACTA NEUROCHIR, V123, P39, DOI 10.1007/BF01476283
   Rughani AI, 2010, J NEUROSURG, V113, P609, DOI 10.3171/2009.11.JNS091244
   Rust T, 2006, J CLIN NEUROSCI, V13, P823, DOI 10.1016/j.jocn.2004.12.013
   SABO RA, 1995, SURG NEUROL, V43, P579, DOI 10.1016/0090-3019(95)00155-7
   Sajanti J, 2003, J NEUROL NEUROSUR PS, V74, P522, DOI 10.1136/jnnp.74.4.522
   Santarius T, 2008, BRIT J NEUROSURG, V22, P529, DOI 10.1080/02688690802195381
   Santarius T, 2010, WORLD NEUROSURG, V73, P747, DOI 10.1016/j.wneu.2010.03.031
   Santarius T, 2009, LANCET, V374, P1067, DOI 10.1016/S0140-6736(09)61115-6
   Santos-Ditto RA, 2007, GAC MED MEX, V143, P203
   Sato M, 2001, NEUROSURGERY, V48, P1297, DOI 10.1097/00006123-200106000-00023
   Smely C, 1997, ACTA NEUROCHIR, V139, P818, DOI 10.1007/BF01411399
   Stanisic M, 2005, ACTA NEUROCHIR, V147, P1249, DOI 10.1007/s00701-005-0616-1
   Takahashi K, 2002, NEUROL SURG TOKYO, V30, P535
   Takeda N, 2006, ACTA NEUROCHIR, V148, P541, DOI 10.1007/s00701-005-0689-x
   Tanikawa M, 2001, ACTA NEUROCHIR, V143, P613, DOI 10.1007/s007010170067
   Taussky P, 2008, BRIT J NEUROSURG, V22, P279, DOI 10.1080/02688690701818885
   Temkin NR, 2003, EPILEPSIA, V44, P18, DOI 10.1046/j.1528-1157.44.s10.6.x
   Torihashi K, 2008, NEUROSURGERY, V63, P1125, DOI 10.1227/01.NEU.0000335782.60059.17
   Tsai TH, 2010, J TRAUMA, V68, P571, DOI 10.1097/TA.0b013e3181a5f31c
   Victor M.R., 2001, Adams and Victor's Principles of Neurology 1- 1692
   Vigué B, 2007, INTENS CARE MED, V33, P721, DOI 10.1007/s00134-007-0528-z
   WAKAI S, 1990, NEUROSURGERY, V26, P771, DOI 10.1227/00006123-199005000-00006
   Weigel R, 2003, J NEUROL NEUROSUR PS, V74, P937, DOI 10.1136/jnnp.74.7.937
   WEIR B, 1971, J NEUROSURG, V34, P528, DOI 10.3171/jns.1971.34.4.0528
   White M, 2010, BRIT J NEUROSURG, V24, P257, DOI 10.3109/02688691003675218
   Williams GR, 2001, J CLIN NEUROSCI, V8, P551, DOI 10.1054/jocn.2000.0926
   WILMS G, 1992, NEURORADIOLOGY, V34, P497, DOI 10.1007/BF00598959
   Yu GJ, 2009, BRIT J NEUROSURG, V23, P606, DOI 10.3109/02688690903386983
   Zumofen D, 2009, NEUROSURGERY, V64, P1116, DOI 10.1227/01.NEU.0000345633.45961.BB
NR 102
TC 348
Z9 368
U1 4
U2 30
PU SPRINGER
PI NEW YORK
PA 233 SPRING ST, NEW YORK, NY 10013 USA
SN 0344-5607
EI 1437-2320
J9 NEUROSURG REV
JI Neurosurg. Rev.
PD APR
PY 2012
VL 35
IS 2
BP 155
EP 169
DI 10.1007/s10143-011-0349-y
PG 15
WC Clinical Neurology; Surgery
WE Science Citation Index Expanded (SCI-EXPANDED)
SC Neurosciences & Neurology; Surgery
GA 911HD
UT WOS:000301707000003
PM 21909694
DA 2025-06-06
ER

PT J
AU Foppen, M
   Lodewijkx, R
   Bandral, HV
   Yah, K
   Slot, KM
   Vandertop, W
   Verbaan, D
AF Foppen, Merijn
   Lodewijkx, Roger
   Bandral, Harssh Verdan
   Yah, Kevin
   Slot, K. Mariam
   Vandertop, William
   Verbaan, Dagmar
TI Factors associated with success of conservative therapy in chronic
   subdural hematoma: a single-center retrospective analysis
SO JOURNAL OF NEUROLOGY
LA English
DT Article
DE Retrospective studies; Hematoma; Subdural; Chronic; Conservative
   treatment; Cohort studies; Humans
ID SPONTANEOUS RESOLUTION; RISK-FACTORS; DEXAMETHASONE; SURGERY
AB Introduction Conservative therapy is a viable option for patients with chronic subdural hematoma (cSDH) who express no, or only mild symptoms. It is not clear which factors are associated with success of conservative therapy. This study aims to determine conservative therapy's success rate and to identify features possibly associated with success.Methods A monocenter retrospective cohort study, including cSDH patients treated conservatively (wait-and-watch) from 2012 to 2022, was performed. The primary outcome was success of conservative therapy, defined as 'no crossover to surgery' during the follow-up period. Secondary outcomes were (1) factors associated with success, analyzed with univariate and multivariable logistic regression analyses, (2) 30-day mortality (3) time to crossover and (4) reasons for crossover.Results We included 159 patients. Conservative therapy was successful in 96 (60%) patients. Hematoma volume (OR 0.79, 95% CI 0.69-0.92) and hypodense hematoma type (OR 3.57, 95% 1.38-9.23) were associated with success. Thirty-day mortality rate was 5% and the median duration between diagnosis and surgery was 19 days (IQR 8-39). Clinical deterioration was the most frequent reason for crossover (in 61/63 patients, 97%) and was accompanied by radiological hematoma progression in 42 patients (67%).Conclusion In this selected group of patients, conservative therapy was successful in 60%. Smaller hematoma volume and hypodense hematoma type were associated with success. As time until crossover was approximately three weeks, deploying conservative therapy as primary treatment seems safe and could be rewarding as surgical complications can be avoided. Improvement in patient selection in future cohorts remains warranted.
C1 [Foppen, Merijn; Lodewijkx, Roger; Bandral, Harssh Verdan; Yah, Kevin; Slot, K. Mariam; Vandertop, William; Verbaan, Dagmar] Univ Amsterdam, Dept Neurosurg, Amsterdam Neurosci, Amsterdam UMC, Room H2-241,Meibergdreef 9, NL-1105 AZ Amsterdam, Netherlands.
   [Foppen, Merijn; Lodewijkx, Roger; Bandral, Harssh Verdan; Yah, Kevin; Slot, K. Mariam; Vandertop, William; Verbaan, Dagmar] Amsterdam Neurosci, Neurovasc Disorders, Amsterdam, Netherlands.
C3 Vrije Universiteit Amsterdam; University of Amsterdam; Vrije
   Universiteit Amsterdam
RP Foppen, M (corresponding author), Univ Amsterdam, Dept Neurosurg, Amsterdam Neurosci, Amsterdam UMC, Room H2-241,Meibergdreef 9, NL-1105 AZ Amsterdam, Netherlands.; Foppen, M (corresponding author), Amsterdam Neurosci, Neurovasc Disorders, Amsterdam, Netherlands.
EM m.foppen@amsterdamumc.nl
RI Vandertop, William/K-9288-2018; Slot, Mariam/KIA-8335-2024
OI Foppen, Merijn/0000-0002-3657-6007; Yah, Kevin/0009-0005-5012-0945;
   Slot, Mariam/0000-0002-5680-5620; Verbaan, Dagmar/0000-0002-9212-5470;
   Vandertop, William/0000-0001-5417-0265
CR Asan Z, 2018, WORLD NEUROSURG, V113, pE598, DOI 10.1016/j.wneu.2018.02.106
   Asghar M, 2002, J ROY SOC MED, V95, P290, DOI 10.1258/jrsm.95.6.290
   Ban SP, 2018, RADIOLOGY, V286, P909, DOI 10.1148/radiol.2017170053
   Chon KH, 2012, ACTA NEUROCHIR, V154, P1541, DOI 10.1007/s00701-012-1399-9
   Delgado-López PD, 2009, NEUROCIRUGIA, V20, P346
   Foppen M, 2023, FRONT NEUROL, V14, DOI 10.3389/fneur.2023.1249332
   Gernsback J, 2016, WORLD NEUROSURG, V95, P447, DOI 10.1016/j.wneu.2016.08.069
   Guidry BS, 2021, WORLD NEUROSURG, V149, pE281, DOI 10.1016/j.wneu.2021.02.036
   Häni L, 2020, J NEUROSURG, V133, P1147, DOI 10.3171/2019.5.JNS19858
   Henry J, 2022, NEUROSURGERY
   Heymans MartijnW., 2021, PSFMI PREDICTION MOD
   Hirashima Y, 2005, NEUROL MED-CHIR, V45, P621, DOI 10.2176/nmc.45.621
   Holl DC, 2022, BRAIN BEHAV, V12, DOI 10.1002/brb3.2463
   Horikoshi T, 1998, NEUROL MED-CHIR, V38, P527, DOI 10.2176/nmc.38.527
   Hou K, 2018, WORLD NEUROSURG, V110, pE1011, DOI 10.1016/j.wneu.2017.11.155
   Immenga S, 2022, TRIALS, V23, DOI 10.1186/s13063-021-05907-0
   Jeong Seong Il, 2014, Korean J Neurotrauma, V10, P15, DOI 10.13004/kjnt.2014.10.1.15
   Jiang RC, 2018, JAMA NEUROL, V75, P1338, DOI 10.1001/jamaneurol.2018.2030
   Jones S, 1999, AGE AGEING, V28, P519, DOI 10.1093/ageing/28.6.519
   Kim HC, 2016, J KOREAN NEUROSURG S, V59, P628, DOI 10.3340/jkns.2016.59.6.628
   Klein J, 2021, ACTA NEUROCHIR, V163, P1843, DOI 10.1007/s00701-021-04871-7
   Ko BS, 2008, J KOREAN NEUROSURG S, V43, P11, DOI 10.3340/jkns.2008.43.1.11
   Laldjising ERA, 2020, CLIN NEUROL NEUROSUR, V195, DOI 10.1016/j.clineuro.2020.105899
   Lee GS, 2015, J KOREAN NEUROSURG S, V58, P301, DOI 10.3340/jkns.2015.58.3.301
   Mack J, 2009, PEDIATR RADIOL, V39, P200, DOI 10.1007/s00247-008-1084-6
   Mebane WR Jr, 2011, J STAT SOFTW, V42, P1
   Miah IP, 2021, NEURORADIOLOGY, V63, P27, DOI 10.1007/s00234-020-02558-x
   Miah IP, 2018, TRIALS, V19, DOI 10.1186/s13063-018-2945-4
   Miranda LB, 2011, J NEUROSURG, V114, P72, DOI 10.3171/2010.8.JNS10298
   NAGANUMA H, 1986, NEUROSURGERY, V19, P794, DOI 10.1227/00006123-198611000-00013
   Parlato C, 2000, SURG NEUROL, V53, P312, DOI 10.1016/S0090-3019(00)00200-7
   Parry D, 2025, BRIT J NEUROSURG, V39, P204, DOI [10.1080/02688697.2023.2210224, 10.1111/1471-0528.17413]
   Petralia CCT, 2020, WORLD NEUROSURG, V138, pE35, DOI 10.1016/j.wneu.2020.01.160
   Pont LMEB, 2013, ACTA NEUROL BELG, V113, P55, DOI 10.1007/s13760-012-0130-1
   Prud'homme M, 2016, CAN J NEUROL SCI, V43, P284, DOI 10.1017/cjn.2015.393
   Rauhala M, 2020, ACTA NEUROCHIR, V162, P2033, DOI 10.1007/s00701-020-04398-3
   Soleman J, 2017, SWISS MED WKLY, V147, DOI [10.57187/smw.2017.14398, 10.4414/smw.2017.14398]
   Team R, 2020, RSTUDIO INTEGRATED D
   Tian Y, 2022, FRONT NEUROL, V13, DOI 10.3389/fneur.2022.913495
   Tremont JNP, 2022, J AM MED DIR ASSOC, V23, P537, DOI 10.1016/j.jamda.2022.02.013
   Turrentine FE, 2006, J AM COLL SURGEONS, V203, P865, DOI 10.1016/j.jamcollsurg.2006.08.026
   van Essen TA, 2022, LANCET NEUROL, V21, P620, DOI 10.1016/S1474-4422(22)00166-1
   van Essen TA, 2019, ACTA NEUROCHIR, V161, P435, DOI 10.1007/s00701-018-3761-z
   Wang D, 2022, WORLD NEUROSURG
   Wang D, 2022, ADV THER, V39, P1630, DOI 10.1007/s12325-022-02057-w
   Yang WY, 2017, NEUROSURG CLIN N AM, V28, P205, DOI 10.1016/j.nec.2016.11.002
   Zhang X, 2023, ACTA NEUROL BELG
NR 47
TC 1
Z9 1
U1 0
U2 0
PU SPRINGER HEIDELBERG
PI HEIDELBERG
PA TIERGARTENSTRASSE 17, D-69121 HEIDELBERG, GERMANY
SN 0340-5354
EI 1432-1459
J9 J NEUROL
JI J. Neurol.
PD JUN
PY 2024
VL 271
IS 6
BP 3586
EP 3594
DI 10.1007/s00415-024-12307-2
EA MAR 2024
PG 9
WC Clinical Neurology
WE Science Citation Index Expanded (SCI-EXPANDED)
SC Neurosciences & Neurology
GA SO6W1
UT WOS:001194634000002
PM 38554149
OA hybrid, Green Published
DA 2025-06-06
ER

PT J
AU Greuter, L
   Lutz, K
   Fandino, J
   Mariani, L
   Guzman, R
   Soleman, J
AF Greuter, Ladina
   Lutz, Katharina
   Fandino, Javier
   Mariani, Luigi
   Guzman, Raphael
   Soleman, Jehuda
TI Drain type after burr-hole drainage of chronic subdural hematoma in
   geriatric patients: a subanalysis of the cSDH-Drain randomized
   controlled trial
SO NEUROSURGICAL FOCUS
LA English
DT Article
DE chronic subdural hematoma; octogenarian; geriatric; recurrence;
   subperiosteal drain; subdural drain; burr-hole drainage; elderly
   patients
ID SUBPERIOSTEAL
AB OBJECTIVE Chronic subdural hematoma (cSDH) occurs more frequently in elderly patients, while older patient age is associated with worse postoperative outcome following burr-hole drainage (BHD) of cSDH. The cSDH-Drain trial showed comparable recurrence rates after BHD and placement of either a subperiosteal drain (SPD) or subdural drain (SDD). Additionally, an SPD showed a significantly lower rate of infections as well as iatrogenic parenchymal injuries through drain misplacement. This post hoc analysis aims to compare recurrence rates and clinical outcomes following BHD of cSDH and the placement of SPDs or SDDs in elderly patients.
   METHODS The study included 104 patients (47.3%) 80 years of age and older from the 220 patients recruited in the preceding cSDH-Drain trial. SPDs and SDDs were compared with regard to recurrence rate, morbidity, mortality, and clinical outcome. A post hoc analysis using logistic regression, comparing the outcome measurements for patients < 80 and >= 80 years old in a univariate analysis and stratified for drain type, was further completed.
   RESULTS Patients >= 80 years of age treated with an SDD showed higher recurrence rates (12.8%) compared with those treated with an SPD (8.2%), without a significant difference (p = 0.46). Significantly higher drain misplacement rates were observed for patients older than 80 years and treated with an SDD compared with an SPD (0% vs 20%, p = 0.01). Comparing patients older than 80 years to younger patients, significantly higher overall mortality (15.4% vs 5.2%, p = 0.012), 30-day mortality (3.8% vs 0%, p = 0.033), and surgical mortality (2.9% vs 1.7%, p = 0.034) rates were observed. Clinical outcome at the 12-month follow-up was significantly worse for patients >= 80 years old, and logistic regression showed a significant association of age with outcome, while drain type had no association with outcome.
   CONCLUSIONS The initial findings of the cSDH-Drain trial and the findings of this subanalysis suggest that SPD may be warranted in elderly patients. As opposed to drain type, patient age (> 80 years) was significantly associated with worse outcome, as well as higher morbidity and mortality rates.
C1 [Greuter, Ladina; Mariani, Luigi; Guzman, Raphael; Soleman, Jehuda] Univ Hosp Basel, Dept Neurosurg, Basel, Switzerland.
   [Mariani, Luigi; Guzman, Raphael; Soleman, Jehuda] Univ Basel, Med Fac, Basel, Switzerland.
   [Lutz, Katharina; Fandino, Javier] Univ Hosp Bern, Dept Neurosurg, Bern, Switzerland.
C3 University of Basel; University of Basel; University of Bern; University
   Hospital of Bern
RP Soleman, J (corresponding author), Univ Hosp Basel, Basel, Switzerland.
EM jehuda.soleman@gmail.com
RI Mariani, Luigi/LZH-6588-2025; Soleman, Jehuda/D-8083-2017
OI Soleman, Jehuda/0000-0003-1900-9286; Mariani, Luigi/0000-0002-1971-5095
CR Adhiyaman V, 2017, QJM-INT J MED, V110, P375, DOI [10.1093/qjmed/hcw231, 10.1093/qjmed/hcx143]
   Almenawer SA, 2014, ANN SURG, V259, P449, DOI 10.1097/SLA.0000000000000255
   Baechli H, 2004, NEUROSURG REV, V27, P263, DOI 10.1007/s10143-004-0337-6
   Christopher E, 2019, NEUROSURG REV, V42, P427, DOI 10.1007/s10143-018-0979-4
   Ding HQ, 2020, WORLD NEUROSURG, V136, P90, DOI 10.1016/j.wneu.2019.12.180
   Edlmann E, 2020, ACTA NEUROCHIR, V162, P763, DOI 10.1007/s00701-020-04218-8
   Glancz LJ, 2019, NEUROSURGERY, V85, P486, DOI 10.1093/neuros/nyy366
   Greuter L, 2020, FRONT NEUROL, V11, DOI 10.3389/fneur.2020.00312
   Jiang RC, 2018, JAMA NEUROL, V75, P1338, DOI 10.1001/jamaneurol.2018.2030
   Kaliaperumal C, 2012, ACTA NEUROCHIR, V154, P2083, DOI 10.1007/s00701-012-1483-1
   Kamenova M, 2020, WORLD NEUROSURG, V139, pE113, DOI 10.1016/j.wneu.2020.03.134
   Kamenova M, 2020, WORLD NEUROSURG, V138, pE426, DOI 10.1016/j.wneu.2020.02.166
   Karibe Hiroshi, 2011, No Shinkei Geka, V39, P1149
   Kolias AG, 2018, TRIALS, V19, DOI 10.1186/s13063-018-3050-4
   Kuhn EN, 2018, WORLD NEUROSURG, V119, pE374, DOI 10.1016/j.wneu.2018.07.168
   Laldjising ERA, 2020, CLIN NEUROL NEUROSUR, V195, P105899
   Link TW, 2019, NEUROSURGERY, V85, P801, DOI 10.1093/neuros/nyy521
   Lutz K, 2019, WORLD NEUROSURG, V132, pE283, DOI 10.1016/j.wneu.2019.08.175
   Pranata R, 2020, ACTA NEUROCHIR, V162, P489, DOI 10.1007/s00701-019-04208-5
   Rovlias Aristedis, 2015, Surg Neurol Int, V6, P127, DOI 10.4103/2152-7806.161788
   Santarius T, 2009, LANCET, V374, P1067, DOI 10.1016/S0140-6736(09)61115-6
   Soleman J, 2019, NEUROSURGERY, V85, pE825, DOI 10.1093/neuros/nyz095
   Soleman J, 2017, SWISS MED WKLY, V147, DOI [10.57187/smw.2017.14398, 10.4414/smw.2017.14398]
   Soleman J, 2017, WORLD NEUROSURG, V104, P528, DOI 10.1016/j.wneu.2017.04.134
   Soleman J, 2016, JMIR RES PROTOC, V5, DOI 10.2196/resprot.5339
   Srivatsan A, 2019, WORLD NEUROSURG, V122, P613, DOI 10.1016/j.wneu.2018.11.167
   Weigel R, 2003, J NEUROL NEUROSUR PS, V74, P937, DOI 10.1136/jnnp.74.7.937
   Xie YL, 2020, WORLD NEUROSURG, V135, DOI 10.1016/j.wneu.2019.12.116
   Yang WY, 2017, NEUROSURG CLIN N AM, V28, P205, DOI 10.1016/j.nec.2016.11.002
NR 29
TC 20
Z9 22
U1 0
U2 2
PU AMER ASSOC NEUROLOGICAL SURGEONS
PI ROLLING MEADOWS
PA 5550 MEADOWBROOK DRIVE, ROLLING MEADOWS, IL 60008 USA
SN 1092-0684
J9 NEUROSURG FOCUS
JI Neurosurg. Focus
PD OCT
PY 2020
VL 49
IS 4
AR E6
DI 10.3171/2020.7.FOCUS20489
PG 9
WC Clinical Neurology; Surgery
WE Science Citation Index Expanded (SCI-EXPANDED)
SC Neurosciences & Neurology; Surgery
GA OG2DX
UT WOS:000581702500006
PM 33002868
OA gold
DA 2025-06-06
ER

PT J
AU Moffatt, CE
   Hennessy, MJ
   Marshman, LAG
   Manickam, A
AF Moffatt, Claire E.
   Hennessy, Maria J.
   Marshman, Laurence A. G.
   Manickam, Appukutty
TI Long-term health outcomes in survivors after chronic subdural haematoma
SO JOURNAL OF CLINICAL NEUROSCIENCE
LA English
DT Article
DE Health; Outcome; Chronic; Subdural Haematoma
ID ADULTS; CARE
AB Chronic subdural haematoma (CSDH) is the most common neurosurgical presentation among the elderly. Although initially considered a non-threatening event, recent studies have highlighted poor long-term survival post-CSDH. Currently, there is a paucity of information regarding long-term health outcome in survivors after CSDH post-intervention. The objective of this research was to assess long-term functional, cognitive, and mental health outcome after CSDH. CSDH patients were administered a telephone-based assessment including a Demographic Questionnaire, Functional Activities Questionnaire (FAQ), Cognitive Telephone Screening Instrument (COGTEL), Mental Health Continuum-Short Form (MHC-SF), and the Geriatric Depression Scale (GDS). Results were obtained in n = 51 patients. CSDH patients were assessed at 5.5 + 2.1 years after CSDH and results were compared to age/gender matched controls (n = 52). Comorbidities were significantly greater in CSDH patients at the time of assessment (chi(2) = 35.47, P < .01). CSDH patients demonstrated a significant reduction in functional independence (FAQ P < .001) and Verbal Short-Term Memory (COGTEL, P = .048). Potential negative trends were observed for Verbal Long-Term Memory (P = .06) and Inductive Reasoning (P = .07). CSDH patients also demonstrated significantly poorer emotional, psychological and social well-being (MHC-SF: Emotional, P = .003; Psychological, P = .001; and Social, P < .001), with increased depressive symptomatology (GDS, P <.001). In addition to known decreased long-term survival, CSDH survivors demonstrated poorer long-term functional, cognitive and mental health outcomes than controls. Pre-existent comorbidities were also more prevalent. CSDH is therefore a sentinel health event: survivors represent a vulnerable group who require long-term, comprehensive, person-centred care. This is the first study of long term CSDH health outcomes. Crown Copyright (C) 2019 Published by Elsevier Ltd. All rights reserved.
C1 [Moffatt, Claire E.] James Cook Univ, Coll Healthcare Sci, Dept Psychol, Townsville, Qld, Australia.
   [Marshman, Laurence A. G.; Manickam, Appukutty] Queensland Hlth, Townsville Hosp, Neurosurg, Townsville, Qld, Australia.
   [Marshman, Laurence A. G.; Manickam, Appukutty] James Cook Univ, Coll Med & Dent, Sch Med, Townsville, Qld, Australia.
   [Hennessy, Maria J.] James Cook Univ Singapore, Dept Psychol, 149 Sims Dr, Singapore 387380, Singapore.
   [Marshman, Laurence A. G.; Manickam, Appukutty] Townsville Hosp, Dept Neurosurg, POB 670, Townsville, Qld 4810, Australia.
C3 James Cook University; Queensland Health; Townsville Hospital; James
   Cook University; James Cook University; Queensland Health; Townsville
   Hospital
RP Moffatt, CE (corresponding author), James Cook Univ Townsville, Psychol, Psychol Postgrad Off, 1 James Cook Dr, Douglas, Qld 4814, Australia.
EM claire.moffatt@my.jcu.edu.au; maria.hennessy@jcu.edu.au;
   l.a.g.marshman@btinternet.com; Appukutty.manickam@health.qld.gov.au
FU Townsville Hospital Study, Education and Research Trust Account (SERTA)
   research fund [RG2013_21]
FX The authors thank Dr Christine O'Connor, Michelle Costa, Tam sin Wallace
   and Luke Blackwood for contributing to data collection. This research
   received an internal grant from the Townsville Hospital Study, Education
   and Research Trust Account (SERTA) research fund (RG2013_21).
CR Amirjamshidi A, 2007, BRIT J NEUROSURG, V21, P272, DOI 10.1080/02688690701272232
   Amirjamshidi A, 2007, J CLIN NEUROSCI, V14, P1240, DOI 10.1016/j.jocn.2006.03.030
   Baechli H, 2004, NEUROSURG REV, V27, P263, DOI 10.1007/s10143-004-0337-6
   Borger V, 2012, ACTA NEUROCHIR, V154, P1549, DOI 10.1007/s00701-012-1434-x
   Brand C, 2014, BRIT J NEUROSURG, V28, P68, DOI 10.3109/02688697.2013.815314
   Chari A, 2016, J NEUROTRAUM, V33, P1569, DOI 10.1089/neu.2015.4248
   Christopher E, 2018, NEUROSURG REV
   Dumont TM, 2013, WORLD NEUROSURG, V80, P889, DOI 10.1016/j.wneu.2012.06.026
   Engberg AW, 2004, BRAIN INJURY, V18, P533, DOI 10.1080/02699050310001645829
   Forster MT, 2010, J CLIN NEUROSCI, V17, P975, DOI 10.1016/j.jocn.2009.11.023
   Havelka M, 2009, COLLEGIUM ANTROPOL, V33, P303
   Ishihara T, 2011, JAPANESE J CLIN MED, V69, P455
   Ishikawa E, 2002, J NEUROSURG, V96, P680, DOI 10.3171/jns.2002.96.4.0680
   JENNETT B, 1975, LANCET, V1, P480
   Kawasaki Y, 2012, CLIN NEUROL NEUROSUR, V114, P976, DOI 10.1016/j.clineuro.2012.02.037
   Keyes CLM, 2002, J HEALTH SOC BEHAV, V43, P207, DOI 10.2307/3090197
   Kliegel M, 2007, J PSYCHOL, V141, P147, DOI 10.3200/JRLP.141.2.147-172
   Kolias AG, 2014, BRIT J NEUROSURG, V28, P136, DOI 10.3109/02688697.2013.869555
   Manickam A, 2016, J CLIN NEUROSCI, V34, P100, DOI 10.1016/j.jocn.2016.05.026
   Miranda LB, 2011, J NEUROSURG, V114, P72, DOI 10.3171/2010.8.JNS10298
   Pahatouridis D, 2013, NEUROSURG REV, V36, P151, DOI 10.1007/s10143-012-0412-3
   PFEFFER RI, 1982, J GERONTOL, V37, P323, DOI 10.1093/geronj/37.3.323
   Santarius T, 2009, BRIT J NEUROSURG, V18, P328
   Shapey J, 2016, CURR GERIATR REP, V5, P71, DOI 10.1007/s13670-016-0166-9
   Swift DM, 2000, NEUROSURG CLIN N AM, V11, P439, DOI 10.1016/S1042-3680(18)30106-2
   Weigel R, 2015, BRIT J NEUROSURG, V29, P538, DOI 10.3109/02688697.2015.1015101
   Ye HH, 2008, J KOREAN NEUROTRAUMA, V4, P66, DOI [10.13004/jknts.2008.4.2.66, DOI 10.13004/JKNTS.2008.4.2.66]
NR 27
TC 15
Z9 16
U1 0
U2 1
PU ELSEVIER SCI LTD
PI OXFORD
PA THE BOULEVARD, LANGFORD LANE, KIDLINGTON, OXFORD OX5 1GB, OXON, ENGLAND
SN 0967-5868
EI 1532-2653
J9 J CLIN NEUROSCI
JI J. Clin. Neurosci.
PD AUG
PY 2019
VL 66
BP 133
EP 137
DI 10.1016/j.jocn.2019.04.039
PG 5
WC Clinical Neurology; Neurosciences
WE Science Citation Index Expanded (SCI-EXPANDED)
SC Neurosciences & Neurology
GA IM0PA
UT WOS:000477689500024
PM 31088769
DA 2025-06-06
ER

PT J
AU Kar, S
   Mon, HY
   Tazeen, U
AF Kar, S.
   Mon, H. Y.
   Tazeen, U.
TI A REVIEW OF MANAGEMENT AND OUTCOME OF CHRONIC SUBDURAL HAEMATOMA IN THE
   ELDERLY
SO AGE AND AGEING
LA English
DT Meeting Abstract
C1 [Kar, S.; Mon, H. Y.; Tazeen, U.] Hull & East Yorkshire Hosp NHS Trust, Kingston Upon Hull, N Humberside, England.
NR 0
TC 0
Z9 0
U1 0
U2 1
PU OXFORD UNIV PRESS
PI OXFORD
PA GREAT CLARENDON ST, OXFORD OX2 6DP, ENGLAND
SN 0002-0729
EI 1468-2834
J9 AGE AGEING
JI Age Ageing
PD AUG
PY 2018
VL 47
SU 3
MA 51
DI 10.1093/ageing/afy119.02
PG 1
WC Geriatrics & Gerontology
WE Science Citation Index Expanded (SCI-EXPANDED)
SC Geriatrics & Gerontology
GA GU6DE
UT WOS:000445394700052
OA Bronze
DA 2025-06-06
ER

PT J
AU Huang, PP
AF Huang, PP
TI Roller coaster headaches revisited
SO SURGICAL NEUROLOGY
LA English
DT Article
DE arachnoid cyst; head injury; subdural hygroma
ID MIDDLE CRANIAL FOSSA; CHRONIC SUBDURAL-HEMATOMA; ARACHNOID CYST RUPTURE;
   HEAD-INJURY; SPONTANEOUS DISAPPEARANCE; HYGROMA; SPACE; SOCCER
AB BACKGROUND Roller coasters are probably one of the more popular rides at amusement parks around the world. Despite their relative safety, nontratimatic intracranial injuries have been reported following roller coaster rides. The presence of an intracranial arachnoid cyst may increase the risk of nontraumatic injury in this setting.
   CASE DESCRIPTION We describe a 33-year-old female with a left middle fossa arachnoid cyst who presented with increasing headaches from bilateral subdural hygromas after a roller coaster ride. The patient underwent bilateral burr hole drainage of her subdural. hygromas with resolution of her symptoms.
   CONCLUSION This case demonstrates the potential risks of intracranial injury in patients with an underlying arachnoid cyst who engage in certain types of recreational activity. (C) 2003 Elsevier Inc. All rights reserved.
C1 NYU Med Ctr, Dept Neurosurg, New York, NY 10016 USA.
C3 New York University
RP Huang, PP (corresponding author), 530 1st Ave,Suite 8R, New York, NY 10016 USA.
OI Huang, Paul/0000-0003-0563-921X
CR Albuquerque FC, 1997, NEUROSURGERY, V41, P951, DOI 10.1097/00006123-199710000-00036
   AUER LM, 1981, J NEUROSURG, V54, P366, DOI 10.3171/jns.1981.54.3.0366
   BOABBAS Y, 1995, NEW ENGL J MED, V332, P1585, DOI 10.1056/NEJM199506083322317
   Bogen JE, 2000, NEUROLOGY, V55, P903, DOI 10.1212/WNL.55.6.903
   CAPPELEN J, 1986, CHILD NERV SYST, V2, P225
   Choong CT, 1998, BRAIN DEV-JPN, V20, P319, DOI 10.1016/S0387-7604(98)00039-4
   CHOUX M, 1978, CHILD BRAIN, V4, P15
   CULLIS PA, 1983, J NEUROL NEUROSUR PS, V46, P454, DOI 10.1136/jnnp.46.5.454
   Donaldson JW, 2000, PEDIATR NEUROSURG, V32, P137, DOI 10.1159/000028918
   FERNANDES CMB, 1994, J TRAUMA, V37, P1007, DOI 10.1097/00005373-199412000-00024
   Fukutake T, 2000, NEUROLOGY, V54, P264, DOI 10.1212/WNL.54.1.264
   Galassi E, 1988, Acta Neurochir Suppl (Wien), V42, P201
   German W J, 1964, Clin Neurosurg, V12, P344
   HARA H, 1984, SURG NEUROL, V22, P79, DOI 10.1016/0090-3019(84)90235-0
   HAYASHI T, 1979, NEUROCHIRURGIA, V22, P201
   INOUE T, 1987, SURG NEUROL, V28, P447, DOI 10.1016/0090-3019(87)90228-X
   KULALI A, 1989, Neurosurgical Review, V12, P508, DOI 10.1007/BF01790696
   Maiuri F, 1984, Acta Neurol (Napoli), V6, P286
   MAYR U, 1982, NEUROCHIRURGIA, V25, P51
   MCKISSOCK W, 1960, LANCET, V1, P1365
   MORI T, 1995, NEUROSURGERY, V36, P938, DOI 10.1227/00006123-199505000-00008
   MUNK PL, 1988, J COMPUT ASSIST TOMO, V12, P1073, DOI 10.1097/00004728-198811000-00035
   Naunheim RS, 2000, J TRAUMA, V48, P938, DOI 10.1097/00005373-200005000-00020
   OSBORN AG, 1994, DIAGNOSTIC NEURORADI, P639
   PAGE A, 1987, J NEUROL NEUROSUR PS, V50, P1001, DOI 10.1136/jnnp.50.8.1001
   Parsch CS, 1997, NEUROSURGERY, V40, P483, DOI 10.1097/00006123-199703000-00010
   Prabhu VC, 2002, NEUROSURGERY, V50, P195
   RAKIER A, 1995, J NEUROSURG, V83, P1085, DOI 10.3171/jns.1995.83.6.1085
   SCHEER MS, 1979, JAMA-J AM MED ASSOC, V242, P1769, DOI 10.1001/jama.242.16.1769
   SENEGOR M, 1991, J NEUROSURG, V75, P475, DOI 10.3171/jns.1991.75.3.0475
   Sener RN, 1997, COMPUT MED IMAG GRAP, V21, P341, DOI 10.1016/S0895-6111(97)00036-0
   SERVADEI F, 1993, BRIT J NEUROSURG, V7, P249, DOI 10.3109/02688699309023806
   Snyder RW, 1997, AM J MED, V102, P488, DOI 10.1016/S0002-9343(97)89445-4
   VANBURKEN MMG, 1992, NEUROCHIRURGIA, V35, P199
   VANDERMECHE FGA, 1983, J NEUROL NEUROSUR PS, V46, P1102, DOI 10.1136/jnnp.46.12.1102
   VONWILD K, 1992, NEUROCHIRURGIA, V35, P177
   YAMANOUCHI Y, 1986, CHILD NERV SYST, V2, P40, DOI 10.1007/BF00274033
   YOKOYAMA K, 1989, CLIN NUCL MED, V14, P350, DOI 10.1097/00003072-198905000-00009
NR 38
TC 9
Z9 10
U1 0
U2 8
PU ELSEVIER SCIENCE INC
PI NEW YORK
PA 360 PARK AVE SOUTH, NEW YORK, NY 10010-1710 USA
SN 0090-3019
J9 SURG NEUROL
JI Surg. Neurol.
PD NOV
PY 2003
VL 60
IS 5
BP 398
EP 401
DI 10.1016/S0090-3019(03)00296-9
PG 4
WC Clinical Neurology; Surgery
WE Science Citation Index Expanded (SCI-EXPANDED)
SC Neurosciences & Neurology; Surgery
GA 736LQ
UT WOS:000186172600009
PM 14572959
DA 2025-06-06
ER

PT J
AU Ito, S
   Miyazaki, H
   Iino, N
   Shiokawa, Y
   Saito, I
AF Ito, S
   Miyazaki, H
   Iino, N
   Shiokawa, Y
   Saito, I
TI Acute carotid arterial occlusion after burr hole surgery for chronic
   subdural haematoma in moyamoya disease
SO JOURNAL OF CLINICAL NEUROSCIENCE
LA English
DT Article
DE moyamoya disease; chronic subdural haematoma; carotid occlusion;
   complication
ID REVASCULARIZATION SURGERY; DETERIORATION
AB Ischaemic strokes and neurological deterioration have been described after revascularisation surgery in patients with moyamoya disease, but accelerated acute occlusion of the internal carotid artery after burr hole surgery has not been reported in this setting. A 66-year-old woman with known moyamoya disease who presented with right motor weakness underwent burr hole surgery for a bilateral chronic subdural haematoma. Postoperatively, the patient had a crescendo transient ischaemic attack and then deteriorated. Angiography showed complete occlusion of the left internal carotid artery. Burr hole surgery may cause postoperative acute occlusion of a preexisting stenotic artery in patients with moyamoya disease. (C) 2004 Elsevier Ltd. All rights reserved.
C1 Kyorin Univ, Sch Med, Dept Neurosurg, Tokyo 1818611, Japan.
   Shirakawa Hosp, Dept Neurosurg, Fukushima, Japan.
C3 Kyorin University
RP Ito, S (corresponding author), Kyorin Univ, Sch Med, Dept Neurosurg, 6-20-2 Shinkawa, Tokyo 1818611, Japan.
EM saitou-nsu@umin.ac.jp
CR BATTISTELLA PA, 1995, CHILD NERV SYST, V11, P329, DOI 10.1007/BF00301664
   DAVELLA D, 1986, J NEUROSURG, V65, P710, DOI 10.3171/jns.1986.65.5.0710
   FURLAN AJ, 1980, STROKE, V11, P91, DOI 10.1161/01.STR.11.1.91
   IKEDA E, 1993, CLIN NEUROPATHOL, V12, P44
   Kuroda S, 2000, NEUROL MED-CHIR, V40, P315, DOI 10.2176/nmc.40.315
   Lee EJ, 1999, ACTA NEUROCHIR, V141, P835, DOI 10.1007/s007010050384
   Ogasawara K, 1999, NEUROSURGERY, V45, P484, DOI 10.1097/00006123-199909000-00014
   Rohde V, 2002, NEUROSURG REV, V25, P89, DOI 10.1007/s101430100182
   Sakamoto T, 1997, ANESTH ANALG, V85, P1060, DOI 10.1097/00000539-199711000-00018
   Sakamoto T, 1998, J NEUROSURG ANESTH, V10, P37, DOI 10.1097/00008506-199801000-00009
   Sharma B S, 1989, Br J Neurosurg, V3, P381, DOI 10.3109/02688698909002819
   YAMADA I, 1995, NEURORADIOLOGY, V37, P356
NR 12
TC 0
Z9 0
U1 0
U2 1
PU CHURCHILL LIVINGSTONE
PI EDINBURGH
PA JOURNAL PRODUCTION DEPT, ROBERT STEVENSON HOUSE, 1-3 BAXTERS PLACE,
   LEITH WALK, EDINBURGH EH1 3AF, MIDLOTHIAN, SCOTLAND
SN 0967-5868
J9 J CLIN NEUROSCI
JI J. Clin. Neurosci.
PD SEP
PY 2004
VL 11
IS 7
BP 778
EP 780
DI 10.1016/j.jocn.2003.10.028
PG 3
WC Clinical Neurology; Neurosciences
WE Science Citation Index Expanded (SCI-EXPANDED)
SC Neurosciences & Neurology
GA 859ZF
UT WOS:000224306200025
PM 15337149
DA 2025-06-06
ER

PT J
AU Molla, YD
   Alemu, HT
   Gebrehana, DA
AF Molla, Yohannis Derbew
   Alemu, Hirut Tesfahun
   Gebrehana, Deresse Abebe
TI Assessment of Surgical Treatment and Outcome of Chronic Subdural
   Hematoma at University of Gondar Comprehensive Specialized Hospital, a
   one Year Prospective Study
SO WORLD NEUROSURGERY
LA English
DT Article
DE Chronic; Hematoma; Outcome; Prospective; Subdural
ID COMPUTED-TOMOGRAPHY; ELDERLY-PATIENT; EVACUATION
AB - OBJECTIVE: Chronic subdural hematomas (CSDHs) are a relatively common condition defined as an abnormal collection of blood and its break down products in the subdural space, usually accompanied by a history of preceding mild head trauma. Surgical management remains the mainstay of treatment. The objective of this study was to assess the surgical treatment outcome of patients operated on for CSDH at University of Gondar Comprehensive Specialized Hospital, Northwest Ethiopia. This comprehensive novel study serves as a benchmark for assessing therapeutic outcomes among patients with CSDH in the context of Ethiopia.- METHODS: Institution-based prospective observational study was conducted among patients operated on for symptomatic CSDH at University of Gondar Comprehensive Specialized Hospital from January 1, 2023, to December 31, 2023 G C.- RESULT: A total of 107 patients (70 males (65.4%) and 37 females (34.6%) with a male to female ration of 1.9:1 and mean age of 62.4 and a standard deviation of 13.7 (range from 23 to 92) were studied. Fifyt-one (47.7%) of the patients had a history of antecedent trauma. In terms of clinical symptoms, 86 (80.4%) patients had weakness as the chief complaint, followed by headache in 81 (75.7%). Among complications, recurrence is the most common, which was seen in 16 (15%) patients, followed by altered mental status (confusion, delirium) in 18 (16.8%) patients. The mean duration of the hospital stay was 6 days, with a standard deviation of 4 days. The majority of the patients had a good recovery with the resumption of normal life: 92 (86%), 10 (9.3%) patients had moderate disability, were disabled but independent, 2 (1.8%) patients had severe disability, were dependent on daily support, and 3 (2.8%) patients died.- CONCLUSION: CSDHs are a relatively common condition characterized by an abnormal collection of blood. Antecedent trauma is the usual risk factor. Complication can happen following surgical intervention; however, patients with CSDH generally have a good prognosis.
C1 [Molla, Yohannis Derbew; Alemu, Hirut Tesfahun; Gebrehana, Deresse Abebe] Univ Gondar, Dept Surg, Gondar, Ethiopia.
   [Alemu, Hirut Tesfahun] Univ Gondar, Coll Med & Hlth Sci, Dept Internal Med, Gondar, Ethiopia.
C3 University of Gondar; University of Gondar
RP Molla, YD (corresponding author), Univ Gondar, Dept Surg, Gondar, Ethiopia.
EM yderbew73@gmail.com
RI , yohannis/KVB-5177-2024
OI Gebrehana, Deresse Abebe/0009-0005-3527-8891; Molla,
   Yohannis/0000-0001-7881-0538
FX ACKNOWLEDGMENTS We would like to thank all members of the surgical team
   involved in the management of these patients.
CR Abouzari M, 2007, NEUROSURGERY, V61, P794, DOI 10.1227/01.NEU.0000298908.94129.67
   Balser D, 2015, J NEUROSURG, V123, P1209, DOI 10.3171/2014.9.JNS141550
   Borovyk LR, 2021, Ukr Interu Neuroradiol Surg, V38, P37
   CHOUDHURY AR, 1994, ACTA NEUROCHIR, V129, P15, DOI 10.1007/BF01400867
   D'Errico A P, 1930, Yale J Biol Med, V3, P11
   Edlmann E, 2020, ACTA NEUROCHIR, V162, P763, DOI 10.1007/s00701-020-04218-8
   Erdogan B, 2021, INT J CLIN PRACT, V75, DOI 10.1111/ijcp.15014
   Göksu E, 2009, ULUS TRAVMA ACIL CER, V15, P95
   Holl DC, 2018, WORLD NEUROSURG, V116, P402, DOI 10.1016/j.wneu.2018.05.037
   Huang YH, 2013, INT J SURG, V11, P544, DOI 10.1016/j.ijsu.2013.05.007
   Katano H, 2006, J NEUROSURG, V104, P79, DOI 10.3171/jns.2006.104.1.79
   KAWAKAMI Y, 1989, NEUROSURGERY, V25, P25, DOI 10.1227/00006123-198907000-00005
   KUDO H, 1992, Neurologia Medico-Chirurgica, V32, P207, DOI 10.2176/nmc.32.207
   Lee JY, 2004, SURG NEUROL, V61, P523, DOI 10.1016/j.surneu.2003.10.026
   LEE KS, 1994, BRIT J NEUROSURG, V8, P551, DOI 10.3109/02688699409002947
   Lee SE, 2022, J Korean Soc Geriatr Neurosurg, V18, P65
   MARKWALDER TM, 1981, J NEUROSURG, V54, P637, DOI 10.3171/jns.1981.54.5.0637
   Nouri A, 2021, BRAIN SPINE, V1, DOI 10.1016/j.bas.2021.100300
   OHAEGBULAM SC, 1981, INJURY, V13, P23, DOI 10.1016/0020-1383(81)90085-1
   OHNO K, 1993, J NEUROL NEUROSUR PS, V56, P1231, DOI 10.1136/jnnp.56.11.1231
   Pedersen CB, 2017, SURG J-NY, V3, pe174, DOI 10.1055/s-0037-1607215
   Putnam TJ, 1925, ARCH SURG-CHICAGO, V11, P329, DOI 10.1001/archsurg.1925.01120150002001
   Rocchi G, 2007, SURG NEUROL, V67, P374, DOI 10.1016/j.surneu.2006.08.066
   Roob G, 1999, NEUROLOGY, V52, P991, DOI 10.1212/WNL.52.5.991
   Sahyouni R, 2017, WORLD NEUROSURG, V108, P948, DOI 10.1016/j.wneu.2017.09.064
   Schucht P, 2019, NEW ENGL J MED, V380, P1186, DOI 10.1056/NEJMc1812507
   Sharafat S, 2022, J PHARM NEGAT RESULT, V13, P1117, DOI 10.47750/pnr.2022.13.S08.141
   Sundblom J, 2022, CAN GERIATR J, V25, P40, DOI 10.5770/cgj.25.519
   Tefera EA, 2023, J MED CASE REP, V17, DOI 10.1186/s13256-023-04078-7
   Toi H, 2018, J NEUROSURG, V128, P222, DOI 10.3171/2016.9.JNS16623
   Weigel R, 2003, J NEUROL NEUROSUR PS, V74, P937, DOI 10.1136/jnnp.74.7.937
   Woldekidan NA, 2021, FRONT MED-LAUSANNE, V8, DOI 10.3389/fmed.2021.555973
NR 32
TC 0
Z9 0
U1 0
U2 1
PU ELSEVIER SCIENCE INC
PI NEW YORK
PA STE 800, 230 PARK AVE, NEW YORK, NY 10169 USA
SN 1878-8750
EI 1878-8769
J9 WORLD NEUROSURG
JI World Neurosurg.
PD JUL
PY 2024
VL 187
BP E929
EP E936
DI 10.1016/j.wneu.2024.05.013
EA JUL 2024
PG 8
WC Clinical Neurology; Surgery
WE Science Citation Index Expanded (SCI-EXPANDED)
SC Neurosciences & Neurology; Surgery
GA XX2L4
UT WOS:001264909300001
PM 38734165
DA 2025-06-06
ER

PT J
AU Inoue, T
   Ohwaki, K
   Tamura, A
   Tsutsumi, K
   Saito, I
   Saito, N
AF Inoue, Tomohiro
   Ohwaki, Kazuhiro
   Tamura, Akira
   Tsutsumi, Kazuo
   Saito, Isamu
   Saito, Nobuhito
TI Postoperative transient neurological symptoms and chronic subdural
   hematoma after extracranial-intracranial bypass for internal
   carotid/middle cerebral atherosclerotic steno-occlusive diseases:
   negative effect on cognitive performance
SO ACTA NEUROCHIRURGICA
LA English
DT Article
DE Cognitive function; Extracranial-intracranial bypass; Hemodynamic
   impairment; Neuropsychological examination
ID CLINICAL ARTICLE; SURGERY; ISCHEMIA
AB The mechanisms underlying post-extracranial to intracranial (EC-IC) bypass neurocognitive changes are poorly understood.
   Data from 55 patients who underwent a unilateral EC-IC bypass for atherosclerotic internal carotid artery (ICA)/middle cerebral artery (MCA) steno-occlusive disease were retrospectively evaluated. These patients underwent neuropsychological examinations (NPEs), including assessment by the Wechsler Adult Intelligence Scale-Third Edition and Wechsler Memory Scale-Revised (WMS-R) before and 6 months after EC-IC bypass. Results of NPEs were converted into Z-scores from which preoperative cognitive composite scores (CSpre) and postoperative cognitive composite scores (CSpost) were obtained. The association between the change of composite score between pre- and postoperative NPEs (CSpost-pre = CS (post) - CS (pre)) and various variables were assessed. These latter variables included occluded artery (ICA or MCA), preexisting ischemic lesion as verified in preoperative T2WI, robust bypass patency as verified by MRA performed approximately 6 months postoperatively, and postoperative transient neurological symptoms and/or postoperative chronic subdural hematoma (CSDH), both of which were dichotomized as postoperative events.
   Postoperative MRI follow-up (median, 6 months; interquartile range, 5-8 months) confirmed successful bypasses in all patients, with no additional ischemic lesions on T2WI when compared with preoperative imaging. Further, MRA showed patent bypasses in all patients. A nearly statistically significant CS (post-pre) decrease was observed in patients with postoperative events when compared with those without postoperative events (-0.158 vs. 0.039; p = 0.069). A multiple regression model predicting CSpost-pre was performed. After controlling for occluded arteries, postoperative events were identified as an independent predictor of a decline in CSpost-pre (p = 0.044). In the group rate analysis, three of four postoperative NPE scores (Performance IQ, WMS-memory, WMS-attention) were significantly improved relative to preoperative NPE scores.
   Postoperative transient neurological symptoms and/or CSDH might play a significant role in the subtle decline in cognition following an EC-IC bypass. However, this detrimental effect was small, and based on the group rate analysis, we concluded that a successful unilateral EC-IC bypass does not adversely affect postoperative cognitive function.
C1 [Inoue, Tomohiro; Tamura, Akira; Saito, Isamu] Fuji Brain Inst & Hosp, Dept Neurosurg, Fujinomiya, Shizuoka 4180021, Japan.
   [Ohwaki, Kazuhiro] JCHO Tokyo Shinjuku Med Ctr, Hlth Management Ctr, Tokyo, Japan.
   [Tsutsumi, Kazuo] Showa Gen Hosp, Dept Neurosurg, Tokyo, Japan.
   [Saito, Nobuhito] Univ Tokyo, Dept Neurosurg, Tokyo, Japan.
C3 University of Tokyo
RP Inoue, T (corresponding author), Fuji Brain Inst & Hosp, Dept Neurosurg, 270-12 Sugita, Fujinomiya, Shizuoka 4180021, Japan.
EM t.inoue-fujinsu@beige.plala.or.jp
OI Saito, Nobuhito/0000-0001-9756-781X
CR Amin-Hanjani S, 2012, NEUROSURGERY, V71, P557, DOI 10.1227/NEU.0b013e3182621488
   ANDOH T, 1992, Neurologia Medico-Chirurgica, V32, P684, DOI 10.2176/nmc.32.684
   [Anonymous], 2001, Japanese Wechsler memory scale-revised (in Japanese)
   [Anonymous], JAMA
   [Anonymous], 2006, JAPANESE WECHSLER AD
   Dong YH, 2012, J NEUROL SCI, V322, P112, DOI 10.1016/j.jns.2012.07.034
   Fiedler J, 2011, ACTA NEUROCHIR, V153, P1303, DOI 10.1007/s00701-011-0949-x
   Fierstra J, 2011, STROKE, V42, P1631, DOI 10.1161/STROKEAHA.110.608521
   Grubb RL, 2013, J NEUROSURG, V118, P25, DOI 10.3171/2012.9.JNS12551
   Hirooka R, 2009, AM J NEURORADIOL, V30, P559, DOI 10.3174/ajnr.A1389
   Inoue T, 2006, SURG NEUROL, V66, P183, DOI 10.1016/j.surneu.2005.11.064
   Inoue T, 2013, J NEUROSURG, V118, P1023, DOI 10.3171/2013.1.JNS121668
   JET Study Group, 2002, Surg Cereb Stroke, V30, P434
   Marshall RS, 2014, NEUROLOGY, V82, P744, DOI 10.1212/WNL.0000000000000167
   Sasoh M, 2003, SURG NEUROL, V59, P455, DOI 10.1016/S0090-3019(03)00152-6
   SCHMIEDEK P, 1994, J NEUROSURG, V81, P236, DOI 10.3171/jns.1994.81.2.0236
   Yamaguchi K, 2010, NEUROSURGERY, V67, P1548, DOI 10.1227/NEU.0b013e3181f8c554
NR 17
TC 5
Z9 5
U1 0
U2 8
PU SPRINGER WIEN
PI WIEN
PA SACHSENPLATZ 4-6, PO BOX 89, A-1201 WIEN, AUSTRIA
SN 0001-6268
EI 0942-0940
J9 ACTA NEUROCHIR
JI Acta Neurochir.
PD JAN
PY 2016
VL 158
IS 1
BP 207
EP 216
DI 10.1007/s00701-015-2620-4
PG 10
WC Clinical Neurology; Surgery
WE Science Citation Index Expanded (SCI-EXPANDED)
SC Neurosciences & Neurology; Surgery
GA CZ2ZY
UT WOS:000366975000028
PM 26530710
DA 2025-06-06
ER

PT J
AU Velnar, T
   Ravnik, J
   Bunc, G
AF Velnar, Tomaz
   Ravnik, Janez
   Bunc, Gorazd
TI May blepharospasm result as a consequence of chronic subdural haematoma?
   A report of a case
SO BRAIN INJURY
LA English
DT Meeting Abstract
C1 [Velnar, Tomaz; Ravnik, Janez; Bunc, Gorazd] Univ Med Ctr Maribor, Dept Neurosurg, Maribor, Slovenia.
C3 University of Maribor
NR 0
TC 0
Z9 0
U1 0
U2 1
PU INFORMA HEALTHCARE
PI LONDON
PA TELEPHONE HOUSE, 69-77 PAUL STREET, LONDON EC2A 4LQ, ENGLAND
SN 0269-9052
J9 BRAIN INJURY
JI Brain Inj.
PD APR-MAY
PY 2012
VL 26
IS 4-5
MA 0319
BP 463
EP 463
PG 1
WC Neurosciences; Rehabilitation
WE Science Citation Index Expanded (SCI-EXPANDED); Social Science Citation Index (SSCI)
SC Neurosciences & Neurology; Rehabilitation
GA 943EZ
UT WOS:000304104600282
DA 2025-06-06
ER

PT J
AU Sirakov, A
   Ninov, K
   Sirakova, K
   Sirakov, SS
AF Sirakov, Alexander
   Ninov, Kristian
   Sirakova, Kristina
   Sirakov, Stanimir Stefanov
TI Blazing the trail! Commentary on "Intra-arterial lidocaine
   administration in middle meningeal artery for short-term treatment of
   subarachoid hemorrhage-related headaches" by Qureshi et al.
SO INTERVENTIONAL NEURORADIOLOGY
LA English
DT Letter; Early Access
DE SAH; intra-arterial administration; lidocain; middle meningeal artery;
   intractable headache
ID ENDOVASCULAR TREATMENT
AB In their recently published INR study, Qureshi et al. present their results on intra-arterial lidocaine administration in the middle meningeal artery for the short-term treatment of subarachnoid hemorrhage (SAH)-related headaches. The authors demonstrate that their proposed intra-arterial treatment consistently alleviates headaches in patients with SAH. The purpose of this commentary is to commend the authors on their paper and the notable results they have achieved. It is always pleasant to encounter studies that not only make it to the "Latest Online" section of neurointerventional journals but also push the boundaries, advancing our understanding and care for patients in the most meaningful ways. There is no doubt that our field has witnessed remarkable progress and an expanding spectrum of interventions that endovascular neuroservices can offer. Several therapeutic approaches have emerged from similarly constructive articles, including intra-arterial chemotherapy for malignant cerebral tumors, innovative treatments for cerebrospinal fluid-venous fistulas, hydrocephalus, and chronic subdural hematomas, as well as the implantation of brain-computer interface devices.
C1 [Sirakov, Alexander; Sirakov, Stanimir Stefanov] UH St Ivan Rilski, Intervent Radiol Dept, Sofia, Bulgaria.
   [Ninov, Kristian] UH St Ivan Rilski, Neurosurg Dept, Sofia, Bulgaria.
   [Sirakova, Kristina] Med Univ Sofia, Radiol Dept, Sofia, Bulgaria.
C3 Medical University Sofia; Medical University Sofia; Medical University
   Sofia
RP Sirakov, SS (corresponding author), UH St Ivan Rilski, Intervent Radiol Dept, Sofia, Bulgaria.
EM ssirakov@bsunivers.com
RI Sirakov, Stanimir/AAV-9893-2020; Sirakov, Alexander/AAV-8018-2020
OI Sirakov, Alexander/0000-0001-6219-5040
CR Bouchier B, 2023, J NEUROSURG ANESTH, V35, P333, DOI 10.1097/ANA.0000000000000843
   Brinjikji W, 2021, AM J NEURORADIOL, V42, P882, DOI 10.3174/ajnr.A7014
   Davies JM, 2024, NEW ENGL J MED, V391, P1890, DOI 10.1056/NEJMoa2313472
   He Q, 2024, J NEUROINTERV SURG, V16, P1237, DOI 10.1136/jnis-2023-021296
   Lylyk P, 2022, J NEUROINTERV SURG, V14, P495, DOI 10.1136/neurintsurg-2021-018136
   Maciel CB, 2023, NEUROCRIT CARE, V38, P395, DOI 10.1007/s12028-022-01571-7
   McCrea HJ, 2021, J NEUROSURG-PEDIATR, V28, P371, DOI 10.3171/2021.3.PEDS20738
   Pierot L, 2013, STROKE, V44, P2046, DOI 10.1161/STROKEAHA.113.000733
   Qureshi AI, 2004, LANCET, V363, P804, DOI 10.1016/S0140-6736(04)15697-3
   Qureshi AI., 2025, Interv Neuroradiol, p15910199241307049
NR 10
TC 0
Z9 0
U1 1
U2 1
PU SAGE PUBLICATIONS INC
PI THOUSAND OAKS
PA 2455 TELLER RD, THOUSAND OAKS, CA 91320 USA
SN 1591-0199
EI 2385-2011
J9 INTERV NEURORADIOL
JI Interv. Neuroradiol.
PD 2025 FEB 25
PY 2025
DI 10.1177/15910199251324039
EA FEB 2025
PG 3
WC Clinical Neurology; Radiology, Nuclear Medicine & Medical Imaging
WE Science Citation Index Expanded (SCI-EXPANDED)
SC Neurosciences & Neurology; Radiology, Nuclear Medicine & Medical Imaging
GA Y5S8K
UT WOS:001432726700001
PM 40007259
OA Green Published
DA 2025-06-06
ER

PT J
AU Rossi, S
   Giannini, F
   Cerase, A
   Bartalini, S
   Tripodi, S
   Volpi, N
   Vatti, G
   Passero, S
   Galluzzi, P
   Ulivelli, M
AF Rossi, S
   Giannini, F
   Cerase, A
   Bartalini, S
   Tripodi, S
   Volpi, N
   Vatti, G
   Passero, S
   Galluzzi, P
   Ulivelli, M
TI Uncommon findings in idiopathic hypertrophic cranial pachymeningitis
SO JOURNAL OF NEUROLOGY
LA English
DT Article
DE pachymeningitis; MRI; immunohistochemistry; corticosteroids
ID CLINICORADIOLOGICAL SPECTRUM; THERAPEUTIC OPTIONS; MENINGIOMA; DISEASE;
   SINUS
AB Background:. Idiopathic hypertrophic cranial pachymeningitis (IHCP) is a rare, poorly understood, inflammatory disease, usually involving the dura mater of skull base, tentorium, and falx, and presenting with headache, progressive cranial nerve palsies, and cerebellar dysfunction. Patients and Methods:. In four patients, the diagnosis of IHCP has been made on the basis of extensive clinical, and radiological investigation, and confirmed by dural biopsy in three patients. The clinical follow-up ranges from 24 to 120 months. Results :. At diagnosis, all the patients complained of severe, progressively increasing headache, two had simple or complex partial seizures, but none had cranial nerve palsies. Two patients had electrophysiological evidence of axonal peripheral neuropathy, biopsy-proved in one of them. In all the patients, MRI showed linear or focal thickening of the dura mater of the tentorium and/or of the convexity, sparing the skull base. In one patient, MRI findings resembled chronic subdural hematoma. Dural biopsy demonstrated fibrosis and prominent CD4+ T-cells inflammatory infiltrate. Pachymeningitis was highly responsive to steroid therapy, as was the peripheral neuropathy. In three patients, temporary steroids withdrawal led to dramatic clinical worsening including status epilepticus in one. Conclusions :. In the patients here reported, absence of cranial nerve impairment, seizures, MRI findings resembling chronic subdural hematoma, and association with polineuropathy were unusual findings of IHCP. Moreover, the type of inflammatory infiltrate, lacking in previous reported cases, suggests a probable pathogenetic role for cell-mediated immunity of unknown origin.
C1 Univ Siena, Azienda Osped Univ Senese, Policlin Santa Maria alle Scotte, Sez Neurol,Dipartimento Neurosci, I-53100 Siena, Italy.
   Univ Siena, Azienda Osped Univ Senese, Policlin Santa Maria alle Scotte,Dept Neurosci, Unit Diagnost & Therapeut Neuroradiol, I-53100 Siena, Italy.
   Univ Siena, Dept Pathol, I-53100 Siena, Italy.
   Univ Siena, Dept Biomed Sci, I-53100 Siena, Italy.
C3 University of Siena; University Hospital of Siena; University of Siena;
   University Hospital of Siena; University of Siena; University of Siena
RP Rossi, S (corresponding author), Univ Siena, Azienda Osped Univ Senese, Policlin Santa Maria alle Scotte, Sez Neurol,Dipartimento Neurosci, Viale Bracci, I-53100 Siena, Italy.
EM Rossisimo@unisi.it
RI Volpi, Nicola/D-4874-2015; Ulivelli, Monica/K-7270-2016; Cerase,
   Alfonso/AFJ-8833-2022; Rossi, Simone/AAC-6067-2022; TRIPODI,
   SERGIO/AAK-7569-2021
OI Cerase, Alfonso/0000-0003-4753-6649; VOLPI, NILA/0000-0002-0837-1864;
   rossi, simone/0000-0001-6697-9459; Galluzzi, Paolo/0000-0002-7553-5064
CR Bang OY, 1998, EUR NEUROL, V39, P49, DOI 10.1159/000007897
   BERGER JR, 1989, NEUROLOGY, V39, P1345, DOI 10.1212/WNL.39.10.1345
   BOTELLA C, 1994, NEUROSURGERY, V35, P1144, DOI 10.1227/00006123-199412000-00020
   Charcot J., 1869, ARCH PHYSIOL NORM P, VI, P354
   Charcot JM, 1869, Arch Physiol Norm Pathol, V2, P354, Patent No. [2,354,629,744, 2354629744]
   Chung SJ, 2000, NEUROLOGY, V55, P1321, DOI 10.1212/WNL.55.9.1321
   Cummings TJ, 2000, ANN CLIN LAB SCI, V30, P278
   del Vecchio MT, 2000, PROSTATE, V45, P51, DOI 10.1002/1097-0045(20000915)45:1<51::AID-PROS6>3.0.CO;2-9
   Deprez M, 1997, ACTA NEUROPATHOL, V94, P385, DOI 10.1007/s004010050723
   Goyal M, 1997, NEURORADIOLOGY, V39, P619, DOI 10.1007/s002340050479
   Hamada J, 2000, NEUROSURGERY, V47, P1230, DOI 10.1097/00006123-200011000-00043
   Hatano N, 1999, NEUROSURGERY, V45, P1336, DOI 10.1097/00006123-199912000-00014
   KAWANO Y, 1995, J NEUROL NEUROSUR PS, V59, P435, DOI 10.1136/jnnp.59.4.435
   Lee YC, 2003, AM J NEURORADIOL, V24, P119
   LINDNER A, 1995, SURG NEUROL, V43, P81, DOI 10.1016/0090-3019(95)80046-J
   Luzi P, 1997, LANCET, V350, P338, DOI 10.1016/S0140-6736(05)63389-2
   MARTIN N, 1989, AM J NEURORADIOL, V10, P477
   MASSON C, 1993, NEUROLOGY, V43, P1329, DOI 10.1212/WNL.43.7.1329
   MOORE AP, 1985, J NEUROL NEUROSUR PS, V48, P942, DOI 10.1136/jnnp.48.9.942
   Mott F.W., 1909, Archives of neurology and psychiatry, V4, P63
   NAFFZIGER HC, 1949, ARCH NEURO PSYCHIATR, V62, P383, DOI 10.1001/archneurpsyc.1949.02310160003001
   Newman LS, 1997, NEW ENGL J MED, V336, P1124
   NISHINO H, 1993, NEUROLOGY, V43, P1334, DOI 10.1212/WNL.43.7.1334
   NISHIO S, 1995, NEUROSURG REV, V18, P201, DOI 10.1007/BF00383727
   Nishioka H, 1998, NEUROL MED-CHIR, V38, P377, DOI 10.2176/nmc.38.377
   Parney IF, 1997, NEUROSURGERY, V41, P965, DOI 10.1097/00006123-199710000-00041
   RANOUX D, 1992, J NEUROL NEUROSUR PS, V55, P300, DOI 10.1136/jnnp.55.4.300
   Rengachary SS, 1999, NEUROSURGERY, V45, P1343
   Takuma H, 2001, ACTA NEUROL SCAND, V104, P397, DOI 10.1034/j.1600-0404.2001.00056.x
   Tamai H, 2000, AM J OPHTHALMOL, V130, P535, DOI 10.1016/S0002-9394(00)00566-3
   Tanaka M, 1996, NEUROLOGY, V46, P554, DOI 10.1212/WNL.46.2.554
   VANDEWYNGAERT FA, 1986, J NEUROL, V233, P41, DOI 10.1007/BF00313990
   Yamamoto T, 2000, Ther Apher, V4, P313, DOI 10.1046/j.1526-0968.2000.004004313.x
NR 33
TC 38
Z9 48
U1 0
U2 8
PU DR DIETRICH STEINKOPFF VERLAG
PI DARMSTADT
PA PO BOX 10 04 62, D-64204 DARMSTADT, GERMANY
SN 0340-5354
J9 J NEUROL
JI J. Neurol.
PD MAY
PY 2004
VL 251
IS 5
BP 548
EP 555
DI 10.1007/s00415-004-0362-y
PG 8
WC Clinical Neurology
WE Science Citation Index Expanded (SCI-EXPANDED)
SC Neurosciences & Neurology
GA 824ED
UT WOS:000221667000006
PM 15164187
DA 2025-06-06
ER

PT J
AU Kolias, AG
   Chari, A
   Santarius, T
   Hutchinson, PJ
AF Kolias, Angelos G.
   Chari, Aswin
   Santarius, Thomas
   Hutchinson, Peter J.
TI Chronic subdural haematoma: modern management and emerging therapies
SO NATURE REVIEWS NEUROLOGY
LA English
DT Review
ID TWIST-DRILL CRANIOSTOMY; BURR HOLE DRAINAGE; POSTOPERATIVE-PATIENT
   POSTURE; SURGICAL-MANAGEMENT; NATURAL-HISTORY; RECURRENCE; SUBACUTE;
   RISK; DEXAMETHASONE; MEMBRANECTOMY
AB Chronic subdural haematoma (CSDH) is one of the most common neurological disorders, and is especially prevalent among elderly individuals. Surgical evacuation is the mainstay of management for symptomatic patients or haematomas exerting significant mass effect. Although burr hole craniostomy is the most widely practised technique worldwide, approximately 10-20% of surgically treated patients experience postoperative recurrence necessitating reoperation. Given the increasing incidence of CSDH in a growing elderly population, a need exists for refined techniques that combine a minimally invasive approach with clinical efficacy and cost-effectiveness. In addition, nonsurgical treatment modalities, such as steroids, are attracting considerable interest, as they have the potential to reduce postoperative recurrence or even replace the need for surgery in selected patients. This Review provides an overview of the contemporary management of CSDH and presents considerations regarding future approaches that could further optimize patient care and outcomes.
C1 [Kolias, Angelos G.] Addenbrookes Hosp, Dept Clin Neurosci, Div Neurosurg, Cambridge CB2 0QQ, England.
   Univ Cambridge, Cambridge CB2 0QQ, England.
C3 University of Cambridge; Cambridge University Hospitals NHS Foundation
   Trust; Addenbrooke's Hospital; University of Cambridge
RP Kolias, AG (corresponding author), Addenbrookes Hosp, Dept Clin Neurosci, Div Neurosurg, Cambridge Biomed Campus, Cambridge CB2 0QQ, England.
EM angeloskolias@gmail.com
RI Lee, Ian/R-7298-2019; Risk, Omar/GPX-1135-2022
OI Kolias, Angelos/0000-0003-3992-0587; Santarius,
   Thomas/0000-0002-1416-9566; Chari, Aswin/0000-0003-0053-147X;
   Hutchinson, Peter/0000-0002-2796-1835
FU Royal College of Surgeons of England Research Fellowship; National
   Institute of Health Research (NIHR) Academic Clinical Fellowship;
   Sackler Studentship; NIHR Research Professorship; NIHR Cambridge
   Biomedical Research Centre
FX A.G.K. is supported by a Royal College of Surgeons of England Research
   Fellowship, an National Institute of Health Research (NIHR) Academic
   Clinical Fellowship, and a Sackler Studentship. P.J.H. is supported by
   an NIHR Research Professorship and the NIHR Cambridge Biomedical
   Research Centre, and has been appointed as the Surgical Specialty Lead
   for Neurosurgery, Royal College of Surgeons of England Clinical Research
   Initiative.
CR Abouzari M, 2007, NEUROSURGERY, V61, P794, DOI 10.1227/01.NEU.0000298908.94129.67
   Adhiyaman V, 2002, POSTGRAD MED J, V78, P71, DOI 10.1136/pmj.78.916.71
   Al-Jehani H, 2013, ACTA NEUROCHIR, V155, P189, DOI 10.1007/s00701-012-1539-2
   Almenawer SA, 2014, ANN SURG, V259, P449, DOI 10.1097/SLA.0000000000000255
   Amirjamshidi A, 2007, J CLIN NEUROSCI, V14, P1240, DOI 10.1016/j.jocn.2006.03.030
   [Anonymous], 2014, International Clinical Trials Registry Platform
   Asfora WT, 2003, SURG NEUROL, V59, P329, DOI 10.1016/S0090-3019(03)00039-9
   Asghar M, 2002, J ROY SOC MED, V95, P290, DOI 10.1258/jrsm.95.6.290
   Belkhair S, 2013, CAN J NEUROL SCI, V40, P56, DOI 10.1017/S0317167100012956
   Brand C, 2014, BRIT J NEUROSURG, V28, P68, DOI 10.3109/02688697.2013.815314
   Cenic A, 2005, CAN J NEUROL SCI, V32, P501, DOI 10.1017/S0317167100004510
   Chari A, 2014, J NEUROSURG, V121, P176, DOI 10.3171/2014.4.JNS131212
   Chari A, 2014, BRIT J NEUROSURG, V28, P2, DOI 10.3109/02688697.2013.812184
   Chon KH, 2012, ACTA NEUROCHIR, V154, P1541, DOI 10.1007/s00701-012-1399-9
   Cousseau D, 2001, REV NEUROLOGIA, V32, P821, DOI 10.33588/rn.3209.2000458
   Cushman M., 2011, Clinical Practice Guide on Anticoagulant Dosing and Management of Anticoagulant-Associated Bleeding Complications in Adults
   Delgado PD, 2000, REV NEUROLOGIA, V30, P811, DOI 10.33588/rn.3009.99531
   Delgado-López PD, 2009, NEUROCIRUGIA, V20, P346
   Dran G, 2007, NEUROCHIRURGIE, V53, P477, DOI 10.1016/j.neuchi.2007.09.146
   Ducruet AF, 2012, NEUROSURG REV, V35, P155, DOI 10.1007/s10143-011-0349-y
   Emich S, 2014, TRIALS, V15, DOI 10.1186/1745-6215-15-6
   Emonds N, 1999, NEUROL RES, V21, P77, DOI 10.1080/01616412.1999.11740897
   Forster MT, 2010, J CLIN NEUROSCI, V17, P975, DOI 10.1016/j.jocn.2009.11.023
   Frati A, 2004, J NEUROSURG, V100, P24, DOI 10.3171/jns.2004.100.1.0024
   Gazzeri R, 2007, ACTA NEUROCHIR, V149, P487, DOI 10.1007/s00701-007-1139-8
   Gelabert-González M, 2005, CLIN NEUROL NEUROSUR, V107, P223, DOI 10.1016/j.clineuro.2004.09.015
   Gökmen M, 2008, ZBL NEUROCHIR, V69, P129, DOI 10.1055/s-2007-1004587
   Grobelny BT, 2009, J NEUROSURG, V111, P1257, DOI 10.3171/2009.6.JNS0928
   HAINES DE, 1991, ANAT RECORD, V230, P3, DOI 10.1002/ar.1092300103
   HAINES DE, 1993, NEUROSURGERY, V32, P111, DOI 10.1227/00006123-199301000-00017
   Heidbuchel H, 2013, EUROPACE, V15, P625, DOI 10.1093/europace/eut083
   Hirashima Y, 2005, NEUROL MED-CHIR, V45, P621, DOI 10.2176/nmc.45.621
   Horn EM, 2006, SURG NEUROL, V65, P150, DOI 10.1016/j.surneu.2005.05.030
   HUBSCHMANN OR, 1980, NEUROSURGERY, V6, P233
   Imaizumi S, 2001, NEUROL MED-CHIR, V41, P19, DOI 10.2176/nmc.41.19
   Ishibashi Akira, 2011, Kurume Medical Journal, V58, P35
   ITO H, 1976, J NEUROSURG, V45, P26, DOI 10.3171/jns.1976.45.1.0026
   Kageyama H, 2013, J NEUROSURG, V119, P332, DOI 10.3171/2013.3.JNS122162
   Kalamatianos T, 2013, J NEUROSURG, V118, P353, DOI 10.3171/2012.10.JNS12327
   Kaliaperumal C, 2012, ACTA NEUROCHIR, V154, P2083, DOI 10.1007/s00701-012-1483-1
   KUDO H, 1992, Neurologia Medico-Chirurgica, V32, P207, DOI 10.2176/nmc.32.207
   Kung WM, 2012, INJURY, V43, P598, DOI 10.1016/j.injury.2010.07.240
   Kurabe S, 2010, ACTA NEUROCHIR, V152, P1171, DOI 10.1007/s00701-010-0627-4
   Kuroki T, 2001, ACTA NEUROCHIR, V143, P1041, DOI 10.1007/s007010170010
   Lee JY, 2012, J KOREAN NEUROSURG S, V52, P133, DOI 10.3340/jkns.2012.52.2.133
   Lee KS, 2004, BRAIN INJURY, V18, P351, DOI 10.1080/02699050310001645801
   Lee Kyeong-Seok, 1996, Journal of Korean Medical Science, V11, P55
   Lega BC, 2010, J NEUROSURG, V113, P615, DOI 10.3171/2009.9.JNS08825
   Lindvall P, 2009, J CLIN NEUROSCI, V16, P1287, DOI 10.1016/j.jocn.2009.01.001
   Maas AIR, 2013, LANCET NEUROL, V12, P1200, DOI 10.1016/S1474-4422(13)70234-5
   MARKWALDER TM, 1981, J NEUROSURG, V55, P390, DOI 10.3171/jns.1981.55.3.0390
   MARKWALDER TM, 1981, J NEUROSURG, V54, P637, DOI 10.3171/jns.1981.54.5.0637
   Mascarenhas L, 2012, NEUROCHIRURGIE, V58, P47, DOI 10.1016/j.neuchi.2011.09.005
   McCulloch P, 2009, LANCET, V374, P1105, DOI 10.1016/S0140-6736(09)61116-8
   Miranda LB, 2011, J NEUROSURG, V114, P72, DOI 10.3171/2010.8.JNS10298
   Mori K, 2001, NEUROL MED-CHIR, V41, P371, DOI 10.2176/nmc.41.371
   Muzii V F, 2005, J Neurosurg Sci, V49, P41
   Nakaguchi H, 2001, J NEUROSURG, V95, P256, DOI 10.3171/jns.2001.95.2.0256
   Nakajima H, 2002, SURG NEUROL, V58, P385, DOI 10.1016/S0090-3019(02)00921-7
   Neils DM, 2012, WORLD NEUROSURG, V78, DOI 10.1016/j.wneu.2011.08.032
   ORLIN JR, 1991, ANAT RECORD, V230, P22, DOI 10.1002/ar.1092300104
   PICHERT G, 1987, SCHWEIZ MED WSCHR, V117, P1856
   Pont LMEB, 2013, ACTA NEUROL BELG, V113, P55, DOI 10.1007/s13760-012-0130-1
   Pont LMEB, 2012, EUR J NEUROL, V19, P1397, DOI 10.1111/j.1468-1331.2012.03768.x
   Pont LMEB, 2012, NEUROSURGERY, V70, P873, DOI 10.1227/NEU.0b013e31823672ad
   POTTER JF, 1977, GERIATRICS, V32, P61
   Ramachandran R, 2007, SURG NEUROL, V67, P367, DOI 10.1016/j.surneu.2006.07.022
   Ramnarayan R, 2008, CLIN NEUROL NEUROSUR, V110, P774, DOI 10.1016/j.clineuro.2008.04.013
   Ratilal B. O., COCHRANE DATABASE SY
   Rocchi G, 2007, SURG NEUROL, V67, P374, DOI 10.1016/j.surneu.2006.08.066
   Rust T, 2006, J CLIN NEUROSCI, V13, P823, DOI 10.1016/j.jocn.2004.12.013
   SABO RA, 1995, SURG NEUROL, V43, P579, DOI 10.1016/0090-3019(95)00155-7
   Santarius T, 2008, BRIT J NEUROSURG, V22, P529, DOI 10.1080/02688690802195381
   Santarius T., 2012, Schmidek and Sweet Operative Neurosurgical Techniques: Indications, Methods and Results, V6th, P1573
   Santarius Thomas, 2010, Clin Neurosurg, V57, P112
   Santarius T, 2009, LANCET, V374, P1067, DOI 10.1016/S0140-6736(09)61115-6
   Saver JL, 2012, STROKE, V43, P967, DOI 10.1161/STROKEAHA.111.634352
   Shimamura N, 2009, J NEUROTRAUM, V26, P1929, DOI [10.1089/neu.2009.0879, 10.1089/neu.2009-0879]
   Smely C, 1997, ACTA NEUROCHIR, V139, P818, DOI 10.1007/BF01411399
   Smith MD, 2012, INT J SURG, V10, P450, DOI 10.1016/j.ijsu.2012.08.005
   Sood P, 2007, CLIN J AM SOC NEPHRO, V2, P956, DOI 10.2215/CJN.03781106
   Stanisic M, 2012, INFLAMM RES, V61, P845, DOI 10.1007/s00011-012-0476-0
   Stippler M, 2013, NEUROL RES, V35, P243, DOI 10.1179/1743132813Y.0000000163
   Sun TFD, 2005, BRIT J NEUROSURG, V19, P327, DOI 10.1080/02688690500305332
   SVIEN HJ, 1964, J NEUROSURG, V21, P172, DOI 10.3171/jns.1964.21.3.0172
   TABADDOR K, 1977, J NEUROSURG, V46, P220, DOI 10.3171/jns.1977.46.2.0220
   Tahsim-Oglou Y, 2012, ACTA NEUROCHIR, V154, P1063, DOI 10.1007/s00701-012-1334-0
   Tugcu B, 2014, J NEUROL SURG PART A, V75, P37, DOI 10.1055/s-0032-1330961
   Van der Veken J, 2014, ACTA NEUROCHIR, V156, P981, DOI 10.1007/s00701-014-2042-8
   VanHavenbergh T, 1996, BRIT J NEUROSURG, V10, P35
   Wada M, 2014, CLIN NEUROL NEUROSUR, V120, P49, DOI 10.1016/j.clineuro.2014.02.007
   Wassef SN, 2013, NEUROSURGERY, V73, pE368, DOI 10.1227/01.neu.0000430763.95349.5f
   Weigel R, 2003, J NEUROL NEUROSUR PS, V74, P937, DOI 10.1136/jnnp.74.7.937
   Weigel R, 2007, NEUROSURGERY, V61, P788, DOI 10.1227/01.NEU.0000298907.56012.E8
   Welsh TJ, 2014, INT J CLIN PRACT, V68, P290, DOI 10.1111/ijcp.12313
   Williamson PR., 2011, Trials, V12, pA70, DOI DOI 10.1186/1745-6215-12-S1-A70
   Yeon JY, 2012, J NEUROTRAUM, V29, P1334, DOI 10.1089/neu.2011.2074
   Zumofen D, 2009, NEUROSURGERY, V64, P1116, DOI 10.1227/01.NEU.0000345633.45961.BB
NR 98
TC 317
Z9 334
U1 2
U2 30
PU NATURE PORTFOLIO
PI BERLIN
PA HEIDELBERGER PLATZ 3, BERLIN, 14197, GERMANY
SN 1759-4758
EI 1759-4766
J9 NAT REV NEUROL
JI Nat. Rev. Neurol.
PD OCT
PY 2014
VL 10
IS 10
BP 570
EP 578
DI 10.1038/nrneurol.2014.163
PG 9
WC Clinical Neurology
WE Science Citation Index Expanded (SCI-EXPANDED)
SC Neurosciences & Neurology
GA AR2MF
UT WOS:000343420800005
PM 25224156
DA 2025-06-06
ER

PT J
AU Miah, IP
   Holl, DC
   Bruggink, T
   Peul, WC
   Tolman, C
   Walchenbach, R
   Kruyt, ND
   Koot, RW
   de Laat, K
   van Kooten, F
   Den Hertog, HM
   Kho, KH
   Lingsma, HF
   Dirven, CMF
   Dammers, R
   Jellema, K
   van der Gaag, NA
AF Miah, I. P.
   Holl, D. C.
   Bruggink, T.
   Peul, W. C.
   Tolman, C.
   Walchenbach, R.
   Kruyt, N. D.
   Koot, R. W.
   de Laat, K.
   van Kooten, F.
   Den Hertog, H. M.
   Kho, K. H.
   Lingsma, H. F.
   Dirven, C. M. F.
   Dammers, R.
   Jellema, K.
   van der Gaag, N. A.
TI Dexamethasone Therapy versus Surgery for Chronic Subdural Haematoma, a
   clinical randomised controlled trial (DECSA - trial)
SO EUROPEAN JOURNAL OF NEUROLOGY
LA English
DT Meeting Abstract
CT 4th Congress of the European-Academy-of-Neurology (EAN)
CY JUN 16-19, 2018
CL Lisbon, PORTUGAL
SP European Acad Neurol
C1 [Miah, I. P.; Jellema, K.] Haaglanden Med Ctr, Neurol, The Hague, Netherlands.
   [Holl, D. C.; Dirven, C. M. F.; Dammers, R.] Erasmus MC, Neurosurg, Rotterdam, Netherlands.
   [Bruggink, T.; Den Hertog, H. M.] Med Spectrum Twente, Neurol, Enschede, Netherlands.
   [Peul, W. C.; Koot, R. W.] Leiden Univ, Neurosurg, Med Ctr, Leiden, Netherlands.
   [Tolman, C.] Haaglanden Med Ctr, Radiol, The Hague, Netherlands.
   [Walchenbach, R.] Haaglanden Med Ctr, Neurosurg, The Hague, Netherlands.
   [Kruyt, N. D.] Leiden Univ, Neurol, Med Ctr, Leiden, Netherlands.
   [de Laat, K.] Haga Teaching Hosp, Neurol, The Hague, Netherlands.
   [van Kooten, F.] Erasmus MC, Neurol, Rotterdam, Netherlands.
   [Kho, K. H.] Med Spectrum Twente, Neurosurg, Enschede, Netherlands.
   [Lingsma, H. F.] Erasmus MC, Publ Hlth & Med Decis Making, Rotterdam, Netherlands.
   [van der Gaag, N. A.] Haga Teaching Hosp, Neurosurg, The Hague, Netherlands.
C3 Haaglanden Medical Center; Erasmus University Rotterdam; Erasmus MC;
   Medical Spectrum Twente; Leiden University; Leiden University Medical
   Center (LUMC); Leiden University - Excl LUMC; Haaglanden Medical Center;
   Haaglanden Medical Center; Leiden University - Excl LUMC; Leiden
   University; Leiden University Medical Center (LUMC); Haga Hospital;
   Erasmus University Rotterdam; Erasmus MC; Medical Spectrum Twente;
   Erasmus University Rotterdam; Erasmus MC; Haga Hospital
RI Kho, Kuan/D-3263-2013; Peul, Wilco/HZI-4981-2023; Dammers,
   Ruben/ACT-4061-2022; Holl, Dana/LBI-0062-2024
OI Peul, Willem Cornelis/0000-0001-7274-1447
NR 0
TC 0
Z9 0
U1 0
U2 1
PU WILEY
PI HOBOKEN
PA 111 RIVER ST, HOBOKEN 07030-5774, NJ USA
SN 1351-5101
EI 1468-1331
J9 EUR J NEUROL
JI Eur. J. Neurol.
PD JUN
PY 2018
VL 25
SU 2
SI SI
MA EPR2023
BP 389
EP 389
PG 1
WC Clinical Neurology; Neurosciences
WE Science Citation Index Expanded (SCI-EXPANDED); Conference Proceedings Citation Index - Science (CPCI-S)
SC Neurosciences & Neurology
GA GJ3YS
UT WOS:000435272002186
DA 2025-06-06
ER

PT J
AU Sayed, R
   Gross, S
   Zamarud, A
   Nie, LD
   Mudhar, G
   Eikermann, M
   Rupp, S
   Kim, J
   Babar, M
   Basam, M
   Yassari, R
   Gelfand, Y
AF Sayed, Rahman
   Gross, Suzanne
   Zamarud, Aroosa
   Nie, Linda
   Mudhar, Gagandeep
   Eikermann, Matthias
   Rupp, Samuel
   Kim, Jinu
   Babar, Mustufa
   Basam, Mudaser
   Yassari, Reza
   Gelfand, Yaroslav
TI Predictors of mortality in chronic subdural hematoma evacuation
SO NEUROSURGICAL REVIEW
LA English
DT Article
DE Subdural hematoma; Craniotomy; Burr hole; Anticoagulation; Mortality;
   Surgical evacuation
ID ANEMIA; OLDER
AB Chronic subdural hematoma (cSDH) is one of the most common types of intracranial hemorrhages, particularly in the elderly. Despite extensive research regarding cSDH diagnosis and treatment, there is conflicting data on predictors of postoperative mortality (POM). We conducted a large retrospective review of patients who underwent a cSDH evacuation at a single urban institution between 2015 and 2022. Data were collected from the electronic medical record on prior comorbidities, anticoagulation use, mental status on presentation, preoperative labs, and preoperative/postoperative imaging parameters. Univariate and multivariate analyses were conducted to analyze predictors of mortality. Mortality during admission for this cohort was 6.1%. Univariate analysis showed the mortality rate was higher in those presenting with a history of dialysis. In addition, those who presented with altered mental status, were intubated, and lower GCS scores had higher rates of POM. Usage of Coumadin was correlated with higher rates of POM. Examination of preoperative labs showed that patients who presented with anemia or thrombocytopenia had higher POM. Imaging data showed that cSDH volume and greatest dimension were correlated with higher rates of POM. Finally, patients that were not extubated postoperatively had higher rates of POM. Multivariate analysis showed that only altered mental status and being not being extubated postoperatively were correlated with a higher risk of mortality. In summation, we demonstrated that altered mental status and failure to extubate were independent predictors or mortality in cSDH evacuation. Interestingly, patient age was not a significant predictor of mortality.
C1 [Sayed, Rahman; Gross, Suzanne; Nie, Linda; Mudhar, Gagandeep; Babar, Mustufa; Basam, Mudaser; Yassari, Reza; Gelfand, Yaroslav] Montefiore Med Ctr, Dept Neurosurg, Bronx, NY 10461 USA.
   [Zamarud, Aroosa] Stanford Sch Med, Dept Neurosurg, Stanford, CA 94305 USA.
   [Eikermann, Matthias; Rupp, Samuel; Kim, Jinu] Montefiore Med Ctr, Dept Anesthesiol, Bronx, NY 10467 USA.
C3 Montefiore Medical Center; Albert Einstein College of Medicine; Stanford
   University; Montefiore Medical Center; Albert Einstein College of
   Medicine
RP Sayed, R (corresponding author), Montefiore Med Ctr, Dept Neurosurg, Bronx, NY 10461 USA.
EM rahman.sayed@einsteinmed.edu
RI Rupp, Samuel/HOA-9536-2023
OI Zamarud, Aroosa/0000-0002-4275-5597
CR Alford EN, 2019, J NEUROSURG-PEDIATR, V24, P539, DOI [10.3171/2019.5.PEDS18738, 10.3171/2019.1.JNS182895]
   Ball T, 2019, CUREUS J MED SCIENCE, V11, DOI 10.7759/cureus.5657
   Baraniskin A, 2014, J NEUROL SURG PART A, V75, P31, DOI 10.1055/s-0032-1325629
   Batchelor JS, 2012, BRIT J NEUROSURG, V26, P525, DOI 10.3109/02688697.2011.650736
   Blaauw J, 2022, ACTA NEUROCHIR, V164, P3133, DOI 10.1007/s00701-022-05373-w
   Boccardo P, 2004, SEMIN THROMB HEMOST, V30, P579, DOI 10.1055/s-2004-835678
   Chang CL, 2020, FRONT NEUROL, V11, DOI 10.3389/fneur.2020.00677
   Chaves PHM, 2005, J GERONTOL A-BIOL, V60, P729, DOI 10.1093/gerona/60.6.729
   Chiappini A, 2021, WORLD NEUROSURG, V150, pE337, DOI 10.1016/j.wneu.2021.03.002
   Ge RX, 2023, J CRANIOFAC SURG, V34, pE124, DOI 10.1097/SCS.0000000000008855
   Gonugunta V, 2001, BRIT J NEUROSURG, V15, P514, DOI 10.1080/02688690120097822
   Komiyama K, 2019, NEUROSURG FOCUS, V47, DOI 10.3171/2019.8.FOCUS19535
   Kothari U, 1996, STROKE, V27, P1304, DOI 10.1161/01.STR.27.8.1304
   Posti JP, 2022, SCI REP-UK, V12, DOI 10.1038/s41598-022-10992-5
   Ramachandran R, 2007, SURG NEUROL, V67, P367, DOI 10.1016/j.surneu.2006.07.022
   Rauhala M, 2020, ACTA NEUROCHIR, V162, P1467, DOI 10.1007/s00701-020-04278-w
   Röhring G, 2016, CLIN INTERV AGING, V11, P319, DOI 10.2147/CIA.S90727
   Roy CN, 2011, CLIN GERIATR MED, V27, P67, DOI 10.1016/j.cger.2010.08.005
   Ruan Y, 2019, BMC GERIATR, V19, DOI 10.1186/s12877-019-1342-5
   Sharma R, 2020, J STROKE CEREBROVASC, V29, DOI 10.1016/j.jstrokecerebrovasdis.2020.105180
   Wang S, 2019, J CLIN NEUROSCI, V67, P46, DOI 10.1016/j.jocn.2019.06.026
NR 21
TC 2
Z9 2
U1 0
U2 0
PU SPRINGER
PI NEW YORK
PA ONE NEW YORK PLAZA, SUITE 4600, NEW YORK, NY, UNITED STATES
SN 0344-5607
EI 1437-2320
J9 NEUROSURG REV
JI Neurosurg. Rev.
PD DEC 1
PY 2023
VL 46
IS 1
AR 318
DI 10.1007/s10143-023-02213-y
PG 6
WC Clinical Neurology; Surgery
WE Science Citation Index Expanded (SCI-EXPANDED)
SC Neurosciences & Neurology; Surgery
GA Z3QJ5
UT WOS:001111249400002
PM 38036800
DA 2025-06-06
ER

PT J
AU Salem, MM
   Sioutas, GS
   Khalife, J
   Kuybu, O
   Caroll, K
   Hoang, AN
   Baig, AA
   Salih, M
   Khorasanizadeh, M
   Baker, C
   Mendez, AA
   Cortez, G
   Abecassis, ZA
   Rodriguez, JFR
   Davies, JM
   Narayanan, S
   Cawley, CM
   Riina, HA
   Moore, JM
   Spiotta, AM
   Khalessi, AA
   Howard, BM
   Hanel, R
   Tanweer, O
   Tonetti, DA
   Siddiqui, AH
   Lang, MJ
   Levy, EI
   Kan, P
   Jovin, T
   Grandhi, R
   Srinivasan, VM
   Ogilvy, CS
   Gross, BA
   Jankowitz, BT
   Thomas, AJ
   Levitt, MR
   Burkhardt, JK
AF Salem, Mohamed M.
   Sioutas, Georgios S.
   Khalife, Jane
   Kuybu, Okkes
   Caroll, Kate
   Hoang, Alex Nguyen
   Baig, Ammad A.
   Salih, Mira
   Khorasanizadeh, Mirhojjat
   Baker, Cordell
   Mendez, Aldo A.
   Cortez, Gustavo
   Abecassis, Zachary A.
   Rodriguez, Juan F. Ruiz
   Davies, Jason M.
   Narayanan, Sandra
   Cawley, C. Michael
   Riina, Howard A.
   Moore, Justin M.
   Spiotta, Alejandro M.
   Khalessi, Alexander A.
   Howard, Brian M.
   Hanel, Ricardo
   Tanweer, Omar
   Tonetti, Daniel A.
   Siddiqui, Adnan H.
   Lang, Michael J.
   Levy, Elad I.
   Kan, Peter
   Jovin, Tudor
   Grandhi, Ramesh
   Srinivasan, Visish M.
   Ogilvy, Christopher S.
   Gross, Bradley A.
   Jankowitz, Brian T.
   Thomas, Ajith J.
   Levitt, Michael R.
   Burkhardt, Jan-Karl
TI General Versus Nongeneral Anesthesia for Middle Meningeal Artery
   Embolization for Chronic Subdural Hematomas: Multicenter Propensity
   Score Matched Study
SO NEUROSURGERY
LA English
DT Article
DE General; Monitored anesthesia care; Conscious sedation; Middle meningeal
   artery embolization; cSDH
ID CONSCIOUS SEDATION; ISCHEMIC-STROKE
AB BACKGROUND AND OBJECTIVES:The choice of anesthesia type (general anesthesia [GA] vs nongeneral anesthesia [non-GA]) in middle meningeal artery embolization (MMAE) procedures for chronic subdural hematomas (cSDH) differs between institutions and left to care team discretion given lack of standard guidelines. We compare the outcomes of GA vs non-GA in MMAE. METHODS:Consecutive patients receiving MMAE for cSDH at 14 North American centers (2018-2023) were included. Clinical, cSDH characteristics, and technical/clinical outcomes were compared between the GA/non-GA groups. Using propensity score matching (PSM), patients were matched controlling for age, baseline modified Rankin Scale, concurrent/prior surgery, hematoma thickness/midline shift, and baseline antiplatelet/anticoagulation. The primary end points included surgical rescue and radiographic success rates (>= 50% reduction in maximum hematoma thickness with minimum 2 weeks of imaging). Secondary end points included technical feasibility, procedural complications, and functional outcomes. RESULTS:Seven hundred seventy-eight patients (median age 73 years, 73.2% male patients) underwent 956 MMAE procedures, 667 (70.4%) were non-GA and 280 were GA (29.6%). After running 1:3 PSM algorithm, this resulted in 153 and 296 in the GA and non-GA groups, respectively. There were no baseline/procedural differences between the groups except radial access more significantly used in the non-GA group (P = .001). There was no difference between the groups in procedural technical feasibility, complications rate, length of stay, surgical rescue rates, or favorable functional outcome at the last follow-up. Subsequent 1:1 sensitivity PSM retained the same results. Bilateral MMAE procedures were more performed under non-GA group (75.8% vs 67.2%; P = .01); no differences were noted in clinical/radiographic outcomes between bilateral vs unilateral MMAE, except for longer procedure duration in the bilateral group (median 73 minutes [IQR 48.3-100] vs 54 minutes [39-75]; P < .0001). Another PSM analysis comparing GA vs non-GA in patients undergoing stand-alone MMAE retained similar associations. CONCLUSION:We found no significant differences in radiological improvement/clinical outcomes between GA and non-GA for MMAE.
C1 [Salem, Mohamed M.; Sioutas, Georgios S.; Srinivasan, Visish M.; Jankowitz, Brian T.; Burkhardt, Jan-Karl] Hosp Univ Penn, Penn Med, Dept Neurosurg, Philadelphia, PA USA.
   [Khalife, Jane; Tonetti, Daniel A.; Jovin, Tudor; Thomas, Ajith J.] Cooper Univ Hlth Care, Dept Neurosurg, Camden, NJ USA.
   [Kuybu, Okkes; Mendez, Aldo A.; Lang, Michael J.; Gross, Bradley A.] Univ Pittsburgh, Dept Neurosurg, Pittsburgh, PA USA.
   [Caroll, Kate; Abecassis, Zachary A.; Rodriguez, Juan F. Ruiz; Levitt, Michael R.] Univ Washington, Dept Neurosurg, Seattle, WA USA.
   [Hoang, Alex Nguyen; Tanweer, Omar; Kan, Peter] Baylor Coll Med, Dept Neurosurg, Houston, TX USA.
   [Baig, Ammad A.; Davies, Jason M.; Siddiqui, Adnan H.; Levy, Elad I.] SUNY Buffalo, Jacobs Sch Med & Biomed Sci, Dept Neurosurg, Buffalo, NY USA.
   [Salih, Mira; Khorasanizadeh, Mirhojjat; Moore, Justin M.; Ogilvy, Christopher S.] Harvard Teaching Hosp, Beth Israel Deaconess Med Ctr, Div Neurosurg, Boston, MA USA.
   [Baker, Cordell; Grandhi, Ramesh] Univ Utah, Dept Neurosurg, Salt Lake City, UT USA.
   [Cortez, Gustavo; Hanel, Ricardo] Baptist Neurol Inst, Dept Cerebrovasc & Endovasc Surg, Jacksonville, FL USA.
   [Cortez, Gustavo; Hanel, Ricardo] Lyerly Neurosurg, Jacksonville, FL USA.
   [Cawley, C. Michael; Howard, Brian M.] Emory Univ, Sch Med, Dept Neurosurg, Atlanta, GA USA.
   [Riina, Howard A.] NYU, Langone Med Ctr, Dept Neurosurg, New York, NY USA.
   [Spiotta, Alejandro M.] Med Univ South Carolina, Dept Neurosurg, Charleston, SC USA.
   [Khalessi, Alexander A.] Univ Calif San Diego, Dept Neurosurg, La Jolla, CA USA.
   [Kan, Peter] Univ Texas Med Branch, Dept Neurosurg, Galveston, TX USA.
   [Narayanan, Sandra] Univ Pittsburgh, Dept Neurol, Pittsburgh, PA USA.
   [Narayanan, Sandra] Univ Pittsburgh, Dept Neurosurg, Pittsburgh, PA USA.
C3 University of Pennsylvania; Pennsylvania Medicine; Pennsylvania
   Commonwealth System of Higher Education (PCSHE); University of
   Pittsburgh; University of Washington; University of Washington Seattle;
   Baylor College of Medicine; State University of New York (SUNY) System;
   University at Buffalo, SUNY; Harvard University; Harvard University
   Medical Affiliates; Beth Israel Deaconess Medical Center; Utah System of
   Higher Education; University of Utah; Emory University; NYU Langone
   Medical Center; New York University; Medical University of South
   Carolina; University of California System; University of California San
   Diego; University of Texas System; University of Texas Medical Branch
   Galveston; Pennsylvania Commonwealth System of Higher Education (PCSHE);
   University of Pittsburgh; Pennsylvania Commonwealth System of Higher
   Education (PCSHE); University of Pittsburgh
RP Burkhardt, JK (corresponding author), Univ Penn, Dept Neurosurg, 3400 Civ Ctr Blvd, Philadelphia, PA 19104 USA.
EM georgios.sioutas@pennmedicine.upenn.edu; khalife-jane@CooperHealth.edu;
   kuybuo@upmc.edu; ktc00@uw.edu; anhoang@houstonmethodist.org;
   abaig@ubns.com; mirasalih28@gmail.com; mirhojjax@yahoo.com;
   cordell.baker@hci.utah.edu; aldo.mendezruiz@gmail.com;
   gustavo.cortez@bmcjax.com; zabec@uw.edu; jfrr12@uw.edu;
   jmdavies@buffalo.edu; sandra.narayanan@gmail.com; ccawley@emory.edu;
   Howard.Riina@nyulangone.org; justinmurraymoore@gmail.com;
   spiotta@musc.edu; akhalessi@health.ucsd.edu; brian.howard@emory.edu;
   drricardohanel@icloud.com; Omar.Tanweer@bcm.edu;
   tonetti-daniel@cooperhealth.edu; asiddiqui@ubns.com; langmj3@upmc.edu;
   eladlevy@buffalo.edu; ptkan@UTMB.EDU; jovin-tudor@CooperHealth.edu;
   ramesh.grandhi@hsc.utah.edu; Visish.Srinivasan@Pennmedicine.upenn.edu;
   cogilvy@bidmc.harvard.edu; grossb2@upmc.edu; bjankowitz@gmail.com;
   thomas-ajith@cooperhealth.edu; mlevitt@uw.edu;
   jan.burkhardt@pennmedicine.upenn.edu
RI Siddiqui, Adnan/AAG-9781-2019; Tonetti, Daniel/AAB-1158-2020; Cortez,
   Gustavo/ABE-5077-2020; Thomas, Ajith/AAX-9054-2020; Srinivasan,
   Visish/H-9811-2019; Sioutas, Georgios/AAE-4391-2021
OI Levitt, Michael/0000-0003-3612-3347
FX MMS and JKB were the lead investigators. They were involved in the
   design of the study, acquisition, and analysis of data; drafting and
   revising the manuscript for intellectual content; and final approval of
   this version to be published. JK, OK, KC, ANH, AB, MS, MK, CB, AAM, GC,
   ZA, JR, JMD, SN, CMC, HAR, JMM, AMS, AAK, BMH, RH, OT, DAT, AHS, MJL,
   EIL, PK, TJ, RG, VMS, CSO, BAG, BTJ, AJT, and MRL were coinvestigators
   and were acquisition of the data, drafting and revising the manuscript
   for intellectual content, and final approval of the version to be
   published. All authors agree to be accountable for all aspects of the
   current work, including its accuracy and integrity, and investigative
   methodology.
CR Austin PC, 2021, NEUROLOGY, V97, P856, DOI 10.1212/WNL.0000000000012777
   Austin PC, 2010, AM J EPIDEMIOL, V172, P1092, DOI 10.1093/aje/kwq224
   Ban SP, 2018, RADIOLOGY, V286, P909, DOI 10.1148/radiol.2017170053
   Bello C, 2022, CURR OPIN ANESTHESIO, V35, P457, DOI 10.1097/ACO.0000000000001151
   Brinjikji W, 2015, AM J NEURORADIOL, V36, P525, DOI 10.3174/ajnr.A4159
   Campbell D, 2023, NEUROLOGY, V100, pE1655, DOI 10.1212/WNL.0000000000207066
   Diana F, 2023, INTERV NEURORADIOL, DOI 10.1177/15910199231198909
   Fujitani S, 2017, J NEUROSURG, V126, P755, DOI 10.3171/2016.1.JNS152655
   Gomez-Paz S, 2021, INTERV NEURORADIOL, V27, P571, DOI 10.1177/1591019920982816
   Huang YH, 2013, INT J SURG, V11, P544, DOI 10.1016/j.ijsu.2013.05.007
   Joung Kyung Woon, 2014, Neurointervention, V9, P72, DOI 10.5469/neuroint.2014.9.2.72
   Joyce E, 2020, NEUROSURG FOCUS, V49, DOI 10.3171/2020.7.FOCUS20518
   Kan P, 2021, NEUROSURGERY, V88, P268, DOI 10.1093/neuros/nyaa379
   Kan P, 2013, NEUROSURGERY, V72, P216, DOI [10.1227/NEU.0b013e31827b9183, 10.1227/NEU.0b013e31827b93ea]
   Kim S O., 2013, KOREAN J NEUROTRAUMA, V9, P47, DOI DOI 10.13004/kjnt.2013.9.2.47
   Kocharian G, 2022, CURR PAIN HEADACHE R, V26, P657, DOI 10.1007/s11916-022-01068-0
   Lederer W, 2016, OPEN MED-WARSAW, V11, P270, DOI 10.1515/med-2016-0053
   Link TW, 2018, INTERV NEURORADIOL, V24, DOI 10.1177/1591019918769336
   Nakagawa I, 2019, WORLD NEUROSURG, V126, pE473, DOI 10.1016/j.wneu.2019.02.074
   Rajah GB, 2020, J NEUROINTERV SURG, V12, P1214, DOI 10.1136/neurintsurg-2020-016185
   Rassen JA, 2012, PHARMACOEPIDEM DR S, V21, P69, DOI 10.1002/pds.3263
   Rerkasem A, 2021, COCHRANE DB SYST REV, DOI 10.1002/14651858.CD000126.pub5
   Salem MM., 2023, Radiology, V307, P222045
   Sarma P, 2022, J NEUROSCI RURAL PRA, V13, P471, DOI 10.1055/s-0042-1750704
   Schwarz J, 2021, J NEUROSURG, V135, P1627, DOI 10.3171/2020.10.JNS202856
   Shehabeldin M, 2023, NEUROSURGERY, V92, P979, DOI 10.1227/neu.0000000000002307
   Tonetti DA, 2023, OPER NEUROSURG, V24, P469, DOI 10.1227/ons.0000000000000656
   Tsai TH, 2010, J TRAUMA, V68, P571, DOI 10.1097/TA.0b013e3181a5f31c
   Wei Q, 2021, FRONT NEUROL, V12, DOI 10.3389/fneur.2021.651362
NR 29
TC 6
Z9 6
U1 0
U2 0
PU LIPPINCOTT WILLIAMS & WILKINS
PI PHILADELPHIA
PA TWO COMMERCE SQ, 2001 MARKET ST, PHILADELPHIA, PA 19103 USA
SN 0148-396X
EI 1524-4040
J9 NEUROSURGERY
JI Neurosurgery
PD JUL
PY 2024
VL 95
IS 1
BP 76
EP 86
DI 10.1227/neu.0000000000002874
PG 11
WC Clinical Neurology; Surgery
WE Science Citation Index Expanded (SCI-EXPANDED)
SC Neurosciences & Neurology; Surgery
GA XP8X3
UT WOS:001262987400025
PM 38412228
DA 2025-06-06
ER

PT J
AU Stubbs, DJ
   Khanna, S
   Davies, BM
   Vivian, ME
   Bashford, T
   Adatia, K
   Chen, P
   Clarkson, PJ
   Mcglennan, C
   Indurawage, L
   Patel, M
   Tyagunenko, R
   Burnstein, R
   Menon, DK
   Hutchinson, PJ
   Joannides, A
AF Stubbs, Daniel James
   Khanna, Sam
   Davies, Benjamin M.
   Vivian, Mark E.
   Bashford, Tom
   Adatia, Krishma
   Chen, Ping
   Clarkson, Peter John
   Mcglennan, Catherine
   Indurawage, Lalani
   Patel, Martyn
   Tyagunenko, Rada
   Burnstein, Rowan
   Menon, David K.
   Hutchinson, Peter J.
   Joannides, Alexis
CA SENIOR-C Team
TI Challenges and patient outcomes in chronic subdural haematoma at the
   level of a regional care system A multi-centre, mixed-methods study from
   the East of England
SO AGE AND AGEING
LA English
DT Article
DE chronic subdural haematoma; perioperative medicine; epidemiology; care
   systems; older people
ID EVACUATION; DRAINS
AB Background Chronic subdural haematoma (cSDH) is a common neurosurgical pathology affecting older patients with other health conditions. A significant proportion (up-to 90%) of referrals for surgery in neurosciences units (NSU) come from secondary care. However, the organisation of this care and the experience of patients repatriated to non-specialist centres are currently unclear.Objectives This study aimed to clarify patient outcome in non-specialist centres following NSU discharge for cSDH surgery and to understand key system challenges. The study was set within a representative neurosurgical care system in the east of England.Design and methods We performed a retrospective cohort analysis of patients referred for cSDH surgery. Alongside case record review, patient and staff experience were explored using surveys as well as an interactive c-design workshop. Challenges were identified from thematic analysis of survey responses and triangulated by focussed workshop discussions.Results Data on 381 patients referred for cSDH surgery from six centres was reviewed. One hundred and fifty-six (41%) patients were repatriated following surgery. Sixty-one (39%) of those repatriated suffered an inpatient complication (new infection, troponin rise or renal injury) following NSU discharge, with 58 requiring institutional discharge or new care. Surveys for staff (n = 42) and patients (n = 209) identified that resourcing, communication, and inter-hospital distance posed care challenges. This was corroborated through workshop discussions with stakeholders from two institutions.Conclusions A significant amount of perioperative care for cSDH is delivered outside of specialist centres. Future improvement initiatives must recognise the system-wide nature of delivery and the challenges such an arrangement presents.
   Graphical Abstract
C1 [Stubbs, Daniel James] Univ Cambridge, Addenbrookes Hosp, Div Anaesthesia, Hills Rd, Cambridge CB2 0QQ, England.
   [Khanna, Sam] Univ Cambridge, Addenbrookes Hosp, Dept Perioperat Acute Crit & Emergency Care PACE, Hills Rd, Cambridge CB2 0QQ, England.
   [Davies, Benjamin M.; Hutchinson, Peter J.; Joannides, Alexis] Univ Cambridge, Addenbrookes Hosp, Dept Clin Neurosurg, Hills Rd, Cambridge CB2 0QQ, England.
   [Vivian, Mark E.; Bashford, Tom; Burnstein, Rowan] Cambridge Univ Hosp NHS Fdn Trust, Addenbrookes Hosp, Dept Anaesthesia, Hills Rd, Cambridge CB2 0QQ, England.
   [Bashford, Tom; Clarkson, Peter John] Dept Engn, Hlth Syst Design Grp, Trumpington St, Cambridge CB2 1PZ, England.
   [Adatia, Krishma] Peterborough City Hosp, North West Anglia Fdn Trust, Dept Anaesthesia, Peterborough PE3 9GZ, England.
   [Chen, Ping] Kings Lynn NHS Fdn Trust, Queen Elizabeth Hosp, Dept Anaesthesia, Gayton Rd, Kings Lynn PE30 4ET, England.
   [Mcglennan, Catherine] Bedfordshire Hosp NHS Fdn Trust, Luton & Dunstable Univ Hspital, Dept Anaesthesia, Lewsey Rd, Luton LU4 ODZ, England.
   [Indurawage, Lalani] James Paget Univ Hosp NHS Fdn Trust, Dept Anaesthesia, Lowestoft Rd, Great Yarmouth NR31 6LA, England.
   [Patel, Martyn] Norfolk & Norwich Univ Hosp NHS Fdn Trust, Older Peoples Med Dept, Colney Lane, Norwich NR4 7UY, Norfolk, England.
   [Patel, Martyn] Univ East Anglia, Translat & Clin Med, Norwich Med Sch, Norwich, Norfolk, England.
   [Tyagunenko, Rada] Hinchingbrooke Hosp, Northwest Anglia NHS Fdn Trust, Dept Anaesthesia, Huntingdon PE29 6NT, England.
   [Menon, David K.] Univ Cambridge, Addenbrookes Hosp, Dept Med, Hills Rd, Cambridge CB2 0QQ, England.
   [Stubbs, Daniel James] Univ Cambridge, Addenbrookes Hosp, Dept Med, Div Perioperat Acute Crit & Emergency Care PACE, Hills Rd, Cambridge CB2 0QQ, England.
C3 University of Cambridge; Cambridge University Hospitals NHS Foundation
   Trust; Addenbrooke's Hospital; Cambridge University Hospitals NHS
   Foundation Trust; Addenbrooke's Hospital; University of Cambridge;
   Cambridge University Hospitals NHS Foundation Trust; Addenbrooke's
   Hospital; University of Cambridge; University of Cambridge; Cambridge
   University Hospitals NHS Foundation Trust; Addenbrooke's Hospital;
   University of Cambridge; Norfolk & Norwich University Hospitals NHS
   Foundation Trust; University of East Anglia; University of Cambridge;
   Cambridge University Hospitals NHS Foundation Trust; Addenbrooke's
   Hospital; Cambridge University Hospitals NHS Foundation Trust;
   Addenbrooke's Hospital; University of Cambridge
RP Stubbs, DJ (corresponding author), Univ Cambridge, Addenbrookes Hosp, Dept Med, Div Perioperat Acute Crit & Emergency Care PACE, Hills Rd, Cambridge CB2 0QQ, England.
EM djs225@cam.ac.uk; samkhanna@doctors.org.uk; bd375@cam.ac.uk;
   markvivian@gmail.com; tb508@cam.ac.uk; krishma.adatia@nhs.net;
   ping.chen@qehkl.nhs.uk; pjc10@cam.ac.uk; kate.mcglennan@gmail.com;
   MARTYN.PATEL@nnuh.nhs.uk; rada.tyagunenko1@nhs.net; rmb46@cam.ac.uk;
   dkm13@cam.ac.uk; pjah2@cam.ac.uk; aj238@cam.ac.uk
RI Stubbs, Daniel/AAT-4784-2021; Davies, Benjamin/AAB-6000-2019; Menon,
   David/AEX-7615-2022; Bashford, Tom/H-9586-2019; Clarkson, P/A-9177-2010
OI Bashford, Tom/0000-0003-0228-9779; Stubbs, Daniel/0000-0003-2778-5226
FU Addenbrooke's Charitable Trust [900268]; Wellcome Trust Clinician PhD
   Fellowship [220542/Z/20/Z]; NIHR doctoral research fellowship
   [NIHR300696]; Cambridge NIHR Biomedical Research Centre (BRC);
   TBI-REPORTER Project [MR/Y008502/1]; Medical Research Council, UK;
   National Institute for Health and Care Research; UK Ministry of Defence;
   Alzheimer's Research UK; Wellcome Trust [220542/Z/20/Z] Funding Source:
   Wellcome Trust; National Institutes of Health Research (NIHR)
   [NIHR300696] Funding Source: National Institutes of Health Research
   (NIHR)
FX This project was funded by the Addenbrooke's Charitable Trust (#900268).
   DJS was funded by a Wellcome Trust Clinician PhD Fellowship
   (220542/Z/20/Z) while conducting this work. BMD is supported by an NIHR
   doctoral research fellowship (NIHR300696). This work was supported by
   the Cambridge NIHR Biomedical Research Centre (BRC). The views expressed
   here are those of the authors and not those of the NIHR or department of
   health. As this work was funded in whole or in part by the Wellcome
   Trust a CC-BY licence is applied to the author accepted manuscript (AAM)
   of this publication in keeping with the grant's open access
   requirements.DKM and PJAH are supported by the TBI-REPORTER Project
   (Grant No: MR/Y008502/1), which is supported by a multi-funder
   consortium consisting of: Medical Research Council, UK; National
   Institute for Health and Care Research; UK Ministry of Defence, and
   Alzheimer's Research UK. Funders had no role in the design, execution,
   analysis and interpretation of data or writing of the study.
CR Brain and Spine Foundation. (London UK), List of Neurocentres. List of Neurocentres in the United Kingdom
   Brennan PM, 2017, J NEUROSURG, V127, P732, DOI 10.3171/2016.8.JNS16134
   Chelvarajah R, 2007, BRIT J NEUROSURG, V21, P610, DOI 10.1080/02688690701649488
   Clarkson P. J., 2017, Engineering Better Care: A Systems Approach to Health and Care Design and Continuous Improvement
   Edlmann E, 2021, J NEUROTRAUM, V38, P2580, DOI 10.1089/neu.2020.7574
   Edlmann E, 2017, J NEUROINFLAMM, V14, DOI 10.1186/s12974-017-0881-y
   European Association of Neurosurgical Societies (EANS). (Brussels Belgium), European Neurosurgical Centers
   Gillespie CS., 2023, A scoping review PLoS One, V18, pe0283958
   Griffiths R, 2021, ANAESTHESIA, V76, P225, DOI 10.1111/anae.15291
   Guilfoyle MR, 2017, ACTA NEUROCHIR, V159, P903, DOI 10.1007/s00701-017-3095-2
   Jones K, 2021, BMJ OPEN QUAL, V10, DOI 10.1136/bmjoq-2020-001246
   Long F., 2009, Irish Ergonomics Review
   Neifert SN, 2020, WORLD NEUROSURG, V141, pE166, DOI 10.1016/j.wneu.2020.05.060
   Santarius T, 2009, LANCET, V374, P1067, DOI 10.1016/S0140-6736(09)61115-6
   Stubbs DJ, 2022, ANAESTHESIA, V77, P21, DOI 10.1111/anae.15583
   Stubbs DJ, 2021, ACTA NEUROCHIR, V163, P2629, DOI 10.1007/s00701-021-04879-z
   Stubbs DJ, 2022, BRIT J NEUROSURG, V36, P600, DOI 10.1080/02688697.2021.2024508
   Stubbs DJ, 2020, BMJ OPEN, V10, DOI 10.1136/bmjopen-2020-037385
   Whitehouse KJ, 2016, WORLD NEUROSURG, V94, P493, DOI 10.1016/j.wneu.2016.07.057
NR 19
TC 0
Z9 0
U1 0
U2 0
PU OXFORD UNIV PRESS
PI OXFORD
PA GREAT CLARENDON ST, OXFORD OX2 6DP, ENGLAND
SN 0002-0729
EI 1468-2834
J9 AGE AGEING
JI Age Ageing
PD APR 1
PY 2024
VL 53
IS 4
AR afae076
DI 10.1093/ageing/afae076
PG 11
WC Geriatrics & Gerontology
WE Science Citation Index Expanded (SCI-EXPANDED)
SC Geriatrics & Gerontology
GA NP6Y6
UT WOS:001201707300001
PM 38610063
OA Green Published, Green Submitted, hybrid
DA 2025-06-06
ER

PT J
AU Ebel, F
   Ullmann, M
   Guzman, R
   Soleman, J
AF Ebel, Florian
   Ullmann, Muriel
   Guzman, Raphael
   Soleman, Jehuda
TI Does the discontinuation time of antiplatelet or anticoagulation
   treatment affect hemorrhagic complications in patients undergoing
   craniotomy for neurovascular lesions?
SO BRITISH JOURNAL OF NEUROSURGERY
LA English
DT Article
DE Antiplatelet agents; anticoagulation; aneurysms; aneurysmal subarachnoid
   hemorrhage; vascular neurosurgery
ID CHRONIC SUBDURAL-HEMATOMA; ANEURYSMAL SUBARACHNOID HEMORRHAGE; DOSE
   ACETYLSALICYLIC-ACID; BURR-HOLE DRAINAGE; CLINICAL-OUTCOMES; ASPIRIN;
   THERAPY; MANAGEMENT; SURGERY; IMPACT
AB Background The number of patients treated with platelet inhibitors (PI) and/or anticoagulants (AC) in neurosurgery is increasing. The aim of this study was to analyse the effect of PI/AC discontinuation time on hemorrhagic events after craniotomy for neurovascular pathologies. Methods The 30-day postoperative bleeding rates were retrospectively compared between short (<= 5 days) and long (>5 days) discontinuation time of PI/AC before and after surgery. Kaplan-Meier survival analysis comparing time to postoperative bleeding and the effect of PI/AC discontinuation time on bleeding rates were analysed. Potential risk factors for postoperative bleeding were further analysed in uni- and multivariate analysis. Results Out of 215 consecutive patients undergoing craniotomy for neurovascular lesions between January 2009 and April 2019, 23.3% were treated with PI/AC. Of these 36% (n = 18) and 20.8% (n = 10) were included in the short pre- and postoperative discontinuation group, respectively. Bleeding rates were comparable between the pre- and postoperative short and long discontinuation groups (preoperative 11.1% vs 10%, p = .659; postoperative 0% vs 13.2%, p = .566). In-hospital mortality rates and time to bleed of the groups were comparable as well. Similarly, the rate for thromboembolic events was not significantly affected by the pre- or postoperative discontinuation time of PI/AC. After multivariate analysis preoperative bleeding of the lesion was significantly associated with postoperative bleeding. Conclusions Patients with short discontinuation time of PI/AC treatment undergoing craniotomy for the treatment of neurovascular lesions do not appear to have increased rates of postoperative bleeding.
C1 [Ebel, Florian; Guzman, Raphael; Soleman, Jehuda] Univ Hosp Basel, Dept Neurosurg, Spitalstr 21, CH-4031 Basel, Switzerland.
   [Guzman, Raphael; Soleman, Jehuda] Univ Childrens Hosp Basel, Div Pediat Neurosurg, Basel, Switzerland.
   [Ullmann, Muriel; Guzman, Raphael; Soleman, Jehuda] Univ Basel, Fac Med, Basel, Switzerland.
C3 University of Basel; University of Basel; University of Basel;
   University of Geneva
RP Ebel, F (corresponding author), Univ Hosp Basel, Dept Neurosurg, Spitalstr 21, CH-4031 Basel, Switzerland.
EM florianebel@hotmail.com
RI Soleman, Jehuda/D-8083-2017
OI Soleman, Jehuda/0000-0003-1900-9286
CR Bonhomme F, 2014, EUR J INTERN MED, V25, P213, DOI 10.1016/j.ejim.2014.01.016
   Bruder M, 2019, NEUROSURG REV, V42, P531, DOI 10.1007/s10143-018-1000-y
   Bruder M, 2018, WORLD NEUROSURG, V113, pE122, DOI 10.1016/j.wneu.2018.01.188
   Can A, 2018, NEUROLOGY, V91, pE1175, DOI 10.1212/WNL.0000000000006200
   Constantini S, 2001, J NEUROSURG, V94, P918, DOI 10.3171/jns.2001.94.6.0918
   Croci DM, 2017, WORLD NEUROSURG, V105, P841, DOI 10.1016/j.wneu.2017.06.105
   Dasenbrock HH, 2017, J NEUROSURG, V126, P537, DOI 10.3171/2015.12.JNS151107
   Devereaux PJ, 2014, NEW ENGL J MED, V370, P1494, DOI 10.1056/NEJMoa1401105
   Dorhout MSM, 2007, COCHRANE DB SYST REV, DOI 10.1002/14651858.CD006184.pub2
   Douketis JD, 2012, CHEST, V141, pE326S, DOI 10.1378/chest.11-2298
   Greuter L, 2019, NEUROSURG FOCUS, V47, DOI 10.3171/2019.8.FOCUS19546
   Gross BA, 2014, WORLD NEUROSURG, V82, DOI 10.1016/j.wneu.2013.03.072
   Guha D, 2017, NEUROSURG CLIN N AM, V28, P287, DOI 10.1016/j.nec.2016.11.011
   Han Hokyun, 2016, Korean J Neurotrauma, V12, P61, DOI 10.13004/kjnt.2016.12.2.61
   Hanalioglu S, 2020, J NEUROSURG, V132, P1529, DOI 10.3171/2018.12.JNS182483
   Hasan DM, 2011, STROKE, V42, P3156, DOI 10.1161/STROKEAHA.111.619411
   Kamenova M, 2019, TRIALS, V20, DOI 10.1186/s13063-018-3064-y
   Kamenova M, 2017, WORLD NEUROSURG, V100, P594, DOI 10.1016/j.wneu.2017.01.065
   Kamenova M, 2016, NEUROSURGERY, V79, P715, DOI 10.1227/NEU.0000000000001393
   Kamenova M, 2016, NEUROSURG FOCUS, V41, DOI 10.3171/2016.6.FOCUS16173
   Korinth MC, 2006, ACTA NEUROCHIR, V148, P1189, DOI 10.1007/s00701-006-0868-4
   Nakamizo A, 2017, CLIN NEUROL NEUROSUR, V161, P93, DOI 10.1016/j.clineuro.2017.08.016
   Nisson PL, 2020, WORLD NEUROSURG, V136, pE132, DOI 10.1016/j.wneu.2019.12.045
   Ogawa Y, 2015, J NEUROSURG, V123, P794, DOI 10.3171/2014.9.JNS141088
   Oppong MD, 2019, NEUROSURGERY, V85, P827, DOI 10.1093/neuros/nyy550
   Panczykowski DM, 2011, J NEUROSURG, V114, P47, DOI 10.3171/2010.7.JNS10446
   Poon MTC, 2018, NEUROSURG REV, V41, P439, DOI 10.1007/s10143-017-0860-x
   Rahman M, 2015, WORLD NEUROSURG, V84, P41, DOI 10.1016/j.wneu.2015.02.016
   Rinkel GJE, 1997, STROKE, V28, P6, DOI 10.1161/01.STR.28.1.6
   Schuss P, 2017, WORLD NEUROSURG, V99, P348, DOI 10.1016/j.wneu.2016.12.036
   Soleman J, 2017, WORLD NEUROSURG, V107, P778, DOI 10.1016/j.wneu.2017.08.065
   Toussaint LG, 2004, J NEUROSURG, V101, P921, DOI 10.3171/jns.2004.101.6.0921
   Zanaty M, 2020, J NEUROSURG, V133, P1478, DOI 10.3171/2019.6.JNS191273
NR 33
TC 5
Z9 5
U1 0
U2 3
PU TAYLOR & FRANCIS LTD
PI ABINGDON
PA 2-4 PARK SQUARE, MILTON PARK, ABINGDON OR14 4RN, OXON, ENGLAND
SN 0268-8697
EI 1360-046X
J9 BRIT J NEUROSURG
JI Br. J. Neurosurg.
PD SEP 3
PY 2021
VL 35
IS 5
BP 619
EP 624
DI 10.1080/02688697.2021.1929835
EA MAY 2021
PG 6
WC Clinical Neurology; Surgery
WE Science Citation Index Expanded (SCI-EXPANDED)
SC Neurosciences & Neurology; Surgery
GA YG0QL
UT WOS:000654100700001
PM 34030525
DA 2025-06-06
ER

PT J
AU Staartjes, VE
   Spinello, A
   Schwendinger, N
   Germans, MR
   Serra, C
   Regli, L
AF Staartjes, Victor E.
   Spinello, Antonio
   Schwendinger, Nina
   Germans, Menno R.
   Serra, Carlo
   Regli, Luca
TI Safety and Effectiveness of an Enhanced Recovery Protocol in Patients
   Undergoing Burr Hole Evacuation for Chronic Subdural Hematoma
SO NEUROSURGERY
LA English
DT Article
DE Chronic subdural hematoma; Hygroma; Burr hole; ERAS; Recovery
ID ANTITHROMBOTIC AGENTS; SURGICAL EVACUATION; SURGERY; MANAGEMENT;
   RECURRENCE; RESUMPTION; MULTICENTER; OUTCOMES; POSTURE
AB BACKGROUND AND OBJECTIVES: Enhanced recovery programs may be especially useful in patients with chronic subdural hematoma or hygroma (cSDH), who frequently exhibit frailty and multimorbidity. We aim to evaluate the real-world safety and effectiveness of an enhanced recovery protocol in this population. METHODS: From a prospective registry, burr hole evacuations for cSDH carried out under the protocol (including early thromboprophylaxis, no flat bed rest, early mobilization without drain clamping, and early resumption of antithrombotic medication) were extracted, along with those procedures carried out within the past year before protocol change. Propensity score-based matching was carried out. A range of clinical and imaging outcomes were analyzed, including modified Rankin Scale as effectiveness and Clavien-Dindo adverse event grading as safety primary end points. RESULTS: Per group, 91 procedures were analyzed. At discharge, there was no significant difference in the modified Rankin Scale among the standard and enhanced recovery groups (1 [1; 2] vs 1 [1; 3], P = .552), or in Clavien-Dindo adverse event grading classifications of adverse events (P = .282) or occurrence of any adverse events (15.4% vs 20.9%, P = .442). There were no significant differences in time to drain removal (2.00 [2.00; 2.00] vs 2.00 [1.25; 2.00] days, P = .058), time from procedure to discharge (4.0 [3.0; 6.0] vs 4.0 [3.0; 6.0] days, P = .201), or total hospital length of stay (6.0 [5.0; 9.0] vs 5.0 [4.0; 8.0] days, P = .113). All-cause mortality was similar in both groups (8.8% vs 4.4%, P = .289), as was discharge disposition (P = .192). Other clinical and imaging outcomes were similar too (all P > .05). CONCLUSION: In a matched cohort study comparing perioperative standard of care with a novel enhanced recovery protocol focusing on evidence-based drainage, mobilization, and thromboprophylaxis regimens as well as changes to the standardized reuptake of oral anticoagulants and antiaggregants, no differences in safety or effectiveness were observed after burr hole evacuation of cSDH.
C1 [Staartjes, Victor E.; Spinello, Antonio; Schwendinger, Nina; Germans, Menno R.; Serra, Carlo; Regli, Luca] Kantonsspital, Clin Neurosci Ctr, Machine Intelligence Clin Neurosci MICN Lab, Dept Neurosurg,Univ Hosp Zurich, Munsterlingen, Switzerland.
C3 Kantonsspital Aarau AG (KSA); University of Zurich; University Zurich
   Hospital
RP Staartjes, VE (corresponding author), Univ Hosp Zurich, Dept Neurosurg, Frauenklinikstr 10, CH-8091 Zurich, Switzerland.
EM victoregon.staartjes@usz.ch; antonio.spinello@usz.ch;
   nina.schwendinger@usz.ch; mrgermans@hotmail.com; carlo.serra@usz.ch;
   luca.regli@usz.ch
RI Germans, Menno/AAI-8211-2020; Staartjes, Victor/H-8346-2017; Serra,
   Carlo/AAB-8742-2022
OI Serra, Carlo/0000-0002-7305-550X
CR Abouzari M, 2007, NEUROSURGERY, V61, P794, DOI 10.1227/01.NEU.0000298908.94129.67
   Amano T, 2016, CLIN NEUROL NEUROSUR, V151, P43, DOI 10.1016/j.clineuro.2016.10.002
   Brennan PM, 2017, J NEUROSURG, V127, P732, DOI 10.3171/2016.8.JNS16134
   Bucher B, 2019, ACTA NEUROCHIR, V161, P1297, DOI 10.1007/s00701-019-03884-7
   Coolsen M, 2013, WORLD J SURG, V37, P1909, DOI 10.1007/s00268-013-2044-3
   Feghali J, 2020, WORLD NEUROSURG, V141, P339, DOI 10.1016/j.wneu.2020.06.140
   Ford I, 2016, NEW ENGL J MED, V375, P454, DOI 10.1056/NEJMra1510059
   Fornebo I, 2017, ACTA NEUROCHIR, V159, P2045, DOI 10.1007/s00701-017-3330-x
   Guha D, 2016, J NEUROSURG, V124, P750, DOI 10.3171/2015.2.JNS141889
   Gustafsson UO, 2011, ARCH SURG-CHICAGO, V146, P571, DOI 10.1001/archsurg.2010.309
   Ho DE, 2011, J STAT SOFTW, V42
   Hutchinson PJ, 2020, NEW ENGL J MED, V383, P2616, DOI 10.1056/NEJMoa2020473
   Kurabe S, 2010, ACTA NEUROCHIR, V152, P1171, DOI 10.1007/s00701-010-0627-4
   Licci M, 2018, CRIT CARE MED, V46, pE26, DOI 10.1097/CCM.0000000000002804
   Ljungqvist O, 2017, JAMA SURG, V152, P292, DOI 10.1001/jamasurg.2016.4952
   McGinigle KL, 2019, J VASC SURG, V70, P629, DOI 10.1016/j.jvs.2019.01.050
   Miah IP, 2023, NEW ENGL J MED, V388, P2230, DOI 10.1056/NEJMoa2216767
   Motoie R, 2018, WORLD NEUROSURG, V118, pE87, DOI 10.1016/j.wneu.2018.06.124
   Nakajima H, 2002, SURG NEUROL, V58, P385, DOI 10.1016/S0090-3019(02)00921-7
   Phan K, 2018, WORLD NEUROSURG, V109, pE792, DOI 10.1016/j.wneu.2017.10.091
   R Core Team, 2023, R LANG ENV STAT COMP
   Ryu SM, 2018, WORLD NEUROSURG, V120, pE855, DOI 10.1016/j.wneu.2018.08.177
   Santarius T, 2009, LANCET, V374, P1067, DOI 10.1016/S0140-6736(09)61115-6
   Schucht P, 2019, NEW ENGL J MED, V380, P1186, DOI 10.1056/NEJMc1812507
   Soleman J, 2019, NEUROSURGERY, V85, pE825, DOI 10.1093/neuros/nyz095
   Spahn DR, 2020, ANESTHESIOLOGY, V133, P212, DOI 10.1097/ALN.0000000000003198
   Staartjes VE, 2019, NEUROSURG FOCUS, V46, DOI 10.3171/2019.1.FOCUS18646
   Stumpo V, 2021, J NEUROSURG, V135, P1857, DOI 10.3171/2020.10.JNS203160
   Vasella F, 2018, ACTA NEUROCHIR, V160, P2129, DOI 10.1007/s00701-018-3659-9
   Wang MY, 2018, NEUROSURGERY, V83, P827, DOI 10.1093/neuros/nyx400
   Wang Y, 2019, J NEUROSURG, V130, P1680, DOI 10.3171/2018.1.JNS171552
   Zhang JJY, 2021, J CLIN NEUROSCI, V89, P389, DOI 10.1016/j.jocn.2021.05.036
   Zhu FL, 2022, ECLINICALMEDICINE, V43, DOI 10.1016/j.eclinm.2021.101234
   Zumofen D, 2009, NEUROSURGERY, V64, P1116, DOI 10.1227/01.NEU.0000345633.45961.BB
NR 34
TC 2
Z9 2
U1 0
U2 0
PU LIPPINCOTT WILLIAMS & WILKINS
PI PHILADELPHIA
PA TWO COMMERCE SQ, 2001 MARKET ST, PHILADELPHIA, PA 19103 USA
SN 0148-396X
EI 1524-4040
J9 NEUROSURGERY
JI Neurosurgery
PD JUL
PY 2024
VL 95
IS 1
BP 146
EP 157
DI 10.1227/neu.0000000000002849
PG 12
WC Clinical Neurology; Surgery
WE Science Citation Index Expanded (SCI-EXPANDED)
SC Neurosciences & Neurology; Surgery
GA XP8X3
UT WOS:001262987400015
PM 38323829
OA hybrid
DA 2025-06-06
ER

PT J
AU Chen, HW
   Colasurdo, M
   Kan, PT
AF Chen, Huanwen
   Colasurdo, Marco
   Kan, Peter T.
TI Middle meningeal artery embolization as standalone treatment versus
   combined with surgical evacuation for chronic subdural hematomas:
   systematic review and meta-analysis
SO JOURNAL OF NEUROSURGERY
LA English
DT Article
DE subdural; hematoma; embolization; endovascular neurosurgery; surgery;
   meta-analysis; trauma; vascular disorders
AB OBJECTIVE Middle meningeal artery embolization (MMAE) is a novel treatment for chronic subdural hematomas (cSDHs) with high variability of use across practitioners and institutions. This study sought to investigate whether standalone MMAE may be an effective alternative to combined MMAE and surgery for select patients with cSDH. METHODS The authors searched the Medline and Embase databases for studies reporting outcomes specific to standalone MMAE and combined MMAE and surgery. The Risk of Bias in Non -randomized Studies of Interventions (ROBINS -I) tool was used to assess risk of bias in each included study. Patient characteristics were compared between cohorts, and rates of surgical recurrence of standalone MMAE and combined MMAE and surgery were pooled using random -effects models. RESULTS Four hundred two unique patients (156 with standalone MMAE and 246 with combined MMAE and surgery) were identified across 8 studies. Overall, the subdural thickness for the standalone MMAE group was modestly but sta- tistically significantly smaller (16.8 vs 18.8 mm, estimated p value 0.002), and the mean follow-up time was significantly longer for the standalone MMAE group (5.4 vs 2.3 months, estimated p value < 0.001); there were no significant differ- ences between age, sex, and anticoagulant use. The surgical recurrence rates were not significantly different between the two groups (estimated p value 0.63). Using random -effects models, the surgical recurrence rates were estimated at 6.8% (95% CI 3.5%-11.2%) and 4.6% (95% CI 2.3%-7.7%) for standalone MMAE and combined MMAE and surgery, respectively. CONCLUSIONS Standalone MMAE for cSDH may yield a low rate of surgical recurrence, which may be comparable to that of combined MMAE and surgery. However, studies in this systematic review and meta -analysis were primarily single -arm studies prone to treatment bias. Future studies are needed to further investigate whether standalone MMAE may be an effective alternative to combined MMAE and surgical treatment for cSDH in select patients.
C1 [Chen, Huanwen] NINDS, NIH, Bethesda, MD USA.
   [Chen, Huanwen] MedStar Georgetown Univ Hosp, Dept Neurol, Washington, DC USA.
   [Colasurdo, Marco] Univ G dAnnunzio, Dept Neurosci Imaging & Clin Sci, Chieti, Italy.
   [Kan, Peter T.] Univ Texas Med Branch, Dept Neurosurg, Galveston, TX USA.
   [Colasurdo, Marco] Oregon Hlth & Sci Univ, Dept Intervent Radiol, Portland, OR USA.
   [Kan, Peter T.] Univ Texas Med Branch, Galveston, TX 77555 USA.
C3 National Institutes of Health (NIH) - USA; NIH National Institute of
   Neurological Disorders & Stroke (NINDS); Georgetown University; G
   d'Annunzio University of Chieti-Pescara; University of Texas System;
   University of Texas Medical Branch Galveston; Oregon Health & Science
   University; University of Texas System; University of Texas Medical
   Branch Galveston
RP Kan, PT (corresponding author), Univ Texas Med Branch, Galveston, TX 77555 USA.
EM ptkan@utmb.edu
RI Colasurdo, Marco/ABD-2967-2022; Chen, Huanwen/AAH-6537-2021
OI Chen, Huanwen (Alvin)/0000-0003-2455-748X; Colasurdo,
   Marco/0000-0002-7823-3088
CR Adusumilli G, 2022, J NEUROINTERV SURG, V14, P1027, DOI 10.1136/neurintsurg-2021-018430
   Balser D, 2015, J NEUROSURG, V123, P1209, DOI 10.3171/2014.9.JNS141550
   Ban SP, 2018, RADIOLOGY, V286, P909, DOI 10.1148/radiol.2017170053
   Carpenter A, 2022, NEUROSURG REV, V45, P439, DOI 10.1007/s10143-021-01553-x
   Catapano JS, 2022, J NEUROINTERV SURG, V14, P804, DOI 10.1136/neurintsurg-2021-018327
   Catapano JS, 2021, J NEUROSURG, V135, P1208, DOI 10.3171/2020.9.JNS202781
   Higgins J.P. T., 2022, Cochrane handbook for systematic reviews of interventions version6.3, P2022
   Housley SB, 2023, J NEUROINTERV SURG, V15, P943, DOI 10.1136/jnis-2022-019427
   Khorasanizadeh M, 2021, J NEUROSURG, V137, P235, DOI 10.3171/2021.8.JNS211691
   Kim E, 2017, WORLD NEUROSURG, V101, P520, DOI 10.1016/j.wneu.2017.02.070
   Matsumoto H, 2018, J CLIN NEUROSCI, V49, P40, DOI 10.1016/j.jocn.2017.11.009
   Miah IP, 2021, NEURORADIOLOGY, V63, P27, DOI 10.1007/s00234-020-02558-x
   Ng S, 2020, J NEUROINTERV SURG, V12, P695, DOI 10.1136/neurintsurg-2019-015421
   Onyinzo C, 2022, J NEUROINTERV SURG, V14, P297, DOI 10.1136/neurintsurg-2021-017450
   Page MJ, 2021, J CLIN EPIDEMIOL, V134, P178, DOI 10.1016/j.jclinepi.2021.03.001
   Rauhala M, 2020, J NEUROSURG, V132, P1147, DOI 10.3171/2018.12.JNS183035
   Salem MM, 2023, RADIOLOGY, V307, DOI 10.1148/radiol.222045
   Salih M, 2023, J NEUROSURG, V139, P124, DOI 10.3171/2022.11.JNS222024
   Sattari SA, 2023, NEUROSURGERY, V92, P1142, DOI 10.1227/neu.0000000000002365
   Saway BF, 2023, J NEUROSURG, V139, P131, DOI 10.3171/2022.10.JNS221476
   Scerrati A, 2020, NEUROSURG FOCUS, V49, DOI 10.3171/2020.7.FOCUS20237
   Schwarz J, 2021, J NEUROSURG, V135, P1627, DOI 10.3171/2020.10.JNS202856
   Scoville JP, 2022, INTERV NEURORADIOL, DOI 10.1177/15910199221104631
   Shotar E, 2020, J NEUROINTERV SURG, V12, P1209, DOI 10.1136/neurintsurg-2020-016048
   Sterne JAC, 2016, BMJ-BRIT MED J, V355, DOI 10.1136/bmj.i4919
   Wan X, 2014, BMC MED RES METHODOL, V14, DOI 10.1186/1471-2288-14-135
NR 26
TC 27
Z9 29
U1 4
U2 7
PU AMER ASSOC NEUROLOGICAL SURGEONS
PI ROLLING MEADOWS
PA 5550 MEADOWBROOK DRIVE, ROLLING MEADOWS, IL 60008 USA
SN 0022-3085
EI 1933-0693
J9 J NEUROSURG
JI J. Neurosurg.
PD MAR
PY 2024
VL 140
IS 3
BP 819
EP 825
DI 10.3171/2023.7.JNS231262
PG 7
WC Clinical Neurology; Surgery
WE Science Citation Index Expanded (SCI-EXPANDED)
SC Neurosciences & Neurology; Surgery
GA OB0G2
UT WOS:001204676200004
PM 37877965
DA 2025-06-06
ER

PT J
AU Hirose, M
   Akiyama, M
   Takakura, K
   Noda, Y
AF Hirose, M
   Akiyama, M
   Takakura, K
   Noda, Y
TI Active Crohn disease with maternal vitamin K deficiency and fetal
   subdural hematoma
SO OBSTETRICS AND GYNECOLOGY
LA English
DT Article
ID HEMORRHAGE; DIAGNOSIS
AB BACKGROUND: Fetal subdural hematoma is a rare condition not considered a complication of Crohn disease in pregnancy.
   CASE: A young woman with a diagnosis of Crohn disease presented at 22 weeks' gestation with diarrhea and melena for 3 weeks. Dietary and medicinal therapies were begun. At 28 weeks' gestation, fetal ultrasonography showed an intracranial mass, which was seen to expand on serial ultrasound and magnetic resonance imaging studies. A hematoma was suspected, and, although the mother had no overt hemorrhagic manifestations, maternal vitamin K deficiency was diagnosed by enzyme immunoassay and corrected. After cesarean delivery at 36 weeks' gestation, the newborn was normal, but magnetic resonance imaging showed a chronic subdural. hematoma.
   CONCLUSION: Maternal vitamin K deficiency in active Crohn disease might cause fetal hemorrhage. Monitoring of vitamin K status during pregnancy with Crohn disease seems warranted. (Obstet Gynecol 2001;98:919-21. (C) 2001 by the American College of Obstetricians and Gynecologists.).
C1 Shiga Univ Med Sci, Dept Obstet & Gynecol, Otsu, Shiga 5202192, Japan.
C3 Shiga University of Medical Science
RP Hirose, M (corresponding author), Shiga Univ Med Sci, Dept Obstet & Gynecol, Otsu, Shiga 5202192, Japan.
CR [Anonymous], NUTR BIOCH
   DEMIR RH, 1989, AM J OBSTET GYNECOL, V160, P619, DOI 10.1016/S0002-9378(89)80042-0
   DESOUSA C, 1988, ARCH DIS CHILD, V63, P168
   Green PM, 1999, FETAL DIAGN THER, V14, P275, DOI 10.1159/000020938
   HANIGAN WC, 1985, J NEUROSURG, V63, P977, DOI 10.3171/jns.1985.63.6.0977
   KRASINSKI SD, 1985, AM J CLIN NUTR, V41, P639, DOI 10.1093/ajcn/41.3.639
   LARRY D, 1999, MATERNAL FETAL MED, P1038
   Sohda S, 1996, BRIT J OBSTET GYNAEC, V103, P89, DOI 10.1111/j.1471-0528.1996.tb09523.x
NR 8
TC 18
Z9 19
U1 0
U2 1
PU ELSEVIER SCIENCE INC
PI NEW YORK
PA 655 AVENUE OF THE AMERICAS, NEW YORK, NY 10010 USA
SN 0029-7844
J9 OBSTET GYNECOL
JI Obstet. Gynecol.
PD NOV
PY 2001
VL 98
IS 5
SU S
BP 919
EP 921
DI 10.1016/S0029-7844(01)01331-X
PN 2
PG 3
WC Obstetrics & Gynecology
WE Science Citation Index Expanded (SCI-EXPANDED)
SC Obstetrics & Gynecology
GA 490GP
UT WOS:000172042300011
PM 11704203
DA 2025-06-06
ER

PT J
AU Wu, L
   Ou, YW
   Zhu, BC
   Guo, XF
   Yu, XF
   Xu, L
   Li, JP
   Feng, ES
   Li, HQ
   Wang, XD
   Chen, HQ
   Sun, ZS
   Liu, ZF
   Yang, DW
   Zhang, HB
   Liu, ZG
   Tang, J
   Zhao, SF
   Zhang, GB
   Yao, JM
   Ma, DM
   Sun, ZL
   Zhou, H
   Liu, BY
   Liu, WM
AF Wu, Liang
   Ou, Yunwei
   Zhu, Bingcheng
   Guo, Xufei
   Yu, Xiaofan
   Xu, Long
   Li, Jinping
   Feng, Enshan
   Li, Huaqing
   Wang, Xiaodong
   Chen, Huaqun
   Sun, Zhaosheng
   Liu, Zaofu
   Yang, Dawei
   Zhang, Hongbing
   Liu, Zhigang
   Tang, Jie
   Zhao, Shangfeng
   Zhang, Guobin
   Yao, Jiemin
   Ma, Dongming
   Sun, Zelin
   Zhou, Hui
   Liu, Baiyun
   Liu, Weiming
TI Exhaustive drainage versus fixed-time drainage for chronic subdural
   hematoma after one-burr hole craniostomy (ECHO): study protocol for a
   multicenter randomized controlled trial
SO TRIALS
LA English
DT Article
DE Chronic subdural hematoma; Exhaustive drainage; Fixed-time drainage;
   Burr-hole craniostomy; Recurrence; Protocol; Randomized controlled trial
ID MANAGEMENT; RECURRENCE; EVACUATION
AB BackgroundChronic subdural hematomas (CSDHs) are one of the most common neurosurgical conditions. The standard surgical technique includes burr-hole craniostomy, followed by intraoperative irrigation and placement of subdural closed-system drainage. The drainage is generally removed after 48 h, which can be described as fixed-time drainage strategy. According to literature, the recurrence rate is 5-33% with this strategy. In our retrospective study, postoperative hematoma volume was found to significantly increase the risk of recurrence. Based on these results, an exhaustive drainage strategy is conducted to minimize postoperative hematoma volume and achieve a low recurrence rate and good outcomes.MethodsThis is a prospective, multicenter, open-label, blinded endpoint randomized controlled trial designed to include 304 participants over the age of 18-90 years presenting with a symptomatic CSDH verified on cranial computed tomography or magnetic resonance imaging. Participants will be randomly allocated to perform exhaustive drainage (treatment group) or fixed-time drainage (control group) after a one-burr hole craniostomy. The primary endpoint will be recurrence indicating a reoperation within 6 months.DiscussionThis study will validate the effect and safety of exhaustive drainage after one-burr hole craniostomy in reducing recurrence rates and provide critical information to improve CSDH surgical management.
C1 [Wu, Liang; Ou, Yunwei; Zhu, Bingcheng; Guo, Xufei; Yu, Xiaofan; Xu, Long; Liu, Baiyun; Liu, Weiming] Capital Med Univ, Beijing Tiantan Hosp, Dept Neurosurg, Beijing, Peoples R China.
   [Wu, Liang; Ou, Yunwei; Zhu, Bingcheng; Guo, Xufei; Yu, Xiaofan; Xu, Long; Liu, Baiyun; Liu, Weiming] China Natl Clin Res Ctr Neurol Dis, Beijing, Peoples R China.
   [Li, Jinping] Capital Med Univ, Beijing Chaoyang Hosp, Dept Neurosurg, Beijing, Peoples R China.
   [Feng, Enshan] Capital Med Univ, Beijing Ditan Hosp, Dept Neurosurg, Beijing, Peoples R China.
   [Li, Huaqing] Xinxing Cty Peoples Hosp, Dept Neurosurg, Yunfu, Guangdong, Peoples R China.
   [Wang, Xiaodong] Puning Peoples Hosp, Dept Neurosurg, Puning, Guangdong, Peoples R China.
   [Chen, Huaqun] Yancheng Third Peoples Hosp, Dept Neurosurg, Yancheng, Jiangsu, Peoples R China.
   [Sun, Zhaosheng] Hengshui Peoples Hosp, Dept Neurosurg, Hengshui, Hebei, Peoples R China.
   [Liu, Zaofu] Wei Cty Hosp Tradit Chinese Med, Dept Neurosurg, Handan, Hebei, Peoples R China.
   [Yang, Dawei] First Hosp Qinhuangdao, Dept Neurosurg, Qinhuangdao, Hebei, Peoples R China.
   [Zhang, Hongbing] Capital Med Univ, Beijing Luhe Hosp, Dept Neurosurg, Beijing, Peoples R China.
   [Liu, Zhigang] Xiahuayuan Dist Hosp, Dept Neurosurg, Zhangjiakou, Hebei, Peoples R China.
   [Tang, Jie] Capital Med Univ, Beijing Xuanwu Hosp, Dept Neurosurg, Beijing, Peoples R China.
   [Zhao, Shangfeng] Capital Med Univ, Beijing Tongren Hosp, Dept Neurosurg, Beijing, Peoples R China.
   [Zhang, Guobin] Tianjin Huanhu Hosp, Dept Neurosurg, Tianjin, Peoples R China.
   [Yao, Jiemin] Second Nanning Peoples Hosp, Dept Neurosurg, Nanning, Guangxi, Peoples R China.
   [Ma, Dongming] Peoples Hosp Ningxia Hui Autonomous Reg, Dept Neurosurg, Yinchuan, Ningxia, Peoples R China.
   [Sun, Zelin] North China Univ Sci, Technol Affiliated Hosp, Dept Neurosurg, Tangshan, Hebei, Peoples R China.
   [Zhou, Hui] First Peoples Hosp Lianyungang, Dept Neurosurg, Lianyungang, Jiangsu, Peoples R China.
C3 Capital Medical University; Capital Medical University; Capital Medical
   University; Capital Medical University; Capital Medical University;
   Capital Medical University; Capital Medical University
RP Liu, WM (corresponding author), Capital Med Univ, Beijing Tiantan Hosp, Dept Neurosurg, Beijing, Peoples R China.; Liu, WM (corresponding author), China Natl Clin Res Ctr Neurol Dis, Beijing, Peoples R China.
EM liuweimingnsok@sina.com
RI Chen, Shanshan/M-5985-2013; Yang, Dawei/AAE-3891-2020; Xu,
   Long/AAH-9908-2019; Wang, Xiaodong/AHD-5602-2022; tang,
   jie/KIE-8633-2024; Liu, Weiming/E-7512-2015
OI Liu, Weiming/0000-0002-6245-6287
CR Almenawer SA, 2014, ANN SURG, V259, P449, DOI 10.1097/SLA.0000000000000255
   Banks JL, 2007, STROKE, V38, P1091, DOI 10.1161/01.STR.0000258355.23810.c6
   Brennan PM, 2017, J NEUROSURG, V127, P732, DOI 10.3171/2016.8.JNS16134
   Glancz LJ, 2019, NEUROSURGERY, V85, P486, DOI 10.1093/neuros/nyy366
   Ibrahim I, 2010, NEUROCHIRURGIE, V56, P23, DOI 10.1016/j.neuchi.2009.11.007
   Jensen TSR, 2020, ACTA NEUROCHIR, V162, P2007, DOI 10.1007/s00701-020-04472-w
   Kolias AG, 2014, NAT REV NEUROL, V10, P570, DOI 10.1038/nrneurol.2014.163
   Liu WM, 2014, J NEUROSURG, V121, P665, DOI 10.3171/2014.5.JNS132715
   Mori K, 2001, NEUROL MED-CHIR, V41, P371, DOI 10.2176/nmc.41.371
   Motoie R, 2018, WORLD NEUROSURG, V118, pE87, DOI 10.1016/j.wneu.2018.06.124
   Nakaguchi H, 2001, J NEUROSURG, V95, P256, DOI 10.3171/jns.2001.95.2.0256
   Ou YW, 2019, WORLD NEUROSURG, V126, pE1412, DOI 10.1016/j.wneu.2019.03.111
   Ou YW, 2019, WORLD NEUROSURG, V125, pE1241, DOI 10.1016/j.wneu.2019.02.017
   Ou YW, 2019, CLIN NEUROL NEUROSUR, V178, P63, DOI 10.1016/j.clineuro.2019.01.018
   Ridwan S, 2019, WORLD NEUROSURG, V128, pE1010, DOI 10.1016/j.wneu.2019.05.063
   Santarius T, 2009, LANCET, V374, P1067, DOI 10.1016/S0140-6736(09)61115-6
   Schucht P, 2019, NEW ENGL J MED, V380, P1186, DOI 10.1056/NEJMc1812507
   Stanisic M, 2017, NEUROSURGERY, V81, P752, DOI 10.1093/neuros/nyx090
   Toi H, 2018, J NEUROSURG, V128, P222, DOI 10.3171/2016.9.JNS16623
   Torihashi K, 2008, NEUROSURGERY, V63, P1125, DOI 10.1227/01.NEU.0000335782.60059.17
   Weigel R, 2003, J NEUROL NEUROSUR PS, V74, P937, DOI 10.1136/jnnp.74.7.937
NR 21
TC 0
Z9 0
U1 0
U2 4
PU BMC
PI LONDON
PA CAMPUS, 4 CRINAN ST, LONDON N1 9XW, ENGLAND
EI 1745-6215
J9 TRIALS
JI Trials
PD MAR 20
PY 2023
VL 24
IS 1
AR 207
DI 10.1186/s13063-023-07250-y
PG 10
WC Medicine, Research & Experimental
WE Science Citation Index Expanded (SCI-EXPANDED)
SC Research & Experimental Medicine
GA A2ZN1
UT WOS:000953866400003
PM 36941714
OA gold, Green Published, Green Submitted
DA 2025-06-06
ER

PT J
AU Yang, J
   Brennan, P
AF Yang, J.
   Brennan, P.
TI A Prognostic Model and Web-App for Predicting Ordinal Outcomes following
   Burr-Hole Surgery for Chronic Subdural Haematoma
SO BRITISH JOURNAL OF SURGERY
LA English
DT Meeting Abstract
CT International Surgical Conference of the
   Association-of-Surgeons-in-Training
CY MAR 06-08, 2020
CL Birmingham, ENGLAND
SP Assoc Surg Training
C1 [Yang, J.] Univ Edinburgh, Edinburgh, Midlothian, Scotland.
   [Brennan, P.] MRC Inst Genet & Mol Med, Edinburgh, Midlothian, Scotland.
C3 University of Edinburgh
NR 0
TC 1
Z9 1
U1 0
U2 0
PU WILEY
PI HOBOKEN
PA 111 RIVER ST, HOBOKEN 07030-5774, NJ USA
SN 0007-1323
EI 1365-2168
J9 BRIT J SURG
JI Br. J. Surg.
PD JUN
PY 2020
VL 107
SU 3
SI SI
MA 573
BP 117
EP 117
PG 1
WC Surgery
WE Science Citation Index Expanded (SCI-EXPANDED); Conference Proceedings Citation Index - Science (CPCI-S)
SC Surgery
GA MB0RV
UT WOS:000542317200494
DA 2025-06-06
ER

PT J
AU Dimogerontas, G
   Rovlias, A
AF Dimogerontas, G.
   Rovlias, A.
TI Bilateral huge calcified chronic subdural haematomas ['armoured brain']
   in an adult patient with a coexistent VA shunt infection
SO BRITISH JOURNAL OF NEUROSURGERY
LA English
DT Article
C1 Asclepeion Gen Hosp, Dept Neurosurg, Athens, Greece.
RP Dimogerontas, G (corresponding author), 3 Militou St, Athens 16451, Greece.
EM geodim28@msn.com
CR DEBOIS V, 1980, SURG NEUROL, V14, P455
   Ersahin Y, 2000, PEDIATR NEUROSURG, V32, P165, DOI 10.1159/000028925
   Sgaramella E, 2002, J Neurosurg Sci, V46, P28
   Spadaro A, 1987, J Neurosurg Sci, V31, P49
   Tuli S, 2000, J NEUROSURG, V92, P31, DOI 10.3171/jns.2000.92.1.0031
   Watts C, 1976, Surg Neurol, V6, P247
NR 6
TC 5
Z9 5
U1 2
U2 15
PU TAYLOR & FRANCIS LTD
PI ABINGDON
PA 2-4 PARK SQUARE, MILTON PARK, ABINGDON OR14 4RN, OXON, ENGLAND
SN 0268-8697
EI 1360-046X
J9 BRIT J NEUROSURG
JI Br. J. Neurosurg.
PD DEC
PY 2006
VL 20
IS 6
BP 435
EP 436
DI 10.1080/02688690601101796
PG 2
WC Clinical Neurology; Surgery
WE Science Citation Index Expanded (SCI-EXPANDED)
SC Neurosciences & Neurology; Surgery
GA 128MC
UT WOS:000243660800016
PM 17439102
DA 2025-06-06
ER

PT J
AU Pripp, AH
   Stanisic, M
AF Pripp, Are Hugo
   Stanisic, Milo
TI Association between biomarkers and clinical characteristics in chronic
   subdural hematoma patients assessed with lasso regression
SO PLOS ONE
LA English
DT Article
ID RISK-FACTORS; INFLAMMATORY CYTOKINES; RECURRENCE; SELECTION; MANAGEMENT;
   SHRINKAGE; MODELS; TISSUE; BLOOD; IL-13
AB Chronic subdural hematoma (CSDH) is characterized by an "old" encapsulated collection of blood and blood breakdown products between the brain and its outermost covering (the dura). Recognized risk factors for development of CSDH are head injury, old age and using anticoagulation medication, but its underlying pathophysiological processes are still unclear. It is assumed that a complex local process of interrelated mechanisms including inflammation, neomembrane formation, angiogenesis and fibrinolysis could be related to its development and propagation. However, the association between the biomarkers of inflammation and angiogenesis, and the clinical and radiological characteristics of CSDH patients, need further investigation. The high number of biomarkers compared to the number of observations, the correlation between biomarkers, missing data and skewed distributions may limit the usefulness of classical statistical methods. We therefore explored lasso regression to assess the association between 30 biomarkers of inflammation and angiogenesis at the site of lesions, and selected clinical and radiological characteristics in a cohort of 93 patients. Lasso regression performs both variable selection and regularization to improve the predictive accuracy and interpretability of the statistical model. The results from the lasso regression showed analysis exhibited lack of robust statistical association between the biomarkers in hematoma fluid with age, gender, brain infarct, neurological deficiencies and volume of hematoma. However, there were associations between several of the biomarkers with postoperative recurrence requiring reoperation. The statistical analysis with lasso regression supported previous findings that the immunological characteristics of CSDH are local. The relationship between biomarkers, the radiological appearance of lesions and recurrence requiring reoperation have been inclusive using classical statistical methods on these data, but lasso regression revealed an association with inflammatory and angiogenic biomarkers in hematoma fluid. We thus suggest that lasso regression should be a recommended statistical method in research on biological processes in CSDH patients.
C1 [Pripp, Are Hugo] Oslo Univ Hosp, Oslo Ctr Biostat & Epidemiol, Res Support Serv, Oslo, Norway.
   [Stanisic, Milo] Oslo Univ Hosp, Dept Neurosurg, Oslo, Norway.
C3 University of Oslo; University of Oslo
RP Pripp, AH (corresponding author), Oslo Univ Hosp, Oslo Ctr Biostat & Epidemiol, Res Support Serv, Oslo, Norway.
EM apripp@ous-hf.no
CR Albert Venencia, 2017, BMC Res Notes, V10, P139, DOI 10.1186/s13104-017-2459-2
   Almenawer SA, 2014, ANN SURG, V259, P449, DOI 10.1097/SLA.0000000000000255
   Chen JCT, 2000, NEUROSURG CLIN N AM, V11, P399, DOI 10.1016/S1042-3680(18)30101-3
   Fort MM, 2001, IMMUNITY, V15, P985, DOI 10.1016/S1074-7613(01)00243-6
   Frati A, 2004, J NEUROSURG, V100, P24, DOI 10.3171/jns.2004.100.1.0024
   Friedman J, 2010, J STAT SOFTW, V33, P1, DOI 10.18637/jss.v033.i01
   Gao Q, 2017, SIGNAL PROCESS, V131, P1, DOI 10.1016/j.sigpro.2016.07.014
   Genser B, 2016, BMC IMMUNOL, V17, DOI 10.1186/s12865-016-0149-9
   GOLDEN J, 1994, CLIN NEUROPATHOL, V13, P12
   Haenisch F, 2016, BRAIN BEHAV IMMUN, V52, P49, DOI 10.1016/j.bbi.2015.10.001
   Harrell FE, 2015, SPRINGER SER STAT, P63, DOI 10.1007/978-3-319-19425-7_4
   Hoff P, 2017, INT J MOL SCI, V18, DOI 10.3390/ijms18030583
   Hoff P, 2016, IMMUNOL RES, V64, P1195, DOI 10.1007/s12026-016-8868-9
   Hong HJ, 2009, SURG NEUROL, V71, P161, DOI 10.1016/j.surneu.2008.01.023
   James G, 2013, SPRINGER TEXTS STAT, V103, P1, DOI 10.1007/978-1-4614-7138-7_1
   Kitazono M, 2012, NEUROL MED-CHIR, V52, P810, DOI 10.2176/nmc.52.810
   Kolias AG, 2014, NAT REV NEUROL, V10, P570, DOI 10.1038/nrneurol.2014.163
   Long Q, 2015, BIOSTATISTICS, V16, P596, DOI 10.1093/biostatistics/kxv003
   Nakaguchi H, 2001, J NEUROSURG, V95, P256, DOI 10.3171/jns.2001.95.2.0256
   Ndhlovu ZM, 2013, BLOOD, V121, P801, DOI 10.1182/blood-2012-06-436295
   Park KS, 2015, J KOREAN NEUROSURG S, V57, P235, DOI 10.3340/jkns.2015.57.4.235
   Pope SM, 2001, J ALLERGY CLIN IMMUN, V108, P594, DOI 10.1067/mai.2001.118600
   Pripp AH, 2014, PLOS ONE, V9, DOI 10.1371/journal.pone.0090149
   Ro HW, 2016, ACTA NEUROCHIR, V158, P135, DOI 10.1007/s00701-015-2625-z
   Robin X, 2011, BMC BIOINFORMATICS, V12, DOI 10.1186/1471-2105-12-77
   Sabbe N, 2013, STAT MED, V32, P3143, DOI 10.1002/sim.5760
   Schwarz F, 2015, CLIN NEUROL NEUROSUR, V138, P66, DOI 10.1016/j.clineuro.2015.08.002
   Stanisic M, 2017, NEUROSURGERY
   Stanisic M, 2013, ACTA NEUROCHIR, V155, P323, DOI 10.1007/s00701-012-1565-0
   Stanisic M, 2012, INFLAMM RES, V61, P845, DOI 10.1007/s00011-012-0476-0
   Stanisic M, 2012, ACTA NEUROCHIR, V154, P113, DOI 10.1007/s00701-011-1203-2
   Tao ZQ, 2016, MED HYPOTHESES, V86, P43, DOI 10.1016/j.mehy.2015.11.027
   Tibshirani R, 1996, J ROY STAT SOC B, V58, P267, DOI 10.1111/j.2517-6161.1996.tb02080.x
   Wada T, 2006, NEUROSURG REV, V29, P242, DOI 10.1007/s10143-006-0019-7
   Wang K, 2013, PLOS ONE, V8, DOI 10.1371/journal.pone.0082700
   Weigel R, 2003, J NEUROL NEUROSUR PS, V74, P937, DOI 10.1136/jnnp.74.7.937
   Whittingham MJ, 2006, J ANIM ECOL, V75, P1182, DOI 10.1111/j.1365-2656.2006.01141.x
   Yu GJ, 2009, BRIT J NEUROSURG, V23, P606, DOI 10.3109/02688690903386983
NR 38
TC 22
Z9 25
U1 0
U2 5
PU PUBLIC LIBRARY SCIENCE
PI SAN FRANCISCO
PA 1160 BATTERY STREET, STE 100, SAN FRANCISCO, CA 94111 USA
SN 1932-6203
J9 PLOS ONE
JI PLoS One
PD NOV 6
PY 2017
VL 12
IS 11
AR e0186838
DI 10.1371/journal.pone.0186838
PG 15
WC Multidisciplinary Sciences
WE Science Citation Index Expanded (SCI-EXPANDED)
SC Science & Technology - Other Topics
GA FL7JU
UT WOS:000414424600008
PM 29107999
OA gold, Green Published, Green Submitted
DA 2025-06-06
ER

PT J
AU Jensen, TSR
   Haldrup, M
   Gronhoj, MH
   Miscov, R
   Larsen, CC
   Debrabant, B
   Poulsen, FR
   Bergholt, B
   Hundsholt, T
   Bjarkam, CR
   Fugleholm, K
AF Jensen, Thorbjorn Soren Ronn ip
   Haldrup, Mette
   Gronhoj, Mads Hjortdal
   Miscov, Rares
   Larsen, Carl Christian
   Debrabant, Birgit
   Poulsen, Frantz Rom
   Bergholt, Bo
   Hundsholt, Torben
   Bjarkam, Carsten Reidies
   Fugleholm, Kare
TI National randomized clinical trial on subdural drainage time after
   chronic subdural hematoma evacuation
SO JOURNAL OF NEUROSURGERY
LA English
DT Article
DE chronic subdural hematoma; subdural drainage; drain time; trauma
AB OBJECTIVE Placement of a subdural drain reduces recurrence and death after evacuation of chronic subdural hematoma (CSDH), but little is known about optimal drainage duration. In the present national trial, the authors investigated the effect of drainage duration on recurrence and death. METHODS In a randomized controlled trial involving all neurosurgical departments in Denmark, patients treated with single burr hole evacuation of CSDH were randomly assigned to 24 hours or 48 hours of postoperative passive subdural drainage. Follow-up duration was 90 days, and the primary study outcome was recurrent hematoma requiring reoperation. Secondary outcome was death. In addition, complications and length of hospital stay were recorded and analyzed. RESULTS Of the 420 included patients, 212 were assigned 24-hour drainage and 208 were assigned 48-hour drainage. The recurrence rate was 14% in the 24-hour group and 13% in the 48-hour group. Four patients died in the 24-hour group, and 8 patients died in the 48-hour group; this difference was not statistically significant. The ORs (95% CIs) for recurrence and mortality (48 hours vs 24 hours) were 0.94 (0.53-1.66) and 2.07 (0.64-7.85), respectively, in the intentionto-treat analysis. The ORs (95% CIs) for recurrence and mortality per 1-hour increase in drainage time were 1.0005 (0.9770-1.0244) and 1.0046 (0.9564-1.0554), respectively, in the as- treated sensitivity analysis that used the observed drainage times instead of the preassigned treatment groups. The rates of surgical and drain-related complications, postoperative infections, and thromboembolic events were not different between groups. The mean +/- SD postoperative length of hospital stay was 7.4 +/- 4.3 days for patients who received 24-hour drainage versus 8.4 +/- 4.9 days for those who received 48-hour drainage (p = 0.14). The mean +/- SD postoperative length of stay in the neurosurgical department was significantly shorter for the 24-hour group (2 +/- 0.9 days vs 2.8 +/- 1.6 days, p < 0.001). CONCLUSIONS No significant differences in the rates of recurrent hematoma or death during 90-day follow-up were identified between the two groups that randomly received either 24- or 48-hour passive subdural drainage after burr hole evacuation of CSDH.
C1 [Jensen, Thorbjorn Soren Ronn ip; Larsen, Carl Christian; Fugleholm, Kare] Rigshospitalet, Dept Neurosurg, Copenhagen, Denmark.
   [Gronhoj, Mads Hjortdal; Larsen, Carl Christian; Poulsen, Frantz Rom] Univ Southern Denmark, Odense Univ Hosp, Dept Neurosurg, Odense, Denmark.
   [Gronhoj, Mads Hjortdal; Larsen, Carl Christian; Poulsen, Frantz Rom] Univ Southern Denmark, BRIDGE Brain Res Inter Disciplinary Guided Excell, Odense, Denmark.
   [Haldrup, Mette; Bergholt, Bo] Aarhus Univ Hosp, Dept Neurosurg, Aarhus, Denmark.
   [Miscov, Rares; Hundsholt, Torben; Bjarkam, Carsten Reidies] Aalborg Univ Hosp, Dept Neurosurg, Aalborg, Denmark.
   [Debrabant, Birgit] Univ Southern Denmark, Dept Publ Hlth, Epidemiol Biostat & Biodemog, Odense, Denmark.
C3 Rigshospitalet; University of Southern Denmark; Odense University
   Hospital; University of Southern Denmark; Aarhus University; Aalborg
   University; Aalborg University Hospital; University of Southern Denmark
RP Jensen, TSR (corresponding author), Rigshospitalet, Dept Neurosurg, Copenhagen, Denmark.
EM tjens07@gmail.com
RI Miscov, Rares/MGU-4431-2025; Fugleholm, Kåre/AAW-5086-2021; Jensen,
   Thorbjørn/AAI-4875-2021
FU Claire Gudex
FX English proofreading assistance by Claire Gudex, Clinical Institute and
   BRIDGE (Brain Research-Inter Disciplinary Guided Excellence) ,
   University of Southern Denmark, Odense, Denmark, is greatly appreciated.
   This study was supported by the four Danish neurosurgical departments
   and the Neurosurgical Research Fund, Department of Neurosurgery,
   Rigshospitalet, Copenhagen, Denmark.
CR Agresti A., 1992, STAT SCI, V7, P131, DOI [DOI 10.1214/SS/1177011454, 10.1214/ss/1177011454]
   Andersen-Ranberg NC, 2019, ACTA NEUROCHIR, V161, P885, DOI 10.1007/s00701-019-03858-9
   Casper C, BASED FORTRAN PROGRA
   Edlmann E, 2020, ACTA NEUROCHIR, V162, P763, DOI 10.1007/s00701-020-04218-8
   Gaist D, 2017, JAMA-J AM MED ASSOC, V317, P836, DOI 10.1001/jama.2017.0639
   Ibrahim I, 2010, NEUROCHIRURGIE, V56, P23, DOI 10.1016/j.neuchi.2009.11.007
   Iorio-Morin C, 2018, J NEUROTRAUM, V35, P1882, DOI 10.1089/neu.2018.5872
   Jacobs JJ, 2012, J BONE JOINT SURG AM, V94A, P746, DOI [10.2106/JBJS.K.01602, 10.2106/JBJS.9408.ebo746]
   Jensen TSR, 2020, ACTA NEUROCHIR, V162, P2015, DOI 10.1007/s00701-020-04473-9
   Neifert SN, 2020, WORLD NEUROSURG, V141, pE166, DOI 10.1016/j.wneu.2020.05.060
   Rauhala M, 2020, ACTA NEUROCHIR, V162, P2033, DOI 10.1007/s00701-020-04398-3
   Reboussin DM, 2000, CONTROL CLIN TRIALS, V21, P190, DOI 10.1016/S0197-2456(00)00057-X
   Rnn Jensen TS., 2018, Ugeskr Laeger, V180
   Santarius T, 2009, LANCET, V374, P1067, DOI 10.1016/S0140-6736(09)61115-6
   Schucht P, 2019, NEW ENGL J MED, V380, P1186, DOI 10.1056/NEJMc1812507
   Soleman J., 2014, TRAUMATIC BRAIN INJU
   Sucu HK, 2005, STROKE, V36, P998, DOI 10.1161/01.STR.0000162714.46038.0f
NR 17
TC 7
Z9 7
U1 0
U2 0
PU AMER ASSOC NEUROLOGICAL SURGEONS
PI ROLLING MEADOWS
PA 5550 MEADOWBROOK DRIVE, ROLLING MEADOWS, IL 60008 USA
SN 0022-3085
EI 1933-0693
J9 J NEUROSURG
JI J. Neurosurg.
PD SEP
PY 2021
VL 137
IS 3
BP 799
EP 806
DI 10.3171/2021.10.JNS211608
PG 8
WC Clinical Neurology; Surgery
WE Science Citation Index Expanded (SCI-EXPANDED)
SC Neurosciences & Neurology; Surgery
GA 4V8EM
UT WOS:000859705300007
OA Bronze
DA 2025-06-06
ER

PT J
AU Kitagawa, M
   Okada, M
   Koie, H
   Kanayama, K
   Sakai, T
AF Kitagawa, M.
   Okada, M.
   Koie, H.
   Kanayama, K.
   Sakai, T.
TI Magnetic resonance imaging and computed tomography appearance of chronic
   subdural haematoma in a dog
SO AUSTRALIAN VETERINARY JOURNAL
LA English
DT Article
DE subdural haematoma; dog; MRI; CT
C1 [Kitagawa, M.; Sakai, T.] Nihon Univ, Sch Vet Med, Dept Prevent Vet Med & Anim Hlth, Fujisawa, Kanagawa 2528510, Japan.
   [Okada, M.] Pet Clin ANIHOS, Tokyo 1740072, Japan.
   [Koie, H.] Nihon Univ, Sch Vet Med, Dept Lab Comprehens Vet Clin Studies, Fujisawa, Kanagawa 2528510, Japan.
   [Kanayama, K.] Nihon Univ, Sch Vet Med, Dept Vet Physiol, Fujisawa, Kanagawa 2528510, Japan.
C3 Nihon University; Nihon University; Nihon University
RP Kitagawa, M (corresponding author), Nihon Univ, Sch Vet Med, Dept Prevent Vet Med & Anim Hlth, 1866 Kameino, Fujisawa, Kanagawa 2528510, Japan.
EM masaton.k@mac.com
CR Adamo PF, 2005, J AM ANIM HOSP ASSOC, V41, P400, DOI 10.5326/0410400
   Hellwig D, 2000, NEUROSURG CLIN N AM, V11, P525, DOI 10.1016/S1042-3680(18)30118-9
   Nykamp S, 2001, VET RADIOL ULTRASOUN, V42, P511, DOI 10.1111/j.1740-8261.2001.tb00978.x
   Osborn AnnG., 1994, Diagnostic neuroradiology, P199
   Spreer J, 1997, ACTA NEUROCHIR, V139, P560, DOI 10.1007/BF02751000
   Thomas WB, 1997, VET RADIOL ULTRASOUN, V38, P371, DOI 10.1111/j.1740-8261.1997.tb02100.x
   Williams VL, 2000, NEUROSURG CLIN N AM, V11, P491, DOI 10.1016/S1042-3680(18)30112-8
NR 7
TC 3
Z9 3
U1 0
U2 6
PU WILEY
PI HOBOKEN
PA 111 RIVER ST, HOBOKEN 07030-5774, NJ USA
SN 0005-0423
EI 1751-0813
J9 AUST VET J
JI Aust. Vet. J.
PD MAR
PY 2008
VL 86
IS 3
BP 100
EP 101
DI 10.1111/j.1751-0813.2007.00203.x
PG 2
WC Veterinary Sciences
WE Science Citation Index Expanded (SCI-EXPANDED)
SC Veterinary Sciences
GA 268UZ
UT WOS:000253606600010
PM 18304047
DA 2025-06-06
ER

PT J
AU Piergallini, L
   Dargazanli, C
   Derraz, I
   Costalat, V
AF Piergallini, Lorenzo
   Dargazanli, Cyril
   Derraz, Imad
   Costalat, Vincent
TI Immediate Development of Dural Arteriovenous Fistula After Middle
   Meningeal Artery Embolization: First Angiographic Demonstration
SO WORLD NEUROSURGERY
LA English
DT Article
DE Dural arteriovenous fistula; Embolization; Endovascular therapy;
   Pathophysiology; Pathogenesis
ID MALFORMATION
AB BACKGROUND: Cerebral dural arteriovenous fistulas (DAVFs) are vascular lesions consisting of a pathologic high-flow connection between dural arteries and veins or dural sinuses. Small DAVFs shunts have been demonstrated to exist physiologically, but as their estimated diameter is around 8-12 mu m, they are not visible even on high-quality angiography studies.
   CASE DESCRIPTION: We report 2 cases of immediate development of a DAVF after embolization with microparticles of the middle meningeal artery for treatment of chronic subdural hematoma.
   CONCLUSIONS: This report represents the first description of sudden development of a DAVF after endovascular embolization of an intracranial artery and may shed light on the pathophysiology and development of DAVFs.
C1 [Piergallini, Lorenzo] Univ Milan, Postgrad Sch Radiodiagnost, Milan, Italy.
   [Piergallini, Lorenzo; Dargazanli, Cyril; Derraz, Imad; Costalat, Vincent] Univ Hosp Gui Chauliac, Dept Diagnost & Intervent Neuroradiol, CHU Montpellier, Montpellier, France.
C3 University of Milan; Universite de Montpellier; CHU de Montpellier;
   Institut National de la Sante et de la Recherche Medicale (Inserm)
RP Piergallini, L (corresponding author), Univ Milan, Postgrad Sch Radiodiagnost, Milan, Italy.; Piergallini, L (corresponding author), Univ Hosp Gui Chauliac, Dept Diagnost & Intervent Neuroradiol, CHU Montpellier, Montpellier, France.
EM lorenzo.piergallini@gmail.com
CR AMINOFF MJ, 1973, BRAIN, V96, P601, DOI 10.1093/brain/96.3.601
   AWAD IA, 1990, J NEUROSURG, V72, P839, DOI 10.3171/jns.1990.72.6.0839
   Ban SP, 2018, RADIOLOGY, V286, P909, DOI 10.1148/radiol.2017170053
   BRAININ M, 1983, NEURORADIOLOGY, V25, P161, DOI 10.1007/BF00455736
   Byrne JV, 2017, TUTORIALS ENDOVASCUL, P229
   CHAUDHARY MY, 1982, AM J NEURORADIOL, V3, P13
   Djindjian R., 1978, Superselective arteriography of the external carotid artery
   HERMAN JM, 1995, J NEUROSURG, V83, P539, DOI 10.3171/jns.1995.83.3.0539
   KERBER CW, 1973, NEURORADIOLOGY, V6, P175, DOI 10.1007/BF00335317
   Lawton MT, 1997, J NEUROSURG, V87, P267, DOI 10.3171/jns.1997.87.2.0267
   ROWBOTHAM GF, 1965, BRIT J SURG, V52, P8, DOI 10.1002/bjs.1800520104
   WATANABE A, 1984, NEURORADIOLOGY, V26, P375, DOI 10.1007/BF00327490
NR 12
TC 12
Z9 13
U1 0
U2 0
PU ELSEVIER SCIENCE INC
PI NEW YORK
PA STE 800, 230 PARK AVE, NEW YORK, NY 10169 USA
SN 1878-8750
EI 1878-8769
J9 WORLD NEUROSURG
JI World Neurosurg.
PD AUG
PY 2019
VL 128
BP 606
EP +
DI 10.1016/j.wneu.2019.04.246
PG 6
WC Clinical Neurology; Surgery
WE Science Citation Index Expanded (SCI-EXPANDED)
SC Neurosciences & Neurology; Surgery
GA IJ4SX
UT WOS:000475895100240
PM 31077902
OA Bronze
DA 2025-06-06
ER

PT J
AU Xu, CS
   Chen, B
   Xue, LJ
   Xia, L
   Yang, X
   Wei, M
   Hui, XB
   Chen, Q
   Zheng, JL
   Li, ZM
   Tian, XY
   Cheng, GL
   Xiao, F
   Lu, M
AF Xu, Changsong
   Chen, Bing
   Xue, Liujun
   Xia, Lei
   Yang, Xiu
   Wei, Ming
   Hui, Xiaobo
   Chen, Quan
   Zheng, Jinlong
   Li, Zhengming
   Tian, Xiangyang
   Cheng, Guanliang
   Xiao, Feng
   Lu, Min
TI Randomized controlled study on the curative effects of twist-drill
   craniotomy and burr-hole craniotomy in the treatment of chronic subdural
   hematoma
SO EXPERIMENTAL AND THERAPEUTIC MEDICINE
LA English
DT Article
DE chronic subdural hematoma; twist-drill craniotomy; burr-hole craniotomy;
   minimally invasive; modified Rankin scale score
ID POSTOPERATIVE-PATIENT POSTURE; EVACUATING PORT SYSTEM;
   SURGICAL-MANAGEMENT; IRRIGATION; RECURRENCE; CRANIOSTOMY; DRAINAGE;
   PREDICTORS; SURGERY; TRIAL
AB The present randomized controlled study investigated the differences in the curative effects of twist-drill craniotomy (TDC) and burr-hole craniotomy (BHC) in the treatment of chronic subdural hematoma (CSDH). A total of 40 patients diagnosed with CSDH via head computed tomography (CT) who required surgical decompression from January 2016 to January 2017 were enrolled in the present study, and were randomly divided into a TDC group (n=20) and a BHC group (n=20). The modified Rankin scale (mRS) scores of patients were recorded prior to the operation, and at 48 h and 3 months after the operation. The differences in the mRS score (V-mRs) among the groups were calculated using the Mann-Whitney U test. The 40 patients enrolled comprised 33 males and 7 females, and there were no significant differences in the general clinical characteristics between the two groups. In the BHC group, 3 patients had a pre-operative mRS score of 5 points, among which 2 cases died at 32 and 45 days after discharge. In the TDC group, 4 patients had a pre-operative mRS score of 5 points, among which 1 case died of epilepsy and pulmonary infection at 1 month after the operation. No difference in the mortality rate was present between the two groups. During the 3-month follow-up, head CT indicated that the intracranial hematoma in a total of 4 patients, including 3 cases in the TDC group and 1 case in the BHC group, completely disappeared. In the BHC group, 3 cases required a repeated incision and drainage after the first operation, while no secondary operation was required in any of the cases of the TDC group. The average length of stay at the hospital (LOS) after TDC was 9.00 +/- 2.91 days, which was significantly shorter than that after BHC (14.75 +/- 5.95 days). In the total sample of 40 patients, a longer LOS was associated with a higher risk of secondary operation due to recurrence after discharge. The variation value of the mRS score at 3 months after the operation and its ratio vs. the pre-operative score in the TDC group were significantly different from those in the BHC group, suggesting that the improvement of neurological function after TDC was significantly greater than that after BHC. Although 18 patients (90%) in the TDC group were cured, there was no significant difference from the cure rate in the BHC group [15 patients (75%. In conclusion, no significant differences were identified in the cure rate and the mortality rate of patients with CSDH after the two types of surgical treatment. However, the mRS score in the TDC group at 3 months after the operation exhibited a significantly greater improvement compared with that in the WC group, and the overall LOS in the TDC group was significantly shorter than that in BHC group. Therefore, TDC is superior to BHC in the treatment of CSDH.
C1 [Xu, Changsong; Chen, Bing; Xue, Liujun; Xia, Lei; Yang, Xiu; Wei, Ming; Chen, Quan; Zheng, Jinlong; Tian, Xiangyang; Cheng, Guanliang; Xiao, Feng] Nanjing Med Univ, Huaian Peoples Hosp 1, Dept Neurol, Huaian 223300, Jiangsu, Peoples R China.
   [Hui, Xiaobo; Li, Zhengming] Nanjing Med Univ, Huaian Peoples Hosp 1, Dept Neurosurg, Huaian 223300, Jiangsu, Peoples R China.
   [Lu, Min] Nanjing Med Univ, Huaian Peoples Hosp 1, Dept Rehabil Med, 6 Beijing Rd West, Huaian 223300, Jiangsu, Peoples R China.
C3 Nanjing Medical University; Nanjing Medical University; Nanjing Medical
   University
RP Lu, M (corresponding author), Nanjing Med Univ, Huaian Peoples Hosp 1, Dept Rehabil Med, 6 Beijing Rd West, Huaian 223300, Jiangsu, Peoples R China.
EM xuchangsong0103@163.com
RI Tian, Xiangyang/N-1616-2017
FU Key Project of Science and Technology Development Fund of Nanjing
   Medical University [2015NJMUZD074]
FX The present study was supported by the Key Project of Science and
[truncated: 2,621,860 more chars]
