# Supplementary material for: From burr-hole to embolization: unveiling the evolution of chronic subdural hematoma research (2001–2025)
Source: Front Neurol. 2026 Jun 12;17:1780300. doi: 10.3389/fneur.2026.1780300 (PMC13303121; doi:10.3389/fneur.2026.1780300)
Supplement: Supplementary file 1 [file Data_Sheet_1.ZIP › CSDH_4.txt]

FN Clarivate Analytics Web of Science
VR 1.0
PT J
AU Czyczylo-Mysza, I
   Marcinska, I
   Skrzypek, E
   Chrupek, M
   Grzesiak, S
   Hura, T
   Stojalowski, S
   Mysków, B
   Milczarski, P
   Quarrie, S
AF Czyczylo-Mysza, Ilona
   Marcinska, Izabela
   Skrzypek, Edyta
   Chrupek, Malgorzata
   Grzesiak, Stanislaw
   Hura, Tomasz
   Stojalowski, Stefan
   Myskow, Beata
   Milczarski, Pawel
   Quarrie, Steve
TI Mapping QTLs for yield components and chlorophyll a fluorescence
   parameters in wheat under three levels of water availability
SO PLANT GENETIC RESOURCES-CHARACTERIZATION AND UTILIZATION
LA English
DT Article
DE chlorophyll a fluorescence parameters; drought; quantitative trait loci;
   Triticum aestivum L; yield
ID QUANTITATIVE TRAIT LOCI; TRITICUM-AESTIVUM L.; GRAIN-YIELD; DURUM-WHEAT;
   CAUSAL RELATIONSHIPS; DROUGHT RESISTANCE; RANGE; IDENTIFICATION;
   PHOTOSYNTHESIS; ENVIRONMENTS
AB Drought is one of the major factors limiting wheat yield in many developing countries worldwide. Parameters of chlorophyll a fluorescence kinetics under drought stress conditions have been used to characterize dehydration tolerance in wheat. In the present study, a set of 94 doubled haploid lines obtained from Chinese Spring X SQ1 (CSDH), mapped with 450 markers, was evaluated for yield (grain dry weight/main stem ear), number of grains/main stem ear (NG) and chlorophyll a fluorescence parameters (FC) under moderate and severe drought stress, and compared with results for well-watered plants. quantitative trait loci (QTLs) were identified using Windows QTLCartographer version 2.5 software and the results were analysed using single-marker analysis (SMA) and composite interval mapping (CIM). Analysis using SMA and CIM showed mostly similar QTLs for all traits, though more QTLs were identified by SMA than by CIM. The genetic control of yield, NG and FC varied considerably between drought-stressed and non-stressed plants. Although no major QTL co-locations were found for yield and FC using CIM, the co-location of QTLs for NG, yield and F(v)/F(m) in drought-stressed plants was observed on chromosome 5A using SMA.
C1 [Czyczylo-Mysza, Ilona; Marcinska, Izabela; Skrzypek, Edyta; Chrupek, Malgorzata; Grzesiak, Stanislaw; Hura, Tomasz] Polish Acad Sci, F Gorski Inst Plant Physiol, PL-00901 Warsaw, Poland.
   [Chrupek, Malgorzata] Rzeszow Univ Technol, Rzeszow, Poland.
   [Stojalowski, Stefan; Myskow, Beata; Milczarski, Pawel] W Pomeranian Univ Technol, Szczecin, Poland.
   [Quarrie, Steve] Newcastle Univ, Inst Res Environm & Sustainabil, Newcastle Upon Tyne NE1 7RU, Tyne & Wear, England.
C3 Polish Academy of Sciences; Franciszek Gorski Institute of Plant
   Physiology Polish Academy of Sciences; Rzeszow University of Technology;
   West Pomeranian University of Technology; Newcastle University - UK
RP Czyczylo-Mysza, I (corresponding author), Polish Acad Sci, F Gorski Inst Plant Physiol, PL-00901 Warsaw, Poland.
EM czyczylo-mysza@wp.pl
RI Stojałowski, Stefan/H-2161-2016; Myśków, Beata/H-2024-2016; Milczarski,
   Paweł/M-6657-2016; Quarrie, Steve/IQU-0350-2023; Skrzypek,
   Edyta/K-7099-2018; Czyczyło-Mysza, Ilona/ABA-7177-2020; Hura,
   Tomasz/M-9774-2018; Karbarz, Malgorzata/C-1338-2018
OI Hura, Tomasz/0000-0001-8537-4455; Skrzypek, Edyta/0000-0003-3185-495X;
   Marcinska, Izabela/0000-0002-5351-6524; Karbarz,
   Malgorzata/0000-0002-6159-5568; Stojalowski, Stefan/0000-0002-2666-9090;
   Milczarski, Pawel/0000-0003-2622-8938; Czyczylo-Mysza,
   Ilona/0000-0002-9586-9272; Quarrie, Steve/0000-0002-8858-0251; Myskow,
   Beata/0000-0001-5062-9841
FU COST [FA0604 (479/N-COST/2009/0)]
FX The present research study was funded by COST FA0604
   (479/N-COST/2009/0).
CR Börner A, 2002, THEOR APPL GENET, V105, P921, DOI 10.1007/s00122-002-0994-1
   Campbell BT, 2003, CROP SCI, V43, P1493, DOI 10.2135/cropsci2003.1493
   Foulkes MJ, 2009, CROP PHYSIOLOGY: APPLICATIONS FOR GENETIC IMPROVEMENT AND AGRONOMY, P355, DOI 10.1016/B978-0-12-374431-9.00015-3
   Inoue T, 2004, PHOTOSYNTHETICA, V42, P99, DOI 10.1023/B:PHOT.0000040576.52128.ed
   Kirigwi FM, 2007, MOL BREEDING, V20, P401, DOI 10.1007/s11032-007-9100-3
   Kumar N, 2007, MOL BREEDING, V19, P163, DOI 10.1007/s11032-006-9056-8
   Kumar N, 2006, EUPHYTICA, V151, P135, DOI 10.1007/s10681-006-9133-4
   LEBRETON C, 1995, J EXP BOT, V46, P853, DOI 10.1093/jxb/46.7.853
   Liang Y, 2010, EUPHYTICA, V171, P145, DOI 10.1007/s10681-009-0024-3
   Lu CM, 1998, AUST J PLANT PHYSIOL, V25, P883, DOI 10.1071/PP98129
   Maccaferri M, 2008, GENETICS, V178, P489, DOI 10.1534/genetics.107.077297
   Maccaferri M, 2011, J EXP BOT, V62, P409, DOI 10.1093/jxb/erq287
   Pugnaire F.I., 1999, Handbook of Plant and Crop Stress, V2nd, P271, DOI DOI 10.1201/9780824746728
   Quarrie SA, 2006, J EXP BOT, V57, P2627, DOI 10.1093/jxb/erl026
   Quarrie SA, 1997, PLANT MOL BIOL, V35, P155, DOI 10.1023/A:1005864202924
   Quarrie SA, 2005, THEOR APPL GENET, V110, P865, DOI 10.1007/s00122-004-1902-7
   Tambussi EA, 2005, PLANTA, V221, P446, DOI 10.1007/s00425-004-1455-7
   Thumma BR, 2001, J EXP BOT, V52, P203, DOI 10.1093/jexbot/52.355.203
   Wang S., 2007, WINDOWS QTL CARTOGRA
   Yang DL, 2007, J INTEGR PLANT BIOL, V49, P646, DOI 10.1111/j.1744-7909.2007.00443.x
   Zhang YJ, 2005, J INTEGR PLANT BIOL, V47, P1228, DOI 10.1111/j.1744-7909.2005.00154.x
NR 21
TC 44
Z9 48
U1 1
U2 38
PU CAMBRIDGE UNIV PRESS
PI CAMBRIDGE
PA EDINBURGH BLDG, SHAFTESBURY RD, CB2 8RU CAMBRIDGE, ENGLAND
SN 1479-2621
J9 PLANT GENET RESOUR-C
JI Plant Genet. Resour.-Charact. Util.
PD JUL
PY 2011
VL 9
IS 2
BP 291
EP 295
DI 10.1017/S1479262111000207
PG 5
WC Plant Sciences; Genetics & Heredity
WE Science Citation Index Expanded (SCI-EXPANDED)
SC Plant Sciences; Genetics & Heredity
GA 784XU
UT WOS:000292192800037
DA 2025-06-06
ER

PT J
AU Osorio, AM
   Bolancé, C
   Alcañiz, M
AF Maria Osorio, Ana
   Bolance, Catalina
   Alcaniz, Manuela
TI Measuring Intermediary Determinants of Early Childhood Health: A
   Composite Index Comparing Colombian Departments
SO CHILD INDICATORS RESEARCH
LA English
DT Article
DE Colombia; Child health; Social determinants; Composite indicators
   Principal component analysis; Polychoric correlations
ID PHYSICAL-ACTIVITY; INDICATORS; NEIGHBORHOOD; POLICY; PLACE; GENERATION;
   PUNISHMENT; VARIABLES; CONTEXT
AB In recent years there has been growing interest in composite indicators as an efficient tool of analysis and a method of prioritizing policies. This paper presents a composite index of intermediary determinants of child health using a multivariate statistical approach. The index shows how specific determinants of child health vary across Colombian departments (administrative subdivisions). We used data collected from the 2010 Colombian Demographic and Health Survey (DHS) for 32 departments and the capital city, Bogota. Adapting the conceptual framework of Commission on Social Determinants of Health (CSDH), five dimensions related to child health are represented in the index: material circumstances, behavioural factors, psychosocial factors, biological factors and the health system. In order to generate the weight of the variables, and taking into account the discrete nature of the data, principal component analysis (PCA) using polychoric correlations was employed in constructing the index. From this method five principal components were selected. The index was estimated using a weighted average of the retained components. A hierarchical cluster analysis was also carried out. The results show that the biggest differences in intermediary determinants of child health are associated with health care before and during delivery. According to child health conditions, the departments grouped differently when compared to the traditional classification by Colombian geographical regions.
C1 [Maria Osorio, Ana; Bolance, Catalina; Alcaniz, Manuela] Univ Barcelona, Dept Econometr, Barcelona 08034, Spain.
   [Maria Osorio, Ana] Pontificia Univ Javeriana Cali, Dept Econ, Cali, Colombia.
C3 University of Barcelona; Pontificia Universidad Javeriana
RP Osorio, AM (corresponding author), Univ Barcelona, Dept Econometr, Diagonal 690, Barcelona 08034, Spain.
EM anaosorio@ub.edu; bolance@ub.edu; malcaniz@ub.edu
RI Bolance, Catalina/R-3330-2018; Alcaniz, Manuela/C-5524-2014; Osorio
   Mejia, Ana Maria/K-7377-2016
OI Bolance, Catalina/0000-0002-5982-1538; Alcaniz,
   Manuela/0000-0002-5028-1926; Osorio Mejia, Ana Maria/0000-0002-8318-6343
CR Annie E Casey Foundation, 2010, KIDS COUNT DAT BOOK, P56
   [Anonymous], 2007, Innocenti Report Card 7
   [Anonymous], 2008, Handbook on Constructing Composite Indicators: Methodology and User Guide
   [Anonymous], The world health report 2008: primary health care: now more than ever
   [Anonymous], 2010, 9 UNICEF INN RES CTR
   [Anonymous], CONCEPTUAL FRAMEWORK
   Ben-Arieh A, 2000, SOC INDIC RES, V52, P235, DOI 10.1023/A:1007009414348
   Ben-Arieh A, 2008, EUR J EDUC, V43, P37, DOI 10.1111/j.1465-3435.2007.00332.x
   Ben-Arieh A, 2008, CHILD INDIC RES, V1, P3, DOI 10.1007/s12187-007-9003-1
   Bernard P, 2007, SOC SCI MED, V65, P1839, DOI 10.1016/j.socscimed.2007.05.037
   Boreham C, 2001, J SPORT SCI, V19, P915, DOI 10.1080/026404101317108426
   Bradshaw J, 2007, SOC INDIC RES, V80, P133, DOI 10.1007/s11205-006-9024-z
   Bradshaw J, 2009, CHILD INDIC RES, V2, P319, DOI 10.1007/s12187-009-9037-7
   Brown B., 2003, USES MISUSES SOCIAL, P2003
   Coulton CJ, 2010, CHILD WELL-BEING IND, V1, P101, DOI 10.1007/978-90-481-3377-2_7
   Coulton CJ, 2009, CHILD INDIC RES, V2, P109, DOI 10.1007/s12187-009-9040-z
   Cummins S, 2005, HEALTH PLACE, V11, P249, DOI 10.1016/j.healthplace.2004.05.003
   Cummins S, 2007, SOC SCI MED, V65, P1825, DOI 10.1016/j.socscimed.2007.05.036
   Deater-Deckard K, 2003, J FAM PSYCHOL, V17, P351, DOI 10.1037/0893-3200.17.3.351
   DNP, 2007, CONP SOC 109 POL PUB, P39
   Ek Simone, 2009, Obviously the Rights of the Child
   Fotso JC, 2006, J BIOSOC SCI, V38, P289, DOI 10.1017/S0021932005026143
   GALVIS Luis Armando., 2010, Persistencia de las Desigualdades Regionales en Colombia: Un Analisis Espacial, - Cartagena
   Gershoff ET, 2002, PSYCHOL BULL, V128, P539, DOI 10.1037//0033-2909.128.4.539
   Graziano A., 1990, J INTERPERS VIOLENCE, V5, P449, DOI DOI 10.1177/088626090005004002
   Guryan J, 2008, J ECON PERSPECT, V22, P23, DOI 10.1257/jep.22.3.23
   Hagerty M. R., 2007, SOCIOLOGICAL METHODS, V35
   Hotelling H, 1933, J EDUC PSYCHOL, V24, P417, DOI 10.1037/h0071325
   KAISER HF, 1960, EDUC PSYCHOL MEAS, V20, P141, DOI 10.1177/001316446002000116
   KAISER HF, 1958, PSYCHOMETRIKA, V23, P187, DOI 10.1007/BF02289233
   Kolenikov S, 2009, REV INCOME WEALTH, V55, P128, DOI 10.1111/j.1475-4991.2008.00309.x
   Land KC, 2001, SOC INDIC RES, V56, P241, DOI 10.1023/A:1012485315266
   Lau M, 2010, CHILD INDIC RES, V3, P367, DOI 10.1007/s12187-010-9064-4
   Lockwood B, 2004, WORLD ECON, V27, P507, DOI 10.1111/j.0378-5920.2004.00611.x
   Macintyre S, 2002, SOC SCI MED, V55, P125, DOI 10.1016/S0277-9536(01)00214-3
   Marmot M, 2008, LANCET, V372, P1661, DOI 10.1016/S0140-6736(08)61690-6
   Meisel A., 2007, GUAJIRA MITO REGALIA
   Michalos Alex., 2010, APPROACH CANADIAN IN
   Ministerio de la Proteccion Social (MPS), 2009, PLAN NAC NIN AD, P94
   Moore KA, 1997, INDICATORS OF CHILDREN'S WELL-BEING, P36
   Njong A.M., 2008, Characterizing weights in the measurement of multidimensional poverty: An application of data-driven approaches to Cameroonian data
   OLSSON U, 1979, PSYCHOMETRIKA, V44, P443, DOI 10.1007/BF02296207
   Pearson K, 1901, PHILOS MAG, V2, P559, DOI 10.1080/14786440109462720
   Profamilia, 2005, SAL SEX REPR COL ENC
   Rigby E. M., 2002, CHILD HLTH INDICATOR
   Roux AVD, 2001, AM J PUBLIC HEALTH, V91, P1783, DOI 10.2105/AJPH.91.11.1783
   Saltelli A, 2007, SOC INDIC RES, V81, P65, DOI 10.1007/s11205-006-0024-9
   Sampson RJ, 2008, AM J SOCIOL, V114, P189, DOI 10.1086/589843
   Siddiqi A., 2007, DESARROLLO 1 INFANCI
   Spencer N., 2018, POVERTY CHILD HLTH, DOI 10.1201/9781315385297
   Strong WB, 2005, J PEDIATR-US, V146, P732, DOI 10.1016/j.jpeds.2005.01.055
   Timm N.H., 2002, Texts in Statistics
NR 52
TC 10
Z9 10
U1 0
U2 25
PU SPRINGER
PI DORDRECHT
PA VAN GODEWIJCKSTRAAT 30, 3311 GZ DORDRECHT, NETHERLANDS
SN 1874-897X
EI 1874-8988
J9 CHILD INDIC RES
JI Child Indic. Res.
PD JUN
PY 2013
VL 6
IS 2
BP 297
EP 319
DI 10.1007/s12187-012-9172-4
PG 23
WC Social Sciences, Interdisciplinary
WE Social Science Citation Index (SSCI)
SC Social Sciences - Other Topics
GA 138ES
UT WOS:000318492100006
OA Green Accepted
DA 2025-06-06
ER

PT J
AU Zhang, C
   Tu, SH
   Chen, M
   Zhang, L
AF Zhang, Cun
   Tu, Shihao
   Chen, Min
   Zhang, Lei
TI Pressure-relief and methane production performance of pressure relief
   gas extraction technology in the longwall mining
SO JOURNAL OF GEOPHYSICS AND ENGINEERING
LA English
DT Article
DE pressure relief gas extraction technology; pressure relief mining;
   material balance; field measurement
ID VENTHOLE PRODUCTION PERFORMANCES; UNDERGROUND COAL-MINES; BED METHANE;
   SEAM; CHINA; OUTBURSTS; COALFIELD; RECOVERY; MODEL
AB Pressure relief gas extraction technology (PRGET) has been successfully implemented at many locations as a coal mine methane exploitation and outburst prevention technology. Comprehensive PRGET including gob gas venthole (GGV), crossing seam drilling hole (CSDH), large diameter horizontal long drilling hole (LDHLDH) and buried pipe for extraction (BPE) have been used to extract abundant pressure-relief methane (PRM) during protective coal seam mining; these techniques mitigated dangers associated with coal and gas outbursts in 13-1 coal seam mining in the Huainan coalfield. These extraction technologies can ensure safe protective seam mining and effectively extract coal and gas. This article analyses PRGET production performance and verifies it with the field measurement. The results showed that PRGET drilling to extract PRM from the protected coal seam significantly reduced methane emissions from a longwall ventilation system and produced highly efficient extraction. Material balance analyses indicated a significant decrease in gas content and pressure in the protected coal seam, from 8.78 m(3) t(-1) and 4.2 MPa to 2.34 m(3) t(-1) and 0.285 MPa, respectively. The field measurement results of the residual gas content in protected coal seam (13-1 coal seam) indicated the reliability of the material balance analyses and the pressure relief range of PRGET in the protected coal seam is obtained.
C1 [Zhang, Cun; Tu, Shihao; Chen, Min; Zhang, Lei] China Univ Min & Technol, Sch Mines, Key Lab Deep Coal Resource Min, Minist Educ China, Xuzhou 221116, Jiangsu, Peoples R China.
C3 Ministry of Education - China; China University of Mining & Technology
RP Tu, SH (corresponding author), China Univ Min & Technol, Sch Mines, Key Lab Deep Coal Resource Min, Minist Educ China, Xuzhou 221116, Jiangsu, Peoples R China.
EM tsh@cumt.edu.cn; lz811@uowmail.edu.au
RI Zhang, Cun/GYV-0970-2022
OI Zhang, Cun/0000-0001-8673-3077
FU Fundamental Research Funds for the Central Universities [2015XKZD04];
   Graduate Students of Jiangsu Province Innovation Program [KYZZ16_0222];
   Priority Academic Program Development of Jiangsu Higher Education
   Institutions (PAPD)
FX Financial support for this work was provided by the Fundamental Research
   Funds for the Central Universities (2015XKZD04), the Graduate Students
   of Jiangsu Province Innovation Program (KYZZ16_0222), the Priority
   Academic Program Development of Jiangsu Higher Education Institutions
   (PAPD).
CR [Anonymous], 2014, INT J MIN SCI TECHNO, DOI DOI 10.1016/J.IJMST.2014.03.020
   Cheng Z H, 2016, J CHINA COAL SOC, V41, P368
   Jiang JY, 2011, INT J COAL GEOL, V88, P55, DOI 10.1016/j.coal.2011.08.007
   Jiang JY, 2015, J NAT GAS SCI ENG, V24, P412, DOI 10.1016/j.jngse.2015.04.001
   Karacan CÖ, 2011, INT J COAL GEOL, V86, P121, DOI 10.1016/j.coal.2011.02.009
   Karacan CÖ, 2009, INT J COAL GEOL, V79, P131, DOI 10.1016/j.coal.2009.07.005
   Karacan CÖ, 2015, INT J ROCK MECH MIN, V79, P9, DOI 10.1016/j.ijrmms.2015.08.001
   Krause E, 2009, 9 INT MIN VENT C NEW
   Lin BQ, 2015, J NAT GAS SCI ENG, V26, P518, DOI 10.1016/j.jngse.2015.06.035
   Liu QQ, 2014, NAT HAZARDS, V71, P1475, DOI 10.1007/s11069-013-0957-7
   Lunarzewski LW, 1998, INT J COAL GEOL, V35, P117, DOI 10.1016/S0166-5162(97)00007-4
   Noack K, 1998, INT J COAL GEOL, V35, P57, DOI 10.1016/S0166-5162(97)00008-6
   Palchik V, 2014, INT J ROCK MECH MIN, V72, P1, DOI 10.1016/j.ijrmms.2014.08.002
   Palchik V, 2002, MATH GEOL, V34, P743, DOI 10.1023/A:1019857326863
   Perera MSA, 2015, J GEOPHYS ENG, V12, P90, DOI 10.1088/1742-2132/12/1/90
   Ranathunga AS, 2014, J GEOPHYS ENG, V11, DOI 10.1088/1742-2132/11/6/063001
   Schatzel SJ, 2012, ENG GEOL, V127, P65, DOI 10.1016/j.enggeo.2012.01.002
   Si GY, 2015, INT J COAL GEOL, V144, P98, DOI 10.1016/j.coal.2015.04.008
   Wang FT, 2012, INT J GREENH GAS CON, V11, P290, DOI 10.1016/j.ijggc.2012.09.006
   Wang HF, 2013, NAT HAZARDS, V67, P763, DOI 10.1007/s11069-013-0602-5
   Wang YH, 2012, GEOPHYSICS, V77, pM89, DOI [10.1190/GEO2011-0323.1, 10.1190/geo2011-0323.1]
   Xin G A, 2011, J ANHUI U SCI TECHNO, V31, P65
   Yang TH, 2011, INT J COAL GEOL, V86, P357, DOI 10.1016/j.coal.2011.04.002
   Yang W, 2014, INT J ROCK MECH MIN, V72, P8, DOI 10.1016/j.ijrmms.2014.08.009
   [袁亮 Yuan Liang], 2014, [煤炭学报, Journal of China Coal Society], V39, P1786
   [袁亮 Yuan Liang], 2013, [煤炭学报, Journal of China Coal Society], V38, P1
   Zhang C, 2016, INT J OIL GAS COAL T, V13, P243, DOI 10.1504/IJOGCT.2016.079268
   Zhang C, 2016, J GEOPHYS ENG, V13, P181, DOI 10.1088/1742-2132/13/2/181
   Zhang C, 2015, J NAT GAS SCI ENG, V24, P431, DOI 10.1016/j.jngse.2015.04.012
   Zhou FB, 2016, J NAT GAS SCI ENG, V31, P437, DOI 10.1016/j.jngse.2016.03.027
NR 30
TC 27
Z9 28
U1 4
U2 124
PU IOP PUBLISHING LTD
PI BRISTOL
PA TEMPLE CIRCUS, TEMPLE WAY, BRISTOL BS1 6BE, ENGLAND
SN 1742-2132
EI 1742-2140
J9 J GEOPHYS ENG
JI J. Geophys. Eng.
PD FEB
PY 2017
VL 14
IS 1
DI 10.1088/1742-2140/14/1/77
PG 13
WC Geochemistry & Geophysics
WE Science Citation Index Expanded (SCI-EXPANDED)
SC Geochemistry & Geophysics
GA EG1SH
UT WOS:000390812000002
OA Bronze
DA 2025-06-06
ER

PT J
AU Raminashvili, D
   Bakhturidze, G
   Zarnadze, I
   Peikrishvili, N
   Bull, T
AF Raminashvili, David
   Bakhturidze, George
   Zarnadze, Irine
   Peikrishvili, Nana
   Bull, Torill
TI Promoting health in Georgia
SO GLOBAL HEALTH PROMOTION
LA English
DT Article
DE Georgia; public health; policy; health promotion
ID OUT-OF-POCKET; CARE; PAYMENTS; REFORM; SECTOR
AB This paper discusses the public health situation in Georgia. In 1991 Georgia became an independent republic following the collapse of the Soviet Union. The armed conflict with Russia in 2008 and political unrest in recent years has presented the Georgian population and politicians with a demanding situation. As part of the WHO European Region, the Commonwealth of Independent States (CIS) including Georgia is on the unfortunate side of a European health divide, with low male life expectancy and high under-five mortality. There is also a high degree of economic inequality in the population. We first look at the main players and the current strategies in public health work. Next we discuss this on the background of health promotion principles and recent international developments in knowledge and policy recommendations in the field of health promotion. Finally we point to some of the major public health challenges that Georgia faces. We conclude that the Georgian focus on reducing risk behaviours and improving access to quality health care is worthy of praise, but that this is not sufficient to solve the current public health challenges. Strategies for working across sectors with social determinants of health should be built into Georgian health thinking and policies. A health promotion work force should be developed. International developments such as the Commission on Social Determinants of Health (CSDH) report, the 'Health 2020' framework and the HP Core Competencies project all provide useful input to future development of healthy public policies in Georgia.
C1 [Raminashvili, David; Zarnadze, Irine] Tbilisi State Med Univ, GE-0105 Tbilisi, Georgia.
   [Bakhturidze, George; Peikrishvili, Nana] Georgian Hlth Promot & Educ Fdn, Tbilisi, Georgia.
   [Bull, Torill] Univ Bergen, Dept Hlth Promot & Dev, N-5020 Bergen, Norway.
C3 Tbilisi State Medical University; University of Bergen
RP Raminashvili, D (corresponding author), Tbilisi State Med Univ, Betlemi St 3, GE-0105 Tbilisi, Georgia.
EM david@raminashvili.com
CR [Anonymous], 2009, NAIR CALL ACT CLOS I
   [Anonymous], UNDP HUM DEV REP
   [Anonymous], J URBAN HEALTH S1
   [Anonymous], 2021, Commission on social determinants of health, 2005-2008
   [Anonymous], 2004, EVALUATING HLTH PROM
   [Anonymous], HLTH PROM ACH GOOD H
   [Anonymous], 1986, HEALTH PROMOT, V1, P3
   [Anonymous], EUR J PUBLIC HLTH
   BARAMIDZE L, 2009, GEORGIAN MED NEWS, V176, P51
   Belli P, 2004, HEALTH POLICY, V70, P109, DOI 10.1016/j.healthpol.2004.03.007
   Collins T, 2003, J COMMUN HEALTH, V28, P99, DOI 10.1023/A:1022643329631
   *EAHC, 2012, COMPHP PROF STAND HL
   *EUROHEALTHNET, 2012, RIGHT START HLTH LIF
   *GEORG HIV PREV PR, 2011, YOUTH BEH SURV SURV
   Gotsadze G, 2005, SOC SCI MED, V60, P809, DOI 10.1016/j.socscimed.2004.06.017
   GVINIANIDZE K, 2012, GEORGIAN MED NEWS, V206, P52
   *HEPA EUR, 2009, EUR NETW PROM HLTH E
   Jakab Z, 2012, LANCET, V379, P103, DOI 10.1016/S0140-6736(11)61511-0
   MARMOT M, 2010, 1 WHO
   Marmot M, 2012, LANCET, V379, P181, DOI 10.1016/S0140-6736(11)61506-7
   *MOLHSA, 2009, HLTH PROM STRAT GEOR
   *MOLHSA, 2011, NAT HLTH CAR STRAT G
   *OXF POL MAN INTR, INTR PRIM HLTH CAR G, V3
   SEN A. K., 1999, DEV FREEDOM
   Skarbinski J, 2002, JAMA-J AM MED ASSOC, V287, P1043, DOI 10.1001/jama.287.8.1043
   *UNDP, S CAUC ANT PROGR
   *UNDP, GEORG HUM DEV REP 20
   *WHO EUR, HIGHL HLTH GEORG 200
   *WHO EUR REG, HLTH 2020
   WIKINSON R, 2010, SPIRIT LEVEL WHY EQU
   World Bank, 2000, Gini index '
   World Health Organization, 2005, BANG CHART HLTH PROM
   2008, POPULATION SURVEY TO
NR 33
TC 2
Z9 2
U1 0
U2 11
PU SAGE PUBLICATIONS INC
PI THOUSAND OAKS
PA 2455 TELLER RD, THOUSAND OAKS, CA 91320 USA
SN 1757-9759
EI 1757-9767
J9 GLOB HEALTH PROMOT
JI Glob. Health Promot.
PD MAR
PY 2014
VL 21
IS 1
BP 5
EP 12
DI 10.1177/1757975913508592
PG 8
WC Public, Environmental & Occupational Health
WE Social Science Citation Index (SSCI)
SC Public, Environmental & Occupational Health
GA AD9ZH
UT WOS:000333622700002
PM 24458003
DA 2025-06-06
ER

PT J
AU Rudd, TR
   Gaudesi, D
   Skidmore, MA
   Ferro, M
   Guerrini, M
   Mulloy, B
   Torri, G
   Yates, EA
AF Rudd, Timothy R.
   Gaudesi, Davide
   Skidmore, Mark A.
   Ferro, Monica
   Guerrini, Marco
   Mulloy, Barbara
   Torri, Giangiacomo
   Yates, Edwin A.
TI Construction and use of a library of bona fide heparins employing
   <SUP>1</SUP>H NMR and multivariate analysis
SO ANALYST
LA English
DT Article
ID NUCLEAR-MAGNETIC-RESONANCE; OVERSULFATED CHONDROITIN SULFATE;
   LOW-MOLECULAR-WEIGHT; BIOLOGICAL-ACTIVITY; CONTAMINANT;
   GLYCOSAMINOGLYCANS; NMR
AB In contrast to most pharmaceutical agents, the major anticoagulant agent, heparin, lacks a uniquely defined chemical structure. It is an inherently structurally varying, poly-disperse polymer, rendering quality control problematic. Structural modifications introduced during manufacture and the presence of possible contaminants are dangers. The comparison of any heparin test sample to a library of bona fide, but intrinsically variable heparins, is limited fundamentally to measuring the degree of similarity between them. A general approach for constructing a suitable illustrative heparin library employing H-1 NMR and multivariate analysis, is proposed and examples shown. Heparin samples contaminated with non-N-acetylated, persulfated, non-glycosaminoglycan carbohydrates (10%) were detected, some of which would not be easily detected under current regulatory guidelines. The ability to identify contaminated heparin is fundamentally dependent on the contents of the library, which should contain all the 'normal' variability within 'heparin'. Oversulfated chondroitin sulfate can be detected (similar to 5%) (using components 1 and 2, but is detectable at 3% using additional components, e. g. 1 and 5) analysing the full spectrum and at <1% if only the N-acetyl region is used. Signals arising from oxidation during the manufacturing processes can also be found. The design, properties and limitations of this approach are discussed. Assembly of such a library of market heparin can be termed the 'Current Statistical Definition of Heparin' (CSDH) and will form the basis of future quantitative methods.
C1 [Rudd, Timothy R.; Yates, Edwin A.] Univ Liverpool, Sch Biol Sci, Liverpool L69 3BX, Merseyside, England.
   [Rudd, Timothy R.; Gaudesi, Davide; Ferro, Monica; Guerrini, Marco; Torri, Giangiacomo] Ist Ric Chim & Biochim G Ronzoni, I-20133 Milan, Italy.
   [Skidmore, Mark A.] Keele Univ, Inst Sci & Technol Med, Keele ST5 5BG, Staffs, England.
   [Mulloy, Barbara] Natl Inst Biol Stand & Controls, Potters Bar EN6 3QG, Herts, England.
C3 University of Liverpool; Keele University; National Institute for
   Biological Standards & Control
RP Yates, EA (corresponding author), Univ Liverpool, Sch Biol Sci, POB 147, Liverpool L69 3BX, Merseyside, England.
EM eayates@liv.ac.uk
RI Yates, Edwin/I-4808-2013; Rudd, Timothy/M-6129-2019
OI Guerrini, Marco/0000-0001-7246-9113; Skidmore, Mark/0000-0002-0287-5594;
   Yates, Edwin/0000-0001-9365-5433; Ferro, Monica/0000-0003-2733-8709;
   Torri, Giangiacomo/0000-0002-2077-1203; Rudd,
   Timothy/0000-0003-4434-0333
FU Wellcome Trust; Royal Society; BBSRC; Finlombardia SPA 'Fondo per la
   promozione di accordi istituzionali'
FX The authors gratefully acknowledge funding from The Wellcome Trust, The
   Royal Society (International Joint Project to E.A.Y. and M. G.), BBSRC
   and Finlombardia SPA 'Fondo per la promozione di accordi istituzionali'
   (G.T. and M.G.).
CR Alban S, 2011, ANAL BIOANAL CHEM, V399, P605, DOI 10.1007/s00216-010-4169-7
   Alban S, 2011, ANAL BIOANAL CHEM, V399, P681, DOI 10.1007/s00216-010-4252-0
   Beccati D, 2010, CARBOHYD POLYM, V82, P699, DOI 10.1016/j.carbpol.2010.05.038
   Beni S, 2011, ANAL BIOANAL CHEM, V399, P527, DOI 10.1007/s00216-010-4121-x
   Beyer T, 2008, J PHARMACEUT BIOMED, V48, P13, DOI 10.1016/j.jpba.2008.06.014
   Beyer T, 2010, EUR J PHARM SCI, V40, P297, DOI 10.1016/j.ejps.2010.04.002
   Bigler P, 2009, J PHARMACEUT BIOMED, V49, P1060, DOI 10.1016/j.jpba.2009.01.017
   CASU B, 1985, ADV CARBOHYD CHEM BI, V43, P51, DOI 10.1016/S0065-2318(08)60067-0
   Guerrini M, 2005, ANAL BIOCHEM, V337, P35, DOI 10.1016/j.ab.2004.10.012
   Guerrini M, 2008, NAT BIOTECHNOL, V26, P669, DOI 10.1038/nbt1407
   Gutiérrez M, 2010, ANALYST, V135, P1718, DOI 10.1039/c0an00004c
   Jolliffe I., 2002, PRINCIPAL COMPONENTS
   Keire DA, 2010, J PHARMACEUT BIOMED, V51, P921, DOI 10.1016/j.jpba.2009.10.017
   Kellenbach E, 2011, ANAL BIOANAL CHEM, V399, P621, DOI 10.1007/s00216-010-4177-7
   Keun HC, 2003, ANAL CHIM ACTA, V490, P265, DOI 10.1016/S0003-2670(03)00094-1
   Kishimoto TK, 2008, NEW ENGL J MED, V358, P2457, DOI 10.1056/NEJMoa0803200
   Laurencin CT, 2008, NAT BIOTECHNOL, V26, P621, DOI 10.1038/nbt0608-621
   LIU ZC, 1992, CARBOHYD RES, V236, P121, DOI 10.1016/0008-6215(92)85011-N
   McKee J, 2010, J CLIN PHARMACOL, V50, P1159, DOI 10.1177/0091270009355158
   Mourier PAJ, 2011, J PHARMACEUT BIOMED, V54, P337, DOI 10.1016/j.jpba.2010.09.011
   Norwig J, 2009, PHARMEUR SCI NOTES, P17
   Rudd TR, 2011, ANALYST, V136, P1390, DOI 10.1039/c0an00835d
   Rudd TR, 2009, THROMB HAEMOSTASIS, V102, P874, DOI 10.1160/TH08-12-0797
   Rudd TR, 2009, GLYCOBIOLOGY, V19, P52, DOI 10.1093/glycob/cwn103
   Ruiz-Calero V, 2000, ANALYST, V125, P933, DOI 10.1039/b000768o
   Ruiz-Calero V, 2002, ANALYST, V127, P407, DOI 10.1039/b110558m
   Ruiz-Calero V, 2002, ANAL BIOANAL CHEM, V373, P259, DOI 10.1007/s00216-002-1315-x
   Sitkowski J, 2008, J MED CHEM, V51, P7663, DOI 10.1021/jm801198b
   Somsen GW, 2009, J CHROMATOGR A, V1216, P4107, DOI 10.1016/j.chroma.2009.02.063
   Spencer JA, 2009, J PHARM SCI-US, V98, P3540, DOI 10.1002/jps.21660
   Stanley FE, 2011, ANAL BIOANAL CHEM, V399, P701, DOI 10.1007/s00216-010-4272-9
   *US FDA, INF ADV EV REP HEP
   van den Berg RA, 2006, BMC GENOMICS, V7, DOI 10.1186/1471-2164-7-142
   Viskov C, 2009, CLIN APPL THROMB-HEM, V15, P395, DOI 10.1177/1076029609338710
   Volpi N, 2009, ANAL BIOCHEM, V388, P140, DOI 10.1016/j.ab.2009.02.012
   Yang B, 2011, ANAL BIOANAL CHEM, V399, P541, DOI 10.1007/s00216-010-4117-6
   Yoshida M, 1996, CARBOHYD RES, V280, P331, DOI 10.1016/0008-6215(95)00327-4
   Zang QD, 2011, ANAL BIOANAL CHEM, V399, P635, DOI 10.1007/s00216-010-4268-5
   Zhang ZQ, 2009, J PHARM SCI-US, V98, P4017, DOI 10.1002/jps.21729
   2009, PHARMACOPEIAL FORUM, V35, P1085
NR 40
TC 21
Z9 25
U1 1
U2 23
PU ROYAL SOC CHEMISTRY
PI CAMBRIDGE
PA THOMAS GRAHAM HOUSE, SCIENCE PARK, MILTON RD, CAMBRIDGE CB4 0WF, CAMBS,
   ENGLAND
SN 0003-2654
EI 1364-5528
J9 ANALYST
JI Analyst
PY 2011
VL 136
IS 7
BP 1380
EP 1389
DI 10.1039/c0an00834f
PG 10
WC Chemistry, Analytical
WE Science Citation Index Expanded (SCI-EXPANDED)
SC Chemistry
GA 734IK
UT WOS:000288327600016
PM 21279243
DA 2025-06-06
ER

PT J
AU Eshetu, EB
   Woldesenbet, SA
AF Eshetu, E. B.
   Woldesenbet, S. A.
TI Are there particular social determinants of health for the world's
   poorest countries?
SO AFRICAN HEALTH SCIENCES
LA English
DT Article
DE social determinants of health; inequalities; policy priority; CSDH;
   Africa
ID INCOME INEQUALITY
AB Background: The task of improving Social and Economic Determinants of Health (SEDH) imposes a significant challenge to health policy makers in both rich and poor countries. In recent years, while there has been increasing research interest and evidence on the workings of SEDHs, the vast majority of studies on this issue are from developed countries and emphasizes specific concerns of the developed nations of the world. Importantly, they may not fully explain the underlying causal factors and pathways of health inequality in the world's poorest countries.
   Objective: To explore whether there are specific social determinants of health in the world's poorest countries, and if so, how they could be better identified and researched in Africa in order to promote and support the effort that is currently being made for realizing a better health for all.
   Methods: Extensive literature review of existing papers on the social and economic determinants of health.
   Conclusion: Most of the existing studies on the social and economic determinants of health studies may not well provide adequate explanation on the historical and contemporary realties of SEDHs in the world's poorest countries. As these factors vary from one country to another, it becomes necessary to understand country-specific conditions and design appropriate policies that take due cognisance of these country-specific circumstances. Therefore, to support the global effort to close gaps in health disparities, further research is needed in the world's poorest countries, especially on African social determinants of health
C1 [Eshetu, E. B.] Univ Cape Town, Hlth Econ Unit, ZA-7700 Rondebosch, South Africa.
   [Woldesenbet, S. A.] MRC, Hlth Syst Res Unit, Cape Town, South Africa.
C3 University of Cape Town
RP Eshetu, EB (corresponding author), Univ Cape Town, Hlth Econ Unit, ZA-7700 Rondebosch, South Africa.
EM eshetu.worku@uct.ac.za
CR *AFR DEV BANK, DOES NAT RES END MAT
   [Anonymous], 2015, The health and welfare of Australia's Aboriginal and Torres Strait Islander peoples 2015
   [Anonymous], 1995, Perspective Planning for Nigeria, V1-9
   [Anonymous], 2006, SOCIAL DETERMINANTS
   [Anonymous], 2007, The bottom billion: Why the poorest countries are failing and what can be done about it
   [Anonymous], CLOS GAP GEN HLTH EQ
   Ashford M., 2008, War and Public Health, P193
   Barro R.J., 1996, J. Econ. Growth, V1, P1, DOI [10.1007/BF00163340, DOI 10.1007/BF00163340]
   BERRANGFORD L, 2007, CIVIL CONFLICT SLEEP, P1
   *CSDH, 2007, DISC PAP CO IN PRESS
   Easterly W, 2009, WORLD DEV, V37, P26, DOI 10.1016/j.worlddev.2008.02.009
   Epstein D, 2009, HEALTH ECON, V18, P495, DOI 10.1002/hec.1490
   GARIMOI CO, 2009, AFRICAN HLTH SCI HLT, V9, P2
   GELE AA, ARMED CONFLICTS HAVE
   Hoeffler A., 1999, Challenges of Infrastructure Rehabilitation and Reconstruction in War-Affected Economies: Background Paper for the African Development Bank Report
   Kelly M.P., 2006, GUIDE KNOWLEDGE NETW
   Kjellstrom T, 2007, J URBAN HEALTH, V84, pI1, DOI 10.1007/s11524-007-9192-4
   MARC H, 2002, BUILDING GOOD GOV RE
   MARMOT M, 2010, HLTH EQUITY DEV COMM
   Mooney G, 2008, HEALTH INF MANAG J, V37, P26, DOI 10.1177/183335830803700304
   *NAT HLTH SERV COM, 2004, RAC EQ GUID 2004 PER
   OBADINA T, 2000, MYTH NEOCOLONIALISM
   Sen A, 1999, AM ECON REV, V89, P349, DOI 10.1257/aer.89.3.349
   Subramanian SV, 2003, INT J EPIDEMIOL, V32, P1022, DOI 10.1093/ije/dyg245
   *UN U, GLOB FIN CRIS AFR IM
   *UNFPA UNICEF, 2008, JOINT PROGR FEM GEN
   United Nations Children's Fund, 2005, FEM GEN MUT CUTT STA
   VICTOR W, WORKSH SUMM
   Wilkinson RG, 2009, ANNU REV SOCIOL, V35, P493, DOI 10.1146/annurev-soc-070308-115926
   Williams DR, 2010, J HEALTH SOC BEHAV, V51, pS15, DOI 10.1177/0022146510383838
   WORKU E, 2010, C HLTH HAPP IN DARMS
   *WORLD RES I, WEAK GOV I CAP SLOWS
   ZIVIN JG, HLTH SHOCKS NATURAL
NR 33
TC 34
Z9 38
U1 1
U2 11
PU MAKERERE UNIV, FAC MED
PI KAMPALA
PA PO BOX 7072, KAMPALA, 00000, UGANDA
SN 1680-6905
EI 1729-0503
J9 AFR HEALTH SCI
JI Afr. Health Sci.
PY 2011
VL 11
IS 1
BP 108
EP 115
PG 8
WC Medicine, General & Internal
WE Science Citation Index Expanded (SCI-EXPANDED)
SC General & Internal Medicine
GA 759LX
UT WOS:000290248100016
PM 21572866
DA 2025-06-06
ER

PT J
AU Friel, S
   Loring, B
   Aungkasuvapala, N
   Baum, F
   Blaiklock, A
   Chiang, TL
   Cho, Y
   Dakulala, P
   Guo, Y
   Hashimoto, H
   Horton, K
   Jayasinghe, S
   Matheson, D
   Nguyen, HT
   Otto, C
   Rao, M
   Reid, P
   Surjadi, C
AF Friel, Sharon
   Loring, Belinda
   Aungkasuvapala, Narongsakdi
   Baum, Fran
   Blaiklock, Alison
   Chiang, Tung-liang
   Cho, Youngtae
   Dakulala, Paison
   Guo, Yan
   Hashimoto, Hideki
   Horton, Kellie
   Jayasinghe, Saroj
   Matheson, Don
   Huong Thanh Nguyen
   Otto, Caleb
   Rao, Mala
   Reid, Paaparangi
   Surjadi, Charles
TI Policy Approaches to Address the Social and Environmental Determinants
   of Health Inequity in Asia-Pacific
SO ASIA-PACIFIC JOURNAL OF PUBLIC HEALTH
LA English
DT Review
DE health inequities; social and environmental determinants; trade policy;
   urban planning; indigenous health; social inclusion; health systems;
   governance; Asia-Pacific
ID EXCLUSION; OUTCOMES; EQUITY; WORK; CARE
AB Asia Pacific is home to over 60% of the world's population and the fastest growing economies. Many of the leadership in the Asia Pacific region is becoming increasingly aware that improving the conditions for health would go a long way to sustaining economic prosperity in the region, as well as improving global and local health equity. There is no biological reason why males born in Cambodia can expect to live 23 years less than males born in Japan, or why females born in Tuvalu live 23 years shorter than females in New Zealand or why non-Indigenous Australian males live 12 years longer than Indigenous men. The nature and drivers of health inequities vary greatly among different social, cultural and geo-political contexts and effective solutions must take this into account. This paper utilizes the CSDH global recommendations as a basis for looking at the actions that are taking place to address the structural drivers and conditions of daily living that affect health inequities in the Asia Pacific context. While there are signs of action and hope, substantial challenges remain for health equity in Asia Pacific. The gains that have been made to date are not equally distributed and may be unsustainable as the world encounters new economic, social and environmental challenges. Tackling health inequities is a political imperative that requires leadership, political courage, social action, a sound evidence base and progressive public policy.
C1 [Friel, Sharon; Loring, Belinda] Australian Natl Univ, Canberra, ACT 0200, Australia.
   [Aungkasuvapala, Narongsakdi] Natl Hlth Commiss, Bangkok, Thailand.
   [Aungkasuvapala, Narongsakdi] Social Inequ Reduct Network SIR Net, Bangkok, Thailand.
   [Baum, Fran] Flinders Univ S Australia, Adelaide, SA 5001, Australia.
   [Chiang, Tung-liang] Natl Taiwan Univ, Taipei 10764, Taiwan.
   [Cho, Youngtae] Seoul Natl Univ, Seoul, South Korea.
   [Guo, Yan] Peking Univ, Sch Publ Hlth, Beijing, Peoples R China.
   [Hashimoto, Hideki] Univ Tokyo, Tokyo, Japan.
   [Horton, Kellie] Victorian Hlth Promot Fdn, Melbourne, Vic, Australia.
   [Jayasinghe, Saroj] Univ Colombo, Colombo, Sri Lanka.
   [Matheson, Don] Massey Univ, Palmerston North, New Zealand.
   [Huong Thanh Nguyen] Hanoi Sch Publ Hlth, Hanoi, Vietnam.
   [Rao, Mala] Univ E London, London E15 4LZ, England.
   [Rao, Mala] Adm Staff Coll India, Hyderabad, Andhra Pradesh, India.
   [Reid, Paaparangi] Univ Auckland, Auckland 1, New Zealand.
   [Surjadi, Charles] Atmajaya Catholic Univ, Jakarta, Indonesia.
C3 Australian National University; Flinders University South Australia;
   National Taiwan University; Seoul National University (SNU); Peking
   University; University of Tokyo; University of Colombo; Massey
   University; Hanoi University of Public Health; University of East
   London; University of Auckland; University Katolik Indonesia Atma Jaya
RP Friel, S (corresponding author), Australian Natl Univ, Natl Ctr Epidemiol & Populat Hlth, Mills Rd, Canberra, ACT 0200, Australia.
EM sharon.friel@anu.edu.au
RI Choi, You-Jung/AFR-4193-2022; Nguyen, Thai Quynh Anh/AHA-8559-2022;
   Chiang, Tung-liang/B-9237-2009; Reid, Papaarangi/J-3851-2017; Baum,
   Fran/AAJ-1896-2021
OI CHIANG, TUNG-LIANG/0000-0002-7876-3943; Loring,
   Belinda/0000-0001-9859-5310; Baum, Fran/0000-0002-2294-1368; Nguyen,
   Huong/0000-0002-9493-9590; Friel, Sharon/0000-0002-8345-5435; Hashimoto,
   Hideki/0000-0003-3663-6564
FU Australian Research Council Future Fellowship; VicHealth, Australia;
   Western Pacific Regional Office of WHO
FX The author(s) disclosed receipt of the following financial support for
   the research, authorship, and/or publication of this article: Sharon
   Friel is supported by an Australian Research Council Future Fellowship.
   Belinda Loring's role in AP HealthGAEN was funded with assistance from
   VicHealth, Australia and the Western Pacific Regional Office of WHO.
CR Adhar R, 2010, CLIMAGE CHANGE ADAPT
   AFTINET, TRANSP PARTN AGR IMP
   [Anonymous], CLOS GAP GEN HLTH EQ
   [Anonymous], 2009, 7 INT LAB ORG
   [Anonymous], 2006, SOCIAL DETERMINANTS
   [Anonymous], 2007, GIFEMWG2007004 OECD
   [Anonymous], DACI OFF PRIV FLOWS
   [Anonymous], 2008, INT ENCY PUBLIC HLTH
   [Anonymous], CIT CLIM CHANG INTR
   APMCHUD, BACKGR PAP WORK GROU
   Asian Development Bank, 2010, ADB HELP IMPR PUBL T
   Australian Council for International Development, PAC LEAD HAV IGN WOM
   Bell AC, 2006, ASIA-PAC J PUBLIC HE, V18, P62, DOI 10.1177/10105395060180011001
   Blas E, 2008, LANCET, V372, P1684, DOI 10.1016/S0140-6736(08)61693-1
   Blouin C, 2009, LANCET, V373, P502, DOI 10.1016/S0140-6736(08)61777-8
   Borland R, 2009, ADDICTION, V104, P1623, DOI 10.1111/j.1360-0443.2009.02701.x
   Burke Jason., 2012, The Guardian
   Butala NM, 2010, SOC SCI MED, V71, P935, DOI 10.1016/j.socscimed.2010.05.037
   Commonwealth of Australia, 2011, IND REV AID EFF
   Department of Economic and Social Affairs, 2011, WORLD EC SOC SURV 20
   Dhawan Himanshi., 2012, The Times of India
   Federal Ministry of Education and Research, 2008, COOP PROJ SHANGH INT
   Francisco H. A., 2008, ASEAN Economic Bulletin, V25, P7, DOI 10.1355/AE25-1B
   Friel S, 2008, LANCET, V372, P1677, DOI 10.1016/S0140-6736(08)61692-X
   Friel S, 2011, ASIA-PAC J PUBLIC HE, V23, P246, DOI 10.1177/1010539511402053
   Galea G, 2000, HEALTH PROMOT INT, V15, P169, DOI 10.1093/heapro/15.2.169
   Gani A, 2009, HEALTH POLICY PLANN, V24, P72, DOI 10.1093/heapol/czn044
   Hill Hal., 2009, Asian Development Review, V26, P1
   Howden-Chapman P, 2007, BMJ-BRIT MED J, V334, P460, DOI 10.1136/bmj.39070.573032.80
   Howden-Chapman PL, 2011, MED J AUSTRALIA, V195, P311, DOI 10.5694/mja11.10871
   Ikegami N, 2011, LANCET, V378, P1106, DOI 10.1016/S0140-6736(11)60828-3
   Indoor Air Pollution and Health Forum Nepal, WORKSH CLEAN IND RIG
   International Labour Organization, 2010, GLOB WAG REP 2010 11
   International Labour Organization, 2011, ILO JAKARTA NEW 0101
   Jacobs M, 2002, PRIMARY HLTH CARE RE
   Johnston HB, 2009, J HEALTH POPUL NUTR, V27, P426
   Jones C. P..., 1999, 1999 Ian Axford Fellowship Report
   Kelly M, 2010, INT LABOUR REV, V149, P373, DOI 10.1111/j.1564-913X.2010.00092.x
   Kelsey J, 2011, APP UN RAPP HLTH INT
   Kingi T.K., 2007, New Zealand Journal of Occupational Health, V54, P4, DOI DOI 10.1017/CBO9781139109154.007
   Kuek V, 2011, GLOB PUBLIC HEALTH, V6, P111, DOI 10.1080/17441690903575255
   Lawless A, CAN J PUBLI IN PRESS
   Lee H, 2010, J HEALTH PSYCHOL, V15, P982, DOI 10.1177/1359105310371703
   Leon DA, 2008, INT J EPIDEMIOL, V37, P4, DOI 10.1093/ije/dym271
   Loring B, 2011, EVALUATION HLTH INTE
   May S., 1999, INDIGENOUS COMMUNITY
   McGray H, WEATHERING STORM OPT
   Ministry of Health, 2002, RED IN HLTH
   Ministry of Housing and Urban Poverty Alleviation, 2004, NAT POL URB STREET V
   Ministry of Physical Planning and Works, 2010, KATHM SUST URB TRANS
   Nand D, 2011, ED DETERMINANT HLTH
   National Aboriginal Controlled Health Organisation, 2007, NAT AB CONTR HLTH OR
   Oxfam, 2011, PROGRESIVE TAXATION
   Paraone C, 2009, LETS BEAT DIAB LOOK
   Patcharanarumol W., 2011, GOOD HLTH LOW COST 2, P193
   Prakongsai P, 2009, ADV HEALTH ECON HEAL, V21, P57, DOI 10.1108/S0731-2199(2009)0000021006
   Regional Bureau for Asia and the Pacific United Nations Development Programme, 2011, HELP EMP LIV BUILD R
   Replogle M., BICYCLE PEDESTRAIAN
   Republic of Palau Healthcare Fund, 2010, REP PAL HEALTHC FUND
   Schurmann AT, 2009, J HEALTH POPUL NUTR, V27, P505
   Smith, 1996, THESIS U AUCKLAND
   Storey D, 2009, EXP GROUP M SOC INT
   The Alliance for Healthy Cities, 2010, ALL HLTH CIT AW 16 C
   The World Bank, 2009, TRANSFORMING REBOUND
   *TRANSP INT, FREQ ASK QUEST CORR
   Transparency International, IND SPEAK INT
   Treerutkuarkul A, 2009, B WORLD HEALTH ORGAN, V87, P89, DOI 10.2471/BLT.09.030209
   UN Economic and Social Commission for Asia and the Pacific, 2011, S S COOP AS PAC EM T
   UN Economic and Social Commission for Asia and the Pacific Asian Development Bank and United Nations Development Programme, PATHS 2015 MDG PRIOR
   UN Economic and Social Commission for Asia and the Pacific UN HABITAT, 2010, STAT AS CIT 2010 11
   United Nations Development Programme, 2010, POW VOIC RIGHTS TURN
   United Nations Economic and Social Commission for Asia and the Pacific, 2011, PROM PROT SOC PROT D
   United Nations Economic and Social Commission for Asia and the Pacific, 2011, EC SOC SURV AS PAC 2
   United Nations Population Fund, 2009, STAT WORLD POP 2009
   *W AUSTR GOV, 1997, LIV NEIGHB COMM DES
   Wells-Dang A, 2011, LANCET, V377, P792, DOI 10.1016/S0140-6736(10)61923-X
   WHO Regional Office for South-East Asia, 2011, ADDR HLTH URB POOR S
   World Health Organization Primary Health Care, NOW MOR EV WORLD HLT
   World Health Organization Regional Office for South-East Asia, INT PROP RIGHTS ACC
   World Health Organization Regional Office for the Western Pacific, 2011, HLTH URB REG FRAM SC
   World Trade Organization, MEMB DEB CIG PLAIN P
   Yiengprugsawan V, 2010, HEALTH PLACE, V16, P1030, DOI 10.1016/j.healthplace.2010.06.010
NR 82
TC 11
Z9 11
U1 1
U2 45
PU SAGE PUBLICATIONS INC
PI THOUSAND OAKS
PA 2455 TELLER RD, THOUSAND OAKS, CA 91320 USA
SN 1010-5395
EI 1941-2479
J9 ASIA-PAC J PUBLIC HE
JI Asia-Pac. J. Public Health
PD NOV
PY 2012
VL 24
IS 6
BP 896
EP 914
DI 10.1177/1010539512460569
PG 19
WC Public, Environmental & Occupational Health
WE Science Citation Index Expanded (SCI-EXPANDED); Social Science Citation Index (SSCI)
SC Public, Environmental & Occupational Health
GA 083KR
UT WOS:000314463000002
PM 23070757
DA 2025-06-06
ER

PT J
AU Gajjar, AA
   Ramachandran, N
   Prabhala, T
   Chen, JY
   Custozzo, A
   Paul, AR
AF Gajjar, Avi A.
   Ramachandran, Nathan
   Prabhala, Tarun
   Chen, John Y.
   Custozzo, Amanda
   Paul, Alexandra R.
TI Impact of Frailty on Surgical Outcomes in Nonacute Subdural Hematomas: A
   Nationwide Analysis of 251,597 Patients over 20 Years
SO JOURNAL OF CLINICAL MEDICINE
LA English
DT Article
DE frailty; nonacute subdural hematoma; cSDH; craniotomy; chronic subdural;
   Charlson comorbidity index; modified frailty index
ID CHARLSON COMORBIDITY INDEX; MANAGEMENT; COMPLICATIONS; CARE
AB Background/Objectives: Nonacute subdural hematomas (naSDHs) are a prevalent intracranial pathology, particularly in older people, due to increased brain atrophy, fall risk, and anticoagulant use. This study examines the impact of frailty on the surgical outcomes of craniotomy for naSDH over 20 years. Methods: Data from the Nationwide Inpatient Sample (NIS) from 2000 to 2021 were analyzed, including 251,597 patients who underwent cranial decompression for naSDH. Patients were selected using specific ICD codes. Frailty was calculated using the modified frailty index (mFI-5 and mFI-11) and the Charlson Comorbidity Index (CCI). Outcomes were compared using descriptive statistics and multivariable regression models. Results: 251,597 patients underwent craniotomy, with a mean age of 69.2 years. The cohort exhibited significant comorbid conditions, reflected in a mean Charlson Comorbidity Index (CCI) of 3.8, and a high frailty prevalence, with 23.49% of patients classified as frail and 20.14% as severely frail. The CCI demonstrated the highest predictive value for adverse outcomes, with an area under the curve (AUC) of 0.6346 for mortality and 0.6804 for complications. Frailty indices (mFI-5 and mFI-11) were also strongly associated with increased mortality (p < 0.001), complications (p < 0.001), and extended length of stay (p < 0.001). Age was not a significant predictor of outcomes. Conclusions: This study highlights the moderate impact of frailty on surgical outcomes for naSDH.
C1 [Gajjar, Avi A.; Ramachandran, Nathan; Prabhala, Tarun; Chen, John Y.; Custozzo, Amanda; Paul, Alexandra R.] Albany Med Ctr, Dept Neurosurg, Albany, NY 12208 USA.
C3 Albany Medical College
RP Gajjar, AA; Paul, AR (corresponding author), Albany Med Ctr, Dept Neurosurg, Albany, NY 12208 USA.
EM gajjara@amc.edu; paula1@amc.edu
CR Blaauw J, 2022, ACTA NEUROCHIR, V164, P3133, DOI 10.1007/s00701-022-05373-w
   DAVIS MS, 1977, SOCIOMETRY, V40, P201, DOI 10.2307/3033527
   Dent E, 2019, LANCET, V394, P1376, DOI 10.1016/S0140-6736(19)31785-4
   Dicpinigaitis AJ, 2022, J STROKE CEREBROVASC, V31, DOI 10.1016/j.jstrokecerebrovasdis.2022.106394
   Ducruet AF, 2012, NEUROSURG REV, V35, P155, DOI 10.1007/s10143-011-0349-y
   Fleming V, 2023, CRIT CARE, V27, DOI 10.1186/s13054-023-04693-2
   Glasheen WP, 2019, AM HEALTH DRUG BENEF, V12, P188
   GUTZWILLER F, 1990, THER UMSCH, V47, P703
   Hall DE, 2017, JAMA SURG, V152, P233, DOI 10.1001/jamasurg.2016.4219
   Hall DE, 2017, JAMA SURG, V152, P175, DOI 10.1001/jamasurg.2016.4202
   JAFFE ES, 1984, AM J SURG PATHOL, V8, P263, DOI 10.1097/00000478-198404000-00003
   Joyce E, 2020, NEUROSURG FOCUS, V49, DOI 10.3171/2020.7.FOCUS20518
   Kesserwan M, 2021, WORLD NEUROSURG, V146, pE168, DOI 10.1016/j.wneu.2020.10.061
   Knopman J, 2018, JAMA NETW OPEN, V1, DOI 10.1001/jamanetworkopen.2018.3737
   Larson KJ, 2014, AM SURGEON, V80, P555
   Lee JA, 2021, J CARDIOTHORAC SURG, V16, DOI 10.1186/s13019-021-01541-8
   Lin HS, 2016, BMC GERIATR, V16, DOI 10.1186/s12877-016-0329-8
   Makary MA, 2010, J AM COLL SURGEONS, V210, P901, DOI 10.1016/j.jamcollsurg.2010.01.028
   MCGRAW SA, 1994, HEALTH EDUC QUART, pS5, DOI 10.1177/10901981940210S103
   Mehta V, 2018, J CLIN NEUROSCI, V50, P7, DOI 10.1016/j.jocn.2018.01.050
   Rauhala M, 2020, J NEUROSURG, V132, P1147, DOI 10.3171/2018.12.JNS183035
   Robinson TN, 2013, AM J SURG, V206, P544, DOI 10.1016/j.amjsurg.2013.03.012
   Sahyouni R, 2017, WORLD NEUROSURG, V108, P948, DOI 10.1016/j.wneu.2017.09.064
   Sastry RA, 2021, WORLD NEUROSURG, V145, pE242, DOI 10.1016/j.wneu.2020.10.022
   Sharma M, 2021, WORLD NEUROSURG, V145, pE305, DOI 10.1016/j.wneu.2020.10.048
   Shimizu K, 2018, GERIATR GERONTOL INT, V18, P1173, DOI 10.1111/ggi.13436
   Shotar E, 2020, J NEUROINTERV SURG, V12, P1209, DOI 10.1136/neurintsurg-2020-016048
   Silvester KM, 2014, AGE AGEING, V43, P472, DOI 10.1093/ageing/aft170
   Soleman J., 2014, Traumatic Brain Injury, DOI [10.5772/57336, DOI 10.5772/57336]
   Solou M, 2022, DIAGNOSTICS, V12, DOI 10.3390/diagnostics12092060
   Tang Oliver Y, 2022, Neurosurg Focus, V53, pE14, DOI 10.3171/2022.4.FOCUS2285
   Tang OY, 2022, WORLD NEUROSURG, V162, pE198, DOI 10.1016/j.wneu.2022.02.113
   Tracy BM, 2020, J SURG RES, V255, P456, DOI 10.1016/j.jss.2020.05.090
   Wolf JH, 2021, SURGERY, V170, P1061, DOI 10.1016/j.surg.2021.04.030
NR 34
TC 0
Z9 0
U1 0
U2 0
PU MDPI
PI BASEL
PA MDPI AG, Grosspeteranlage 5, CH-4052 BASEL, SWITZERLAND
EI 2077-0383
J9 J CLIN MED
JI J. Clin. Med.
PD MAY 4
PY 2025
VL 14
IS 9
AR 3176
DI 10.3390/jcm14093176
PG 11
WC Medicine, General & Internal
WE Science Citation Index Expanded (SCI-EXPANDED)
SC General & Internal Medicine
GA 2ND7F
UT WOS:001486619000001
PM 40364207
DA 2025-06-06
ER

PT J
AU Gomez-Vidal, C
   Gomez, AM
AF Gomez-Vidal, Cristina
   Gomez, Anu Manchikanti
TI Invisible and unequal: Unincorporated community status as a structural
   determinant of health
SO SOCIAL SCIENCE & MEDICINE
LA English
DT Article
DE Unincorporated communities; Structural determinants; Health inequities;
   Incorporation; Political exclusion; Residential segregation; Structural
   racism; Municipalities
ID ENVIRONMENTAL RACISM; WHITE PRIVILEGE; PUBLIC-HEALTH; LAND-USE; URBAN;
   RACE; PERSPECTIVES; NEIGHBORHOOD; GOVERNMENT; EXCLUSION
AB Despite increasing awareness of the importance of political determinants of health, place-based research has not interrogated one of the most common political statuses: the impact of living in a community without municipal incorporation. In 2010 an estimated 37% of the U.S. population lived in an unincorporated area; despite their ubiquity, unincorporated communities are largely absent from the public health literature. Residents of unincorporated areas typically do not have their own local (e.g., city or municipal) government. This lack of representation leads to political exclusion and diminished access to resources, especially for low-income communities of color, Furthermore, by not disaggregating health data to unincorporated communities, residents are subsumed into county or census tract data that may not be reflective of their community's composition or context. Without jurisdictional distinction in research, there is no accountability for the manufacturing of health inequities in unincorporated communities . In the absence of empirical research on unincorporated communities, this paper uses the Commission on Social Determinants of Health (CSDH) Framework of the World Health Organization to argue that lack of municipal status is a structural determinant of health responsible for social conditions which generate cumulative health risks for residents. This includes using existing evidence on social conditions typical of unincorporated communities to describe patterns of residential segregation, neighborhood disadvantage, and environmental hazards that may increase residents' exposure to unhealthy environments in unincorporated communities. Finally, we provide an agenda for future public health research that can begin to address this health and racial equity gap for low-income unincorporated communities of color who have, until now, been absent in health equity discourse.
C1 [Gomez-Vidal, Cristina; Gomez, Anu Manchikanti] Univ Calif Berkeley, Sch Social Welf, Sexual Hlth & Reprod Equ Program, 110 Haviland Hall,MC 7400, Berkeley, CA 94720 USA.
C3 University of California System; University of California Berkeley
RP Gomez-Vidal, C (corresponding author), Univ Calif Berkeley, 110 Haviland Hall,MC 7400, Berkeley, CA 94720 USA.
EM cgomezvidal@berkeley.edu; anugomez@berkeley.edu
FU Robert Wood Johnson Foundation Health Policy Research Scholars Program
FX Cristina Gomez-Vidal received fellowship support duringdevelopment of
   this publication through the Robert Wood Johnson Foundation Health
   Policy Research Scholars Program. The content is solely the
   responsibility of the authors and does not necessarily represent the
   official views of the Robert Wood Johnson Foundation. The authors extend
   their thanks to Ariana Bennet, Mayra Cazares-Minero, Monica De La Cruz,
   Martin Diaz, Jr., Margaret Mary Downey, Shannon Frattaroli, Walter
   Gomez, Julia Hernandez, Allen Ratliff, and Katie Savin for providing
   feedback on this manuscript.
CR ADAMS RT, 1985, J SCHOOL HEALTH, V55, P76, DOI 10.1111/j.1746-1561.1985.tb04084.x
   AIKEN CS, 1987, ANN ASSOC AM GEOGR, V77, P564, DOI 10.1111/j.1467-8306.1987.tb00181.x
   AIKEN CS, 1990, ANN ASSOC AM GEOGR, V80, P223, DOI 10.1111/j.1467-8306.1990.tb00289.x
   Alang S, 2017, AM J PUBLIC HEALTH, V107, P662, DOI 10.2105/AJPH.2017.303691
   Anderson MW, 2008, UCLA LAW REV, V55, P1095
   Anderson MW, 2012, CALIF LAW REV, V100, P365
   Anderson MW, 2010, STANFORD LAW REV, V62, P931
   Anguelovski I, 2016, J PLAN LIT, V31, P23, DOI 10.1177/0885412215610491
   [Anonymous], 2008, DUMPING DIXIE RACE C
   Applebome P., 1989, New York Times
   Arata H., 2016, Making public participation meaningful: Assessing twenty-five years of community strategies for environmental justice in Kettleman City
   Bambra C, 2019, SOC SCI MED, V232, P36, DOI 10.1016/j.socscimed.2019.04.036
   Bender S.W., 2009, HARVARD LATINO LAW R, V12, P109
   Benton J.E., 2003, State and Local Government Review, V35, P78, DOI DOI 10.1177/0160323X0303500201
   Braveman P, 2014, PUBLIC HEALTH REP, V129, P5, DOI 10.1177/00333549141291S203
   Brender JD, 2011, AM J PUBLIC HEALTH, V101, pS37, DOI 10.2105/AJPH.2011.300183
   Cohen D.T., 2015, POPULATION TRENDS IN
   Corburn J, 2006, HEALTH PLACE, V12, P167, DOI 10.1016/j.healthplace.2004.11.002
   Cummins S, 2007, SOC SCI MED, V65, P1825, DOI 10.1016/j.socscimed.2007.05.036
   Donelson AngelaJ., 2016, The Colonias Reader: Economy, Housing and Public Health in US-Mexico Border Colonias
   Downey Margaret Mary, 2018, AMA J Ethics, V20, P211, DOI 10.1001/journalofethics.2018.20.3.peer1-1803
   Duncan D.T., 2018, NEIGHBORHOODS HLTH, P57
   Durst NJ, 2019, URBAN STUD, V56, P722, DOI 10.1177/0042098018767092
   Eissinger M. A., 2017, Recollecting the past: An examination of rural historically African American settlements across the San Joaquin valley
   Farmer JL, 2011, URBAN AFF REV, V47, P60, DOI 10.1177/1078087410384235
   Feiock RC, 2008, POLICY STUD J, V36, P461, DOI 10.1111/j.1541-0072.2008.00277.x
   Fernández JS, 2018, AM J COMMUN PSYCHOL, V62, P75, DOI 10.1002/ajcp.12257
   Finney A., 2000, ERIN BROCKOVICH MOVI
   Flegal Chione., 2013, California Unincorporated: Mapping Disadvantaged Communities in the San Joaquin Valley
   Ford CL, 2010, AM J PUBLIC HEALTH, V100, pS30, DOI 10.2105/AJPH.2009.171058
   Frank LD, 2006, J AM PLANN ASSOC, V72, P75, DOI 10.1080/01944360608976725
   Hall SA, 2006, J URBAN HEALTH, V83, P162, DOI 10.1007/s11524-005-9016-3
   Hamilton JB, 2020, QUAL HEALTH RES, V30, P196, DOI 10.1177/1049732319860267
   HARAWAY D, 1988, FEMINIST STUD, V14, P575, DOI 10.2307/3178066
   HENNEBERGER J, 2010, COLONIAS READER EC H, P101
   Hooks Christopher., 2021, The Texas Monthly
   Ihn S., 2010, HARVARD LATINO L REV, V13, P67
   Johnson J.H., 2004, REV BLACK POLIT ECON, V31, P89, DOI [10.1007/S12114-004-1012-4, DOI 10.1007/S12114-004-1012-4]
   King B, 2010, PROG HUM GEOG, V34, P38, DOI 10.1177/0309132509338642
   King DW, 2009, HEALTH PLACE, V15, P420, DOI 10.1016/j.healthplace.2008.07.006
   Krieger N, 2012, AM J PUBLIC HEALTH, V102, P936, DOI 10.2105/AJPH.2011.300544
   Kye SH, 2018, SOC SCI RES, V72, P38, DOI 10.1016/j.ssresearch.2018.02.005
   Lartey J., 2019, GUARDIAN 0724
   Lichter DT, 2007, RURAL SOCIOL, V72, P47, DOI 10.1526/003601107781147437
   Lichter DT, 2015, AM SOCIOL REV, V80, P843, DOI 10.1177/0003122415588558
   Lobao L, 2005, ECON DEV Q, V19, P245, DOI 10.1177/0891242405276514
   London J., 2018, STRUGGLE WATER JUSTI
   Lowman A, 2013, ENVIRON HEALTH PERSP, V121, P537, DOI 10.1289/ehp.1205470
   Macintyre S., 2003, NEIGHBORHOODS HLTH, P20, DOI DOI 10.1093/ACPROF:OSO/9780195138382.001.0001
   Marmot M, 2008, LANCET, V372, P1661, DOI 10.1016/S0140-6736(08)61690-6
   Mattiuzzi E, 2020, URBAN AFF REV, V56, P1086, DOI 10.1177/1078087419834075
   Mbiba B., 2002, Progress in Development Studies, V2, P113, DOI 10.1191/1464993402ps032ra
   McGurty Eileen., 2009, TRANSFORMING ENV WAR
   McKenna ML, 2017, AM J TROP MED HYG, V97, P1623, DOI 10.4269/ajtmh.17-0396
   Meaders J.S., 2021, Tul. Env't LJ, V34, P113
   Meligrana J.F., 2003, DEV PLANNING STRATEG, P119
   Michener JD, 2017, J HEALTH POLIT POLIC, V42, P865, DOI 10.1215/03616878-3940468
   Miller C.E., 2020, SOC SCI MED
   Moore Eli., 2019, ROOTS RACE PLACE HIS
   Mukhija V, 2013, URBAN STUD, V50, P2959, DOI 10.1177/0042098013482503
   National Academies of Sciences Engineering and Medicine, 2018, P WORKSHOP
   Pulido L, 2000, ANN ASSOC AM GEOGR, V90, P12, DOI 10.1111/0004-5608.00182
   Pulido L, 2015, PROG HUM GEOG, V39, P809, DOI 10.1177/0309132514563008
   Purifoy DM, 2021, ENVIRON PLANN D, V39, P47, DOI 10.1177/0263775820968563
   Purifoy DM, 2021, AM BEHAV SCI, V65, P1072, DOI 10.1177/0002764219859645
   Ranganathan M, 2015, URBAN GEOGR, V36, P403, DOI 10.1080/02723638.2015.1005414
   Richter L, 2018, ENVIRON SOCIOL, V4, P107, DOI 10.1080/23251042.2017.1410988
   Rios J., 2009, ONLINE J RURAL RES P, V4, DOI [10.4148/ojrrp.v4i2.77, DOI 10.4148/OJRRP.V4I2.77]
   Rivera D.Z., 2014, Michigan Journal of Sustainability, V2
   Rivera DZ, 2024, ENVIRON PLAN C-POLIT, V42, P852, DOI 10.1177/2399654420911393
   Roux AVD, 2010, ANN NY ACAD SCI, V1186, P125, DOI 10.1111/j.1749-6632.2009.05333.x
   Roux AVD, 2001, AM J PUBLIC HEALTH, V91, P1783, DOI 10.2105/AJPH.91.11.1783
   Rowles LS, 2020, SCI TOTAL ENVIRON, V740, DOI 10.1016/j.scitotenv.2020.140111
   Rubin V., 2007, 1 CONV HOST CAL RUR, P27
   Rudolph L., 2013, Health in all policies: Improving health through intersectoral collaboration. Institute of Medicine of the National Academies, DOI [10.31478/201309a, DOI 10.31478/201309A]
   Samuels A., 2020, DEVASTATING TOLL COI
   Shenassa ED, 2004, AM J PUBLIC HEALTH, V94, P633, DOI 10.2105/AJPH.94.4.633
   Smith RM, 2018, URBAN GEOGR, V39, P149, DOI 10.1080/02723638.2017.1298018
   Smith RM, 2011, URBAN GEOGR, V32, P568, DOI 10.2747/0272-3638.32.4.568
   Solar O, 2010, A conceptual framework for action on the social determinants of health
   Soss J, 2017, ANNU REV POLIT SCI, V20, P565, DOI 10.1146/annurev-polisci-060415-093825
   Sprague Ian, 2016, CALIFORNIA J POLITIC, V8, DOI [10.5070/P2cjpp8230562, DOI 10.5070/P2CJPP8230562]
   Spur, 2020, OAKL CAL NOV 2020 VO
   Tavares S., 2020, COVID 19 IS HITTING
   Todic J, 2021, SOC WORK PUBLIC HLTH, V36, P317, DOI 10.1080/19371918.2021.1900976
   Trounstine J., 2018, Segregation by Design
   Tumpson EmilyMolina., 2014, Kalfou, V1, P180, DOI DOI 10.15367/KF.V1I1.16
   Tyson C.J., 2013, Penn State Law Review, V118, P647
   Walters KL, 2016, HLTH EQUITY ERADICAT
   Wang CC, 2020, LAND USE POLICY, V95, DOI 10.1016/j.landusepol.2020.104627
   Welch EW, 2012, INT REV ADM SCI, V78, P93, DOI 10.1177/0020852312437982
   Xu YQ, 2015, HEALTH PLACE, V34, P19, DOI 10.1016/j.healthplace.2015.03.010
NR 92
TC 10
Z9 12
U1 1
U2 3
PU PERGAMON-ELSEVIER SCIENCE LTD
PI OXFORD
PA THE BOULEVARD, LANGFORD LANE, KIDLINGTON, OXFORD OX5 1GB, ENGLAND
SN 0277-9536
EI 1873-5347
J9 SOC SCI MED
JI Soc. Sci. Med.
PD SEP
PY 2021
VL 285
AR 114292
DI 10.1016/j.socscimed.2021.114292
EA AUG 2021
PG 9
WC Public, Environmental & Occupational Health; Social Sciences, Biomedical
WE Science Citation Index Expanded (SCI-EXPANDED); Social Science Citation Index (SSCI)
SC Public, Environmental & Occupational Health; Biomedical Social Sciences
GA UJ8QW
UT WOS:000691544800005
PM 34411968
OA hybrid
DA 2025-06-06
ER

PT J
AU Gautam, T
   Amardeep
   Saripalli, G
   Rakhi
   Kumar, A
   Gahlaut, V
   Gadekar, DA
   Oak, M
   Sharma, PK
   Balyan, HS
   Gupta, PK
AF Gautam, Tinku
   Amardeep
   Saripalli, Gautam
   Rakhi
   Kumar, Anuj
   Gahlaut, Vijay
   Gadekar, D. A.
   Oak, Manoj
   Sharma, P. K.
   Balyan, H. S.
   Gupta, P. K.
TI Introgression of a drought insensitive grain yield QTL for improvement
   of four Indian bread wheat cultivars using marker assisted breeding
   without background selection
SO JOURNAL OF PLANT BIOCHEMISTRY AND BIOTECHNOLOGY
LA English
DT Article
DE Drought tolerance; Marker assisted breeding; Wheat; QTL; Yield
ID BACTERIAL-BLIGHT RESISTANCE; TRITICUM-AESTIVUM L.; FIELD-EVALUATION;
   RUST RESISTANCE; PROTEIN-CONTENT; SSR MARKERS; RICE; TOLERANCE; BARLEY;
   VALIDATION
AB In wheat, a major yield QTL (Qyld.csdh.7AL) contributing similar to 20% to the variation for grain yield under drought was introgressed into each of the four Indian wheat cultivars (HUW234, HUW468, K307 and DBW17) with an objective to develop high yielding drought tolerant genotypes. The marker Xwmc273.3 linked to the yield QTL was used for marker assisted foreground selection, which was followed by phenotypic selection leading to the development of 55 advanced lines. These lines were evaluated during the crop seasons 2015-2016 and 2016-2017 under irrigated and rainfed conditions at two locations (Meerut and Niphad), which differed for agro-climatic conditions. Under irrigated condition at Niphad, three lines gave 14.9-25.7% higher yield relative to the corresponding genotypes HUW234 and DWB17 that were used for introgression. Similarly, under rainfed condition at Meerut, one line gave 25.5% higher yield relative to the corresponding genotype HUW234. The high yield in the selected lines was attributed to number of grains per ear, grain weight, tiller number, biomass and lower canopy temperature. The line giving higher yield under rainfed condition also had low stress sensitivity index suggesting its ability to tolerate water-stress. The high yielding lines may be used for testing in a variety development programme. The study is yet another example of the successful use of MAS in combination with phenotypic selection for development of high yielding wheat genotypes for rainfed and irrigated conditions.
C1 [Gautam, Tinku; Amardeep; Saripalli, Gautam; Rakhi; Kumar, Anuj; Gahlaut, Vijay; Sharma, P. K.; Balyan, H. S.; Gupta, P. K.] Ch Charan Singh Univ, Dept Genet & Plant Breeding, Meerut 250004, Uttar Pradesh, India.
   [Amardeep] Kisan PG Coll, Hapur 245207, Uttar Pradesh, India.
   [Kumar, Anuj] Uttarakhand Council Biotechnol, Adv Ctr Computat & Appl Biotechnol, Dehra Dun 248007, Uttar Pradesh, India.
   [Gahlaut, Vijay] Univ Delhi, Dept Plant Mol Biol, South Campus, New Delhi 110021, India.
   [Gadekar, D. A.] Agr Res Stn, Niphad 422303, Maharashtra, India.
   [Oak, Manoj] Agharkar Res Inst, Pune, Maharashtra, India.
C3 Chaudhary Charan Singh University; University of Delhi; Department of
   Science & Technology (India); Agharkar Research Institute (ARI)
RP Gupta, PK (corresponding author), Ch Charan Singh Univ, Dept Genet & Plant Breeding, Meerut 250004, Uttar Pradesh, India.
EM pkgupta36@gmail.com
RI Gahlaut, Vijay/K-4904-2012; Saripalli, Gautam/S-3317-2019; Gautam,
   Tinku/IWE-1159-2023; Balyan, H./AAI-9077-2020; Kumar,
   Anuj/AAE-8773-2021; Oak, Manoj/P-8612-2017
OI Kumar, Anuj/0000-0002-5023-7618; deep, Amar/0000-0002-6069-1726;
   Gahlaut, Vijay/0000-0003-4381-3573; Gautam, Tinku/0000-0001-6374-9148;
   Saripalli, Gautam/0000-0001-9849-5002; Oak, Manoj/0000-0002-4073-5306
FU NASF-ICAR program of Government of India; Department of Science and
   Technology, Ministry of Science and Technology, Government of India;
   Indian National Science Academy (INSA)
FX The work was carried out, when TG and GS held JRF/SRF positions under a
   research project funded under NASF-ICAR program of Government of India.
   V. J. acknowledges the DST-INSPIRE Faculty Award received from
   Department of Science and Technology, Ministry of Science and
   Technology, Government of India. PKG was awarded Hony Scientist position
   and HSB was awarded Senior Scientist position both from Indian National
   Science Academy (INSA). Head, Department of Genetics and Plant Breeding,
   CCS University, Meerut, provided the necessary infrastructure.
CR Aisawi KAB, 2015, CROP SCI, V55, P1749, DOI 10.2135/cropsci2014.09.0601
   Chen S, 2000, CROP SCI, V40, P239, DOI 10.2135/cropsci2000.401239x
   Collard BCY, 2008, PHILOS T R SOC B, V363, P557, DOI 10.1098/rstb.2007.2170
   Daryanto S, 2016, PLOS ONE, V11, DOI 10.1371/journal.pone.0156362
   de Bustos A, 2001, EUPHYTICA, V119, P69, DOI 10.1023/A:1017534203520
   Dixit S, 2017, MOL BREEDING, V37, DOI 10.1007/s11032-017-0737-2
   Farooq M, 2014, CRIT REV PLANT SCI, V33, P331, DOI 10.1080/07352689.2014.875291
   FISCHER RA, 1978, AUST J AGR RES, V29, P897, DOI 10.1071/AR9780897
   Gupta HS, 2009, CURR SCI INDIA, V96, P230
   Gupta P. K., 2012, Plant Breeding Reviews, V36, P85
   Gupta PK, 2010, MOL BREEDING, V26, P145, DOI 10.1007/s11032-009-9359-7
   Gupta PK., 2010, Plant Breeding Reviews, P145, DOI DOI 10.1002/9780470535486.CH4
   Gupta PK, 2017, AGRONOMY-BASEL, V7, DOI 10.3390/agronomy7010005
   HASH CT, 2002, P S NEW OPP CHALL IM, P16
   Jefferies SP, 2003, PLANT BREEDING, V122, P52, DOI 10.1046/j.1439-0523.2003.00752.x
   Jogaiah S, 2013, CRIT REV BIOTECHNOL, V33, P23, DOI 10.3109/07388551.2012.659174
   Joshi AK, 2007, EUPHYTICA, V157, P431, DOI 10.1007/s10681-007-9385-7
   Kirigwi FM, 2007, MOL BREEDING, V20, P401, DOI 10.1007/s11032-007-9100-3
   Kumar A, 2018, RICE, V11, DOI 10.1186/s12284-018-0227-0
   Kumar J, 2011, FIELD CROP RES, V123, P226, DOI 10.1016/j.fcr.2011.05.013
   Kumar J, 2010, PLANT BREEDING, V129, P617, DOI 10.1111/j.1439-0523.2009.01758.x
   Levi A, 2009, MOL BREEDING, V23, P179, DOI 10.1007/s11032-008-9224-0
   Lobell DB, 2011, SCIENCE, V333, P616, DOI [10.1126/science.1204531, 10.1126/science.1206376]
   Merchuk-Ovnat L, 2016, FRONT PLANT SCI, V7, DOI 10.3389/fpls.2016.00452
   Mohammadi M, 2012, NOT BOT HORTI AGROBO, V40, P195
   Portmann FT, 2010, GLOBAL BIOGEOCHEM CY, V24, DOI 10.1029/2008GB003435
   Prasad M, 2003, THEOR APPL GENET, V106, P659, DOI 10.1007/s00122-002-1114-y
   Quarrie SA, 2006, J EXP BOT, V57, P2627, DOI 10.1093/jxb/erl026
   Quarrie SA, 2005, THEOR APPL GENET, V110, P865, DOI 10.1007/s00122-004-1902-7
   Rai N, 2018, PLANT BREEDING, V137, P514, DOI 10.1111/pbr.12605
   Randhawa HS, 2009, PLOS ONE, V4, DOI 10.1371/journal.pone.0005752
   Ray DK, 2013, PLOS ONE, V8, DOI 10.1371/journal.pone.0066428
   Ribaut JM, 2007, J EXP BOT, V58, P351, DOI 10.1093/jxb/erl214
   SAGHAIMAROOF MA, 1984, P NATL ACAD SCI-BIOL, V81, P8014, DOI 10.1073/pnas.81.24.8014
   Sallam A., 2015, Journal of Crop Science and Biotechnology, V18, P137, DOI 10.1007/s12892-015-0014-z
   Sanchez AC, 2000, CROP SCI, V40, P792, DOI 10.2135/cropsci2000.403792x
   Sandhu N, 2018, SCI REP-UK, V8, DOI 10.1038/s41598-018-20116-7
   Schneider KA, 1997, CROP SCI, V37, P43, DOI 10.2135/cropsci1997.0011183X003700010007x
   Serraj R, 2005, PLANT PROD SCI, V8, P334, DOI 10.1626/pps.8.334
   SHARMA RC, 1993, EUPHYTICA, V70, P35, DOI 10.1007/BF00029638
   Shukla S, 2015, EUPHYTICA, V203, P449, DOI 10.1007/s10681-014-1314-y
   Singh S, 2001, THEOR APPL GENET, V102, P1011, DOI 10.1007/s001220000495
   Somers DJ, 2005, THEOR APPL GENET, V111, P1623, DOI 10.1007/s00122-005-0094-0
   Steele KA, 2007, FIELD CROP RES, V101, P180, DOI 10.1016/j.fcr.2006.11.002
   Steele KA, 2006, THEOR APPL GENET, V112, P208, DOI 10.1007/s00122-005-0110-4
   Thapa S, 2018, FIELD CROP RES, V217, P11, DOI 10.1016/j.fcr.2017.12.005
   Toojinda T, 2005, PLANT PROD SCI, V8, P330, DOI 10.1626/pps.8.330
   Toojinda T, 1998, THEOR APPL GENET, V96, P123, DOI 10.1007/s001220050718
   Tyagi S, 2014, MOL BREEDING, V34, P167, DOI 10.1007/s11032-014-0027-1
   Wardlaw IF, 2000, NEW PHYTOL, V148, P413, DOI 10.1046/j.1469-8137.2000.00777.x
   Zhou WC, 2003, PLANT BREEDING, V122, P40, DOI 10.1046/j.1439-0523.2003.00802.x
NR 51
TC 25
Z9 25
U1 1
U2 8
PU SPRINGER INDIA
PI NEW DELHI
PA 7TH FLOOR, VIJAYA BUILDING, 17, BARAKHAMBA ROAD, NEW DELHI, 110 001,
   INDIA
SN 0971-7811
EI 0974-1275
J9 J PLANT BIOCHEM BIOT
JI J. Plant Biochem. Biotechnol.
PD MAR
PY 2021
VL 30
IS 1
BP 172
EP 183
DI 10.1007/s13562-020-00553-0
EA FEB 2020
PG 12
WC Biochemistry & Molecular Biology; Plant Sciences
WE Science Citation Index Expanded (SCI-EXPANDED)
SC Biochemistry & Molecular Biology; Plant Sciences
GA QG9AX
UT WOS:000516277800002
DA 2025-06-06
ER

PT J
AU Ward, PR
   Meyer, SB
   Verity, F
   Gill, TK
   Luong, TCN
AF Ward, Paul R.
   Meyer, Samantha B.
   Verity, Fiona
   Gill, Tiffany K.
   Luong, Tini C. N.
TI Complex problems require complex solutions: the utility of social
   quality theory for addressing the Social Determinants of Health
SO BMC PUBLIC HEALTH
LA English
DT Article
ID POLICY; NONRESPONSE; RATES
AB Background: In order to improve the health of the most vulnerable groups in society, the WHO Commission on Social Determinants of Health (CSDH) called for multi-sectoral action, which requires research and policy on the multiple and inter-linking factors shaping health outcomes. Most conceptual tools available to researchers tend to focus on singular and specific social determinants of health (SDH) (e.g. social capital, empowerment, social inclusion). However, a new and innovative conceptual framework, known as social quality theory, facilitates a more complex and complete understanding of the SDH, with its focus on four domains: social cohesion, social inclusion, social empowerment and socioeconomic security, all within the same conceptual framework. This paper provides both an overview of social quality theory in addition to findings from a national survey of social quality in Australia, as a means of demonstrating the operationalisation of the theory.
   Methods: Data were collected using a national random postal survey of 1044 respondents in September, 2009. Multivariate logistic regression analysis was conducted.
   Results: Statistical analysis revealed that people on lower incomes (less than $45000) experience worse social quality across all of the four domains: lower socio-economic security, lower levels of membership of organisations (lower social cohesion), higher levels of discrimination and less political action (lower social inclusion) and lower social empowerment. The findings were mixed in terms of age, with people over 65 years experiencing lower socio-economic security, but having higher levels of social cohesion, experiencing lower levels of discrimination (higher social inclusion) and engaging in more political action (higher social empowerment). In terms of gender, women had higher social cohesion than men, although also experienced more discrimination (lower social inclusion).
   Conclusions: Applying social quality theory allows researchers and policy makers to measure and respond to the multiple sources of oppression and advantage experienced by certain population groups, and to monitor the effectiveness of interventions over time.
C1 [Ward, Paul R.; Meyer, Samantha B.; Luong, Tini C. N.] Flinders Univ S Australia, Discipline Publ Hlth, Adelaide, SA 5042, Australia.
   [Verity, Fiona] Flinders Univ S Australia, Dept Social Work & Social Planning, Adelaide, SA 5042, Australia.
   [Gill, Tiffany K.] Univ Adelaide, Discipline Med, Adelaide, SA 5000, Australia.
C3 Flinders University South Australia; Flinders University South
   Australia; University of Adelaide
RP Ward, PR (corresponding author), Flinders Univ S Australia, Discipline Publ Hlth, Sturt Rd,Bedford Pk, Adelaide, SA 5042, Australia.
EM paul.ward@flinders.edu.au
RI Gill, Tiffany/F-9042-2010; Ward, Paul/A-1368-2008
OI Gill, Tiffany/0000-0002-2822-2436; Ward, Paul/0000-0002-5559-9714;
   Verity, Fiona/0000-0002-7354-4397
FU Flinders University
FX We would like to thank members of the Asian Social Quality Network for
   assisting in developing the questionnaire on which this paper is based.
   In particular, we would like to thank Prof Jaeyeol Yee and Prof Dukjin
   Chang from Seoul National University, Korea for driving the development
   of the questionnaire. We would like to thank Dr. George Tsourtos for his
   contribution to this work and the two reviewers of the paper for helping
   us to sharpen our argument. Additionally we would like to acknowledge
   Flinders University for funding this research via a faculty seeding
   grant.
CR *ABS, 2009, CAT 8106 0 NOT FOR P
   Ahern MM, 2003, SOC SCI MED, V57, P1195, DOI 10.1016/S0277-9536(02)00494-X
   Alreck P.L. Settle., 2004, The Survey Research Handbook, V4th
   [Anonymous], 2005, WORLD RISK SOC
   [Anonymous], [No title captured]
   [Anonymous], [No title captured]
   [Anonymous], [No title captured]
   [Anonymous], [No title captured]
   [Anonymous], [No title captured]
   [Anonymous], 2006, EUROPEAN J SOCIAL QU
   [Anonymous], 2007, Reflexive Modernization. Politics, Tradition and Aesthetics in the Modern Social Order
   [Anonymous], 2008, AUSTR HLTH COUNTR 20
   [Anonymous], 2000, Applied logistic regression
   [Anonymous], 2007, WHO COMM SOC DET HLT
   Archer M., 2017, Structure, Agency and the Internal Conversation
   *ASS S E AS NAT, 1978, INT C PRIM HLTH CAR
   Bauman Zygmunt., 2001, The Individualized Society
   Beck W., 1998, SOCIAL QUALITY EUROP
   Beck W., 2001, Social Quality: A Vision for Europe
   Bhaskar, 2008, REALIST THEORY SCI
   BRYSON L, 2009, INT SOCIAL POLICY WE
   Clarke J, 2004, J SOC POLICY, V33, P27, DOI 10.1017/S0047279403007244
   Cummings SM, 2001, HEALTH SERV RES, V35, P1347
   Curtin R, 2005, PUBLIC OPIN QUART, V69, P87, DOI 10.1093/poq/nfi002
   Ferriss A., 2004, The American Sociologist, V35, P37
   Giddens A., 1991, MODERNITY SELF IDENT
   Giddens A., 1995, Beyond left and right
   Giddens A., 1990, Contemporary sociological theory, P2, DOI DOI 10.2307/2074176
   Groves RM, 2006, PUBLIC OPIN QUART, V70, P646, DOI 10.1093/poq/nfl033
   KICKBUSCH I, 2008, THINKERS RESIDENCE A, P9
   Legge D., 1996, BEST PRACTICE PRIMAR
   Low L, 1998, BRIT MED J, V317, P1632, DOI 10.1136/bmj.317.7173.1632
   Marmot M., 2008, CLOSING GAP GENERATI
   MENEDUE J, 2003, HLTH OUR STATE BRIEF
   Nussbaum M., 2000, Women and human development: The capabilities approach
   Östlin P, 2005, B WORLD HEALTH ORGAN, V83, P948
   Pittman PM, 2006, J HEALTH POLIT POLIC, V31, P33, DOI 10.1215/03616878-31-1-33
   Richter M, 2010, INT J PUBLIC HEALTH, V55, P457, DOI 10.1007/s00038-010-0148-1
   SEN A. K., 1999, DEV FREEDOM
   Taylor-Gooby P., 2006, The European Journal of Social Quality. JSTOR, P121, DOI DOI 10.3167/ejsq.2006.060207
   Van der Maesen LJG., 2005, European Network Indicators Social Quality: Final Report
   VANDERMAESEN LJG, 2005, EUROPEAN J SOCIAL QU, V5, P8
   WALKER A, 2004, SOCIAL INCLUSION COM
   Walker Alan, 2009, Journal of Asian Sociology, V38, P209
   Ward P, 2006, HEALTH-LONDON, V10, P283, DOI 10.1177/1363459306064481
   Ward Paul, 2009, Journal of Asian Sociology, V38, P339
   Ward Paul., 2006, The European Journal of Social Quality, V6, P143, DOI [DOI 10.3167/EJSQ.2006.060208, 10.3167/ejsq.2006.060208]
   Wood CH, 2008, TIME SOC, V17, P261, DOI 10.1177/0961463X08093425
   1986, 1 INT C HLTH PROM CA
   1993, WORLD C HUM RIGHTS B
NR 50
TC 25
Z9 28
U1 1
U2 24
PU BIOMED CENTRAL LTD
PI LONDON
PA 236 GRAYS INN RD, FLOOR 6, LONDON WC1X 8HL, ENGLAND
SN 1471-2458
J9 BMC PUBLIC HEALTH
JI BMC Public Health
PD AUG 5
PY 2011
VL 11
AR 630
DI 10.1186/1471-2458-11-630
PG 9
WC Public, Environmental & Occupational Health
WE Science Citation Index Expanded (SCI-EXPANDED); Social Science Citation Index (SSCI)
SC Public, Environmental & Occupational Health
GA 816AM
UT WOS:000294571100001
PM 21819576
OA Green Published, gold
DA 2025-06-06
ER

PT J
AU Guerra, G
   Borde, E
   de Snyder, VNS
AF Guerra, German
   Borde, Elis
   de Snyder, V. Nelly Salgado
TI Measuring health inequities in low and middle income countries for the
   development of observatories on inequities and social determinants of
   health
SO INTERNATIONAL JOURNAL FOR EQUITY IN HEALTH
LA English
DT Article
DE Social determinants of health; Health status disparities; Methods; Data
   collection
ID CAPACITIES; EQUITY
AB Background: Almost seven years after the publication of the final report of the World Health Organization's Commission on Social Determinants of Health (CSDH), its third recommendation has not been attended to properly. Measuring health inequities (HI) within countries and globally, in order to develop and evaluate evidence-based policies and actions aimed at the social determinants of health (SDH), is still a pending task in most low and middle income countries (LMIC) in the Latin American region. In this paper we discuss methodological and conceptual issues to measure HI in LMIC and suggest a three-stage methodology for the creation of observatories on health inequities (OHI) and social determinants of health, based on the experience of the Brazilian Observatory on Health Inequities (BOHI) that has been successfully operating since 2010 at the Fundacao Oswaldo Cruz (FIOCRUZ).
   Methods: A three-stage methodology for the creation of an OHI was developed based on a literature review on the following topics: SDH, HI measurement, and the process of setting-up of health observatories; followed by semi-structured interviews with key informants from the BOHI. We describe the three stages and discuss the replicability of this methodology in other Latin American countries. We also carried out a search of suitable national information systems to feed an OHI in Mexico, along with an outline of the institutional infrastructure to sustain it.
   Results: When implementing the methodology for an OHI in LMIC such as Mexico, we found that having strong infrastructure of information systems for measuring HI is required, but not sufficient to build an OHI. Adequate funding and intersectoral network collaborations lead by a group of experts is a requirement for the consolidation and sustainability of an OHI in LMIC.
   Conclusion: According to the described methodology, and the available information systems on health, the creation of an OHI in LMIC, particularly in Mexico, is plausible in the near future. However, institutional support (in academic, financial, and policymaking terms) is essential to materialize such needed instance, thus locally contributing to attain health equity.
C1 [Guerra, German; de Snyder, V. Nelly Salgado] Mexico INSP, Natl Inst Publ Hlth, Av Univ 655 Colonia Santa Maria Ahuacatitlan, Cuernavaca 62100, Morelos, Mexico.
   [Borde, Elis] Fundacao Oswaldo Cruz, Escola Nacl Saude Publ Sergio Arouca, Ctr Estudos Polit & Informacoes Determinantes Soc, Rua Leopaldo Bulhoes 1480, BR-21041210 Rio De Janeiro, RJ, Brazil.
C3 Instituto Nacional de Salud Publica; Fundacao Oswaldo Cruz
RP de Snyder, VNS (corresponding author), Mexico INSP, Natl Inst Publ Hlth, Av Univ 655 Colonia Santa Maria Ahuacatitlan, Cuernavaca 62100, Morelos, Mexico.
EM nelly.salgado@insp.mx
RI Borde, Elis/AAC-5329-2019
FU European Commission [282534]; CEPI-DSS
FX The authors acknowledge the support by the European Commission - 7th
   Framework Programme, "Building sustainable capacity for research for
   health and its social determinants in low and middle income countries"
   (SDH-Net), contract no. 282534 for the development of this article.The
   first author expresses his gratitude to Silvia Rangel dos Santos,
   Jacques Levin, and Alberto Pellegrini Filho from FIOCRUZ, for the
   support received during his short-term fellowship in CEPI-DSS. Thanks
   also to Patricia Tavares Ribeiro from CEPI-DSS and Hector Gomez Dantes
   from the National Institute of Public Health, Mexico for their comments
   during the revision of this manuscript. Finally, the authors thank the
   comments and observations from the International Journal for Equity in
   Health editor and the reviewers Hailun Liang, Ying Liang and Seunghoo
   Lim.
CR [Anonymous], 2008, Closing the Gap in a Generation : Health Equity Through Action on the Social Determinants of Health
   [Anonymous], 2010, CONCEPTUAL FRAMEWORK
   [Anonymous], The Health Systems and Policy Monitor
   [Anonymous], 2008, IND BAS SAUD BRAS CO
   Borde E, 2014, CAD SAUDE PUBLICA, V30, P2081, DOI 10.1590/0102-311X00162513
   Braveman P, 2006, ANNU REV PUBL HEALTH, V27, P167, DOI 10.1146/annurev.publhealth.27.021405.102103
   Braveman P, 2003, J EPIDEMIOL COMMUN H, V57, P254, DOI 10.1136/jech.57.4.254
   Cardenas Rosario., 2009, Indicadores Selectos para la Evaluacion de las Condiciones de Salud, V1era
   Cardona D, 2013, GAC SANIT, V27, P292, DOI 10.1016/j.gaceta.2012.12.007
   Cash-Gibson L, 2015, HEALTH RES POLICY SY, V13, DOI 10.1186/s12961-015-0048-1
   Centro de Estudos Politicas e Informacao sobre Determinantes Sociais da Saude, 2010, DET SOC SAUD PORT OB
   Centro de Estudos Politicas e Informacao sobre Determinantes Sociais da Saude, 2010, SOBRE O PORTAL DSS
   Centro de Estudos Politicas e Informacao sobre Determinantes Sociais da Saude, 2012, LIST DE IND
   Garay J., 2015, HLTH EQUITY KEY TRAN
   Gattini C, 2009, TECHNICAL SERIES INF
   Guerra G., 2014, 3 C LAT CAR SAL GLOB, P25
   Idrovo AJ, 2006, REV PANAM SALUD PUBL, V20, P29, DOI 10.1590/S1020-49892006000700004
   Javier IA, 2005, REV SALUD PUBLICA, V7, P121
   Mackenbach JP, 1997, SOC SCI MED, V44, P757, DOI 10.1016/S0277-9536(96)00073-1
   Paes-Souza R, 2009, INFORM INIQUIDADES S
   Pan American Health Organization, LIST EQ RED CON
   Salgado-de-Snyder N, 2014, METHODOLOGICAL NOTES
   Secretaria de Salud, 2014, PROGR SECT SAL 2013
   Universidad Andina Simon Bolivar, OBS REG SAL COL AMB
   WHO, 2013, HANDBOOK ON HEALTH INEQUALITY MONITORING: WITH A SPECIAL FOCUS ON LOW- AND MIDDLE-INCOME COUNTRIES, P1
   WHO, 2015, Essential Interventions, Commodities and Guidelines for Reproductive, Maternal, Newborn and Child Health
   WHO (World Health Organization), 2012, What are the social determinants of health?
   World Health Organization, WHOS GEN HLTH OBS
NR 28
TC 15
Z9 19
U1 1
U2 27
PU BIOMED CENTRAL LTD
PI LONDON
PA 236 GRAYS INN RD, FLOOR 6, LONDON WC1X 8HL, ENGLAND
SN 1475-9276
J9 INT J EQUITY HEALTH
JI Int. J. Equity Health
PD JAN 19
PY 2016
VL 15
AR 9
DI 10.1186/s12939-016-0297-9
PG 10
WC Public, Environmental & Occupational Health
WE Social Science Citation Index (SSCI)
SC Public, Environmental & Occupational Health
GA DB8VW
UT WOS:000368796300001
PM 26786362
OA Green Published, gold
DA 2025-06-06
ER

PT J
AU Moltubakk, SN
   Jonsson, B
   Lukic, M
   Stangvaltaite-Mouhat, L
AF Moltubakk, Silje Navjord
   Jonsson, Birgitta
   Lukic, Marko
   Stangvaltaite-Mouhat, Lina
TI The educational gradient in dental caries experience in Northern-
   Norway: a cross-sectional study from the seventh survey of the Tromso
   study
SO BMC ORAL HEALTH
LA English
DT Article
DE Oral health; Dental caries; Educational gradient; Social inequality
ID ORAL-HEALTH; INEQUALITIES; POPULATION; PREVALENCE; BEHAVIOR; CHILDREN;
   ADULTS
AB Background Although, studies from Norway indicate a reduction in dental caries experience, in Northern-Norway this non-communicable oral condition is still prevalent. There is conflicting evidence of presence of social inequalities in dental caries in an adult population. Therefore, the aim of this study was to assess an association between educational level and dental caries experience in adults in urban Tromso municipality, Northern-Norway, using The World Health Organization (WHO) Commission on Social Determinants of Health (CSDH) framework of health determinants.Methods Data from 3752 participants having recorded dental caries status and educational level in the seventh survey of the Tromso Study: Tromso7 were included. Dental status was examined clinically as decayed-, missing-, filled-teeth (DMFT score). For statistical analyses DMFT score was grouped into lower (DMFT < 19) and higher (DMFT >= 20). Educational level was obtained from a questionnaire and categorized as primary/partly secondary education, upper secondary education, tertiary education, short and tertiary education, long. Data on social and intermediary determinants was also self-reported. Univariable and multivariable binary logistic regression analyses were applied.Result This study included 1939 (52%) women and the mean age of the participants was 57.11. The mean DMFT score was 18.03. The odds of having higher DMFT score followed a gradient based on educational level. Participants who reported lower than secondary education had 2.06 -fold increased odds of having higher DMFT score than those with tertiary education, long (OR: 2.06, 95% CI: 1.50-2.83). Those with upper secondary education had 60% higher odds of having higher DMFT score (OR: 1.60, 95% CI: 1.21-2.11), and those with tertiary education, short had 66% higher odds of having higher DMFT score (OR: 1.66, 95% CI: 1.24-2.22).Conclusion The current cross-sectional study suggested an educational gradient in dental caries experience in an adult population of Northern- Norway. Further studies validating our results and investigating mechanisms of educational inequalities in oral health are warranted.
C1 [Moltubakk, Silje Navjord] UiT Arctic Univ Norway, Fac Hlth Sci, Dept Clin Dent, Tromso, Norway.
   [Jonsson, Birgitta] Publ Dent Hlth Serv Competence Ctr Northern Norway, Tromso, Norway.
   [Jonsson, Birgitta] Univ Gothenburg, Sahlgrenska Acad, Inst Odontol, Dept Periodontol, Gothenburg, Sweden.
   [Lukic, Marko] UiT Arctic Univ Norway, Fac Hlth Sci, Dept Community Med, Tromso, Norway.
   [Stangvaltaite-Mouhat, Lina] Oral Hlth Ctr Expertise Eastern Norway, Oslo, Norway.
C3 UiT The Arctic University of Tromso; University of Gothenburg; UiT The
   Arctic University of Tromso
RP Moltubakk, SN (corresponding author), UiT Arctic Univ Norway, Fac Hlth Sci, Dept Clin Dent, Tromso, Norway.
EM silje.n.moltubakk@uit.no
RI Jönsson, Birgitta/H-3671-2011
OI Jonsson, Birgitta/0000-0002-7781-8527
CR Abegg C, 1999, J CLIN PERIODONTOL, V26, P448, DOI 10.1034/j.1600-051X.1999.260706.x
   Amarante E, 1998, COMMUNITY DENT ORAL, V26, P87, DOI 10.1111/j.1600-0528.1998.tb01933.x
   Beckfeild J., 2013, Am Behav Sci, V8, P1012
   Bernabe E, 2020, J DENT RES, V99, P362, DOI 10.1177/0022034520908533
   Bongo AKS, 2021, COMMUNITY DENT ORAL, V49, P401, DOI 10.1111/cdoe.12613
   Christensen LB, 2010, ACTA ODONTOL SCAND, V68, P34, DOI 10.3109/00016350903301712
   Costa SM, 2018, INT J ENV RES PUB HE, V15, DOI 10.3390/ijerph15081775
   Costa SM, 2012, INT J ENV RES PUB HE, V9, P3540, DOI 10.3390/ijerph9103540
   Dental Health Service Act, 2023, LOV-1983-06-03-54 1983
   Donaldson AN, 2008, J DENT RES, V87, P60, DOI 10.1177/154405910808700110
   Elstad J.I., 2008, Report
   Farmer J, 2017, CAN J PUBLIC HEALTH, V108, pE240, DOI [10.17269/cjph.108.5929, 10.17269/CJPH.108.5929]
   Galobardes B, 2007, BRIT MED BULL, V81-82, P21, DOI 10.1093/bmb/ldm001
   Jönsson B, 2020, COMMUNITY DENT ORAL, V48, P215, DOI 10.1111/cdoe.12518
   Kirkeboen LK, 2022, Lang utdanning gir ikke nodvendigvis hoyere inntekt gjennom livet
   Lunde ES, 2021, Report
   Mackenbach JP, 2012, SOC SCI MED, V75, P761, DOI 10.1016/j.socscimed.2012.02.031
   MARMOT MG, 1991, LANCET, V337, P1387, DOI 10.1016/0140-6736(91)93068-K
   MARMOT MG, 1986, LANCET, V2, P274
   Mulic A, 2020, ACTA ODONTOL SCAND, V78, P6, DOI 10.1080/00016357.2019.1634283
   Olsen JA, 2020, SOC SCI MED, V259, DOI 10.1016/j.socscimed.2020.113155
   Oscarson N, 2017, ACTA ODONTOL SCAND, V75, P557, DOI 10.1080/00016357.2017.1357080
   Peres MA, 2019, LANCET, V394, P249, DOI 10.1016/S0140-6736(19)31146-8
   Petersen PE, 2008, INT DENT J, V58, P115, DOI 10.1922/IDJ_1930Petersen07
   Psoter WJ, 2006, J PUBLIC HEALTH DENT, V66, P23, DOI 10.1111/j.1752-7325.2006.tb02547.x
   Rodseth SC, 2023, ACTA ODONTOL SCAND, V81, P202, DOI 10.1080/00016357.2022.2117735
   Sanders AE, 2006, COMMUNITY DENT ORAL, V34, P71, DOI 10.1111/j.1600-0528.2006.00261.x
   Schwendicke F, 2015, J DENT RES, V94, P10, DOI 10.1177/0022034514557546
   Selwitz RH, 2007, LANCET, V369, P51, DOI 10.1016/S0140-6736(07)60031-2
   Sheiham A, 2000, COMMUNITY DENT ORAL, V28, P399, DOI 10.1034/j.1600-0528.2000.028006399.x
   Skudutyte-Rysstad R, 2007, ACTA ODONTOL SCAND, V65, P72, DOI 10.1080/00016350601048003
   Solar O, 2010, A conceptual framework for action on the social determinants of health
   Stangvaltaite-Mouhat L, 2021, BMC ORAL HEALTH, V21, DOI 10.1186/s12903-021-01406-5
   Steele J, 2015, J DENT RES, V94, P19, DOI 10.1177/0022034514553978
   Tsakos G, 2011, AM J PUBLIC HEALTH, V101, P1892, DOI 10.2105/AJPH.2011.300215
   UiT The Artic University of Norway, 2022, The Tromso study
   Wadsworth MEJ, 1997, SOC SCI MED, V44, P859, DOI 10.1016/S0277-9536(96)00187-6
   WHO, 1997, OR HLTH SURV BAS MET, V4
NR 38
TC 2
Z9 2
U1 1
U2 1
PU BMC
PI LONDON
PA CAMPUS, 4 CRINAN ST, LONDON N1 9XW, ENGLAND
SN 1472-6831
J9 BMC ORAL HEALTH
JI BMC Oral Health
PD OCT 24
PY 2023
VL 23
IS 1
AR 779
DI 10.1186/s12903-023-03487-w
PG 8
WC Dentistry, Oral Surgery & Medicine
WE Science Citation Index Expanded (SCI-EXPANDED)
SC Dentistry, Oral Surgery & Medicine
GA W1DS8
UT WOS:001089108600010
PM 37875913
OA gold, Green Published
DA 2025-06-06
ER

PT J
AU Carey, G
   Crammond, B
AF Carey, Gemma
   Crammond, Brad
TI Systems change for the social determinants of health
SO BMC PUBLIC HEALTH
LA English
DT Article
ID INEQUALITIES; SCIENCE; POLICY
AB Background: Inequalities in the distribution of the social determinants of health are now a widely recognised problem, seen as requiring immediate and significant action (CSDH. Closing the Gap in a Generation. Geneva: WHO; 2008; Marmot M. Fair Society, Healthy Lives: The Marmot Review. Strategic Review of Health Inequalitites inEngland Post-2010. London; 2010). Despite recommendations for action on the social determinants of health dating back to the 1980s, inequalities in many countries continue to grow. In this paper we provide an analysis of recommendations from major social determinants of health reports using the concept of 'system leverage points'. Increasingly, powerful and effective action on the social determinants of health is conceptualised as that which targets government action on the non-health issues which drive health outcomes.
   Methods: Recommendations for action from 6 major national reports on the social determinants of health were sourced. Recommendations from each report were coded against two frameworks: Johnston et al's recently developed Intervention Level Framework (ILF) and Meadow's seminal '12 places to intervene in a system' (Johnston LM, Matteson CL, Finegood DT. Systems Science and Obesity Policy: A Novel Framework forAnalyzing and Rethinking Population-Level Planning. American journal of public health. 2014;(0): e1-e9; Meadows D. Thinking in Systems. USA: Sustainability Institute; 1999) (N = 166).
   Results: Our analysis found several major changes over time to the types of recommendations being made, including a shift towards paradigmatic change and away from individual interventions. Results from Meadow's framework revealed a number of potentially powerful system intervention points that are currently underutilised in public health thinking regarding action on the social determinants of health.
   Conclusion: When viewed through a systems lens, it is evident that the power of an intervention comes not from where it is targeted, but rather how it works to create change within the system. This means that efforts targeted at government policy can have only limited effectiveness if they are aimed at changing relatively weak leverage points. Our analysis raises further (and more nuanced) questions about what effective action on the social determinants of health looks like.
C1 [Carey, Gemma] Australian Natl Univ, Coll Asia & Pacific, Regulatory Inst Network, Canberra, ACT, Australia.
   [Crammond, Brad] Monash Univ, Dept Epidemiol & Prevent Med, Melbourne, Vic 3004, Australia.
C3 Australian National University; Monash University
RP Carey, G (corresponding author), Australian Natl Univ, Coll Asia & Pacific, Regulatory Inst Network, Canberra, ACT, Australia.
EM Gemma.carey@anu.edu.au
CR Agusdinata DB, 2009, IEEE SYST J, V3, P509, DOI 10.1109/JSYST.2009.2032992
   [Anonymous], FAIR SOC HLTH LIVES
   [Anonymous], 2012, DIV WE STAND WHY IN
   [Anonymous], 1990, 3 WORLDS WELFARE CAP
   [Anonymous], 1992, INEQUALITIES HLTH BL
   [Anonymous], SOCIAL DETERMINANTS
   [Anonymous], 2014, using data from The Standardized World Income Inequality Database (SWIID) and Eurostat
   [Anonymous], 2008, CLOS GAP GEN
   [Anonymous], GREATER SUM ITS PART
   [Anonymous], 2014, REV SOCIAL DETERMINA
   [Anonymous], 2010, J EPIDEMIOL COMMUN H, DOI DOI 10.1136/jech.2008.082743
   [Anonymous], APPL INTERSECTIONALI
   [Anonymous], THINKING IN SYSTEMS
   [Anonymous], GREAT HER MAJESTYS S
   Atwood M., 2003, Leading change: A guide to whole of systems working
   Bambra C, 2011, J EPIDEMIOL COMMUN H, V65, P399, DOI 10.1136/jech.2010.111195
   Barnett-Page E, 2009, BMC MED RES METHODOL, V9, DOI 10.1186/1471-2288-9-59
   Baum F., 2013, HLTH PROMOTION POLIC, P188
   Carey G, 2014, BMC PUBLIC HEALTH, V14, DOI 10.1186/1471-2458-14-1087
   Clavier C., 2013, HLTH PROMOTION POLIC, VFirst
   Coburn D, 2004, SOC SCI MED, V58, P41, DOI 10.1016/S0277-9536(03)00159-X
   DeSavigny D, 2009, SYSTEMS THINKING FOR HEALTH SYSTEMS STRENGTHENING, P1
   Doran CM, 2011, DRUG ALCOHOL REV, V30, P677, DOI 10.1111/j.1465-3362.2011.00309.x
   Hall W, 2011, LANCET, V377, P1136, DOI 10.1016/S0140-6736(10)61420-1
   Hawe P, 2004, BMJ-BRIT MED J, V328, P1561, DOI 10.1136/bmj.328.7455.1561
   Hawe P, 2009, AM J COMMUN PSYCHOL, V43, P267, DOI 10.1007/s10464-009-9229-9
   Johnston LM, 2014, AM J PUBLIC HEALTH, V104, P1270, DOI 10.2105/AJPH.2014.301884
   Jordon M, 2010, J EVAL CLIN PRACT, V16, P228, DOI 10.1111/j.1365-2753.2009.01359.x
   Kisely SR, 2011, MED J AUSTRALIA, V195, P690, DOI 10.5694/mja10.10865
   Mahamoud A, 2013, SOC SCI MED, V93, P247, DOI 10.1016/j.socscimed.2012.06.036
   Marmot M, 2005, LANCET, V365, P1099, DOI [10.1016/S0140-6736(12)61228-8, 10.1016/S0140-6736(05)74234-3]
   Marmot M., 2013, Health inequalities in the EU. Health Programme of the European Union
   Martin CM, 2005, MED J AUSTRALIA, V183, P106, DOI 10.5694/j.1326-5377.2005.tb06943.x
   Navarro V, 2001, SOC SCI MED, V52, P481, DOI 10.1016/S0277-9536(00)00197-0
   Raphael D, 2006, INT J HEALTH SERV, V36, P651, DOI 10.2190/3MW4-1EK3-DGRQ-2CRF
   Swanson D., 2009, Creating Adaptive Policies: A Guide for Policy-Making in an Uncertain World
   Swanson D, 2010, TECHNOL FORECAST SOC, V77, P924, DOI 10.1016/j.techfore.2010.04.005
   Trickett EJ, 2011, AM J PUBLIC HEALTH, V101, P1410, DOI 10.2105/AJPH.2010.300113
   Trochim WM, 2006, AM J PUBLIC HEALTH, V96, P538, DOI 10.2105/AJPH.2005.066001
   Van den broeck I.P., 2007, FORESIGHT TACKLING O
NR 40
TC 103
Z9 122
U1 1
U2 24
PU BMC
PI LONDON
PA CAMPUS, 4 CRINAN ST, LONDON N1 9XW, ENGLAND
EI 1471-2458
J9 BMC PUBLIC HEALTH
JI BMC Public Health
PD JUL 14
PY 2015
VL 15
DI 10.1186/s12889-015-1979-8
PG 10
WC Public, Environmental & Occupational Health
WE Science Citation Index Expanded (SCI-EXPANDED); Social Science Citation Index (SSCI)
SC Public, Environmental & Occupational Health
GA CM6ET
UT WOS:000357781600014
PM 26168785
OA Green Published, gold
DA 2025-06-06
ER

PT J
AU Moffat, SM
   Page, LAF
   Thomson, WM
AF Moffat, Susan M.
   Page, Lyndie A. Foster
   Thomson, W. Murray
TI New Zealand's School Dental Service over the Decades: its Response to
   Social, Political, and economic influences, and the effect on Oral
   Health inequalities
SO FRONTIERS IN PUBLIC HEALTH
LA English
DT Review
DE New Zealand School Dental Service; Community Oral Health Service; dental
   caries; oral health inequalities; dental nurse; dental therapist; oral
   health therapist; dental therapy
AB New Zealand's School Dental Service (SDS) was founded in 1921, partly as a response to the "appalling" state of children's teeth, but also at a time when social policy became centered on children's health and welfare. Referring to the Commission on Social Determinants of Health (CSDH) conceptual framework, this review reflects upon how SDS policy evolved in response to contemporary constraints, challenges, and opportunities and, in turn, affected oral health. Although the SDS played a crucial role in improving oral health for New Zealanders overall and, in particular, children, challenges in addressing oral health inequalities remain to this day.
   Supported by New Zealand's Welfare State policies, the SDS expanded over several decades. Economic depression, war, and the "baby boom" affected its growth to some extent but, by 1976, all primary-aged children and most preschoolers were under its care. Despite SDS care, and the introduction of water fluoridation in the 1950s, oral health surveys in the 1970s observed that New Zealand children had heavily-filled teeth, and that adults lost their teeth early. Changes to SDS preventive and restorative practices reduced the average number of fillings per child by the early 1980s, but statistics then revealed substantial inequalities in child oral health, with Maori and Pacific Island children faring worse than other children.
   In the 1990s, New Zealand underwent a series of major structural "reforms," including changes to the health system and a degree of withdrawal of the Welfare State. As a result, children's oral health deteriorated and inequalities not only persisted but also widened. By the beginning of the new millennium, reviews of the SDS noted that, as well as worsening oral health, equipment and facilities were run-down and the workforce was aging. In 2006, the New Zealand Government invested in a "reorientation" of the SDS to a Community Oral Health Service (COHS), focusing on prevention. Ten years on, initial evaluations of the COHS appear to be mostly positive, but oral health inequalities persevere. Innovative strategies at COHS level may improve oral health but inequalities will only be overcome by the implementation of policies that address the wider social determinants of health.
C1 [Moffat, Susan M.; Page, Lyndie A. Foster; Thomson, W. Murray] Univ Otago, Sir John Walsh Res Inst, Dept Oral Sci, Fac Dent, Dunedin, New Zealand.
C3 University of Otago
RP Moffat, SM (corresponding author), Univ Otago, Sir John Walsh Res Inst, Dept Oral Sci, Fac Dent, Dunedin, New Zealand.
EM susan.moffat@otago.ac.nz
RI Thomson, William/A-4971-2008
CR [Anonymous], 1982, BRIT DENT J, V152, P21
   [Anonymous], 1969, Sch Dent Serv Gaz N Z, V29, P57
   [Anonymous], 1991, N Z SCH DENT SERV GA, V51, P3
   [Anonymous], 1976, NZ DENT J, V72, P43
   [Anonymous], 1974, N DENT J, V70, P58
   [Anonymous], MAORI EUROPEAN STAND
   [Anonymous], 1979, NZ DENT J, V75, P107
   [Anonymous], 1918, NZ DENT J, VXIV, P49
   [Anonymous], 1969, N Z SCH DENT SERV GA, VXXIX, P2
   [Anonymous], AG 5 YEAR 8 OR HLTH
   [Anonymous], HIST DENTISTRY NZ
   [Anonymous], 1965, N Z SCH DENT SERV GA, V25, P6
   [Anonymous], 1971, NZ MED J, V73, P1
   [Anonymous], 1978, NZ DENT J, V74, P187
   [Anonymous], 1969, N Z SCH DENT SERV GA, VXXIX, P62
   [Anonymous], 2010, CONCEPTUAL FRAMEWORK
   [Anonymous], 1946, N Z SCH DENT SERV GA, VVI, P38
   [Anonymous], 1953, N Z SCH DENT SERV GA, V13, P25
   [Anonymous], 1995, SAFEGUARDING PUBLIC
   [Anonymous], 1989, NZ DENT J, V85, P133
   [Anonymous], 1942, NZ DENT J, VXXXVIII, P62
   [Anonymous], STATE NZ 1840 1984 S
   [Anonymous], 1971, NZ DENT J, V67, P3
   [Anonymous], 1941, N Z SCH DENT SERV GA, V1, P8
   [Anonymous], 1941, N Z SCH DENT SERV GA, VI, P2
   [Anonymous], 1967, N Z SCH DENT SERV GA, VXXVII, P46
   [Anonymous], 1989, N Z SCH DENT SERV GA, V50, P7
   Brown R H, 1986, N Z Dent J, V82, P102
   Carter AM, 1916, NZ DENT J, VXII, P3
   Coates DE, 2009, J DENT EDUC, V73, P1001
   Coburn D, 2000, SOC SCI MED, V51, P135, DOI 10.1016/S0277-9536(99)00445-1
   COLEMAN PJ, 1958, J MOD HIST, V30, P227, DOI 10.1086/238229
   Cox N, 1917, NZ DENT J, VXII, P276
   Cunningham C, 2001, HLTH PUBLIC POLICY N, P62
   Cutress TW, 1979, ADULT ORAL HLTH ATTI
   de Liefde B, 1976, N Z Sch Dent Serv Gaz, V37, P54
   de Liefde B, 1984, N Z Dent J, V80, P8
   de Liefde B, 1980, N Z Dent J, V76, P12
   Dental Therapy Technical Advisory Group, 2004, RECR PRACT DENT THER
   DHBNZ (District Health Boards New Zealand Incorporated), 2006, NAT SCH DENT SERV RE
   Dow Derek., 1999, Maori Health and Government Policy, 1840-1940
   Dunn R., 1917, NZ DENT J, VXII, P198
   Elani HW, 2017, COMMUNITY DENT ORAL, V45, P266, DOI 10.1111/cdoe.12285
   Gauld R., 2009, REVOLVING DOORS NZ H
   Hamilton S, 2007, PUBLIC HEALTH NUTR, V10, P1448, DOI 10.1017/S1368980007000134
   Hendrick Harry., 1994, Child Welfare: England, 1872-1989
   Hollis M J, 1976, N Z Sch Dent Serv Gaz, V37, P51
   Homedes N, 2005, HEALTH POLICY, V71, P83, DOI 10.1016/j.healthpol.2004.01.011
   Hunn J.K., 1960, REPORT DEP MAORI AFF
   Hunt GR, 2017, THESIS U OTAGO
   Hunter P B, 1984, N Z Dent J, V80, P16
   Hunter P B, 1984, N Z Dent J, V80, P14
   Hunter PB., 1992, The study of oral health outcomes. The 1988 New Zealand section of the WHO second international collaborative study. Department of Health and Research Service
   HUNTER PB, 1982, INT COLLABORATIVE ST
   HUNTER PBV, 1980, J DENT RES, V59, P2268
   Hunter T., 1921, NZ DENT J, VXVI, P179
   Institute of Environmental Science and Research Limited (ESR), 2014, EV REOR CHILD AD OR
   Jamieson LM, 2016, J DENT RES, V95, P1375, DOI 10.1177/0022034516658233
   Kennedy D P, 1970, N Z Med J, V72, P301
   King A., 2000, The New Zealand Health Strategy
   King Michael., 2003, PENGUIN HIST NZ
   Leichter H.M., 1979, A comparative approach to policy analysis:health care policy in four nations
   Makowharemahihi C, 2016, J HEALTH CARE POOR U, V27, P54, DOI 10.1353/hpu.2016.0035
   Ministry of Health, 2003, SCH DENT SERV FAC DI
   Moffat Susan M, 2009, N Z Dent J, V105, P57
   Moynihan PJ, 2014, J DENT RES, V93, P8, DOI 10.1177/0022034513508954
   National Health Committee, 2003, IMPR CHILD OR HLTH R
   Nolan Melanie., 2000, Breadwinning: New Zealand Women and the State
   Otero G, 2015, SOC SCI MED, V142, P47, DOI 10.1016/j.socscimed.2015.08.005
   Parker EJ, 2010, J PAEDIATR CHILD H, V46, P483, DOI 10.1111/j.1440-1754.2010.01847.x
   Pomare E.W., 1980, MAORI STANDARDS HLTH
   Pomare E.W., 1988, HAUORA MAORI STANDAR
   Pool D.Ian., 2007, The New Zealand Family from 1840: A Demographic History
   Reid P, HLTH SOC AOTEAROA NZ, P51
   Ritchie G R, 1977, N Z Sch Dent Serv Gaz, V38, P12
   Rodda J C, 1978, N Z Dent J, V74, P21
   Saunders J L, 1934, APPEND J HOUSE REPRE, V31, P34
   SAUNDERS JL, 1964, NZ SCH DENTAL SERVIC
   Tennant M., 1991, HLTH COUNTRY ESSAYS, P128
   Tennant Margaret., 1994, Children's Health, The Nation's Wealth: A History of Children's Health Camps
   Thompson FW., 1906, NZ DENT J, VI, P11
   Thomson WM, 2002, AUST NZ J PUBL HEAL, V26, P525, DOI 10.1111/j.1467-842X.2002.tb00361.x
   Thomson WM, 2004, COMMUNITY DENT ORAL, V32, P345, DOI 10.1111/j.1600-0528.2004.00173.x
   Tobias M, 2009, INT J EPIDEMIOL, V38, P1711, DOI 10.1093/ije/dyp156
   Walsh J, 1970, N Z Dent J, V66, P214
   Walt G., 1994, HLTH POLICY INTRO PR
NR 134
TC 20
Z9 21
U1 0
U2 18
PU FRONTIERS MEDIA SA
PI LAUSANNE
PA AVENUE DU TRIBUNAL FEDERAL 34, LAUSANNE, CH-1015, SWITZERLAND
EI 2296-2565
J9 FRONT PUBLIC HEALTH
JI Front. Public Health
PD JUL 31
PY 2017
VL 5
AR 177
DI 10.3389/fpubh.2017.00177
PG 18
WC Public, Environmental & Occupational Health
WE Science Citation Index Expanded (SCI-EXPANDED); Social Science Citation Index (SSCI)
SC Public, Environmental & Occupational Health
GA FF1EI
UT WOS:000408642200001
PM 28824895
OA Green Published, gold
DA 2025-06-06
ER

PT J
AU Blas, E
   Ataguba, JE
   Huda, TM
   Bao, GK
   Rasella, D
   Gerecke, MR
AF Blas, Erik
   Ataguba, John E.
   Huda, Tanvir M.
   Bao, Giang Kim
   Rasella, Davide
   Gerecke, Megan R.
TI The feasibility of measuring and monitoring social determinants of
   health and the relevance for policy and programme - a qualitative
   assessment of four countries
SO GLOBAL HEALTH ACTION
LA English
DT Article
DE sustainable development goals; universal health coverage; equity; human
   rights; gender; intersectoral action
ID PUBLIC-HEALTH; EQUITY
AB Background: Since the publication of the reports by the Commission on Social Determinants of Health (CSDH), many research papers have documented inequities, explaining causal pathways in order to inform policy and programmatic decision-making. At the international level, the sustainable development goals (SDGs) reflect an attempt to bring together these themes and the complexities involved in defining a comprehensive development framework. However, to date, much less has been done to address the monitoring challenges, that is, how data generation, analysis and use are to become routine tasks.
   Objective: To test proposed indicators of social determinants of health (SDH), gender, equity, and human rights with respect to their relevance in tracking progress in universal health coverage and population health (level and distribution).
   Design: In an attempt to explore these monitoring challenges, indicators covering a wide range of social determinants were tested in four country case studies (Bangladesh, Brazil, South Africa, and Vietnam) for their technical feasibility, reliability, and validity, and their communicability and usefulness to policy-makers. Twelve thematic domains with 20 core indicators covering different aspects of equity, human rights, gender, and SDH were tested through a review of data sources, descriptive analyses, key informant interviews, and focus group discussions. To test the communicability and usefulness of the domains, domain narratives that explained the causal pathways were presented to policy-makers, managers, the media, and civil society leaders.
   Results: For most countries, monitoring is possible, as some data were available for most of the core indicators. However, a qualitative assessment showed that technical feasibility, reliability, and validity varied across indicators and countries. Producing understandable and useful information proved challenging, and particularly so in translating indicator definitions and data into meaningful lay and managerial narratives, and effectively communicating links to health and ways in which the information could improve decision-making.
   Conclusions: This exercise revealed that for monitoring to produce reliable data collection, analysis, and discourse, it will need to be adapted to each national context and institutionalised into national systems. This will require that capacities and resources for this and subsequent communication of results are increased across countries for both national and international monitoring, including the successful implementation of the SDGs.
C1 [Ataguba, John E.] Univ Cape Town, Sch Publ Hlth & Family Med, Hlth Econ Unit, ZA-7925 Cape Town, South Africa.
   [Huda, Tanvir M.] Univ Sydney, Sch Publ Hlth, Sydney, NSW 2006, Australia.
   [Huda, Tanvir M.] Icddr B, Ctr Child & Adolescent Hlth, Dhaka, Bangladesh.
   [Bao, Giang Kim] Hanoi Med Univ, Inst Prevent Med & Publ Hlth, Hanoi 100803, Vietnam.
   [Rasella, Davide] Univ Fed Bahia, Inst Collect Hlth, Salvador, BA, Brazil.
   [Gerecke, Megan R.] World Hlth Org, Social Determinants Hlth, Geneva, Switzerland.
C3 University of Cape Town; University of Sydney; International Centre for
   Diarrhoeal Disease Research (ICDDR); Hanoi Medical University;
   Universidade Federal da Bahia; World Health Organization
EM erik@blas.dk
RI Rasella, Davide/ABG-4182-2020; Ataguba, John/MXK-5556-2025
OI Huda, Tanvir Mahmudul/0000-0002-8996-4361; Ataguba, John
   Ele-Ojo/0000-0002-7746-3826; Rasella, Davide/0000-0002-7260-4386
FU World Health Organization; Rockefeller Foundation; Nicole Valentine
FX This article is part of a larger project on monitoring intersectoral
   factors influencing equity-oriented progress towards Universal Health
   Coverage (UHC) and health equity funded by the World Health Organization
   and the Rockefeller Foundation. The authors further acknowledge the
   support and suggestions received from Nicole Valentine.
CR [Anonymous], HLTH ALL POLICIES PR
   [Anonymous], PROP SUST DEV GOALS
   Baum F, 2014, HEALTH PROMOT INT, V29, P130, DOI 10.1093/heapro/dau032
   Bert F, 2015, J PUBLIC HEALTH RES, V4, P43, DOI 10.4081/jphr.2015.393
   Blas E, 2010, EQUITY, SOCIAL DETERMINANTS AND PUBLIC HEALTH PROGRAMMES, P1
   Boerma T, 2014, PLOS MED, V11, DOI 10.1371/journal.pmed.1001731
   Exworthy M, 2008, HEALTH POLICY PLANN, V23, P318, DOI 10.1093/heapol/czn022
   Golden SH, 2015, AM J PUBLIC HEALTH, V105, pS395, DOI 10.2105/AJPH.2014.302489
   Hosseinpoor AR, 2014, PLOS MED, V11, DOI 10.1371/journal.pmed.1001727
   Irwin A, 2006, PLOS MED, V3, P749, DOI 10.1371/journal.pmed.0030106
   Larson CP, 2011, CAN J PUBLIC HEALTH, V102, P149, DOI 10.1007/BF03404165
   Marmot M., 2008, CLOSING GAP GENERATI
   Ollila E, 2011, SCAND J PUBLIC HEALT, V39, P11, DOI 10.1177/1403494810379895
   Pega F, 2014, SOC SCI MED, V101, P61, DOI 10.1016/j.socscimed.2013.10.043
   PYATT G, 1976, ECON J, V86, P243, DOI 10.2307/2230745
   Sadana R, 2011, PUBLIC HEALTH REP, V126, P6, DOI 10.1177/00333549111260S302
   Sadana R, 2013, PUBLIC HEALTH REP, V128, P12, DOI 10.1177/00333549131286S303
   Siswanto S, 2011, SOCIAL DETERMINANTS APPROACHES TO PUBLIC HEALTH: FROM CONCEPT TO PRACTICE, P63
   Torgersen T.P, 2007, DEV INTERSECTORAL NA
   World Health Organization, 2014, 12 GEN PROGR WORK 20
   Yin R. K., 2011, QUALITATIVE RES STAR
NR 21
TC 16
Z9 17
U1 2
U2 23
PU TAYLOR & FRANCIS LTD
PI ABINGDON
PA 2-4 PARK SQUARE, MILTON PARK, ABINGDON OR14 4RN, OXON, ENGLAND
SN 1654-9880
J9 GLOBAL HEALTH ACTION
JI Glob. Health Action
PY 2016
VL 9
AR 29002
DI 10.3402/gha.v9.29002
PG 14
WC Public, Environmental & Occupational Health
WE Science Citation Index Expanded (SCI-EXPANDED); Social Science Citation Index (SSCI)
SC Public, Environmental & Occupational Health
GA DO4WJ
UT WOS:000377785300001
OA Green Published, gold
DA 2025-06-06
ER

EF
